# Supplementary material for: Proteomics profiles of blood glucose-related proteins involved in a Chinese longevity cohort
Source: Clin Proteomics. 2022 Dec 3;19:45. doi: 10.1186/s12014-022-09382-w (PMC9719669; doi:10.1186/s12014-022-09382-w)
Supplement: Supplementary file 2 — Additional file 2: Table S1. The detailed data of identified proteins. [file 12014_2022_9382_MOESM2_ESM.xlsx]

## Sheet: Annotation_Combine
Protein accession	Protein description	Gene name	MW [kDa]	A.A3	A.A2	A.A1	B.B3	B.B2	B.B1	A/B Ratio	A/B P value	Subcellular localization	Biological Process	Cellular Component	Molecular Function	KEGG KO No.	KEGG Gene	KEGG pathway	IPR ID	Domain description	KOG category	KOG NO.	KOG description
Q9NS98	Semaphorin-3G OS=Homo sapiens OX=9606 GN=SEMA3G PE=2 SV=1	SEMA3G	86.7	0.778			1.406			0.553		extracellular		GO:0070062 extracellular exosome; GO:0043226 organelle; GO:0044421 extracellular region part; GO:0031982 vesicle; GO:1903561 extracellular vesicle; GO:0043227 membrane-bounded organelle; GO:0005576 extracellular region; GO:0043230 extracellular organelle;	GO:0005515 protein binding; GO:0005488 binding;	K06840	SEMA3; semaphorin 3	hsa04360 Axon guidance - Homo sapiens (human);	IPR007110; IPR013783; IPR015943; IPR013151; IPR016201; IPR001627;	Immunoglobulin-like domain; Immunoglobulin-like fold; WD40/YVTN repeat-like-containing domain; Immunoglobulin; PSI domain; Sema domain;	T	KOG3611	Semaphorins
P02656	Apolipoprotein C-III OS=Homo sapiens OX=9606 GN=APOC3 PE=1 SV=1	APOC3	10.852	1.271	1.405	1.647	0.875	0.827	0.688	1.809	0.0048191	extracellular	GO:0060627 regulation of vesicle-mediated transport; GO:0044700 single organism signaling; GO:0044085 cellular component biogenesis; GO:0065008 regulation of biological quality; GO:0032371 regulation of sterol transport; GO:0034379 very-low-density lipoprotein particle assembly; GO:0044255 cellular lipid metabolic process; GO:0070328 triglyceride homeostasis; GO:0019216 regulation of lipid metabo…	GO:0005615 extracellular space; GO:0044421 extracellular region part; GO:0031410 cytoplasmic vesicle; GO:0005737 cytoplasm; GO:0031982 vesicle; GO:0034358 plasma lipoprotein particle; GO:0034385 triglyceride-rich plasma lipoprotein particle; GO:0032991 macromolecular complex; GO:0044424 intracellular part; GO:0005623 cell; GO:0034361 very-low-density lipoprotein particle; GO:0005769 early endosom…	GO:0015485 cholesterol binding; GO:0032934 sterol binding; GO:0055102 lipase inhibitor activity; GO:0070653 high-density lipoprotein particle receptor binding; GO:0005102 receptor binding; GO:0043167 ion binding; GO:0005515 protein binding; GO:0098772 molecular function regulator; GO:0004857 enzyme inhibitor activity; GO:0005496 steroid binding; GO:0097159 organic cyclic compound binding; GO:0070…	K08759	APOC3; apolipoprotein C-III	hsa03320 PPAR signaling pathway - Homo sapiens (human); hsa04979 Cholesterol metabolism - Homo sapiens (human);
Q9UKU0	Long-chain-fatty-acid--CoA ligase 6 OS=Homo sapiens OX=9606 GN=ACSL6 PE=1 SV=4	ACSL6	77.751	0.909			1.068			0.851		cytoplasm	GO:0051188 cofactor biosynthetic process; GO:0046949 fatty-acyl-CoA biosynthetic process; GO:0035337 fatty-acyl-CoA metabolic process; GO:0044699 single-organism process; GO:0009058 biosynthetic process; GO:0044255 cellular lipid metabolic process; GO:0044237 cellular metabolic process; GO:0035384 thioester biosynthetic process; GO:0044272 sulfur compound biosynthetic process; GO:0071704 organic …	GO:0016020 membrane; GO:0042175 nuclear outer membrane-endoplasmic reticulum membrane network; GO:0019867 outer membrane; GO:0005783 endoplasmic reticulum; GO:0031090 organelle membrane; GO:0071944 cell periphery; GO:0005737 cytoplasm; GO:0044438 microbody part; GO:0031224 intrinsic component of membrane; GO:0044424 intracellular part; GO:0005623 cell; GO:0044422 organelle part; GO:0005778 peroxi…	GO:1901265 nucleoside phosphate binding; GO:0046983 protein dimerization activity; GO:0016874 ligase activity; GO:0005515 protein binding; GO:0016877 ligase activity, forming carbon-sulfur bonds; GO:0097159 organic cyclic compound binding; GO:1901363 heterocyclic compound binding; GO:0042802 identical protein binding; GO:0003824 catalytic activity; GO:0032553 ribonucleotide binding; GO:0005488 bi…	K01897	ACSL, fadD; long-chain acyl-CoA synthetase [EC:6.2.1.3]	hsa00061 Fatty acid biosynthesis - Homo sapiens (human); hsa00071 Fatty acid degradation - Homo sapiens (human); hsa01100 Metabolic pathways - Homo sapiens (human); hsa01212 Fatty acid metabolism - Homo sapiens (human); hsa03320 PPAR signaling pathway - Homo sapiens (human); hsa04146 Peroxisome - Homo sapiens (human); hsa04216 Ferroptosis - Homo sapiens (human); hsa04714 Thermogenesis - Homo sapi…	IPR000873;	AMP-dependent synthetase/ligase;	I	KOG1256	Long-chain acyl-CoA synthetases (AMP-forming)
Q02985	Complement factor H-related protein 3 OS=Homo sapiens OX=9606 GN=CFHR3 PE=1 SV=2	CFHR3	37.323	1.008	0.916	0.7	0.958	0.791	1.155	0.904	0.54864	extracellular		GO:0070062 extracellular exosome; GO:0043226 organelle; GO:0072562 blood microparticle; GO:0005615 extracellular space; GO:0044421 extracellular region part; GO:0031982 vesicle; GO:1903561 extracellular vesicle; GO:0043227 membrane-bounded organelle; GO:0005576 extracellular region; GO:0043230 extracellular organelle;		K23815		hsa04610 Complement and coagulation cascades - Homo sapiens (human);	IPR000436;	Sushi/SCR/CCP domain;
Q9BXJ8	Transmembrane protein 120A OS=Homo sapiens OX=9606 GN=TMEM120A PE=1 SV=1	TMEM120A	40.61									plasma membrane	GO:0032502 developmental process; GO:0044085 cellular component biogenesis; GO:0016043 cellular component organization; GO:0071822 protein complex subunit organization; GO:0051260 protein homooligomerization; GO:0048869 cellular developmental process; GO:0044763 single-organism cellular process; GO:0044699 single-organism process; GO:0051259 protein oligomerization; GO:0043933 macromolecular comp…	GO:0043229 intracellular organelle; GO:0016020 membrane; GO:0031090 organelle membrane; GO:0005635 nuclear envelope; GO:0031967 organelle envelope; GO:0044446 intracellular organelle part; GO:0031224 intrinsic component of membrane; GO:0012505 endomembrane system; GO:0044424 intracellular part; GO:0005623 cell; GO:0016021 integral component of membrane; GO:0044422 organelle part; GO:0043231 intra…							R	KOG4758	Predicted membrane protein
P05062	Fructose-bisphosphate aldolase B OS=Homo sapiens OX=9606 GN=ALDOB PE=1 SV=2	ALDOB	39.473	1.372	1.305	1.028	0.878	1.105	0.88	1.294	0.094341	cytoplasm	GO:0046365 monosaccharide catabolic process; GO:0044085 cellular component biogenesis; GO:0006757 ATP generation from ADP; GO:0009116 nucleoside metabolic process; GO:0042278 purine nucleoside metabolic process; GO:0006165 nucleoside diphosphate phosphorylation; GO:0046031 ADP metabolic process; GO:0019362 pyridine nucleotide metabolic process; GO:0019319 hexose biosynthetic process; GO:0006096 g…	GO:0043229 intracellular organelle; GO:0044421 extracellular region part; GO:0044450 microtubule organizing center part; GO:0043232 intracellular non-membrane-bounded organelle; GO:0044430 cytoskeletal part; GO:0031982 vesicle; GO:0034451 centriolar satellite; GO:0044446 intracellular organelle part; GO:0005737 cytoplasm; GO:0044424 intracellular part; GO:0005829 cytosol; GO:0005623 cell; GO:0005…	GO:0061609 fructose-1-phosphate aldolase activity; GO:0008092 cytoskeletal protein binding; GO:0004332 fructose-bisphosphate aldolase activity; GO:0042802 identical protein binding; GO:0003824 catalytic activity; GO:0051117 ATPase binding; GO:0016830 carbon-carbon lyase activity; GO:0005488 binding; GO:0070061 fructose binding; GO:0030246 carbohydrate binding; GO:0016829 lyase activity; GO:000551…	K01623	ALDO; fructose-bisphosphate aldolase, class I [EC:4.1.2.13]	hsa00010 Glycolysis / Gluconeogenesis - Homo sapiens (human); hsa00030 Pentose phosphate pathway - Homo sapiens (human); hsa00051 Fructose and mannose metabolism - Homo sapiens (human); hsa01100 Metabolic pathways - Homo sapiens (human); hsa01200 Carbon metabolism - Homo sapiens (human); hsa01230 Biosynthesis of amino acids - Homo sapiens (human); hsa04066 HIF-1 signaling pathway - Homo sapiens (…	IPR013785;	Aldolase-type TIM barrel;	G	KOG1557	Fructose-biphosphate aldolase
Q9Y4D8	Probable E3 ubiquitin-protein ligase HECTD4 OS=Homo sapiens OX=9606 GN=HECTD4 PE=1 SV=5	HECTD4	439.34									plasma membrane	GO:0065008 regulation of biological quality; GO:0016567 protein ubiquitination; GO:0042593 glucose homeostasis; GO:0044281 small molecule metabolic process; GO:0044267 cellular protein metabolic process; GO:0044699 single-organism process; GO:0070647 protein modification by small protein conjugation or removal; GO:0044238 primary metabolic process; GO:0005975 carbohydrate metabolic process; GO:00…	GO:0031224 intrinsic component of membrane; GO:0016020 membrane; GO:0016021 integral component of membrane; GO:0044425 membrane part;	GO:0019787 ubiquitin-like protein transferase activity; GO:0016740 transferase activity; GO:0003824 catalytic activity; GO:0004842 ubiquitin-protein transferase activity;	K17849	HECTD4; E3 ubiquitin-protein ligase HECTD4 [EC:2.3.2.26]		IPR000569;	HECT domain;	S	KOG1426	FOG: RCC1 domain
Q16706	Alpha-mannosidase 2 OS=Homo sapiens OX=9606 GN=MAN2A1 PE=1 SV=2	MAN2A1	131.14	0.984	0.985	1.002	1.1	1.08	1.004	0.933	0.07408	plasma membrane	GO:0043413 macromolecule glycosylation; GO:0048732 gland development; GO:0060042 retina morphogenesis in camera-type eye; GO:0030323 respiratory tube development; GO:0043009 chordate embryonic development; GO:0006517 protein deglycosylation; GO:0048869 cellular developmental process; GO:0022008 neurogenesis; GO:0044699 single-organism process; GO:0009058 biosynthetic process; GO:0044237 cellular …	GO:0043229 intracellular organelle; GO:0016020 membrane; GO:0005615 extracellular space; GO:0044421 extracellular region part; GO:0098588 bounding membrane of organelle; GO:0031090 organelle membrane; GO:0031982 vesicle; GO:0005737 cytoplasm; GO:0044446 intracellular organelle part; GO:0005801 cis-Golgi network; GO:0000139 Golgi membrane; GO:0031224 intrinsic component of membrane; GO:0012505 end…	GO:0015924 mannosyl-oligosaccharide mannosidase activity; GO:0015923 mannosidase activity; GO:0043167 ion binding; GO:0004559 alpha-mannosidase activity; GO:0004553 hydrolase activity, hydrolyzing O-glycosyl compounds; GO:0016787 hydrolase activity; GO:0008270 zinc ion binding; GO:0016799 hydrolase activity, hydrolyzing N-glycosyl compounds; GO:0046914 transition metal ion binding; GO:0003824 cat…	K01231	MAN2; alpha-mannosidase II [EC:3.2.1.114]	hsa00510 N-Glycan biosynthesis - Homo sapiens (human); hsa00513 Various types of N-glycan biosynthesis - Homo sapiens (human); hsa01100 Metabolic pathways - Homo sapiens (human);	IPR011013; IPR011330; IPR027291; IPR013780; IPR028995; IPR011682; IPR000602; IPR015341;	Galactose mutarotase-like domain; Glycoside hydrolase/deacetylase, beta/alpha-barrel; Glycoside hydrolase 38/57, N-terminal domain; Glycosyl hydrolase, all-beta; Glycoside hydrolase families 57/38, central domain; Glycosyl hydrolase family 38, C-terminal; Glycoside hydrolase family 38, N-terminal domain; Glycoside hydrolase family 38, central domain;	G	KOG1958	Glycosyl hydrolase, family 38 - alpha-mannosidase
Q9BXC0	Hydroxycarboxylic acid receptor 1 OS=Homo sapiens OX=9606 GN=HCAR1 PE=1 SV=1	HCAR1	39.295	0.948			0.993			0.955		plasma membrane	GO:0007186 G-protein coupled receptor signaling pathway; GO:0050794 regulation of cellular process; GO:0044700 single organism signaling; GO:0051716 cellular response to stimulus; GO:0007165 signal transduction; GO:0050789 regulation of biological process; GO:0007154 cell communication; GO:0044699 single-organism process; GO:0023052 signaling; GO:0050896 response to stimulus; GO:0009987 cellular …	GO:0016020 membrane; GO:0044464 cell part; GO:0071944 cell periphery; GO:0044425 membrane part; GO:0031224 intrinsic component of membrane; GO:0005623 cell; GO:0016021 integral component of membrane; GO:0005886 plasma membrane;	GO:0038023 signaling receptor activity; GO:0060089 molecular transducer activity; GO:0004872 receptor activity; GO:0004930 G-protein coupled receptor activity; GO:0004888 transmembrane signaling receptor activity; GO:0004871 signal transducer activity; GO:0099600 transmembrane receptor activity;	K08401	GPR81; G protein-coupled receptor 81	hsa04024 cAMP signaling pathway - Homo sapiens (human);	IPR017452;	GPCR, rhodopsin-like, 7TM;	R	KOG3656	FOG: 7 transmembrane receptor
P17066	Heat shock 70 kDa protein 6 OS=Homo sapiens OX=9606 GN=HSPA6 PE=1 SV=2	HSPA6	71.027		0.882	0.901		1.109	1.088	0.812	0.0046637	cytoplasm	GO:0033554 cellular response to stress; GO:0045321 leukocyte activation; GO:0002283 neutrophil activation involved in immune response; GO:0002252 immune effector process; GO:0009628 response to abiotic stimulus; GO:0044699 single-organism process; GO:0050896 response to stimulus; GO:0051234 establishment of localization; GO:0006457 protein folding; GO:0035966 response to topologically incorrect p…	GO:0034774 secretory granule lumen; GO:0005615 extracellular space; GO:0044421 extracellular region part; GO:0044450 microtubule organizing center part; GO:0031410 cytoplasmic vesicle; GO:0031982 vesicle; GO:0005737 cytoplasm; GO:0044433 cytoplasmic vesicle part; GO:0044424 intracellular part; GO:0005623 cell; GO:1904813 ficolin-1-rich granule lumen; GO:0044422 organelle part; GO:0043228 non-memb…	GO:1901265 nucleoside phosphate binding; GO:0016817 hydrolase activity, acting on acid anhydrides; GO:0016787 hydrolase activity; GO:0005515 protein binding; GO:0016887 ATPase activity; GO:0097159 organic cyclic compound binding; GO:1901363 heterocyclic compound binding; GO:0016462 pyrophosphatase activity; GO:0003824 catalytic activity; GO:0032553 ribonucleotide binding; GO:0005488 binding; GO:0…	K03283	HSPA1s; heat shock 70kDa protein 1/2/6/8	hsa03040 Spliceosome - Homo sapiens (human); hsa04010 MAPK signaling pathway - Homo sapiens (human); hsa04141 Protein processing in endoplasmic reticulum - Homo sapiens (human); hsa04144 Endocytosis - Homo sapiens (human); hsa04213 Longevity regulating pathway - multiple species - Homo sapiens (human); hsa04612 Antigen processing and presentation - Homo sapiens (human); hsa04915 Estrogen signalin…	IPR029048; IPR029047;	Heat shock protein 70kD, C-terminal domain; Heat shock protein 70kD, peptide-binding domain;	O	KOG0101	Molecular chaperones HSP70/HSC70, HSP70 superfamily
Q9P107	GEM-interacting protein OS=Homo sapiens OX=9606 GN=GMIP PE=1 SV=2	GMIP	106.68									nucleus	GO:0050794 regulation of cellular process; GO:0044700 single organism signaling; GO:0023051 regulation of signaling; GO:0044699 single-organism process; GO:0048519 negative regulation of biological process; GO:0050896 response to stimulus; GO:0051346 negative regulation of hydrolase activity; GO:0007165 signal transduction; GO:0010646 regulation of cell communication; GO:0007154 cell communicatio…	GO:0016020 membrane; GO:0043229 intracellular organelle; GO:0071944 cell periphery; GO:0005737 cytoplasm; GO:0044446 intracellular organelle part; GO:0031981 nuclear lumen; GO:0044424 intracellular part; GO:0005829 cytosol; GO:0005623 cell; GO:0044422 organelle part; GO:0005886 plasma membrane; GO:0043226 organelle; GO:0043231 intracellular membrane-bounded organelle; GO:0031974 membrane-enclosed…	GO:0030234 enzyme regulator activity; GO:0060589 nucleoside-triphosphatase regulator activity; GO:0005488 binding; GO:0030695 GTPase regulator activity; GO:0043167 ion binding; GO:0043169 cation binding; GO:0046872 metal ion binding; GO:0005515 protein binding; GO:0098772 molecular function regulator; GO:0008047 enzyme activator activity; GO:0005096 GTPase activator activity;	K20653	GMIP, ARHGAP46; GEM interacting protein		IPR002219; IPR031160; IPR008936; IPR000198;	Protein kinase C-like, phorbol ester/diacylglycerol-binding domain; F-BAR domain; Rho GTPase activation protein; Rho GTPase-activating protein domain;	T	KOG1453	Chimaerin and related Rho GTPase activating proteins
P02675	Fibrinogen beta chain OS=Homo sapiens OX=9606 GN=FGB PE=1 SV=2	FGB	55.928	0.999	1.187	1.093	0.902	0.67	0.844	1.357	0.039178	extracellular	GO:0044085 cellular component biogenesis; GO:0044700 single organism signaling; GO:0010941 regulation of cell death; GO:0098542 defense response to other organism; GO:0002793 positive regulation of peptide secretion; GO:0070555 response to interleukin-1; GO:0031347 regulation of defense response; GO:0043152 induction of bacterial agglutination; GO:0009607 response to biotic stimulus; GO:0042730 f…	GO:0034774 secretory granule lumen; GO:0016020 membrane; GO:0005615 extracellular space; GO:0044421 extracellular region part; GO:0005938 cell cortex; GO:0009897 external side of plasma membrane; GO:0031410 cytoplasmic vesicle; GO:0071944 cell periphery; GO:0031982 vesicle; GO:0005737 cytoplasm; GO:0099568 cytoplasmic region; GO:0044433 cytoplasmic vesicle part; GO:0032991 macromolecular complex;…	GO:0030674 protein binding, bridging; GO:0051087 chaperone binding; GO:0005102 receptor binding; GO:0005488 binding; GO:0005515 protein binding; GO:0060090 binding, bridging; GO:0005198 structural molecule activity;	K03904	FGB; fibrinogen beta chain	hsa04610 Complement and coagulation cascades - Homo sapiens (human); hsa04611 Platelet activation - Homo sapiens (human);	IPR002181; IPR012290; IPR014716; IPR014715;	Fibrinogen, alpha/beta/gamma chain, C-terminal globular domain; Fibrinogen, alpha/beta/gamma chain, coiled coil domain; Fibrinogen, alpha/beta/gamma chain, C-terminal globular, subdomain 1; Fibrinogen, alpha/beta/gamma chain, C-terminal globular, subdomain 2;	R	KOG2579	Ficolin and related extracellular proteins
P30101	Protein disulfide-isomerase A3 OS=Homo sapiens OX=9606 GN=PDIA3 PE=1 SV=4	PDIA3	56.782	0.67	0.696	0.67	1.303	1.284	1.287	0.526	5.7692e-07	endoplasmic reticulum	GO:0044700 single organism signaling; GO:0010941 regulation of cell death; GO:0065008 regulation of biological quality; GO:0072594 establishment of protein localization to organelle; GO:0017038 protein import; GO:0023051 regulation of signaling; GO:0044699 single-organism process; GO:0051169 nuclear transport; GO:2001238 positive regulation of extrinsic apoptotic signaling pathway; GO:0015031 pro…	GO:0016020 membrane; GO:0044421 extracellular region part; GO:0005783 endoplasmic reticulum; GO:0031090 organelle membrane; GO:0031410 cytoplasmic vesicle; GO:0030054 cell junction; GO:0031982 vesicle; GO:0005737 cytoplasm; GO:0044433 cytoplasmic vesicle part; GO:0055038 recycling endosome membrane; GO:0044424 intracellular part; GO:0005623 cell; GO:0044422 organelle part; GO:0055037 recycling en…	GO:0003723 RNA binding; GO:0008233 peptidase activity; GO:0004629 phospholipase C activity; GO:0008234 cysteine-type peptidase activity; GO:0005515 protein binding; GO:0016787 hydrolase activity; GO:0003756 protein disulfide isomerase activity; GO:0016298 lipase activity; GO:0016491 oxidoreductase activity; GO:0004175 endopeptidase activity; GO:0015036 disulfide oxidoreductase activity; GO:190136…	K08056	PDIA3, GRP58; protein disulfide isomerase family A, member 3 [EC:5.3.4.1]	hsa04141 Protein processing in endoplasmic reticulum - Homo sapiens (human); hsa04612 Antigen processing and presentation - Homo sapiens (human); hsa05163 Human cytomegalovirus infection - Homo sapiens (human); hsa05168 Herpes simplex virus 1 infection - Homo sapiens (human); hsa05169 Epstein-Barr virus infection - Homo sapiens (human); hsa05170 Human immunodeficiency virus 1 infection - Homo sap…	IPR005788; IPR013766; IPR012336;	Disulphide isomerase; Thioredoxin domain; Thioredoxin-like fold;	O	KOG0190	Protein disulfide isomerase (prolyl 4-hydroxylase beta subunit)
Q16627	C-C motif chemokine 14 OS=Homo sapiens OX=9606 GN=CCL14 PE=1 SV=1	CCL14	10.678	0.997		1.011	1.012		1.102	0.95	0.36214	extracellular	GO:0044700 single organism signaling; GO:0065008 regulation of biological quality; GO:0032270 positive regulation of cellular protein metabolic process; GO:0072503 cellular divalent inorganic cation homeostasis; GO:0051674 localization of cell; GO:0007166 cell surface receptor signaling pathway; GO:0023051 regulation of signaling; GO:1902533 positive regulation of intracellular signal transductio…	GO:0005615 extracellular space; GO:0044421 extracellular region part; GO:0005623 cell; GO:0005576 extracellular region;	GO:0005125 cytokine activity; GO:0048020 CCR chemokine receptor binding; GO:0005102 receptor binding; GO:0005488 binding; GO:0042379 chemokine receptor binding; GO:0005126 cytokine receptor binding; GO:0005515 protein binding; GO:0001664 G-protein coupled receptor binding; GO:0008009 chemokine activity;	K21092	CCL14; C-C motif chemokine 14	hsa04060 Cytokine-cytokine receptor interaction - Homo sapiens (human); hsa04061 Viral protein interaction with cytokine and cytokine receptor - Homo sapiens (human); hsa04062 Chemokine signaling pathway - Homo sapiens (human);	IPR001811;	Chemokine interleukin-8-like domain;
Q5VX52	Spermatogenesis-associated protein 1 OS=Homo sapiens OX=9606 GN=SPATA1 PE=2 SV=4	SPATA1	52.945									cytoplasm							IPR031478;	Spermatogenesis-associated protein 1, C-terminal domain;
P01594	Immunoglobulin kappa variable 1-33 OS=Homo sapiens OX=9606 GN=IGKV1-33 PE=1 SV=2	IGKV1-33	12.848									extracellular	GO:0044700 single organism signaling; GO:0016064 immunoglobulin mediated immune response; GO:0051674 localization of cell; GO:0007166 cell surface receptor signaling pathway; GO:0038094 Fc-gamma receptor signaling pathway; GO:0044699 single-organism process; GO:0006909 phagocytosis; GO:0051234 establishment of localization; GO:0006956 complement activation; GO:0007165 signal transduction; GO:0008…	GO:0016020 membrane; GO:0005615 extracellular space; GO:0044421 extracellular region part; GO:0071944 cell periphery; GO:0031982 vesicle; GO:0005623 cell; GO:0005576 extracellular region; GO:0005886 plasma membrane; GO:0043226 organelle; GO:0070062 extracellular exosome; GO:0072562 blood microparticle; GO:0044464 cell part; GO:1903561 extracellular vesicle; GO:0043227 membrane-bounded organelle; …	GO:0004252 serine-type endopeptidase activity; GO:0004175 endopeptidase activity; GO:0008233 peptidase activity; GO:0003824 catalytic activity; GO:0017171 serine hydrolase activity; GO:0005488 binding; GO:0008236 serine-type peptidase activity; GO:0070011 peptidase activity, acting on L-amino acid peptides; GO:0016787 hydrolase activity; GO:0005515 protein binding; GO:0003823 antigen binding;				IPR007110; IPR013783; IPR003599; IPR013106;	Immunoglobulin-like domain; Immunoglobulin-like fold; Immunoglobulin subtype; Immunoglobulin V-set domain;
P00736	Complement C1r subcomponent OS=Homo sapiens OX=9606 GN=C1R PE=1 SV=2	C1R	80.118	1.017	0.968	0.96	0.975	0.968	0.991	1.004	0.86624	extracellular	GO:0016064 immunoglobulin mediated immune response; GO:0002252 immune effector process; GO:0006959 humoral immune response; GO:0050896 response to stimulus; GO:0045087 innate immune response; GO:0019724 B cell mediated immunity; GO:0071704 organic substance metabolic process; GO:0006956 complement activation; GO:0008152 metabolic process; GO:0002250 adaptive immune response; GO:0006958 complement…	GO:0070062 extracellular exosome; GO:0043226 organelle; GO:0072562 blood microparticle; GO:0005615 extracellular space; GO:0044421 extracellular region part; GO:0031982 vesicle; GO:1903561 extracellular vesicle; GO:0043227 membrane-bounded organelle; GO:0005576 extracellular region; GO:0043230 extracellular organelle;	GO:0004252 serine-type endopeptidase activity; GO:0004175 endopeptidase activity; GO:0008233 peptidase activity; GO:0003824 catalytic activity; GO:0017171 serine hydrolase activity; GO:0005488 binding; GO:0043167 ion binding; GO:0008236 serine-type peptidase activity; GO:0043169 cation binding; GO:0046872 metal ion binding; GO:0070011 peptidase activity, acting on L-amino acid peptides; GO:000551…	K01330	C1R; complement component 1, r subcomponent [EC:3.4.21.41]	hsa04145 Phagosome - Homo sapiens (human); hsa04610 Complement and coagulation cascades - Homo sapiens (human); hsa05133 Pertussis - Homo sapiens (human); hsa05150 Staphylococcus aureus infection - Homo sapiens (human); hsa05322 Systemic lupus erythematosus - Homo sapiens (human);	IPR009003; IPR000859; IPR000436; IPR001254; IPR001881; IPR000742;	Peptidase S1, PA clan; CUB domain; Sushi/SCR/CCP domain; Serine proteases, trypsin domain; EGF-like calcium-binding domain; EGF-like domain;	E	KOG3627	Trypsin
P05107	Integrin beta-2 OS=Homo sapiens OX=9606 GN=ITGB2 PE=1 SV=2	ITGB2	84.781		1.077	1.094		1.005	1.011	1.077	0.0125594	plasma membrane	GO:0044700 single organism signaling; GO:0065008 regulation of biological quality; GO:0090130 tissue migration; GO:0045321 leukocyte activation; GO:0045428 regulation of nitric oxide biosynthetic process; GO:0007166 cell surface receptor signaling pathway; GO:0009891 positive regulation of biosynthetic process; GO:0031347 regulation of defense response; GO:0044237 cellular metabolic process; GO:0…	GO:0016020 membrane; GO:0044421 extracellular region part; GO:0034687 integrin alphaL-beta2 complex; GO:0098636 protein complex involved in cell adhesion; GO:0031090 organelle membrane; GO:0031410 cytoplasmic vesicle; GO:0071944 cell periphery; GO:0098796 membrane protein complex; GO:0031982 vesicle; GO:0005737 cytoplasm; GO:0044433 cytoplasmic vesicle part; GO:0032991 macromolecular complex; GO:…	GO:0038023 signaling receptor activity; GO:0046982 protein heterodimerization activity; GO:0044877 macromolecular complex binding; GO:0043167 ion binding; GO:0046983 protein dimerization activity; GO:0019901 protein kinase binding; GO:0005515 protein binding; GO:0004888 transmembrane signaling receptor activity; GO:0019900 kinase binding; GO:0004871 signal transducer activity; GO:0050839 cell adh…	K06464	ITGB2, CD18; integrin beta 2	hsa04015 Rap1 signaling pathway - Homo sapiens (human); hsa04145 Phagosome - Homo sapiens (human); hsa04390 Hippo signaling pathway - Homo sapiens (human); hsa04514 Cell adhesion molecules (CAMs) - Homo sapiens (human); hsa04610 Complement and coagulation cascades - Homo sapiens (human); hsa04650 Natural killer cell mediated cytotoxicity - Homo sapiens (human); hsa04670 Leukocyte transendothelial…	IPR032695; IPR033760; IPR002369; IPR016201; IPR012896; IPR014836; IPR002035;	Integrin domain; Integrin beta N-terminal; Integrin beta subunit, VWA domain; PSI domain; Integrin beta subunit, tail; Integrin beta subunit, cytoplasmic domain; von Willebrand factor, type A;	TW	KOG1226	Integrin beta subunit (N-terminal portion of extracellular region)
P05155	Plasma protease C1 inhibitor OS=Homo sapiens OX=9606 GN=SERPING1 PE=1 SV=2	SERPING1	55.154	0.833	0.994	0.919	1.082	1.039	1.067	0.861	0.044536	extracellular	GO:0016064 immunoglobulin mediated immune response; GO:0007596 blood coagulation; GO:0065008 regulation of biological quality; GO:0002698 negative regulation of immune effector process; GO:1903318 negative regulation of protein maturation; GO:0045916 negative regulation of complement activation; GO:0031347 regulation of defense response; GO:0042730 fibrinolysis; GO:0006956 complement activation; …	GO:0034774 secretory granule lumen; GO:0005615 extracellular space; GO:0044421 extracellular region part; GO:0031410 cytoplasmic vesicle; GO:0005737 cytoplasm; GO:0031982 vesicle; GO:0044433 cytoplasmic vesicle part; GO:0044424 intracellular part; GO:0005623 cell; GO:0044422 organelle part; GO:0031974 membrane-enclosed lumen; GO:0070062 extracellular exosome; GO:0031983 vesicle lumen; GO:0070013 …	GO:0004867 serine-type endopeptidase inhibitor activity; GO:0030234 enzyme regulator activity; GO:0005488 binding; GO:0030414 peptidase inhibitor activity; GO:0061134 peptidase regulator activity; GO:0005515 protein binding; GO:0061135 endopeptidase regulator activity; GO:0004857 enzyme inhibitor activity; GO:0098772 molecular function regulator; GO:0004866 endopeptidase inhibitor activity;	K04001	SERPING1, C1INH; C1 inhibitor	hsa04610 Complement and coagulation cascades - Homo sapiens (human); hsa05133 Pertussis - Homo sapiens (human);	IPR023796;	Serpin domain;	V	KOG2392	Serpin
P23258	Tubulin gamma-1 chain OS=Homo sapiens OX=9606 GN=TUBG1 PE=1 SV=2	TUBG1	51.169	0.896			1.045			0.857		cytoplasm	GO:0044085 cellular component biogenesis; GO:0000003 reproduction; GO:0016043 cellular component organization; GO:1903046 meiotic cell cycle process; GO:0031109 microtubule polymerization or depolymerization; GO:0022414 reproductive process; GO:0060271 cilium assembly; GO:0044699 single-organism process; GO:0007051 spindle organization; GO:0097711 ciliary basal body docking; GO:1903047 mitotic ce…	GO:0044450 microtubule organizing center part; GO:0005874 microtubule; GO:0031410 cytoplasmic vesicle; GO:0005881 cytoplasmic microtubule; GO:0031982 vesicle; GO:0005737 cytoplasm; GO:0097730 non-motile cilium; GO:0032991 macromolecular complex; GO:0044424 intracellular part; GO:0099512 supramolecular fiber; GO:0000242 pericentriolar material; GO:0099080 supramolecular complex; GO:0005623 cell; G…	GO:1901265 nucleoside phosphate binding; GO:0001882 nucleoside binding; GO:0043167 ion binding; GO:0016817 hydrolase activity, acting on acid anhydrides; GO:0016787 hydrolase activity; GO:0005515 protein binding; GO:0000166 nucleotide binding; GO:0017111 nucleoside-triphosphatase activity; GO:1901363 heterocyclic compound binding; GO:0097159 organic cyclic compound binding; GO:0032549 ribonucleos…	K10389	TUBG; tubulin gamma	hsa05165 Human papillomavirus infection - Homo sapiens (human);	IPR003008; IPR023123; IPR008280; IPR018316;	Tubulin/FtsZ, GTPase domain; Tubulin, C-terminal; Tubulin/FtsZ, C-terminal; Tubulin/FtsZ, 2-layer sandwich domain;	Z	KOG1374	Gamma tubulin
P0DOX5	Immunoglobulin gamma-1 heavy chain OS=Homo sapiens OX=9606 PE=1 SV=2	---	49.328	1.028	0.91	1.044	1.175	1.044	0.958	0.939	0.4481	mitochondria			GO:0005515 protein binding; GO:0005488 binding;				IPR007110; IPR013783; IPR003599; IPR013106; IPR003597;	Immunoglobulin-like domain; Immunoglobulin-like fold; Immunoglobulin subtype; Immunoglobulin V-set domain; Immunoglobulin C1-set;
P80723	Brain acid soluble protein 1 OS=Homo sapiens OX=9606 GN=BASP1 PE=1 SV=2	BASP1	22.693	0.946	0.967	0.994	0.959	1.081	0.97	0.966	0.45664	nucleus	GO:0022414 reproductive process; GO:0035282 segmentation; GO:0007420 brain development; GO:0045927 positive regulation of growth; GO:0048857 neural nucleus development; GO:0021762 substantia nigra development; GO:0051240 positive regulation of multicellular organismal process; GO:0044702 single organism reproductive process; GO:0010558 negative regulation of macromolecule biosynthetic process; GO…	GO:0016020 membrane; GO:0044421 extracellular region part; GO:0071944 cell periphery; GO:0030054 cell junction; GO:0005737 cytoplasm; GO:0031982 vesicle; GO:0030426 growth cone; GO:0044424 intracellular part; GO:0016604 nuclear body; GO:0005623 cell; GO:0044422 organelle part; GO:0043228 non-membrane-bounded organelle; GO:0031974 membrane-enclosed lumen; GO:0005856 cytoskeleton; GO:0070062 extrac…	GO:0097159 organic cyclic compound binding; GO:0000975 regulatory region DNA binding; GO:1901363 heterocyclic compound binding; GO:0003677 DNA binding; GO:0001067 regulatory region nucleic acid binding; GO:0003714 transcription corepressor activity; GO:0044212 transcription regulatory region DNA binding; GO:0005488 binding; GO:0003676 nucleic acid binding; GO:0000989 transcription factor activity…	K17272	BASP1; brain acid soluble protein 1
Q13867	Bleomycin hydrolase OS=Homo sapiens OX=9606 GN=BLMH PE=1 SV=1	BLMH	52.562	0.9	0.919	0.942	1.076	1.053	1.122	0.849	0.0020219	cytoplasm	GO:0043418 homocysteine catabolic process; GO:1901606 alpha-amino acid catabolic process; GO:0044267 cellular protein metabolic process; GO:0044699 single-organism process; GO:0050896 response to stimulus; GO:0044237 cellular metabolic process; GO:0000096 sulfur amino acid metabolic process; GO:0000209 protein polyubiquitination; GO:0071704 organic substance metabolic process; GO:0042493 response…	GO:0043229 intracellular organelle; GO:0044421 extracellular region part; GO:0031982 vesicle; GO:0005737 cytoplasm; GO:0044424 intracellular part; GO:0005623 cell; GO:0005829 cytosol; GO:0005576 extracellular region; GO:0043231 intracellular membrane-bounded organelle; GO:0043226 organelle; GO:0070062 extracellular exosome; GO:0005634 nucleus; GO:0005622 intracellular; GO:0044464 cell part; GO:19…	GO:0004175 endopeptidase activity; GO:0004180 carboxypeptidase activity; GO:0008233 peptidase activity; GO:0008238 exopeptidase activity; GO:0042802 identical protein binding; GO:0003824 catalytic activity; GO:0005488 binding; GO:0070011 peptidase activity, acting on L-amino acid peptides; GO:0005515 protein binding; GO:0004177 aminopeptidase activity; GO:0016787 hydrolase activity; GO:0008234 cy…	K01372	BLMH, pepC; bleomycin hydrolase [EC:3.4.22.40]				E	KOG4128	Bleomycin hydrolases and aminopeptidases of cysteine protease family
Q6ZMI0	Protein phosphatase 1 regulatory subunit 21 OS=Homo sapiens OX=9606 GN=PPP1R21 PE=1 SV=1	PPP1R21	88.313	0.86			1.178			0.73		nucleus		GO:0016020 membrane;	GO:0005515 protein binding; GO:0019902 phosphatase binding; GO:0005488 binding; GO:0019899 enzyme binding;	K17562	PPP1R21, CCDC128, KLRAQ1; protein phosphatase 1 regulatory subunit 21		IPR019343; IPR019348;	Uncharacterised domain KLRAQ/TTKRSYEDQ, N-terminal; Uncharacterised domain KLRAQ/TTKRSYEDQ, C-terminal;	S	KOG4421	Uncharacterized conserved protein
A0A075B6K5	Immunoglobulin lambda variable 3-9 OS=Homo sapiens OX=9606 GN=IGLV3-9 PE=3 SV=1	IGLV3-9	12.332	1.077			1.1			0.979		extracellular	GO:0002376 immune system process; GO:0002377 immunoglobulin production; GO:0002440 production of molecular mediator of immune response; GO:0006955 immune response; GO:0050896 response to stimulus;	GO:0005615 extracellular space; GO:0044421 extracellular region part; GO:0005576 extracellular region;	GO:0005515 protein binding; GO:0005488 binding;				IPR007110; IPR013783; IPR013106; IPR003599;	Immunoglobulin-like domain; Immunoglobulin-like fold; Immunoglobulin V-set domain; Immunoglobulin subtype;
P01019	Angiotensinogen OS=Homo sapiens OX=9606 GN=AGT PE=1 SV=1	AGT	53.154	0.965	1.03	1.071	0.967	1.04	0.933	1.043	0.39408	extracellular	GO:0044700 single organism signaling; GO:0022414 reproductive process; GO:0014742 positive regulation of muscle hypertrophy; GO:0044237 cellular metabolic process; GO:0001558 regulation of cell growth; GO:0010536 positive regulation of activation of Janus kinase activity; GO:0035411 catenin import into nucleus; GO:0003298 physiological muscle hypertrophy; GO:0055065 metal ion homeostasis; GO:0044…	GO:0005615 extracellular space; GO:0044421 extracellular region part; GO:0031982 vesicle; GO:0005737 cytoplasm; GO:0044424 intracellular part; GO:0005829 cytosol; GO:0005623 cell; GO:0005576 extracellular region; GO:0043226 organelle; GO:0070062 extracellular exosome; GO:0072562 blood microparticle; GO:0005622 intracellular; GO:0044464 cell part; GO:1903561 extracellular vesicle; GO:0043227 membr…	GO:0030546 receptor activator activity; GO:0008083 growth factor activity; GO:0048018 receptor agonist activity; GO:0005102 receptor binding; GO:0061134 peptidase regulator activity; GO:0005179 hormone activity; GO:0005515 protein binding; GO:0017080 sodium channel regulator activity; GO:0004857 enzyme inhibitor activity; GO:0098772 molecular function regulator; GO:0004871 signal transducer activ…	K09821	AGT; angiotensinogen	hsa04072 Phospholipase D signaling pathway - Homo sapiens (human); hsa04080 Neuroactive ligand-receptor interaction - Homo sapiens (human); hsa04261 Adrenergic signaling in cardiomyocytes - Homo sapiens (human); hsa04270 Vascular smooth muscle contraction - Homo sapiens (human); hsa04614 Renin-angiotensin system - Homo sapiens (human); hsa04924 Renin secretion - Homo sapiens (human); hsa04925 Ald…	IPR033834; IPR023796;	Angiotensinogen serpin domain; Serpin domain;	V	KOG2392	Serpin
Q96RL7	Vacuolar protein sorting-associated protein 13A OS=Homo sapiens OX=9606 GN=VPS13A PE=1 SV=2	VPS13A	360.27		0.965	0.995		1.058	1.007	0.949	0.21546	plasma membrane	GO:0046907 intracellular transport; GO:0044707 single-multicellular organism process; GO:0048193 Golgi vesicle transport; GO:0044699 single-organism process; GO:0006914 autophagy; GO:0044237 cellular metabolic process; GO:0015031 protein transport; GO:0051234 establishment of localization; GO:0007610 behavior; GO:0008152 metabolic process; GO:0035176 social behavior; GO:0051649 establishment of l…	GO:0097708 intracellular vesicle; GO:0043229 intracellular organelle; GO:0031410 cytoplasmic vesicle; GO:0031982 vesicle; GO:0005737 cytoplasm; GO:0012505 endomembrane system; GO:0044424 intracellular part; GO:0005623 cell; GO:0005829 cytosol; GO:0031045 dense core granule; GO:0043226 organelle; GO:0044464 cell part; GO:0005622 intracellular; GO:0099503 secretory vesicle; GO:0030141 secretory gra…	GO:0005515 protein binding; GO:0005488 binding;	K19525	VPS13A_C; vacuolar protein sorting-associated protein 13A/C		IPR031642; IPR015412; IPR009543; IPR031646; IPR026854; IPR031645;	VPS13, repeated coiled region; Autophagy-related, C-terminal; Vacuolar protein sorting-associated protein 13, SHR-binding domain; Vacuolar protein sorting-associated protein 13, second N-terminal domain; Vacuolar protein sorting-associated protein 13, N-terminal domain; Vacuolar protein sorting-associated protein 13, C-terminal;	U	KOG1809	Vacuolar protein sorting-associated protein
P19823	Inter-alpha-trypsin inhibitor heavy chain H2 OS=Homo sapiens OX=9606 GN=ITIH2 PE=1 SV=2	ITIH2	106.46	1.006	1.004	1.012	0.971	0.937	0.998	1.04	0.165301	extracellular	GO:0050794 regulation of cellular process; GO:0010951 negative regulation of endopeptidase activity; GO:0060255 regulation of macromolecule metabolic process; GO:0048523 negative regulation of cellular process; GO:0048519 negative regulation of biological process; GO:0031324 negative regulation of cellular metabolic process; GO:0051346 negative regulation of hydrolase activity; GO:0030203 glycosa…	GO:0070062 extracellular exosome; GO:0043226 organelle; GO:0072562 blood microparticle; GO:0005615 extracellular space; GO:0044421 extracellular region part; GO:0031982 vesicle; GO:1903561 extracellular vesicle; GO:0043227 membrane-bounded organelle; GO:0005576 extracellular region; GO:0043230 extracellular organelle;	GO:0004867 serine-type endopeptidase inhibitor activity; GO:0030234 enzyme regulator activity; GO:0030414 peptidase inhibitor activity; GO:0061134 peptidase regulator activity; GO:0061135 endopeptidase regulator activity; GO:0098772 molecular function regulator; GO:0004857 enzyme inhibitor activity; GO:0004866 endopeptidase inhibitor activity;	K19015	ITIH2, SHAP; inter-alpha-trypsin inhibitor heavy chain H2		IPR010600; IPR013694; IPR002035;	Inter-alpha-trypsin inhibitor heavy chain, C-terminal; VIT domain; von Willebrand factor, type A;
O43157	Plexin-B1 OS=Homo sapiens OX=9606 GN=PLXNB1 PE=1 SV=3	PLXNB1	232.3									cytoplasm	GO:0044700 single organism signaling; GO:0065008 regulation of biological quality; GO:0021700 developmental maturation; GO:0007166 cell surface receptor signaling pathway; GO:0032989 cellular component morphogenesis; GO:0008285 negative regulation of cell proliferation; GO:0048799 animal organ maturation; GO:0051240 positive regulation of multicellular organismal process; GO:0008360 regulation of…	GO:0002116 semaphorin receptor complex; GO:0016020 membrane; GO:0031226 intrinsic component of plasma membrane; GO:0071944 cell periphery; GO:0043235 receptor complex; GO:0031224 intrinsic component of membrane; GO:0032991 macromolecular complex; GO:0005887 integral component of plasma membrane; GO:0005623 cell; GO:0005576 extracellular region; GO:0016021 integral component of membrane; GO:000588…	GO:0038023 signaling receptor activity; GO:0005102 receptor binding; GO:0060589 nucleoside-triphosphatase regulator activity; GO:0030695 GTPase regulator activity; GO:0030215 semaphorin receptor binding; GO:0017154 semaphorin receptor activity; GO:0005515 protein binding; GO:0098772 molecular function regulator; GO:0004888 transmembrane signaling receptor activity; GO:0004871 signal transducer ac…	K06821	PLXNB; plexin B	hsa04360 Axon guidance - Homo sapiens (human);	IPR013548; IPR013783; IPR014756; IPR015943; IPR016201; IPR002909; IPR008936; IPR001627;	Plexin, cytoplasmic RasGAP domain; Immunoglobulin-like fold; Immunoglobulin E-set; WD40/YVTN repeat-like-containing domain; PSI domain; IPT domain; Rho GTPase activation protein; Sema domain;	T	KOG3610	Plexins (functional semaphorin receptors)
Q13449	Limbic system-associated membrane protein OS=Homo sapiens OX=9606 GN=LSAMP PE=1 SV=2	LSAMP	37.393	1.031	1.078		0.944	0.939		1.12	0.037202	plasma membrane	GO:0043687 post-translational protein modification; GO:0044707 single-multicellular organism process; GO:0044267 cellular protein metabolic process; GO:0044699 single-organism process; GO:0009058 biosynthetic process; GO:0044237 cellular metabolic process; GO:0042157 lipoprotein metabolic process; GO:0071704 organic substance metabolic process; GO:0007610 behavior; GO:0022610 biological adhesion;…	GO:0016020 membrane; GO:0044464 cell part; GO:0071944 cell periphery; GO:0044425 membrane part; GO:0031225 anchored component of membrane; GO:0031224 intrinsic component of membrane; GO:0005623 cell; GO:0005576 extracellular region; GO:0005886 plasma membrane;	GO:0005515 protein binding; GO:0005488 binding;	K06772	LSAMP, LAMP; limbic system-associated membrane protein		IPR003598; IPR007110; IPR013783; IPR003599; IPR013098;	Immunoglobulin subtype 2; Immunoglobulin-like domain; Immunoglobulin-like fold; Immunoglobulin subtype; Immunoglobulin I-set;	T	KOG3510	FOG: Immunoglobulin C-2 Type/fibronectin type III domains
P02741	C-reactive protein OS=Homo sapiens OX=9606 GN=CRP PE=1 SV=1	CRP	25.038	1.972	1.8	1.363	0.625	0.773	0.839	2.295	0.0042845	extracellular	GO:0032930 positive regulation of superoxide anion generation; GO:0051093 negative regulation of developmental process; GO:0065008 regulation of biological quality; GO:0098542 defense response to other organism; GO:0051046 regulation of secretion; GO:0044699 single-organism process; GO:0051234 establishment of localization; GO:0006909 phagocytosis; GO:0009607 response to biotic stimulus; GO:00977…	GO:0070062 extracellular exosome; GO:0043226 organelle; GO:0005615 extracellular space; GO:0044421 extracellular region part; GO:0031982 vesicle; GO:1903561 extracellular vesicle; GO:0043227 membrane-bounded organelle; GO:0005576 extracellular region; GO:0043230 extracellular organelle;	GO:0070405 ammonium ion binding; GO:0005102 receptor binding; GO:0001849 complement component C1q binding; GO:0001846 opsonin binding; GO:0033265 choline binding; GO:0044877 macromolecular complex binding; GO:0043167 ion binding; GO:0071813 lipoprotein particle binding; GO:0005515 protein binding; GO:0070325 lipoprotein particle receptor binding; GO:0030169 low-density lipoprotein particle bindin…	K16143	CRP; C-reactive protein		IPR013320;	Concanavalin A-like lectin/glucanase domain;
Q86X29	Lipolysis-stimulated lipoprotein receptor OS=Homo sapiens OX=9606 GN=LSR PE=1 SV=4	LSR	71.438	0.85			1			0.85		nucleus	GO:0044085 cellular component biogenesis; GO:0016043 cellular component organization; GO:0034329 cell junction assembly; GO:0044707 single-multicellular organism process; GO:0048732 gland development; GO:0048869 cellular developmental process; GO:0045216 cell-cell junction organization; GO:0044699 single-organism process; GO:0019216 regulation of lipid metabolic process; GO:0048468 cell developme…	GO:0016020 membrane; GO:0044421 extracellular region part; GO:0005615 extracellular space; GO:0030054 cell junction; GO:0071944 cell periphery; GO:0034362 low-density lipoprotein particle; GO:0031982 vesicle; GO:0034358 plasma lipoprotein particle; GO:0034385 triglyceride-rich plasma lipoprotein particle; GO:0031224 intrinsic component of membrane; GO:0032991 macromolecular complex; GO:0042627 ch…	GO:0005515 protein binding; GO:0005488 binding;				IPR007110; IPR013783; IPR003599; IPR008664;	Immunoglobulin-like domain; Immunoglobulin-like fold; Immunoglobulin subtype; LISCH7;
Q99972	Myocilin OS=Homo sapiens OX=9606 GN=MYOC PE=1 SV=2	MYOC	56.971	0.863	0.904	0.773	0.919	1.05	1.1	0.828	0.056981	extracellular	GO:0044700 single organism signaling; GO:0001649 osteoblast differentiation; GO:0021700 developmental maturation; GO:0065008 regulation of biological quality; GO:0030335 positive regulation of cell migration; GO:0051896 regulation of protein kinase B signaling; GO:0007272 ensheathment of neurons; GO:0007166 cell surface receptor signaling pathway; GO:0014037 Schwann cell differentiation; GO:00451…	GO:0016020 membrane; GO:0019867 outer membrane; GO:0005615 extracellular space; GO:0044421 extracellular region part; GO:0005783 endoplasmic reticulum; GO:0031090 organelle membrane; GO:0031410 cytoplasmic vesicle; GO:0031982 vesicle; GO:0005737 cytoplasm; GO:0044424 intracellular part; GO:0005623 cell; GO:0044422 organelle part; GO:0031974 membrane-enclosed lumen; GO:0005740 mitochondrial envelo…	GO:0032027 myosin light chain binding; GO:0001968 fibronectin binding; GO:1990782 protein tyrosine kinase binding; GO:0005102 receptor binding; GO:0043167 ion binding; GO:0019901 protein kinase binding; GO:0005109 frizzled binding; GO:0005515 protein binding; GO:0019900 kinase binding; GO:0008092 cytoskeletal protein binding; GO:0030971 receptor tyrosine kinase binding; GO:0005488 binding; GO:004…	K23027			IPR003112;	Olfactomedin-like domain;	W	KOG3545	Olfactomedin and related extracellular matrix glycoproteins
P14618	Pyruvate kinase PKM OS=Homo sapiens OX=9606 GN=PKM PE=1 SV=4	PKM	57.936	0.756	0.747	0.747	1.241	1.236	1.218	0.609	1.1517e-07	cytoplasm	GO:0009116 nucleoside metabolic process; GO:0045321 leukocyte activation; GO:0006165 nucleoside diphosphate phosphorylation; GO:0019362 pyridine nucleotide metabolic process; GO:0006096 glycolytic process; GO:0009185 ribonucleoside diphosphate metabolic process; GO:0044237 cellular metabolic process; GO:0006006 glucose metabolic process; GO:0008152 metabolic process; GO:0006091 generation of prec…	GO:0034774 secretory granule lumen; GO:0044421 extracellular region part; GO:0031410 cytoplasmic vesicle; GO:0031982 vesicle; GO:0005737 cytoplasm; GO:0044433 cytoplasmic vesicle part; GO:0044424 intracellular part; GO:0005623 cell; GO:1904813 ficolin-1-rich granule lumen; GO:0044422 organelle part; GO:0070062 extracellular exosome; GO:0101002 ficolin-1-rich granule; GO:0031974 membrane-enclosed …	GO:1901265 nucleoside phosphate binding; GO:0016773 phosphotransferase activity, alcohol group as acceptor; GO:0030955 potassium ion binding; GO:0005515 protein binding; GO:0003823 antigen binding; GO:0097159 organic cyclic compound binding; GO:1901363 heterocyclic compound binding; GO:0016301 kinase activity; GO:0032553 ribonucleotide binding; GO:0003824 catalytic activity; GO:0005488 binding; G…	K00873	PK, pyk; pyruvate kinase [EC:2.7.1.40]	hsa00010 Glycolysis / Gluconeogenesis - Homo sapiens (human); hsa00230 Purine metabolism - Homo sapiens (human); hsa00620 Pyruvate metabolism - Homo sapiens (human); hsa01100 Metabolic pathways - Homo sapiens (human); hsa01200 Carbon metabolism - Homo sapiens (human); hsa01230 Biosynthesis of amino acids - Homo sapiens (human); hsa04922 Glucagon signaling pathway - Homo sapiens (human); hsa04930 …	IPR015794; IPR011037; IPR015813; IPR015806; IPR015795; IPR015793;	Pyruvate kinase, alpha/beta; Pyruvate kinase-like, insert domain; Pyruvate/Phosphoenolpyruvate kinase-like domain; Pyruvate kinase, beta-barrel insert domain; Pyruvate kinase, C-terminal; Pyruvate kinase, barrel;	G	KOG2323	Pyruvate kinase
Q07954	Prolow-density lipoprotein receptor-related protein 1 OS=Homo sapiens OX=9606 GN=LRP1 PE=1 SV=2	LRP1	504.6	0.947	0.95	0.982	1.06	1.074	0.982	0.924	0.060362	plasma membrane	GO:0044700 single organism signaling; GO:0007205 protein kinase C-activating G-protein coupled receptor signaling pathway; GO:0010941 regulation of cell death; GO:0032371 regulation of sterol transport; GO:0007420 brain development; GO:0043523 regulation of neuron apoptotic process; GO:0044255 cellular lipid metabolic process; GO:0021987 cerebral cortex development; GO:0044237 cellular metabolic …	GO:0016020 membrane; GO:0030425 dendrite; GO:0031090 organelle membrane; GO:0005737 cytoplasm; GO:0044433 cytoplasmic vesicle part; GO:0043025 neuronal cell body; GO:0032991 macromolecular complex; GO:0005887 integral component of plasma membrane; GO:0005623 cell; GO:0044422 organelle part; GO:0043228 non-membrane-bounded organelle; GO:0005765 lysosomal membrane; GO:0005925 focal adhesion; GO:003…	GO:0003723 RNA binding; GO:0008565 protein transporter activity; GO:0034185 apolipoprotein binding; GO:0005102 receptor binding; GO:0044877 macromolecular complex binding; GO:0043167 ion binding; GO:0038024 cargo receptor activity; GO:0022892 substrate-specific transporter activity; GO:0042954 lipoprotein transporter activity; GO:0005515 protein binding; GO:1901363 heterocyclic compound binding; …	K04550	LRP1, CD91; low-density lipoprotein receptor-related protein 1 (alpha-2-macroglobulin receptor)	hsa04979 Cholesterol metabolism - Homo sapiens (human); hsa05010 Alzheimer disease - Homo sapiens (human); hsa05144 Malaria - Homo sapiens (human);	IPR026823; IPR001881; IPR000742; IPR032485; IPR011042; IPR009030;	Complement Clr-like EGF domain; EGF-like calcium-binding domain; EGF-like domain; Domain of unknown function DUF5050; Six-bladed beta-propeller, TolB-like; Growth factor receptor cysteine-rich domain;	T	KOG1215	Low-density lipoprotein receptors containing Ca2+-binding EGF-like domains
Q86TH1	ADAMTS-like protein 2 OS=Homo sapiens OX=9606 GN=ADAMTSL2 PE=1 SV=1	ADAMTSL2	104.62	1.098	1.043	1.12	0.924	0.977	0.964	1.138	0.0088014	extracellular	GO:0060433 bronchus development; GO:0050794 regulation of cellular process; GO:0044707 single-multicellular organism process; GO:0016043 cellular component organization; GO:0009968 negative regulation of signal transduction; GO:0030323 respiratory tube development; GO:0017015 regulation of transforming growth factor beta receptor signaling pathway; GO:0023051 regulation of signaling; GO:0044699 s…	GO:0031012 extracellular matrix; GO:0044421 extracellular region part; GO:0005576 extracellular region; GO:0005578 proteinaceous extracellular matrix;	GO:0004175 endopeptidase activity; GO:0004222 metalloendopeptidase activity; GO:0008233 peptidase activity; GO:0046914 transition metal ion binding; GO:0050436 microfibril binding; GO:0003824 catalytic activity; GO:0005488 binding; GO:0043167 ion binding; GO:0043169 cation binding; GO:0046872 metal ion binding; GO:0070011 peptidase activity, acting on L-amino acid peptides; GO:0005515 protein bin…				IPR010294; IPR010909;	ADAM-TS Spacer 1; PLAC;	O	KOG3538	Disintegrin metalloproteinases with thrombospondin repeats
P10599	Thioredoxin OS=Homo sapiens OX=9606 GN=TXN PE=1 SV=3	TXN	11.737	0.804	0.803	0.662	1.218	1.203	1.323	0.606	0.0020975	extracellular	GO:0044700 single organism signaling; GO:0010941 regulation of cell death; GO:0065008 regulation of biological quality; GO:0032270 positive regulation of cellular protein metabolic process; GO:0051896 regulation of protein kinase B signaling; GO:0097659 nucleic acid-templated transcription; GO:1903533 regulation of protein targeting; GO:0090317 negative regulation of intracellular protein transpo…	GO:0043229 intracellular organelle; GO:0044421 extracellular region part; GO:0031982 vesicle; GO:0005737 cytoplasm; GO:0044424 intracellular part; GO:0005829 cytosol; GO:0005623 cell; GO:0005576 extracellular region; GO:0005739 mitochondrion; GO:0043231 intracellular membrane-bounded organelle; GO:0043226 organelle; GO:0070062 extracellular exosome; GO:0005634 nucleus; GO:0005622 intracellular; G…	GO:0015035 protein disulfide oxidoreductase activity; GO:0016651 oxidoreductase activity, acting on NAD(P)H; GO:0003723 RNA binding; GO:0004791 thioredoxin-disulfide reductase activity; GO:0047134 protein-disulfide reductase activity; GO:0016209 antioxidant activity; GO:0005515 protein binding; GO:0016668 oxidoreductase activity, acting on a sulfur group of donors, NAD(P) as acceptor; GO:0016491 …	K03671	trxA; thioredoxin 1	hsa04621 NOD-like receptor signaling pathway - Homo sapiens (human); hsa05418 Fluid shear stress and atherosclerosis - Homo sapiens (human);	IPR013766; IPR012336;	Thioredoxin domain; Thioredoxin-like fold;	O	KOG0907	Thioredoxin
P00748	Coagulation factor XII OS=Homo sapiens OX=9606 GN=F12 PE=1 SV=3	F12	67.791	1.015	1.297	1.209	1.082	1.091	0.811	1.18	0.23638	extracellular	GO:0002675 positive regulation of acute inflammatory response; GO:0007596 blood coagulation; GO:0065008 regulation of biological quality; GO:0032270 positive regulation of cellular protein metabolic process; GO:0051241 negative regulation of multicellular organismal process; GO:0044699 single-organism process; GO:0016485 protein processing; GO:0031347 regulation of defense response; GO:0042730 fi…	GO:0070062 extracellular exosome; GO:0043226 organelle; GO:0016020 membrane; GO:0005615 extracellular space; GO:0044421 extracellular region part; GO:0044464 cell part; GO:0071944 cell periphery; GO:0031982 vesicle; GO:1903561 extracellular vesicle; GO:0043227 membrane-bounded organelle; GO:0005623 cell; GO:0005576 extracellular region; GO:0043230 extracellular organelle; GO:0005886 plasma membra…	GO:0008233 peptidase activity; GO:0043167 ion binding; GO:0008236 serine-type peptidase activity; GO:0051787 misfolded protein binding; GO:0005515 protein binding; GO:0016787 hydrolase activity; GO:0004175 endopeptidase activity; GO:0004252 serine-type endopeptidase activity; GO:0003824 catalytic activity; GO:0017171 serine hydrolase activity; GO:0005488 binding; GO:0070011 peptidase activity, ac…	K01328	F12; coagulation factor XII (Hageman factor) [EC:3.4.21.38]	hsa04610 Complement and coagulation cascades - Homo sapiens (human);	IPR000083; IPR000001; IPR001881; IPR013806; IPR000742; IPR000562; IPR009003; IPR001254;	Fibronectin, type I; Kringle; EGF-like calcium-binding domain; Kringle-like fold; EGF-like domain; Fibronectin, type II, collagen-binding; Peptidase S1, PA clan; Serine proteases, trypsin domain;	T	KOG1217	Fibrillins and related proteins containing Ca2+-binding EGF-like domains
Q8WUA7	TBC1 domain family member 22A OS=Homo sapiens OX=9606 GN=TBC1D22A PE=1 SV=2	TBC1D22A	59.12									nucleus	GO:0050794 regulation of cellular process; GO:0060627 regulation of vesicle-mediated transport; GO:0046907 intracellular transport; GO:0043547 positive regulation of GTPase activity; GO:0051049 regulation of transport; GO:0033043 regulation of organelle organization; GO:0071702 organic substance transport; GO:0031338 regulation of vesicle fusion; GO:0015031 protein transport; GO:0051234 establish…	GO:0012505 endomembrane system; GO:0005623 cell; GO:0005622 intracellular; GO:0044464 cell part;	GO:0031267 small GTPase binding; GO:0060589 nucleoside-triphosphatase regulator activity; GO:0030695 GTPase regulator activity; GO:0046983 protein dimerization activity; GO:0071889 14-3-3 protein binding; GO:0005515 protein binding; GO:0098772 molecular function regulator; GO:0017137 Rab GTPase binding; GO:0042802 identical protein binding; GO:0030234 enzyme regulator activity; GO:0017016 Ras GTP…	K20360	TBC1D22, GYP1; TBC1 domain family member 2		IPR000195;	Rab-GTPase-TBC domain;	U	KOG1092	Ypt/Rab-specific GTPase-activating protein GYP1
Q6P2H3	Centrosomal protein of 85 kDa OS=Homo sapiens OX=9606 GN=CEP85 PE=1 SV=1	CEP85	85.638									nucleus	GO:0045859 regulation of protein kinase activity; GO:0050794 regulation of cellular process; GO:0007346 regulation of mitotic cell cycle; GO:0060255 regulation of macromolecule metabolic process; GO:0031399 regulation of protein modification process; GO:0044699 single-organism process; GO:0031324 negative regulation of cellular metabolic process; GO:0048519 negative regulation of biological proce…	GO:0044450 microtubule organizing center part; GO:0005737 cytoplasm; GO:0044424 intracellular part; GO:0000242 pericentriolar material; GO:0005623 cell; GO:0044422 organelle part; GO:0043228 non-membrane-bounded organelle; GO:0031974 membrane-enclosed lumen; GO:0005856 cytoskeleton; GO:0005815 microtubule organizing center; GO:0070013 intracellular organelle lumen; GO:0015630 microtubule cytoskel…	GO:0005515 protein binding; GO:0005488 binding;	K16766	CEP85; centrosomal protein CEP85
Q14515	SPARC-like protein 1 OS=Homo sapiens OX=9606 GN=SPARCL1 PE=1 SV=2	SPARCL1	75.207	0.899	0.923	0.885	1.1	1.054	1.045	0.846	0.00113922	extracellular	GO:0032502 developmental process; GO:0050794 regulation of cellular process; GO:0044700 single organism signaling; GO:0051716 cellular response to stimulus; GO:0007165 signal transduction; GO:0050789 regulation of biological process; GO:0007154 cell communication; GO:0044699 single-organism process; GO:0023052 signaling; GO:0050896 response to stimulus; GO:0048856 anatomical structure development…	GO:0031012 extracellular matrix; GO:0070062 extracellular exosome; GO:0043226 organelle; GO:0005615 extracellular space; GO:0044421 extracellular region part; GO:0031982 vesicle; GO:1903561 extracellular vesicle; GO:0005578 proteinaceous extracellular matrix; GO:0043227 membrane-bounded organelle; GO:0005576 extracellular region; GO:0043230 extracellular organelle;	GO:0005488 binding; GO:0044877 macromolecular complex binding; GO:0043167 ion binding; GO:0043169 cation binding; GO:0046872 metal ion binding; GO:0005515 protein binding; GO:0005518 collagen binding; GO:0005509 calcium ion binding; GO:0050840 extracellular matrix binding; GO:0032403 protein complex binding;				IPR002350; IPR002048; IPR011992; IPR019577; IPR015369; IPR003645;	Kazal domain; EF-hand domain; EF-hand domain pair; SPARC/Testican, calcium-binding domain; Follistatin/Osteonectin EGF domain; Follistatin-like, N-terminal;	W	KOG4004	Matricellular protein Osteonectin/SPARC/BM-40
Q8TER0	Sushi, nidogen and EGF-like domain-containing protein 1 OS=Homo sapiens OX=9606 GN=SNED1 PE=2 SV=2	SNED1	152.2		0.889	0.746		1.033	0.868	0.86	0.34658	extracellular	GO:0007160 cell-matrix adhesion; GO:0022610 biological adhesion; GO:0007155 cell adhesion; GO:0031589 cell-substrate adhesion;	GO:0070062 extracellular exosome; GO:0043226 organelle; GO:0044421 extracellular region part; GO:0031982 vesicle; GO:1903561 extracellular vesicle; GO:0043227 membrane-bounded organelle; GO:0005576 extracellular region; GO:0043230 extracellular organelle;	GO:0043169 cation binding; GO:0046872 metal ion binding; GO:0005515 protein binding; GO:0005509 calcium ion binding; GO:0005488 binding; GO:0043167 ion binding;				IPR000436; IPR013783; IPR003886; IPR001881; IPR000742; IPR003961;	Sushi/SCR/CCP domain; Immunoglobulin-like fold; NIDO domain; EGF-like calcium-binding domain; EGF-like domain; Fibronectin type III;	W	KOG4291	Mucin/alpha-tectorin
Q9Y6R7	IgGFc-binding protein OS=Homo sapiens OX=9606 GN=FCGBP PE=1 SV=3	FCGBP	572.01	1.083	1.106	1.038	0.964	0.973	0.962	1.113	0.0049019	extracellular		GO:0070062 extracellular exosome; GO:0043226 organelle; GO:0044421 extracellular region part; GO:0031982 vesicle; GO:1903561 extracellular vesicle; GO:0043227 membrane-bounded organelle; GO:0005576 extracellular region; GO:0043230 extracellular organelle;	GO:0005515 protein binding; GO:0005488 binding;				IPR014853; IPR001007; IPR002919; IPR001846; IPR000742; IPR025615; IPR003645;	Uncharacterised domain, cysteine-rich; VWFC domain; Trypsin Inhibitor-like, cysteine rich domain; von Willebrand factor, type D domain; EGF-like domain; TILa domain; Follistatin-like, N-terminal;	WV	KOG1216	von Willebrand factor and related coagulation proteins
Q13361	Microfibrillar-associated protein 5 OS=Homo sapiens OX=9606 GN=MFAP5 PE=1 SV=1	MFAP5	19.611									extracellular	GO:0032502 developmental process; GO:0016043 cellular component organization; GO:0044707 single-multicellular organism process; GO:0048731 system development; GO:0044763 single-organism cellular process; GO:0044699 single-organism process; GO:0002520 immune system development; GO:0002376 immune system process; GO:0060216 definitive hemopoiesis; GO:0032501 multicellular organismal process; GO:0030…	GO:0031012 extracellular matrix; GO:0005615 extracellular space; GO:0044421 extracellular region part; GO:0005578 proteinaceous extracellular matrix; GO:0099512 supramolecular fiber; GO:0001527 microfibril; GO:0099080 supramolecular complex; GO:0044420 extracellular matrix component; GO:0005576 extracellular region; GO:0099081 supramolecular polymer;	GO:0005201 extracellular matrix structural constituent; GO:0005198 structural molecule activity;
Q5T2D3	OTU domain-containing protein 3 OS=Homo sapiens OX=9606 GN=OTUD3 PE=1 SV=1	OTUD3	45.124	1.24		0.841	1.056		1.081	0.974	0.8378	nucleus	GO:0050794 regulation of cellular process; GO:0070646 protein modification by small protein removal; GO:0065008 regulation of biological quality; GO:0051896 regulation of protein kinase B signaling; GO:0009968 negative regulation of signal transduction; GO:0023051 regulation of signaling; GO:0044267 cellular protein metabolic process; GO:0048519 negative regulation of biological process; GO:00485…	GO:0044464 cell part; GO:0005622 intracellular; GO:0005737 cytoplasm; GO:0044424 intracellular part; GO:0005623 cell; GO:0005829 cytosol; GO:0044444 cytoplasmic part;	GO:0004843 thiol-dependent ubiquitin-specific protease activity; GO:0008233 peptidase activity; GO:0036459 thiol-dependent ubiquitinyl hydrolase activity; GO:0003824 catalytic activity; GO:0101005 ubiquitinyl hydrolase activity; GO:0070011 peptidase activity, acting on L-amino acid peptides; GO:0019783 ubiquitin-like protein-specific protease activity; GO:0008234 cysteine-type peptidase activity;…	K13717	OTUD3; OTU domain-containing protein 3 [EC:3.4.19.12]		IPR003323;	OTU domain;	TO	KOG2605	OTU (ovarian tumor)-like cysteine protease
Q9NY15	Stabilin-1 OS=Homo sapiens OX=9606 GN=STAB1 PE=1 SV=3	STAB1	275.48	1.048			0.807			1.299		plasma membrane	GO:0044700 single organism signaling; GO:0051093 negative regulation of developmental process; GO:0098542 defense response to other organism; GO:0051241 negative regulation of multicellular organismal process; GO:0044699 single-organism process; GO:0048519 negative regulation of biological process; GO:0043207 response to external biotic stimulus; GO:0050896 response to stimulus; GO:0051707 respon…	GO:0043229 intracellular organelle; GO:0097708 intracellular vesicle; GO:0016020 membrane; GO:0031226 intrinsic component of plasma membrane; GO:0098588 bounding membrane of organelle; GO:0030666 endocytic vesicle membrane; GO:0031090 organelle membrane; GO:0031410 cytoplasmic vesicle; GO:0071944 cell periphery; GO:0031982 vesicle; GO:0005737 cytoplasm; GO:0044446 intracellular organelle part; GO…	GO:0015035 protein disulfide oxidoreductase activity; GO:0043167 ion binding; GO:0044877 macromolecular complex binding; GO:0038024 cargo receptor activity; GO:0071813 lipoprotein particle binding; GO:0005515 protein binding; GO:0005044 scavenger receptor activity; GO:0016491 oxidoreductase activity; GO:0015036 disulfide oxidoreductase activity; GO:0030228 lipoprotein particle receptor activity; …	K19020	STAB1; stabilin-1		IPR016187; IPR001881; IPR000742; IPR016186; IPR002049; IPR000538; IPR024731; IPR000782; IPR023413;	C-type lectin fold; EGF-like calcium-binding domain; EGF-like domain; C-type lectin-like/link domain; Laminin EGF domain; Link domain; EGF domain; FAS1 domain; Green fluorescent protein-like;	T	KOG1218	Proteins containing Ca2+-binding EGF-like domains
P51172	Amiloride-sensitive sodium channel subunit delta OS=Homo sapiens OX=9606 GN=SCNN1D PE=1 SV=3	SCNN1D	87.849		1.121			0.946		1.185		plasma membrane	GO:0035725 sodium ion transmembrane transport; GO:0007600 sensory perception; GO:0098655 cation transmembrane transport; GO:0034220 ion transmembrane transport; GO:0003008 system process; GO:0098660 inorganic ion transmembrane transport; GO:0030001 metal ion transport; GO:0050896 response to stimulus; GO:0032501 multicellular organismal process; GO:0006814 sodium ion transport; GO:0050877 neurolo…	GO:0043229 intracellular organelle; GO:0016020 membrane; GO:0043232 intracellular non-membrane-bounded organelle; GO:0071944 cell periphery; GO:0031224 intrinsic component of membrane; GO:0044424 intracellular part; GO:0005623 cell; GO:0015629 actin cytoskeleton; GO:0016021 integral component of membrane; GO:0005886 plasma membrane; GO:0043228 non-membrane-bounded organelle; GO:0005856 cytoskelet…	GO:0015276 ligand-gated ion channel activity; GO:0022834 ligand-gated channel activity; GO:0015075 ion transmembrane transporter activity; GO:0022803 passive transmembrane transporter activity; GO:0099094 ligand-gated cation channel activity; GO:0022892 substrate-specific transporter activity; GO:0005515 protein binding; GO:0015077 monovalent inorganic cation transmembrane transporter activity; G…	K04826	SCNN1D; amiloride-sensitive sodium channel subunit delta				PT	KOG4294	Non voltage-gated ion channels (DEG/ENaC family)
P22352	Glutathione peroxidase 3 OS=Homo sapiens OX=9606 GN=GPX3 PE=1 SV=2	GPX3	25.552	0.98	0.984	1.081	1.107	1.01	1.002	0.976	0.62382	extracellular	GO:0044085 cellular component biogenesis; GO:0016043 cellular component organization; GO:0033194 response to hydroperoxide; GO:0051260 protein homooligomerization; GO:1901700 response to oxygen-containing compound; GO:0044699 single-organism process; GO:0050896 response to stimulus; GO:0044237 cellular metabolic process; GO:0051259 protein oligomerization; GO:0008152 metabolic process; GO:0051289…	GO:0070062 extracellular exosome; GO:0043226 organelle; GO:0005615 extracellular space; GO:0044421 extracellular region part; GO:0031982 vesicle; GO:1903561 extracellular vesicle; GO:0043227 membrane-bounded organelle; GO:0005576 extracellular region; GO:0043230 extracellular organelle;	GO:0004602 glutathione peroxidase activity; GO:0003824 catalytic activity; GO:0005488 binding; GO:0016209 antioxidant activity; GO:0005515 protein binding; GO:0004601 peroxidase activity; GO:0008430 selenium binding; GO:0008134 transcription factor binding; GO:0016684 oxidoreductase activity, acting on peroxide as acceptor; GO:0016491 oxidoreductase activity;	K00432	gpx; glutathione peroxidase [EC:1.11.1.9]	hsa00480 Glutathione metabolism - Homo sapiens (human); hsa00590 Arachidonic acid metabolism - Homo sapiens (human); hsa01100 Metabolic pathways - Homo sapiens (human); hsa04918 Thyroid hormone synthesis - Homo sapiens (human);	IPR012336;	Thioredoxin-like fold;	O	KOG1651	Glutathione peroxidase
Q16620	BDNF/NT-3 growth factors receptor OS=Homo sapiens OX=9606 GN=NTRK2 PE=1 SV=1	NTRK2	91.998									plasma membrane	GO:0044700 single organism signaling; GO:0010941 regulation of cell death; GO:0065008 regulation of biological quality; GO:0032270 positive regulation of cellular protein metabolic process; GO:0051896 regulation of protein kinase B signaling; GO:0007166 cell surface receptor signaling pathway; GO:0007420 brain development; GO:0048935 peripheral nervous system neuron development; GO:0051965 positi…	GO:0016020 membrane; GO:0031090 organelle membrane; GO:0031410 cytoplasmic vesicle; GO:0071944 cell periphery; GO:0005737 cytoplasm; GO:0031982 vesicle; GO:0044433 cytoplasmic vesicle part; GO:0032991 macromolecular complex; GO:0031224 intrinsic component of membrane; GO:0044424 intracellular part; GO:0005887 integral component of plasma membrane; GO:0005623 cell; GO:0043679 axon terminus; GO:004…	GO:0005030 neurotrophin receptor activity; GO:0048403 brain-derived neurotrophic factor binding; GO:1901265 nucleoside phosphate binding; GO:0016773 phosphotransferase activity, alcohol group as acceptor; GO:0019838 growth factor binding; GO:0046983 protein dimerization activity; GO:0004713 protein tyrosine kinase activity; GO:0005515 protein binding; GO:0004672 protein kinase activity; GO:000488…	K04360	NTRK2, TRKB; neurotrophic tyrosine kinase receptor type 2 [EC:2.7.10.1]	hsa04010 MAPK signaling pathway - Homo sapiens (human); hsa04014 Ras signaling pathway - Homo sapiens (human); hsa04151 PI3K-Akt signaling pathway - Homo sapiens (human); hsa04722 Neurotrophin signaling pathway - Homo sapiens (human); hsa05034 Alcoholism - Homo sapiens (human);	IPR003598; IPR007110; IPR000483; IPR000372; IPR003599; IPR032675; IPR001245; IPR013098; IPR011009; IPR000719; IPR013783; IPR031635; IPR020635;	Immunoglobulin subtype 2; Immunoglobulin-like domain; Cysteine-rich flanking region, C-terminal; Leucine-rich repeat N-terminal domain; Immunoglobulin subtype; Leucine-rich repeat domain, L domain-like; Serine-threonine/tyrosine-protein kinase catalytic domain; Immunoglobulin I-set; Protein kinase-like domain; Protein kinase domain; Immunoglobulin-like fold; Tyrosine-protein kinase receptor NTRK,…	TU	KOG1026	Nerve growth factor receptor TRKA and related tyrosine kinases
P22105	Tenascin-X OS=Homo sapiens OX=9606 GN=TNXB PE=1 SV=5	TNXB	458.38	0.971	0.882	0.921	1.009	1.013	0.993	0.92	0.041835	extracellular	GO:0044085 cellular component biogenesis; GO:0044707 single-multicellular organism process; GO:0016043 cellular component organization; GO:0071822 protein complex subunit organization; GO:0030199 collagen fibril organization; GO:0048251 elastic fiber assembly; GO:0044236 multicellular organism metabolic process; GO:0044763 single-organism cellular process; GO:0044699 single-organism process; GO:0…	GO:0031012 extracellular matrix; GO:0070062 extracellular exosome; GO:0043226 organelle; GO:0005615 extracellular space; GO:0044421 extracellular region part; GO:0005622 intracellular; GO:0044464 cell part; GO:0031982 vesicle; GO:1903561 extracellular vesicle; GO:0005578 proteinaceous extracellular matrix; GO:0005623 cell; GO:0043227 membrane-bounded organelle; GO:0005576 extracellular region; GO…	GO:0050839 cell adhesion molecule binding; GO:0097367 carbohydrate derivative binding; GO:0005102 receptor binding; GO:0005488 binding; GO:0043167 ion binding; GO:0044877 macromolecular complex binding; GO:0043168 anion binding; GO:0005515 protein binding; GO:0005178 integrin binding; GO:0008201 heparin binding; GO:0005539 glycosaminoglycan binding; GO:1901681 sulfur compound binding; GO:0032403 …	K06252	TN; tenascin	hsa04151 PI3K-Akt signaling pathway - Homo sapiens (human); hsa04510 Focal adhesion - Homo sapiens (human); hsa04512 ECM-receptor interaction - Homo sapiens (human); hsa05165 Human papillomavirus infection - Homo sapiens (human); hsa05206 MicroRNAs in cancer - Homo sapiens (human);	IPR002181; IPR013111; IPR013783; IPR000742; IPR003961; IPR014716; IPR014715;	Fibrinogen, alpha/beta/gamma chain, C-terminal globular domain; EGF-like domain, extracellular; Immunoglobulin-like fold; EGF-like domain; Fibronectin type III; Fibrinogen, alpha/beta/gamma chain, C-terminal globular, subdomain 1; Fibrinogen, alpha/beta/gamma chain, C-terminal globular, subdomain 2;	TW	KOG1225	Teneurin-1 and related extracellular matrix proteins, contain EGF-like repeats
P03952	Plasma kallikrein OS=Homo sapiens OX=9606 GN=KLKB1 PE=1 SV=1	KLKB1	71.369	1.041	1.053	0.999	1.009	1.013	1.04	1.01	0.62228	extracellular	GO:0002675 positive regulation of acute inflammatory response; GO:0007596 blood coagulation; GO:0065008 regulation of biological quality; GO:0032270 positive regulation of cellular protein metabolic process; GO:0051241 negative regulation of multicellular organismal process; GO:0044699 single-organism process; GO:0016485 protein processing; GO:0031347 regulation of defense response; GO:0042730 fi…	GO:0070062 extracellular exosome; GO:0043226 organelle; GO:0016020 membrane; GO:0005615 extracellular space; GO:0044421 extracellular region part; GO:0044464 cell part; GO:0071944 cell periphery; GO:0031982 vesicle; GO:1903561 extracellular vesicle; GO:0043227 membrane-bounded organelle; GO:0005623 cell; GO:0005576 extracellular region; GO:0043230 extracellular organelle; GO:0005886 plasma membra…	GO:0004252 serine-type endopeptidase activity; GO:0004175 endopeptidase activity; GO:0008233 peptidase activity; GO:0017171 serine hydrolase activity; GO:0003824 catalytic activity; GO:0005488 binding; GO:0008236 serine-type peptidase activity; GO:0070011 peptidase activity, acting on L-amino acid peptides; GO:0016787 hydrolase activity; GO:0005515 protein binding;	K01324	KLKB1; plasma kallikrein [EC:3.4.21.34]	hsa04610 Complement and coagulation cascades - Homo sapiens (human);	IPR009003; IPR000177; IPR003609; IPR001254;	Peptidase S1, PA clan; Apple domain; PAN/Apple domain; Serine proteases, trypsin domain;	E	KOG3627	Trypsin
Q96S96	Phosphatidylethanolamine-binding protein 4 OS=Homo sapiens OX=9606 GN=PEBP4 PE=1 SV=3	PEBP4	25.733	0.89	0.786	0.825	1.053	1.069	1.159	0.762	0.0043821	extracellular		GO:0043229 intracellular organelle; GO:0044421 extracellular region part; GO:0005737 cytoplasm; GO:0031982 vesicle; GO:0044424 intracellular part; GO:0005623 cell; GO:0005576 extracellular region; GO:0043226 organelle; GO:0070062 extracellular exosome; GO:0043231 intracellular membrane-bounded organelle; GO:0005622 intracellular; GO:0044464 cell part; GO:0005764 lysosome; GO:1903561 extracellular…	GO:0005515 protein binding; GO:0005488 binding;						R	KOG3346	Phosphatidylethanolamine binding protein
Q9Y5W8	Sorting nexin-13 OS=Homo sapiens OX=9606 GN=SNX13 PE=1 SV=4	SNX13	112.19			1.038			0.943	1.101		endoplasmic reticulum	GO:0050794 regulation of cellular process; GO:0046907 intracellular transport; GO:0009968 negative regulation of signal transduction; GO:0023051 regulation of signaling; GO:0048519 negative regulation of biological process; GO:0048523 negative regulation of cellular process; GO:0015031 protein transport; GO:0051234 establishment of localization; GO:0051649 establishment of localization in cell; G…	GO:0010008 endosome membrane; GO:0097708 intracellular vesicle; GO:0043229 intracellular organelle; GO:0016020 membrane; GO:0098588 bounding membrane of organelle; GO:0031090 organelle membrane; GO:0031410 cytoplasmic vesicle; GO:0044446 intracellular organelle part; GO:0005737 cytoplasm; GO:0031982 vesicle; GO:0044433 cytoplasmic vesicle part; GO:0044440 endosomal part; GO:0012505 endomembrane s…	GO:1901981 phosphatidylinositol phosphate binding; GO:0032266 phosphatidylinositol-3-phosphate binding; GO:0005488 binding; GO:0005543 phospholipid binding; GO:0035091 phosphatidylinositol binding; GO:0043167 ion binding; GO:0008289 lipid binding; GO:0043168 anion binding;	K17925	SNX13; sorting nexin-13		IPR016137; IPR013937; IPR001683; IPR003114;	RGS domain; Sorting nexin, C-terminal; Phox homologous domain; Phox-associated domain;	ZUD	KOG2101	Intermediate filament-like protein, sorting nexins, and related proteins containing PX (PhoX) domain(s)
P01008	Antithrombin-III OS=Homo sapiens OX=9606 GN=SERPINC1 PE=1 SV=1	SERPINC1	52.602	0.976	0.999	1.033	0.994	0.975	0.984	1.019	0.35406	extracellular	GO:0007596 blood coagulation; GO:0065008 regulation of biological quality; GO:0048732 gland development; GO:0044699 single-organism process; GO:0051234 establishment of localization; GO:0009611 response to wounding; GO:0009605 response to external stimulus; GO:0010466 negative regulation of peptidase activity; GO:1900046 regulation of hemostasis; GO:0002437 inflammatory response to antigenic stim…	GO:0016020 membrane; GO:0005615 extracellular space; GO:0044421 extracellular region part; GO:0071944 cell periphery; GO:0031982 vesicle; GO:0005623 cell; GO:0005576 extracellular region; GO:0005886 plasma membrane; GO:0043226 organelle; GO:0070062 extracellular exosome; GO:0072562 blood microparticle; GO:0044464 cell part; GO:1903561 extracellular vesicle; GO:0043227 membrane-bounded organelle; …	GO:0061134 peptidase regulator activity; GO:0043167 ion binding; GO:0005515 protein binding; GO:0004857 enzyme inhibitor activity; GO:0098772 molecular function regulator; GO:0008201 heparin binding; GO:0004866 endopeptidase inhibitor activity; GO:1901681 sulfur compound binding; GO:0002020 protease binding; GO:0097367 carbohydrate derivative binding; GO:0004867 serine-type endopeptidase inhibito…	K03911	SERPINC1, AT3; antithrombin III	hsa04610 Complement and coagulation cascades - Homo sapiens (human);	IPR033829; IPR023796;	Antithrombin serpin domain; Serpin domain;	V	KOG2392	Serpin
P16112	Aggrecan core protein OS=Homo sapiens OX=9606 GN=ACAN PE=1 SV=3	ACAN	261.33									extracellular	GO:0016043 cellular component organization; GO:0044707 single-multicellular organism process; GO:0006024 glycosaminoglycan biosynthetic process; GO:0006026 aminoglycan catabolic process; GO:0044699 single-organism process; GO:0009058 biosynthetic process; GO:0042340 keratan sulfate catabolic process; GO:1901566 organonitrogen compound biosynthetic process; GO:0044237 cellular metabolic process; G…	GO:0043229 intracellular organelle; GO:0044421 extracellular region part; GO:0005737 cytoplasm; GO:0044446 intracellular organelle part; GO:0005796 Golgi lumen; GO:0012505 endomembrane system; GO:0044424 intracellular part; GO:0005623 cell; GO:0005576 extracellular region; GO:0043202 lysosomal lumen; GO:0044422 organelle part; GO:0005775 vacuolar lumen; GO:0031012 extracellular matrix; GO:0031974…	GO:0005201 extracellular matrix structural constituent; GO:0097367 carbohydrate derivative binding; GO:0005488 binding; GO:0043167 ion binding; GO:0005540 hyaluronic acid binding; GO:0030246 carbohydrate binding; GO:0046872 metal ion binding; GO:0043169 cation binding; GO:0005515 protein binding; GO:0005539 glycosaminoglycan binding; GO:0005198 structural molecule activity;	K06792	AGC1, CSPG1; aggrecan 1		IPR007110; IPR016187; IPR003599; IPR000742; IPR016186; IPR001304; IPR000436; IPR033987; IPR013783; IPR013106; IPR000538;	Immunoglobulin-like domain; C-type lectin fold; Immunoglobulin subtype; EGF-like domain; C-type lectin-like/link domain; C-type lectin-like; Sushi/SCR/CCP domain; Aggrecan/versican, C-type lectin-like domain; Immunoglobulin-like fold; Immunoglobulin V-set domain; Link domain;	T	KOG1218	Proteins containing Ca2+-binding EGF-like domains
Q9H8L6	Multimerin-2 OS=Homo sapiens OX=9606 GN=MMRN2 PE=1 SV=2	MMRN2	104.41		0.841			1.259		0.668		extracellular	GO:0090051 negative regulation of cell migration involved in sprouting angiogenesis; GO:0051093 negative regulation of developmental process; GO:0009968 negative regulation of signal transduction; GO:0001568 blood vessel development; GO:0010633 negative regulation of epithelial cell migration; GO:0023051 regulation of signaling; GO:0044699 single-organism process; GO:0051241 negative regulation o…	GO:0031012 extracellular matrix; GO:0070062 extracellular exosome; GO:0043226 organelle; GO:0005615 extracellular space; GO:0044421 extracellular region part; GO:0031982 vesicle; GO:1903561 extracellular vesicle; GO:0005578 proteinaceous extracellular matrix; GO:0043227 membrane-bounded organelle; GO:0044420 extracellular matrix component; GO:0005576 extracellular region; GO:0043230 extracellular…	GO:0005515 protein binding; GO:0005488 binding;				IPR008983; IPR011489; IPR001073;	Tumour necrosis factor-like domain; EMI domain; C1q domain;
P02647	Apolipoprotein A-I OS=Homo sapiens OX=9606 GN=APOA1 PE=1 SV=1	APOA1	30.777	0.64	0.808	0.753	1.287	1.166	1.239	0.596	0.0022239	extracellular	GO:0044085 cellular component biogenesis; GO:0044700 single organism signaling; GO:0090130 tissue migration; GO:0048732 gland development; GO:0032371 regulation of sterol transport; GO:0006066 alcohol metabolic process; GO:0009891 positive regulation of biosynthetic process; GO:0002698 negative regulation of immune effector process; GO:0044255 cellular lipid metabolic process; GO:0070328 triglyce…	GO:0034774 secretory granule lumen; GO:0016020 membrane; GO:0005783 endoplasmic reticulum; GO:0044421 extracellular region part; GO:0005615 extracellular space; GO:0031410 cytoplasmic vesicle; GO:0071944 cell periphery; GO:0005737 cytoplasm; GO:0031982 vesicle; GO:0034358 plasma lipoprotein particle; GO:0044433 cytoplasmic vesicle part; GO:0034385 triglyceride-rich plasma lipoprotein particle; GO…	GO:0032934 sterol binding; GO:0070405 ammonium ion binding; GO:0005102 receptor binding; GO:0034191 apolipoprotein A-I receptor binding; GO:0005319 lipid transporter activity; GO:0022892 substrate-specific transporter activity; GO:0005515 protein binding; GO:0004857 enzyme inhibitor activity; GO:0098772 molecular function regulator; GO:0005496 steroid binding; GO:0097159 organic cyclic compound b…	K08757	APOA1; apolipoprotein A-I	hsa03320 PPAR signaling pathway - Homo sapiens (human); hsa04975 Fat digestion and absorption - Homo sapiens (human); hsa04977 Vitamin digestion and absorption - Homo sapiens (human); hsa04979 Cholesterol metabolism - Homo sapiens (human); hsa05143 African trypanosomiasis - Homo sapiens (human);
P02751	Fibronectin OS=Homo sapiens OX=9606 GN=FN1 PE=1 SV=5	FN1	272.32	1.001	1.03	1.074	0.869	0.894	0.818	1.203	0.0050845	extracellular	GO:0044085 cellular component biogenesis; GO:0030335 positive regulation of cell migration; GO:0065008 regulation of biological quality; GO:0032270 positive regulation of cellular protein metabolic process; GO:0032989 cellular component morphogenesis; GO:0044237 cellular metabolic process; GO:0045927 positive regulation of growth; GO:0001558 regulation of cell growth; GO:0007492 endoderm developm…	GO:0034774 secretory granule lumen; GO:0016020 membrane; GO:0005615 extracellular space; GO:0044421 extracellular region part; GO:0016324 apical plasma membrane; GO:0031410 cytoplasmic vesicle; GO:0071944 cell periphery; GO:0005737 cytoplasm; GO:0031982 vesicle; GO:0044433 cytoplasmic vesicle part; GO:0032991 macromolecular complex; GO:0044424 intracellular part; GO:0005623 cell; GO:0044420 extra…	GO:0005102 receptor binding; GO:0043167 ion binding; GO:0044877 macromolecular complex binding; GO:0061134 peptidase regulator activity; GO:0016504 peptidase activator activity; GO:0005515 protein binding; GO:0005178 integrin binding; GO:0008201 heparin binding; GO:0098772 molecular function regulator; GO:1901681 sulfur compound binding; GO:0002020 protease binding; GO:0050839 cell adhesion molec…	K05717	FN1; fibronectin 1	hsa04151 PI3K-Akt signaling pathway - Homo sapiens (human); hsa04510 Focal adhesion - Homo sapiens (human); hsa04512 ECM-receptor interaction - Homo sapiens (human); hsa04810 Regulation of actin cytoskeleton - Homo sapiens (human); hsa04933 AGE-RAGE signaling pathway in diabetic complications - Homo sapiens (human); hsa05100 Bacterial invasion of epithelial cells - Homo sapiens (human); hsa05135 …	IPR000083; IPR013783; IPR013806; IPR003961; IPR000562;	Fibronectin, type I; Immunoglobulin-like fold; Kringle-like fold; Fibronectin type III; Fibronectin, type II, collagen-binding;	TW	KOG1225	Teneurin-1 and related extracellular matrix proteins, contain EGF-like repeats
P06681	Complement C2 OS=Homo sapiens OX=9606 GN=C2 PE=1 SV=2	C2	83.267	1.127	1.123	1.074	0.929	0.973	0.988	1.15	0.0043975	extracellular	GO:0060627 regulation of vesicle-mediated transport; GO:2000425 regulation of apoptotic cell clearance; GO:0016064 immunoglobulin mediated immune response; GO:0031347 regulation of defense response; GO:0051130 positive regulation of cellular component organization; GO:0006956 complement activation; GO:0009605 response to external stimulus; GO:0008152 metabolic process; GO:0032879 regulation of lo…	GO:0070062 extracellular exosome; GO:0043226 organelle; GO:0005615 extracellular space; GO:0044421 extracellular region part; GO:0031982 vesicle; GO:1903561 extracellular vesicle; GO:0043227 membrane-bounded organelle; GO:0005576 extracellular region; GO:0043230 extracellular organelle;	GO:0004252 serine-type endopeptidase activity; GO:0004175 endopeptidase activity; GO:0008233 peptidase activity; GO:0017171 serine hydrolase activity; GO:0003824 catalytic activity; GO:0005488 binding; GO:0043167 ion binding; GO:0008236 serine-type peptidase activity; GO:0046872 metal ion binding; GO:0043169 cation binding; GO:0070011 peptidase activity, acting on L-amino acid peptides; GO:001678…	K01332	C2; complement component 2 [EC:3.4.21.43]	hsa04610 Complement and coagulation cascades - Homo sapiens (human); hsa05133 Pertussis - Homo sapiens (human); hsa05150 Staphylococcus aureus infection - Homo sapiens (human); hsa05322 Systemic lupus erythematosus - Homo sapiens (human);	IPR009003; IPR000436; IPR001254; IPR002035;	Peptidase S1, PA clan; Sushi/SCR/CCP domain; Serine proteases, trypsin domain; von Willebrand factor, type A;	E	KOG3627	Trypsin
P12821	Angiotensin-converting enzyme OS=Homo sapiens OX=9606 GN=ACE PE=1 SV=1	ACE	149.71	0.97	1.055	1.008	1.04	0.914	0.968	1.038	0.44074	extracellular	GO:0065008 regulation of biological quality; GO:0007586 digestion; GO:0006518 peptide metabolic process; GO:0032270 positive regulation of cellular protein metabolic process; GO:0022414 reproductive process; GO:0016486 peptide hormone processing; GO:0060177 regulation of angiotensin metabolic process; GO:0044237 cellular metabolic process; GO:0008152 metabolic process; GO:0015718 monocarboxylic a…	GO:0016020 membrane; GO:0005615 extracellular space; GO:0044421 extracellular region part; GO:0009897 external side of plasma membrane; GO:0031410 cytoplasmic vesicle; GO:0071944 cell periphery; GO:0031982 vesicle; GO:0005737 cytoplasm; GO:0031224 intrinsic component of membrane; GO:0044424 intracellular part; GO:0005623 cell; GO:0070062 extracellular exosome; GO:0044464 cell part; GO:0044425 mem…	GO:0031434 mitogen-activated protein kinase kinase binding; GO:0008233 peptidase activity; GO:0005102 receptor binding; GO:0008236 serine-type peptidase activity; GO:0019901 protein kinase binding; GO:0005515 protein binding; GO:0016787 hydrolase activity; GO:0008241 peptidyl-dipeptidase activity; GO:0008092 cytoskeletal protein binding; GO:0003824 catalytic activity; GO:0008240 tripeptidyl-pepti…	K01283	ACE, CD143; peptidyl-dipeptidase A [EC:3.4.15.1]	hsa04614 Renin-angiotensin system - Homo sapiens (human); hsa04924 Renin secretion - Homo sapiens (human); hsa05142 Chagas disease (American trypanosomiasis) - Homo sapiens (human); hsa05410 Hypertrophic cardiomyopathy (HCM) - Homo sapiens (human);			E	KOG3690	Angiotensin I-converting enzymes - M2 family peptidases
P59998	Actin-related protein 2/3 complex subunit 4 OS=Homo sapiens OX=9606 GN=ARPC4 PE=1 SV=3	ARPC4	19.667	0.66	0.694		1.384	1.298		0.505	0.003538	mitochondria	GO:0044700 single organism signaling; GO:0044085 cellular component biogenesis; GO:0030833 regulation of actin filament polymerization; GO:0034314 Arp2/3 complex-mediated actin nucleation; GO:0065008 regulation of biological quality; GO:0032273 positive regulation of protein polymerization; GO:0007166 cell surface receptor signaling pathway; GO:0038094 Fc-gamma receptor signaling pathway; GO:0044…	GO:0043229 intracellular organelle; GO:0044421 extracellular region part; GO:0042995 cell projection; GO:0043232 intracellular non-membrane-bounded organelle; GO:0044430 cytoskeletal part; GO:0044446 intracellular organelle part; GO:0031982 vesicle; GO:0005737 cytoplasm; GO:0032991 macromolecular complex; GO:0044424 intracellular part; GO:0005623 cell; GO:0005829 cytosol; GO:0005576 extracellular…	GO:0008092 cytoskeletal protein binding; GO:0005200 structural constituent of cytoskeleton; GO:0005488 binding; GO:0003779 actin binding; GO:0005515 protein binding; GO:0005198 structural molecule activity; GO:0019899 enzyme binding;	K05755	ARPC4; actin related protein 2/3 complex, subunit 4	hsa04144 Endocytosis - Homo sapiens (human); hsa04666 Fc gamma R-mediated phagocytosis - Homo sapiens (human); hsa04810 Regulation of actin cytoskeleton - Homo sapiens (human); hsa05100 Bacterial invasion of epithelial cells - Homo sapiens (human); hsa05130 Pathogenic Escherichia coli infection - Homo sapiens (human); hsa05131 Shigellosis - Homo sapiens (human); hsa05132 Salmonella infection - Ho…			Z	KOG1876	Actin-related protein Arp2/3 complex, subunit ARPC4
P08123	Collagen alpha-2(I) chain OS=Homo sapiens OX=9606 GN=COL1A2 PE=1 SV=7	COL1A2	129.31	1.119	0.976	1.023	0.794	1.152	1.259	0.973	0.9485	extracellular	GO:0044085 cellular component biogenesis; GO:0044700 single organism signaling; GO:0001101 response to acid chemical; GO:0007596 blood coagulation; GO:0065008 regulation of biological quality; GO:0051674 localization of cell; GO:0030199 collagen fibril organization; GO:0007166 cell surface receptor signaling pathway; GO:0001568 blood vessel development; GO:0071560 cellular response to transformin…	GO:0005584 collagen type I trimer; GO:0005615 extracellular space; GO:0005783 endoplasmic reticulum; GO:0044421 extracellular region part; GO:0098643 banded collagen fibril; GO:0031982 vesicle; GO:0005737 cytoplasm; GO:0005583 fibrillar collagen trimer; GO:0032991 macromolecular complex; GO:0044424 intracellular part; GO:0099512 supramolecular fiber; GO:0005623 cell; GO:0099080 supramolecular com…	GO:0005201 extracellular matrix structural constituent; GO:0030674 protein binding, bridging; GO:0042802 identical protein binding; GO:0019838 growth factor binding; GO:0005488 binding; GO:0043167 ion binding; GO:0048407 platelet-derived growth factor binding; GO:0046872 metal ion binding; GO:0043169 cation binding; GO:0005515 protein binding; GO:0060090 binding, bridging; GO:0046332 SMAD binding…	K06236	COL1A; collagen, type I, alpha	hsa04151 PI3K-Akt signaling pathway - Homo sapiens (human); hsa04510 Focal adhesion - Homo sapiens (human); hsa04512 ECM-receptor interaction - Homo sapiens (human); hsa04611 Platelet activation - Homo sapiens (human); hsa04926 Relaxin signaling pathway - Homo sapiens (human); hsa04933 AGE-RAGE signaling pathway in diabetic complications - Homo sapiens (human); hsa04974 Protein digestion and abso…	IPR000885;	Fibrillar collagen, C-terminal;	W	KOG3544	Collagens (type IV and type XIII), and related proteins
P06276	Cholinesterase OS=Homo sapiens OX=9606 GN=BCHE PE=1 SV=1	BCHE	68.417	1.038	0.957	1.09	0.992	1.017	0.91	1.057	0.33936	extracellular	GO:0001101 response to acid chemical; GO:0048869 cellular developmental process; GO:0023051 regulation of signaling; GO:0044699 single-organism process; GO:0022008 neurogenesis; GO:0051593 response to folic acid; GO:0044237 cellular metabolic process; GO:0050877 neurological system process; GO:0008285 negative regulation of cell proliferation; GO:0007610 behavior; GO:0019695 choline metabolic pro…	GO:0016020 membrane; GO:0005615 extracellular space; GO:0044421 extracellular region part; GO:0005783 endoplasmic reticulum; GO:0005737 cytoplasm; GO:0044424 intracellular part; GO:0005623 cell; GO:0044422 organelle part; GO:0005641 nuclear envelope lumen; GO:0031974 membrane-enclosed lumen; GO:0031970 organelle envelope lumen; GO:0070013 intracellular organelle lumen; GO:0044464 cell part; GO:00…	GO:0070405 ammonium ion binding; GO:0052689 carboxylic ester hydrolase activity; GO:0004104 cholinesterase activity; GO:0033265 choline binding; GO:0043167 ion binding; GO:0005515 protein binding; GO:0016787 hydrolase activity; GO:0033218 amide binding; GO:0001540 beta-amyloid binding; GO:0042802 identical protein binding; GO:0003824 catalytic activity; GO:0042277 peptide binding; GO:0005488 bind…	K01050	BCHE; cholinesterase [EC:3.1.1.8]		IPR014788; IPR029058; IPR002018;	Acetylcholinesterase, tetramerisation domain; Alpha/Beta hydrolase fold; Carboxylesterase, type B;	T	KOG4389	Acetylcholinesterase/Butyrylcholinesterase
P04259	Keratin, type II cytoskeletal 6B OS=Homo sapiens OX=9606 GN=KRT6B PE=1 SV=5	KRT6B	60.066									nucleus	GO:0032502 developmental process; GO:0016043 cellular component organization; GO:0044707 single-multicellular organism process; GO:0060429 epithelium development; GO:0043588 skin development; GO:0030216 keratinocyte differentiation; GO:0009888 tissue development; GO:0031424 keratinization; GO:0048731 system development; GO:0070268 cornification; GO:0048869 cellular developmental process; GO:00447…	GO:0043229 intracellular organelle; GO:0099513 polymeric cytoskeletal fiber; GO:0044421 extracellular region part; GO:0043232 intracellular non-membrane-bounded organelle; GO:0044430 cytoskeletal part; GO:0005737 cytoplasm; GO:0044446 intracellular organelle part; GO:0031982 vesicle; GO:0044424 intracellular part; GO:0099512 supramolecular fiber; GO:0005829 cytosol; GO:0005623 cell; GO:0099080 su…	GO:0005515 protein binding; GO:0005200 structural constituent of cytoskeleton; GO:0005198 structural molecule activity; GO:0005488 binding;	K07605	KRT2; type II keratin, basic		IPR032444;	Keratin type II head;	O	KOG4642	Chaperone-dependent E3 ubiquitin protein ligase (contains TPR repeats)
A4D1F6	Leucine-rich repeat and death domain-containing protein 1 OS=Homo sapiens OX=9606 GN=LRRD1 PE=2 SV=2	LRRD1	98.034			1.033			0.905	1.141		cytoplasm	GO:0050794 regulation of cellular process; GO:0044700 single organism signaling; GO:0051716 cellular response to stimulus; GO:0035088 establishment or maintenance of apical/basal cell polarity; GO:0044763 single-organism cellular process; GO:0044699 single-organism process; GO:0007163 establishment or maintenance of cell polarity; GO:0023052 signaling; GO:0050896 response to stimulus; GO:0007165 …	GO:0016323 basolateral plasma membrane; GO:0016020 membrane; GO:0098590 plasma membrane region; GO:0044459 plasma membrane part; GO:0005622 intracellular; GO:0044425 membrane part; GO:0044464 cell part; GO:0071944 cell periphery; GO:0005737 cytoplasm; GO:0044424 intracellular part; GO:0005623 cell; GO:0005886 plasma membrane;	GO:0005515 protein binding; GO:0005488 binding;				IPR000488; IPR011029; IPR032675;	Death domain; Death-like domain; Leucine-rich repeat domain, L domain-like;	R	KOG0619	FOG: Leucine rich repeat
P10645	Chromogranin-A OS=Homo sapiens OX=9606 GN=CHGA PE=1 SV=7	CHGA	50.688	0.934	1.079	0.911	1.081	1.154	1.125	0.87	0.065181	extracellular	GO:0044700 single organism signaling; GO:0002279 mast cell activation involved in immune response; GO:0010941 regulation of cell death; GO:0032762 mast cell cytokine production; GO:0065008 regulation of biological quality; GO:0045321 leukocyte activation; GO:0098542 defense response to other organism; GO:0045933 positive regulation of muscle contraction; GO:1901897 regulation of relaxation of car…	GO:0030658 transport vesicle membrane; GO:0016020 membrane; GO:0005615 extracellular space; GO:0044421 extracellular region part; GO:0031090 organelle membrane; GO:0031410 cytoplasmic vesicle; GO:0031982 vesicle; GO:0005737 cytoplasm; GO:0044433 cytoplasmic vesicle part; GO:0044424 intracellular part; GO:0005623 cell; GO:0044422 organelle part; GO:0005622 intracellular; GO:0044464 cell part; GO:0…		K19990	CHGA; chromogranin-A
P11362	Fibroblast growth factor receptor 1 OS=Homo sapiens OX=9606 GN=FGFR1 PE=1 SV=3	FGFR1	91.867		0.865	0.925		1.154	1.073	0.804	0.047717	extracellular	GO:0044700 single organism signaling; GO:0010941 regulation of cell death; GO:0021700 developmental maturation; GO:0048732 gland development; GO:0006066 alcohol metabolic process; GO:0030323 respiratory tube development; GO:0043009 chordate embryonic development; GO:1905770 regulation of mesodermal cell differentiation; GO:2001026 regulation of endothelial cell chemotaxis; GO:0009891 positive reg…	GO:0016020 membrane; GO:0031410 cytoplasmic vesicle; GO:0071944 cell periphery; GO:0031982 vesicle; GO:0005737 cytoplasm; GO:0032991 macromolecular complex; GO:0031224 intrinsic component of membrane; GO:0044424 intracellular part; GO:0005887 integral component of plasma membrane; GO:0005623 cell; GO:0044422 organelle part; GO:0043228 non-membrane-bounded organelle; GO:0031974 membrane-enclosed l…	GO:1901265 nucleoside phosphate binding; GO:0016773 phosphotransferase activity, alcohol group as acceptor; GO:0019838 growth factor binding; GO:0005085 guanyl-nucleotide exchange factor activity; GO:0005102 receptor binding; GO:0046983 protein dimerization activity; GO:0005007 fibroblast growth factor-activated receptor activity; GO:0004713 protein tyrosine kinase activity; GO:0005515 protein bi…	K04362	FGFR1, CD331; fibroblast growth factor receptor 1 [EC:2.7.10.1]	hsa04010 MAPK signaling pathway - Homo sapiens (human); hsa04014 Ras signaling pathway - Homo sapiens (human); hsa04015 Rap1 signaling pathway - Homo sapiens (human); hsa04151 PI3K-Akt signaling pathway - Homo sapiens (human); hsa04520 Adherens junction - Homo sapiens (human); hsa04550 Signaling pathways regulating pluripotency of stem cells - Homo sapiens (human); hsa04714 Thermogenesis - Homo s…	IPR003598; IPR028174; IPR007110; IPR003599; IPR001245; IPR013098; IPR011009; IPR000719; IPR013783; IPR020635; IPR013151;	Immunoglobulin subtype 2; Fibroblast growth factor receptor 1, catalytic domain; Immunoglobulin-like domain; Immunoglobulin subtype; Serine-threonine/tyrosine-protein kinase catalytic domain; Immunoglobulin I-set; Protein kinase-like domain; Protein kinase domain; Immunoglobulin-like fold; Tyrosine-protein kinase, catalytic domain; Immunoglobulin;	T	KOG0200	Fibroblast/platelet-derived growth factor receptor and related receptor tyrosine kinases
Q7Z570	Zinc finger protein 804A OS=Homo sapiens OX=9606 GN=ZNF804A PE=2 SV=3	ZNF804A	136.89	0.948			1.037			0.914		nucleus			GO:0046872 metal ion binding; GO:0043169 cation binding; GO:0005488 binding; GO:0043167 ion binding;				IPR007087; IPR022755;	Zinc finger, C2H2; Zinc finger, double-stranded RNA binding;
Q96Q91	Anion exchange protein 4 OS=Homo sapiens OX=9606 GN=SLC4A9 PE=2 SV=2	SLC4A9	108.25									plasma membrane	GO:0065008 regulation of biological quality; GO:0035725 sodium ion transmembrane transport; GO:0034220 ion transmembrane transport; GO:0006885 regulation of pH; GO:0030001 metal ion transport; GO:0030003 cellular cation homeostasis; GO:0030641 regulation of cellular pH; GO:0030004 cellular monovalent inorganic cation homeostasis; GO:0044699 single-organism process; GO:0055082 cellular chemical ho…	GO:0016020 membrane; GO:0031226 intrinsic component of plasma membrane; GO:0044459 plasma membrane part; GO:0044425 membrane part; GO:0044464 cell part; GO:0071944 cell periphery; GO:0031224 intrinsic component of membrane; GO:0005887 integral component of plasma membrane; GO:0005623 cell; GO:0016021 integral component of membrane; GO:0045177 apical part of cell; GO:0005886 plasma membrane;	GO:0015294 solute:cation symporter activity; GO:0022804 active transmembrane transporter activity; GO:0015291 secondary active transmembrane transporter activity; GO:0005452 inorganic anion exchanger activity; GO:0015075 ion transmembrane transporter activity; GO:0022853 active ion transmembrane transporter activity; GO:0015293 symporter activity; GO:0015106 bicarbonate transmembrane transporter …	K13860	SLC4A9, AE4; solute carrier family 4 (sodium bicarbonate cotransporter), member 9		IPR011531; IPR013769; IPR016152;	Bicarbonate transporter, C-terminal; Band 3 cytoplasmic domain; Phosphotransferase/anion transporter;	P	KOG1172	Na+-independent Cl/HCO3 exchanger AE1 and related transporters (SLC4 family)
P12273	Prolactin-inducible protein OS=Homo sapiens OX=9606 GN=PIP PE=1 SV=1	PIP	16.572		0.897			1.055		0.85		extracellular	GO:0050794 regulation of cellular process; GO:0009593 detection of chemical stimulus; GO:0044707 single-multicellular organism process; GO:0070228 regulation of lymphocyte apoptotic process; GO:0065008 regulation of biological quality; GO:0010941 regulation of cell death; GO:0043069 negative regulation of programmed cell death; GO:0060255 regulation of macromolecule metabolic process; GO:0043067 …	GO:0043229 intracellular organelle; GO:0016020 membrane; GO:0005615 extracellular space; GO:0044421 extracellular region part; GO:0016324 apical plasma membrane; GO:0071944 cell periphery; GO:0031982 vesicle; GO:0044424 intracellular part; GO:0005623 cell; GO:0005576 extracellular region; GO:0005886 plasma membrane; GO:0043231 intracellular membrane-bounded organelle; GO:0043226 organelle; GO:007…	GO:0008233 peptidase activity; GO:0019865 immunoglobulin binding; GO:0044877 macromolecular complex binding; GO:0046983 protein dimerization activity; GO:0016787 hydrolase activity; GO:0005515 protein binding; GO:0004175 endopeptidase activity; GO:0097367 carbohydrate derivative binding; GO:0008092 cytoskeletal protein binding; GO:0003824 catalytic activity; GO:0005488 binding; GO:0004190 asparti…				IPR014756;	Immunoglobulin E-set;
P11142	Heat shock cognate 71 kDa protein OS=Homo sapiens OX=9606 GN=HSPA8 PE=1 SV=1	HSPA8	70.897	0.748	0.591	0.666	1.237	1.356	1.225	0.525	0.00100258	cytoplasm	GO:0044700 single organism signaling; GO:0010608 posttranscriptional regulation of gene expression; GO:0006623 protein targeting to vacuole; GO:0006914 autophagy; GO:0044237 cellular metabolic process; GO:0008152 metabolic process; GO:0019693 ribose phosphate metabolic process; GO:0006396 RNA processing; GO:0044794 positive regulation by host of viral process; GO:0051716 cellular response to stim…	GO:0016020 membrane; GO:0044421 extracellular region part; GO:0031090 organelle membrane; GO:0000974 Prp19 complex; GO:0005737 cytoplasm; GO:0044433 cytoplasmic vesicle part; GO:0032991 macromolecular complex; GO:0005623 cell; GO:1904813 ficolin-1-rich granule lumen; GO:0044422 organelle part; GO:0005775 vacuolar lumen; GO:0043228 non-membrane-bounded organelle; GO:0005765 lysosomal membrane; GO:…	GO:0055131 C3HC4-type RING finger domain binding; GO:1901265 nucleoside phosphate binding; GO:0031625 ubiquitin protein ligase binding; GO:0005102 receptor binding; GO:0016817 hydrolase activity, acting on acid anhydrides; GO:0016787 hydrolase activity; GO:0005515 protein binding; GO:0003823 antigen binding; GO:0001786 phosphatidylserine binding; GO:0016887 ATPase activity; GO:0097159 organic cyc…	K03283	HSPA1s; heat shock 70kDa protein 1/2/6/8	hsa03040 Spliceosome - Homo sapiens (human); hsa04010 MAPK signaling pathway - Homo sapiens (human); hsa04141 Protein processing in endoplasmic reticulum - Homo sapiens (human); hsa04144 Endocytosis - Homo sapiens (human); hsa04213 Longevity regulating pathway - multiple species - Homo sapiens (human); hsa04612 Antigen processing and presentation - Homo sapiens (human); hsa04915 Estrogen signalin…	IPR029048; IPR029047;	Heat shock protein 70kD, C-terminal domain; Heat shock protein 70kD, peptide-binding domain;	O	KOG0101	Molecular chaperones HSP70/HSC70, HSP70 superfamily
A6ZKI3	Retrotransposon Gag-like protein 8C OS=Homo sapiens OX=9606 GN=RTL8C PE=1 SV=1	RTL8C	13.171									mitochondria			GO:0005515 protein binding; GO:0005488 binding;				IPR032549;	Domain of unknown function DUF4939;
Q8TD06	Anterior gradient protein 3 OS=Homo sapiens OX=9606 GN=AGR3 PE=1 SV=1	AGR3	19.171	1.027			1.049			0.979		extracellular	GO:0050794 regulation of cellular process; GO:0032502 developmental process; GO:0010941 regulation of cell death; GO:0030154 cell differentiation; GO:0050789 regulation of biological process; GO:0044767 single-organism developmental process; GO:0048869 cellular developmental process; GO:0044763 single-organism cellular process; GO:0044699 single-organism process; GO:0048523 negative regulation of…	GO:0043226 organelle; GO:0043231 intracellular membrane-bounded organelle; GO:0043229 intracellular organelle; GO:0005783 endoplasmic reticulum; GO:0044464 cell part; GO:0005622 intracellular; GO:0005737 cytoplasm; GO:0012505 endomembrane system; GO:0044424 intracellular part; GO:0043227 membrane-bounded organelle; GO:0005623 cell; GO:0044444 cytoplasmic part;	GO:0097367 carbohydrate derivative binding; GO:0005515 protein binding; GO:0001948 glycoprotein binding; GO:0002162 dystroglycan binding; GO:0005488 binding;	K20357	AGR3; anterior gradient protein 3		IPR012336;	Thioredoxin-like fold;
P04746	Pancreatic alpha-amylase OS=Homo sapiens OX=9606 GN=AMY2A PE=1 SV=2	AMY2A	57.706		0.913			1.054		0.866		extracellular	GO:1901575 organic substance catabolic process; GO:0044707 single-multicellular organism process; GO:0008152 metabolic process; GO:0007586 digestion; GO:0044699 single-organism process; GO:0044245 polysaccharide digestion; GO:0044238 primary metabolic process; GO:0005975 carbohydrate metabolic process; GO:0009056 catabolic process; GO:0032501 multicellular organismal process; GO:0016052 carbohydr…	GO:0070062 extracellular exosome; GO:0043226 organelle; GO:0005615 extracellular space; GO:0044421 extracellular region part; GO:0031982 vesicle; GO:1903561 extracellular vesicle; GO:0043227 membrane-bounded organelle; GO:0005576 extracellular region; GO:0043230 extracellular organelle;	GO:0004556 alpha-amylase activity; GO:0016160 amylase activity; GO:0003824 catalytic activity; GO:0005488 binding; GO:0043167 ion binding; GO:0016798 hydrolase activity, acting on glycosyl bonds; GO:0031404 chloride ion binding; GO:0046872 metal ion binding; GO:0043169 cation binding; GO:0004553 hydrolase activity, hydrolyzing O-glycosyl compounds; GO:0043168 anion binding; GO:0016787 hydrolase a…	K01176	AMY, amyA, malS; alpha-amylase [EC:3.2.1.1]	hsa00500 Starch and sucrose metabolism - Homo sapiens (human); hsa01100 Metabolic pathways - Homo sapiens (human); hsa04970 Salivary secretion - Homo sapiens (human); hsa04972 Pancreatic secretion - Homo sapiens (human); hsa04973 Carbohydrate digestion and absorption - Homo sapiens (human);	IPR013780; IPR031319; IPR006048; IPR017853; IPR006047; IPR013781;	Glycosyl hydrolase, all-beta; Alpha-amylase, C-terminal domain; Alpha-amylase/branching enzyme, C-terminal all beta; Glycoside hydrolase superfamily; Glycosyl hydrolase, family 13, catalytic domain; Glycoside hydrolase, catalytic domain;	G	KOG2212	Alpha-amylase
Q16181	Septin-7 OS=Homo sapiens OX=9606 GN=SEPTIN7 PE=1 SV=2	SEPTIN7	50.679									cytoplasm	GO:0044085 cellular component biogenesis; GO:0065008 regulation of biological quality; GO:0060491 regulation of cell projection assembly; GO:0022414 reproductive process; GO:0048869 cellular developmental process; GO:0007067 mitotic nuclear division; GO:0060271 cilium assembly; GO:0044699 single-organism process; GO:1902115 regulation of organelle assembly; GO:0044782 cilium organization; GO:0051…	GO:0044421 extracellular region part; GO:0099568 cytoplasmic region; GO:0005737 cytoplasm; GO:0032991 macromolecular complex; GO:0097729 9+2 motile cilium; GO:0005623 cell; GO:0032155 cell division site part; GO:0044422 organelle part; GO:0043228 non-membrane-bounded organelle; GO:0070062 extracellular exosome; GO:0000793 condensed chromosome; GO:0005622 intracellular; GO:0043227 membrane-bounded…	GO:1901265 nucleoside phosphate binding; GO:0001882 nucleoside binding; GO:0043167 ion binding; GO:0005515 protein binding; GO:0000166 nucleotide binding; GO:0097159 organic cyclic compound binding; GO:1901363 heterocyclic compound binding; GO:0050839 cell adhesion molecule binding; GO:0032549 ribonucleoside binding; GO:0097367 carbohydrate derivative binding; GO:0042802 identical protein binding…	K16944	SEPT7, CDC3; septin 7	hsa05131 Shigellosis - Homo sapiens (human);	IPR027417; IPR030379;	P-loop containing nucleoside triphosphate hydrolase; Septin-type guanine nucleotide-binding (G) domain;	DZU	KOG2655	Septin family protein (P-loop GTPase)
P11488	Guanine nucleotide-binding protein G(t) subunit alpha-1 OS=Homo sapiens OX=9606 GN=GNAT1 PE=1 SV=5	GNAT1	40.04	1.143		1.021	0.932		1.018	1.11	0.28536	cytoplasm	GO:0044700 single organism signaling; GO:0009593 detection of chemical stimulus; GO:0016056 rhodopsin mediated signaling pathway; GO:0051342 regulation of cyclic-nucleotide phosphodiesterase activity; GO:0007601 visual perception; GO:0023051 regulation of signaling; GO:0048666 neuron development; GO:0048869 cellular developmental process; GO:0022008 neurogenesis; GO:0044699 single-organism proces…	GO:0060170 ciliary membrane; GO:0016020 membrane; GO:0016324 apical plasma membrane; GO:0035869 ciliary transition zone; GO:0031090 organelle membrane; GO:0019898 extrinsic component of membrane; GO:0098796 membrane protein complex; GO:0071944 cell periphery; GO:0005737 cytoplasm; GO:0097730 non-motile cilium; GO:0043025 neuronal cell body; GO:0032991 macromolecular complex; GO:0044424 intracellu…	GO:1901265 nucleoside phosphate binding; GO:0005102 receptor binding; GO:0019901 protein kinase binding; GO:0031683 G-protein beta/gamma-subunit complex binding; GO:0016817 hydrolase activity, acting on acid anhydrides; GO:0016787 hydrolase activity; GO:0005515 protein binding; GO:0004871 signal transducer activity; GO:0097159 organic cyclic compound binding; GO:1901363 heterocyclic compound bind…	K04631	GNAT1_2; guanine nucleotide-binding protein G(t) subunit alpha 1/2	hsa04744 Phototransduction - Homo sapiens (human);	IPR027417; IPR011025;	P-loop containing nucleoside triphosphate hydrolase; G protein alpha subunit, helical insertion;	DT	KOG0082	G-protein alpha subunit (small G protein superfamily)
P01766	Immunoglobulin heavy variable 3-13 OS=Homo sapiens OX=9606 GN=IGHV3-13 PE=1 SV=2	IGHV3-13	12.506									extracellular	GO:0044700 single organism signaling; GO:0016064 immunoglobulin mediated immune response; GO:0051674 localization of cell; GO:0007166 cell surface receptor signaling pathway; GO:0038094 Fc-gamma receptor signaling pathway; GO:0044699 single-organism process; GO:0006909 phagocytosis; GO:0051234 establishment of localization; GO:0006956 complement activation; GO:0007165 signal transduction; GO:0008…	GO:0016020 membrane; GO:0005615 extracellular space; GO:0044421 extracellular region part; GO:0071944 cell periphery; GO:0031982 vesicle; GO:0005623 cell; GO:0005576 extracellular region; GO:0005886 plasma membrane; GO:0043226 organelle; GO:0070062 extracellular exosome; GO:0072562 blood microparticle; GO:0044464 cell part; GO:1903561 extracellular vesicle; GO:0043227 membrane-bounded organelle; …	GO:0004252 serine-type endopeptidase activity; GO:0004175 endopeptidase activity; GO:0008233 peptidase activity; GO:0003824 catalytic activity; GO:0017171 serine hydrolase activity; GO:0005488 binding; GO:0008236 serine-type peptidase activity; GO:0070011 peptidase activity, acting on L-amino acid peptides; GO:0016787 hydrolase activity; GO:0005515 protein binding; GO:0003823 antigen binding;	K06856	IGH; immunoglobulin heavy chain	hsa04020 Calcium signaling pathway - Homo sapiens (human); hsa04064 NF-kappa B signaling pathway - Homo sapiens (human); hsa04072 Phospholipase D signaling pathway - Homo sapiens (human); hsa04145 Phagosome - Homo sapiens (human); hsa04151 PI3K-Akt signaling pathway - Homo sapiens (human); hsa04640 Hematopoietic cell lineage - Homo sapiens (human); hsa04650 Natural killer cell mediated cytotoxici…	IPR007110; IPR013783; IPR013106;	Immunoglobulin-like domain; Immunoglobulin-like fold; Immunoglobulin V-set domain;
P03950	Angiogenin OS=Homo sapiens OX=9606 GN=ANG PE=1 SV=1	ANG	16.55	0.922	0.924	0.962	1.002	0.989	0.971	0.948	0.031877	extracellular	GO:0044085 cellular component biogenesis; GO:0021700 developmental maturation; GO:0022414 reproductive process; GO:0010608 posttranscriptional regulation of gene expression; GO:0098542 defense response to other organism; GO:0044255 cellular lipid metabolic process; GO:0044237 cellular metabolic process; GO:0001878 response to yeast; GO:0008610 lipid biosynthetic process; GO:0009607 response to bi…	GO:0005615 extracellular space; GO:0044421 extracellular region part; GO:0031410 cytoplasmic vesicle; GO:0032311 angiogenin-PRI complex; GO:0005737 cytoplasm; GO:0031982 vesicle; GO:0043025 neuronal cell body; GO:0032991 macromolecular complex; GO:0030426 growth cone; GO:0044424 intracellular part; GO:0005623 cell; GO:0044420 extracellular matrix component; GO:0044422 organelle part; GO:0043228 n…	GO:0005102 receptor binding; GO:0046983 protein dimerization activity; GO:0005515 protein binding; GO:0016787 hydrolase activity; GO:0005507 copper ion binding; GO:0008201 heparin binding; GO:0097159 organic cyclic compound binding; GO:1901363 heterocyclic compound binding; GO:0008092 cytoskeletal protein binding; GO:0042802 identical protein binding; GO:0042277 peptide binding; GO:0003824 cataly…	K16631	ANG, RNASE5; angiogenin [EC:3.1.27.-]		IPR023412;	Ribonuclease A-domain;
P19367	Hexokinase-1 OS=Homo sapiens OX=9606 GN=HK1 PE=1 SV=3	HK1	102.48									cytoplasm	GO:0046365 monosaccharide catabolic process; GO:0006757 ATP generation from ADP; GO:0009116 nucleoside metabolic process; GO:0042278 purine nucleoside metabolic process; GO:0065008 regulation of biological quality; GO:0072594 establishment of protein localization to organelle; GO:0006165 nucleoside diphosphate phosphorylation; GO:0046031 ADP metabolic process; GO:0019362 pyridine nucleotide metab…	GO:0016020 membrane; GO:0019867 outer membrane; GO:0031090 organelle membrane; GO:0098857 membrane microdomain; GO:0005737 cytoplasm; GO:0036126 sperm flagellum; GO:0097729 9+2 motile cilium; GO:0044424 intracellular part; GO:0005623 cell; GO:0044422 organelle part; GO:0005740 mitochondrial envelope; GO:0044441 ciliary part; GO:0044425 membrane part; GO:0005622 intracellular; GO:0044464 cell part…	GO:1901265 nucleoside phosphate binding; GO:0016773 phosphotransferase activity, alcohol group as acceptor; GO:0005515 protein binding; GO:0048029 monosaccharide binding; GO:0097159 organic cyclic compound binding; GO:1901363 heterocyclic compound binding; GO:0016301 kinase activity; GO:0008865 fructokinase activity; GO:0032553 ribonucleotide binding; GO:0003824 catalytic activity; GO:0005488 bin…	K00844	HK; hexokinase [EC:2.7.1.1]	hsa00010 Glycolysis / Gluconeogenesis - Homo sapiens (human); hsa00051 Fructose and mannose metabolism - Homo sapiens (human); hsa00052 Galactose metabolism - Homo sapiens (human); hsa00500 Starch and sucrose metabolism - Homo sapiens (human); hsa00520 Amino sugar and nucleotide sugar metabolism - Homo sapiens (human); hsa00524 Neomycin, kanamycin and gentamicin biosynthesis - Homo sapiens (human…	IPR022672; IPR022673;	Hexokinase, N-terminal; Hexokinase, C-terminal;	G	KOG1369	Hexokinase
P16581	E-selectin OS=Homo sapiens OX=9606 GN=SELE PE=1 SV=1	SELE	66.655									plasma membrane	GO:0044700 single organism signaling; GO:0060627 regulation of vesicle-mediated transport; GO:0051674 localization of cell; GO:0002092 positive regulation of receptor internalization; GO:0044699 single-organism process; GO:0070555 response to interleukin-1; GO:0031347 regulation of defense response; GO:0009607 response to biotic stimulus; GO:0051130 positive regulation of cellular component organ…	GO:0016020 membrane; GO:0005615 extracellular space; GO:0044421 extracellular region part; GO:0005938 cell cortex; GO:0098857 membrane microdomain; GO:0071944 cell periphery; GO:0005737 cytoplasm; GO:0099568 cytoplasmic region; GO:0030863 cortical cytoskeleton; GO:0031224 intrinsic component of membrane; GO:0044424 intracellular part; GO:0005623 cell; GO:0043228 non-membrane-bounded organelle; GO…	GO:0038023 signaling receptor activity; GO:0033691 sialic acid binding; GO:0043274 phospholipase binding; GO:0043167 ion binding; GO:0043177 organic acid binding; GO:0005515 protein binding; GO:0004888 transmembrane signaling receptor activity; GO:0004871 signal transducer activity; GO:0097367 carbohydrate derivative binding; GO:0060089 molecular transducer activity; GO:0031406 carboxylic acid bi…	K06494	SELE, CD62E; selectin, endothelial cell	hsa04514 Cell adhesion molecules (CAMs) - Homo sapiens (human); hsa04668 TNF signaling pathway - Homo sapiens (human); hsa04933 AGE-RAGE signaling pathway in diabetic complications - Homo sapiens (human); hsa05143 African trypanosomiasis - Homo sapiens (human); hsa05144 Malaria - Homo sapiens (human); hsa05418 Fluid shear stress and atherosclerosis - Homo sapiens (human);	IPR033991; IPR001304; IPR000436; IPR016187; IPR000742; IPR016186;	Selectin, C-type lectin-like domain; C-type lectin-like; Sushi/SCR/CCP domain; C-type lectin fold; EGF-like domain; C-type lectin-like/link domain;	TV	KOG4297	C-type lectin
P01876	Immunoglobulin heavy constant alpha 1 OS=Homo sapiens OX=9606 GN=IGHA1 PE=1 SV=2	IGHA1	37.654	1.211	1.077	1.096	0.99	1.095	1.008	1.094	0.135124	extracellular	GO:0044700 single organism signaling; GO:0002694 regulation of leukocyte activation; GO:0016064 immunoglobulin mediated immune response; GO:0065008 regulation of biological quality; GO:0051674 localization of cell; GO:0007166 cell surface receptor signaling pathway; GO:0098542 defense response to other organism; GO:0060263 regulation of respiratory burst; GO:0044699 single-organism process; GO:00…	GO:0016020 membrane; GO:0005615 extracellular space; GO:0044421 extracellular region part; GO:0009897 external side of plasma membrane; GO:0071944 cell periphery; GO:0042571 immunoglobulin complex, circulating; GO:0031982 vesicle; GO:0032991 macromolecular complex; GO:0005623 cell; GO:0071746 IgA immunoglobulin complex, circulating; GO:0070062 extracellular exosome; GO:0071750 dimeric IgA immunog…	GO:0005515 protein binding; GO:0003823 antigen binding; GO:0005488 binding;	K06551	SIRPA_B1_G, CD172; signal-regulatory protein alpha/beta1/gamma	hsa04380 Osteoclast differentiation - Homo sapiens (human);	IPR007110; IPR013783; IPR003597;	Immunoglobulin-like domain; Immunoglobulin-like fold; Immunoglobulin C1-set;
P07942	Laminin subunit beta-1 OS=Homo sapiens OX=9606 GN=LAMB1 PE=1 SV=2	LAMB1	198.04	0.943	0.971	0.962	1.085	1.15	1.016	0.885	0.030023	extracellular	GO:0030335 positive regulation of cell migration; GO:0051674 localization of cell; GO:0007420 brain development; GO:0040017 positive regulation of locomotion; GO:0048666 neuron development; GO:0048869 cellular developmental process; GO:0032989 cellular component morphogenesis; GO:0022008 neurogenesis; GO:0044699 single-organism process; GO:0021987 cerebral cortex development; GO:0021537 telenceph…	GO:0005615 extracellular space; GO:0044421 extracellular region part; GO:0005606 laminin-1 complex; GO:0005737 cytoplasm; GO:0031982 vesicle; GO:0032991 macromolecular complex; GO:0044424 intracellular part; GO:0043257 laminin-8 complex; GO:0005623 cell; GO:0044420 extracellular matrix component; GO:0005576 extracellular region; GO:0043256 laminin complex; GO:0005604 basement membrane; GO:0005607…	GO:0005201 extracellular matrix structural constituent; GO:0005515 protein binding; GO:0005198 structural molecule activity; GO:0005488 binding;	K05636	LAMB1; laminin, beta 1	hsa04151 PI3K-Akt signaling pathway - Homo sapiens (human); hsa04510 Focal adhesion - Homo sapiens (human); hsa04512 ECM-receptor interaction - Homo sapiens (human); hsa05145 Toxoplasmosis - Homo sapiens (human); hsa05146 Amoebiasis - Homo sapiens (human); hsa05165 Human papillomavirus infection - Homo sapiens (human); hsa05200 Pathways in cancer - Homo sapiens (human); hsa05222 Small cell lung c…	IPR013015; IPR002049; IPR000742; IPR008211;	Laminin IV type B; Laminin EGF domain; EGF-like domain; Laminin, N-terminal;	W	KOG0994	Extracellular matrix glycoprotein Laminin subunit beta
P00451	Coagulation factor VIII OS=Homo sapiens OX=9606 GN=F8 PE=1 SV=1	F8	267.01		1.265			0.829		1.526		extracellular	GO:0044085 cellular component biogenesis; GO:0006901 vesicle coating; GO:0048207 vesicle targeting, rough ER to cis-Golgi; GO:0007596 blood coagulation; GO:0065008 regulation of biological quality; GO:0048208 COPII vesicle coating; GO:0044699 single-organism process; GO:0051234 establishment of localization; GO:0009611 response to wounding; GO:0008152 metabolic process; GO:0051649 establishment o…	GO:0034774 secretory granule lumen; GO:0016020 membrane; GO:0005615 extracellular space; GO:0044421 extracellular region part; GO:0005783 endoplasmic reticulum; GO:0031410 cytoplasmic vesicle; GO:0031090 organelle membrane; GO:0071944 cell periphery; GO:0031982 vesicle; GO:0005737 cytoplasm; GO:0044433 cytoplasmic vesicle part; GO:0044424 intracellular part; GO:0005623 cell; GO:0044422 organelle …	GO:0008233 peptidase activity; GO:0008236 serine-type peptidase activity; GO:0043167 ion binding; GO:0016787 hydrolase activity; GO:0005515 protein binding; GO:0005507 copper ion binding; GO:0016491 oxidoreductase activity; GO:0004175 endopeptidase activity; GO:0004252 serine-type endopeptidase activity; GO:0046914 transition metal ion binding; GO:0003824 catalytic activity; GO:0017171 serine hyd…	K03899	F8; coagulation factor VIII	hsa04610 Complement and coagulation cascades - Homo sapiens (human);	IPR000421; IPR011706; IPR011707; IPR008972; IPR001117; IPR008979;	Coagulation factor 5/8 C-terminal domain; Multicopper oxidase, type 2; Multicopper oxidase, type 3; Cupredoxin; Multicopper oxidase, type 1; Galactose-binding domain-like;	R	KOG2649	Zinc carboxypeptidase
Q9BY67	Cell adhesion molecule 1 OS=Homo sapiens OX=9606 GN=CADM1 PE=1 SV=2	CADM1	48.509	0.922	0.919	0.916	1.247	1.112	1.241	0.766	0.0193435	plasma membrane	GO:0048732 gland development; GO:0022414 reproductive process; GO:0007420 brain development; GO:0048869 cellular developmental process; GO:0045216 cell-cell junction organization; GO:0051046 regulation of secretion; GO:0044699 single-organism process; GO:0031347 regulation of defense response; GO:0031343 positive regulation of cell killing; GO:0022610 biological adhesion; GO:0051240 positive regu…	GO:0016323 basolateral plasma membrane; GO:0016020 membrane; GO:0042995 cell projection; GO:0044421 extracellular region part; GO:0031226 intrinsic component of plasma membrane; GO:0030054 cell junction; GO:0071944 cell periphery; GO:0031982 vesicle; GO:0070161 anchoring junction; GO:0031224 intrinsic component of membrane; GO:0005887 integral component of plasma membrane; GO:0005913 cell-cell ad…	GO:0050839 cell adhesion molecule binding; GO:0060089 molecular transducer activity; GO:0042802 identical protein binding; GO:0004872 receptor activity; GO:0005102 receptor binding; GO:0042803 protein homodimerization activity; GO:0005488 binding; GO:0046983 protein dimerization activity; GO:0005515 protein binding; GO:0019904 protein domain specific binding; GO:0030165 PDZ domain binding;	K06781	CADM1, IGSF4, NECL2, TSLC1; cell adhesion molecule 1	hsa04514 Cell adhesion molecules (CAMs) - Homo sapiens (human);	IPR003598; IPR007110; IPR003585; IPR013783; IPR013162; IPR003599; IPR013106;	Immunoglobulin subtype 2; Immunoglobulin-like domain; Neurexin/syndecan/glycophorin C; Immunoglobulin-like fold; CD80-like, immunoglobulin C2-set; Immunoglobulin subtype; Immunoglobulin V-set domain;	RP	KOG4475	FOG: Immunoglobin and related proteins
Q9UNY4	Transcription termination factor 2 OS=Homo sapiens OX=9606 GN=TTF2 PE=1 SV=2	TTF2	129.59	0.644			1.347			0.478		nucleus	GO:0050794 regulation of cellular process; GO:0006725 cellular aromatic compound metabolic process; GO:0097659 nucleic acid-templated transcription; GO:0060255 regulation of macromolecule metabolic process; GO:0019219 regulation of nucleobase-containing compound metabolic process; GO:0009058 biosynthetic process; GO:0044237 cellular metabolic process; GO:0071704 organic substance metabolic proces…	GO:0043229 intracellular organelle; GO:0044446 intracellular organelle part; GO:0005737 cytoplasm; GO:0031981 nuclear lumen; GO:0032991 macromolecular complex; GO:0044424 intracellular part; GO:0005681 spliceosomal complex; GO:0005829 cytosol; GO:0005623 cell; GO:0044422 organelle part; GO:0031974 membrane-enclosed lumen; GO:0043226 organelle; GO:0043231 intracellular membrane-bounded organelle; …	GO:1901265 nucleoside phosphate binding; GO:0008026 ATP-dependent helicase activity; GO:0016817 hydrolase activity, acting on acid anhydrides; GO:0005515 protein binding; GO:0016787 hydrolase activity; GO:0016887 ATPase activity; GO:1901363 heterocyclic compound binding; GO:0097159 organic cyclic compound binding; GO:0016462 pyrophosphatase activity; GO:0003824 catalytic activity; GO:0032553 ribo…	K15173	TTF2; transcription termination factor 2 [EC:3.6.4.-]	hsa04918 Thyroid hormone synthesis - Homo sapiens (human);	IPR014001; IPR027417; IPR001650; IPR010666; IPR000330;	Helicase superfamily 1/2, ATP-binding domain; P-loop containing nucleoside triphosphate hydrolase; Helicase, C-terminal; Zinc finger, GRF-type; SNF2-related, N-terminal domain;	KL	KOG4439	RNA polymerase II transcription termination factor TTF2/lodestar, DEAD-box superfamily
O43278	Kunitz-type protease inhibitor 1 OS=Homo sapiens OX=9606 GN=SPINT1 PE=1 SV=2	SPINT1	58.397									plasma membrane	GO:0052548 regulation of endopeptidase activity; GO:0050794 regulation of cellular process; GO:0010951 negative regulation of endopeptidase activity; GO:0045861 negative regulation of proteolysis; GO:0080090 regulation of primary metabolic process; GO:0060255 regulation of macromolecule metabolic process; GO:0048523 negative regulation of cellular process; GO:0048519 negative regulation of biolog…	GO:0016020 membrane; GO:0070062 extracellular exosome; GO:0043226 organelle; GO:0005615 extracellular space; GO:0044421 extracellular region part; GO:0031982 vesicle; GO:1903561 extracellular vesicle; GO:0043227 membrane-bounded organelle; GO:0005576 extracellular region; GO:0043230 extracellular organelle;	GO:0004867 serine-type endopeptidase inhibitor activity; GO:0030234 enzyme regulator activity; GO:0005488 binding; GO:0030414 peptidase inhibitor activity; GO:0061134 peptidase regulator activity; GO:0005515 protein binding; GO:0061135 endopeptidase regulator activity; GO:0098772 molecular function regulator; GO:0004857 enzyme inhibitor activity; GO:0004866 endopeptidase inhibitor activity;	K15619	SPINT1; Kunitz-type protease inhibitor 1	hsa05202 Transcriptional misregulation in cancer - Homo sapiens (human); hsa05215 Prostate cancer - Homo sapiens (human);	IPR011106; IPR013980; IPR002223;	Seven cysteines, N-terminal; MANSC domain; Pancreatic trypsin inhibitor Kunitz domain;	O	KOG4295	Serine proteinase inhibitor (KU family)
P78504	Protein jagged-1 OS=Homo sapiens OX=9606 GN=JAG1 PE=1 SV=3	JAG1	133.8	0.929	0.89	0.891	0.977	1.118	1.133	0.84	0.024855	extracellular	GO:0044700 single organism signaling; GO:0003177 pulmonary valve development; GO:0007166 cell surface receptor signaling pathway; GO:0061308 cardiac neural crest cell development involved in heart development; GO:0072080 nephron tubule development; GO:0009891 positive regulation of biosynthetic process; GO:0045445 myoblast differentiation; GO:0003179 heart valve morphogenesis; GO:0044237 cellular…	GO:0016020 membrane; GO:0031226 intrinsic component of plasma membrane; GO:0016324 apical plasma membrane; GO:0030054 cell junction; GO:0071944 cell periphery; GO:0070161 anchoring junction; GO:0031224 intrinsic component of membrane; GO:0005887 integral component of plasma membrane; GO:0005623 cell; GO:0005576 extracellular region; GO:0016021 integral component of membrane; GO:0005886 plasma mem…	GO:0008083 growth factor activity; GO:0005102 receptor binding; GO:0005488 binding; GO:0043167 ion binding; GO:0046872 metal ion binding; GO:0043169 cation binding; GO:0005515 protein binding; GO:0005509 calcium ion binding; GO:0005112 Notch binding; GO:0005198 structural molecule activity;	K06052	JAG1, CD339; jagged-1	hsa01522 Endocrine resistance - Homo sapiens (human); hsa04330 Notch signaling pathway - Homo sapiens (human); hsa04371 Apelin signaling pathway - Homo sapiens (human); hsa04658 Th1 and Th2 cell differentiation - Homo sapiens (human); hsa04668 TNF signaling pathway - Homo sapiens (human); hsa05165 Human papillomavirus infection - Homo sapiens (human); hsa05200 Pathways in cancer - Homo sapiens (h…	IPR001007; IPR001881; IPR000742; IPR001774; IPR009030; IPR011651;	VWFC domain; EGF-like calcium-binding domain; EGF-like domain; Delta/Serrate/lag-2 (DSL) protein; Growth factor receptor cysteine-rich domain; Notch ligand, N-terminal domain;	T	KOG1217	Fibrillins and related proteins containing Ca2+-binding EGF-like domains
P01023	Alpha-2-macroglobulin OS=Homo sapiens OX=9606 GN=A2M PE=1 SV=3	A2M	163.29	0.822	0.799	0.98	1.081	0.988	0.997	0.848	0.0745	extracellular	GO:0065008 regulation of biological quality; GO:0007596 blood coagulation; GO:0023051 regulation of signaling; GO:0048869 cellular developmental process; GO:0002698 negative regulation of immune effector process; GO:1903318 negative regulation of protein maturation; GO:0045916 negative regulation of complement activation; GO:0044699 single-organism process; GO:0031347 regulation of defense respon…	GO:0034774 secretory granule lumen; GO:0005615 extracellular space; GO:0044421 extracellular region part; GO:0031410 cytoplasmic vesicle; GO:0031982 vesicle; GO:0005737 cytoplasm; GO:0044433 cytoplasmic vesicle part; GO:0044424 intracellular part; GO:0005623 cell; GO:0044422 organelle part; GO:0031974 membrane-enclosed lumen; GO:0070062 extracellular exosome; GO:0031983 vesicle lumen; GO:0070013 …	GO:0005102 receptor binding; GO:0019838 growth factor binding; GO:0060589 nucleoside-triphosphatase regulator activity; GO:0019966 interleukin-1 binding; GO:0030695 GTPase regulator activity; GO:0061134 peptidase regulator activity; GO:0019958 C-X-C chemokine binding; GO:0005515 protein binding; GO:0019956 chemokine binding; GO:0098772 molecular function regulator; GO:0004857 enzyme inhibitor act…	K03910	A2M; alpha-2-macroglobulin	hsa04610 Complement and coagulation cascades - Homo sapiens (human);	IPR002890; IPR011625; IPR009048; IPR014756; IPR008930; IPR001599; IPR019565; IPR011626;	Alpha-2-macroglobulin, N-terminal; Alpha-2-macroglobulin, N-terminal 2; Alpha-macroglobulin, receptor-binding; Immunoglobulin E-set; Terpenoid cyclases/protein prenyltransferase alpha-alpha toroid; Alpha-2-macroglobulin; Alpha-2-macroglobulin, thiol-ester bond-forming; Alpha-macroglobulin complement component;	O	KOG1366	Alpha-macroglobulin
P04179	Superoxide dismutase [Mn], mitochondrial OS=Homo sapiens OX=9606 GN=SOD2 PE=1 SV=3	SOD2	24.75									mitochondria	GO:0044085 cellular component biogenesis; GO:0044700 single organism signaling; GO:0006801 superoxide metabolic process; GO:0010941 regulation of cell death; GO:0065008 regulation of biological quality; GO:0043523 regulation of neuron apoptotic process; GO:0044237 cellular metabolic process; GO:0050877 neurological system process; GO:0008285 negative regulation of cell proliferation; GO:0019430 r…	GO:0005759 mitochondrial matrix; GO:0043229 intracellular organelle; GO:0044421 extracellular region part; GO:0044429 mitochondrial part; GO:0031982 vesicle; GO:0005737 cytoplasm; GO:0044446 intracellular organelle part; GO:0044424 intracellular part; GO:0005623 cell; GO:0005576 extracellular region; GO:0005739 mitochondrion; GO:0044422 organelle part; GO:0070062 extracellular exosome; GO:0031974…	GO:0004784 superoxide dismutase activity; GO:0042802 identical protein binding; GO:0046914 transition metal ion binding; GO:0003824 catalytic activity; GO:0016721 oxidoreductase activity, acting on superoxide radicals as acceptor; GO:0005488 binding; GO:0043167 ion binding; GO:0016209 antioxidant activity; GO:0046872 metal ion binding; GO:0043169 cation binding; GO:0005515 protein binding; GO:003…	K04564	SOD2; superoxide dismutase, Fe-Mn family [EC:1.15.1.1]	hsa04068 FoxO signaling pathway - Homo sapiens (human); hsa04146 Peroxisome - Homo sapiens (human); hsa04211 Longevity regulating pathway - Homo sapiens (human); hsa04213 Longevity regulating pathway - multiple species - Homo sapiens (human); hsa05016 Huntington disease - Homo sapiens (human);	IPR019831; IPR019832;	Manganese/iron superoxide dismutase, N-terminal; Manganese/iron superoxide dismutase, C-terminal;	P	KOG0876	Manganese superoxide dismutase
Q96S59	Ran-binding protein 9 OS=Homo sapiens OX=9606 GN=RANBP9 PE=1 SV=1	RANBP9	77.846									cytoplasm,nucleus	GO:0044085 cellular component biogenesis; GO:0044700 single organism signaling; GO:0031109 microtubule polymerization or depolymerization; GO:0032989 cellular component morphogenesis; GO:0044237 cellular metabolic process; GO:0009605 response to external stimulus; GO:0008152 metabolic process; GO:0065003 macromolecular complex assembly; GO:0044093 positive regulation of molecular function; GO:004…	GO:0043229 intracellular organelle; GO:0016020 membrane; GO:0043232 intracellular non-membrane-bounded organelle; GO:0071944 cell periphery; GO:0044430 cytoskeletal part; GO:0044446 intracellular organelle part; GO:0005737 cytoplasm; GO:0032991 macromolecular complex; GO:0044424 intracellular part; GO:0005875 microtubule associated complex; GO:0005829 cytosol; GO:0005623 cell; GO:0044422 organell…	GO:0031267 small GTPase binding; GO:0005085 guanyl-nucleotide exchange factor activity; GO:0017016 Ras GTPase binding; GO:0005488 binding; GO:0005088 Ras guanyl-nucleotide exchange factor activity; GO:0005515 protein binding; GO:0008536 Ran GTPase binding; GO:0098772 molecular function regulator; GO:0051020 GTPase binding; GO:0019899 enzyme binding;	K23334			IPR024964; IPR006595; IPR001870; IPR006594; IPR013320; IPR013144; IPR003877;	CTLH/CRA C-terminal to LisH motif domain; CTLH, C-terminal LisH motif; B30.2/SPRY domain; LIS1 homology motif; Concanavalin A-like lectin/glucanase domain; CRA domain; SPRY domain;	R	KOG1477	SPRY domain-containing proteins
Q9BWP8	Collectin-11 OS=Homo sapiens OX=9606 GN=COLEC11 PE=1 SV=1	COLEC11	28.665	1.065	1.218	1.099	1.026	0.973	0.89	1.171	0.053141	extracellular	GO:0044707 single-multicellular organism process; GO:0002252 immune effector process; GO:0044699 single-organism process; GO:0006959 humoral immune response; GO:0050896 response to stimulus; GO:0051234 establishment of localization; GO:0071704 organic substance metabolic process; GO:0006956 complement activation; GO:0008152 metabolic process; GO:0006508 proteolysis; GO:0007275 multicellular organ…	GO:0032991 macromolecular complex; GO:0043234 protein complex; GO:0005576 extracellular region; GO:0005581 collagen trimer;	GO:0004252 serine-type endopeptidase activity; GO:0004175 endopeptidase activity; GO:0008233 peptidase activity; GO:0003824 catalytic activity; GO:0017171 serine hydrolase activity; GO:0005488 binding; GO:0005537 mannose binding; GO:0008236 serine-type peptidase activity; GO:0030246 carbohydrate binding; GO:0070011 peptidase activity, acting on L-amino acid peptides; GO:0016787 hydrolase activity…	K10066	COLEC11; collectin sub-family member 11	hsa04145 Phagosome - Homo sapiens (human);	IPR001304; IPR016187; IPR033990; IPR016186;	C-type lectin-like; C-type lectin fold; Collectin, C-type lectin-like domain; C-type lectin-like/link domain;	TV	KOG4297	C-type lectin
P60033	CD81 antigen OS=Homo sapiens OX=9606 GN=CD81 PE=1 SV=1	CD81	25.809									plasma membrane	GO:0044409 entry into host; GO:0044700 single organism signaling; GO:0002694 regulation of leukocyte activation; GO:0065008 regulation of biological quality; GO:0032944 regulation of mononuclear cell proliferation; GO:0032270 positive regulation of cellular protein metabolic process; GO:0007166 cell surface receptor signaling pathway; GO:0009891 positive regulation of biosynthetic process; GO:190…	GO:0016020 membrane; GO:0044421 extracellular region part; GO:0031226 intrinsic component of plasma membrane; GO:0030054 cell junction; GO:0071944 cell periphery; GO:0031982 vesicle; GO:0070161 anchoring junction; GO:0031224 intrinsic component of membrane; GO:0005887 integral component of plasma membrane; GO:0005623 cell; GO:0005576 extracellular region; GO:0016021 integral component of membrane…	GO:0005102 receptor binding; GO:0023023 MHC protein complex binding; GO:0005488 binding; GO:0023026 MHC class II protein complex binding; GO:0044877 macromolecular complex binding; GO:0005515 protein binding; GO:1990459 transferrin receptor binding; GO:0003823 antigen binding; GO:0032403 protein complex binding;	K06508	CD81, TAPA1, TSPAN28; CD81 antigen	hsa04662 B cell receptor signaling pathway - Homo sapiens (human); hsa05144 Malaria - Homo sapiens (human); hsa05160 Hepatitis C - Homo sapiens (human);	IPR028977; IPR008952;	CD81 antigen, large extracellular loop domain; Tetraspanin, EC2 domain;	R	KOG3882	Tetraspanin family integral membrane protein
P00441	Superoxide dismutase [Cu-Zn] OS=Homo sapiens OX=9606 GN=SOD1 PE=1 SV=2	SOD1	15.936	0.794	0.775	0.857	1.21	1.203	1.179	0.675	0.00023553	cytoplasm	GO:0044700 single organism signaling; GO:0002694 regulation of leukocyte activation; GO:0010941 regulation of cell death; GO:0048732 gland development; GO:0007272 ensheathment of neurons; GO:0022414 reproductive process; GO:0097332 response to antipsychotic drug; GO:0043523 regulation of neuron apoptotic process; GO:0046683 response to organophosphorus; GO:0044237 cellular metabolic process; GO:0…	GO:0030425 dendrite; GO:0044421 extracellular region part; GO:0099568 cytoplasmic region; GO:0005737 cytoplasm; GO:0032838 cell projection cytoplasm; GO:0043025 neuronal cell body; GO:0032991 macromolecular complex; GO:0005623 cell; GO:0044422 organelle part; GO:0070062 extracellular exosome; GO:0005654 nucleoplasm; GO:0032839 dendrite cytoplasm; GO:0043209 myelin sheath; GO:0005622 intracellular…	GO:0004784 superoxide dismutase activity; GO:0031267 small GTPase binding; GO:0017048 Rho GTPase binding; GO:0048365 Rac GTPase binding; GO:0019903 protein phosphatase binding; GO:0016721 oxidoreductase activity, acting on superoxide radicals as acceptor; GO:0051087 chaperone binding; GO:0043167 ion binding; GO:0046983 protein dimerization activity; GO:0016209 antioxidant activity; GO:0005515 pro…	K04565	SOD1; superoxide dismutase, Cu-Zn family [EC:1.15.1.1]	hsa04146 Peroxisome - Homo sapiens (human); hsa04213 Longevity regulating pathway - multiple species - Homo sapiens (human); hsa05014 Amyotrophic lateral sclerosis (ALS) - Homo sapiens (human); hsa05016 Huntington disease - Homo sapiens (human); hsa05020 Prion diseases - Homo sapiens (human);	IPR001424;	Superoxide dismutase, copper/zinc binding domain;	P	KOG0441	Cu2+/Zn2+ superoxide dismutase SOD1
Q13790	Apolipoprotein F OS=Homo sapiens OX=9606 GN=APOF PE=1 SV=2	APOF	35.399	0.707	0.791	0.819	1.405	1.06	1.155	0.64	0.0095198	extracellular	GO:0008203 cholesterol metabolic process; GO:0006869 lipid transport; GO:1901615 organic hydroxy compound metabolic process; GO:1902652 secondary alcohol metabolic process; GO:0006066 alcohol metabolic process; GO:0044281 small molecule metabolic process; GO:0008202 steroid metabolic process; GO:0044699 single-organism process; GO:1901360 organic cyclic compound metabolic process; GO:0071702 orga…	GO:0044421 extracellular region part; GO:0005615 extracellular space; GO:0032994 protein-lipid complex; GO:0034362 low-density lipoprotein particle; GO:1990777 lipoprotein particle; GO:0034358 plasma lipoprotein particle; GO:0032991 macromolecular complex; GO:0034364 high-density lipoprotein particle; GO:0005576 extracellular region;	GO:0097159 organic cyclic compound binding; GO:0015485 cholesterol binding; GO:0032934 sterol binding; GO:0005102 receptor binding; GO:0005488 binding; GO:0043178 alcohol binding; GO:0005319 lipid transporter activity; GO:0008289 lipid binding; GO:0022892 substrate-specific transporter activity; GO:0005515 protein binding; GO:0005496 steroid binding; GO:0005215 transporter activity; GO:0036094 sm…
Q9UBP4	Dickkopf-related protein 3 OS=Homo sapiens OX=9606 GN=DKK3 PE=1 SV=2	DKK3	38.39		0.956			1.171		0.816		extracellular	GO:0044700 single organism signaling; GO:0065008 regulation of biological quality; GO:0032353 negative regulation of hormone biosynthetic process; GO:0048732 gland development; GO:0009968 negative regulation of signal transduction; GO:0007166 cell surface receptor signaling pathway; GO:0090030 regulation of steroid hormone biosynthetic process; GO:0023051 regulation of signaling; GO:0090090 negat…	GO:0005615 extracellular space; GO:0044421 extracellular region part; GO:0005576 extracellular region;					IPR006796;	Dickkopf, N-terminal cysteine-rich;	T	KOG1218	Proteins containing Ca2+-binding EGF-like domains
O75882	Attractin OS=Homo sapiens OX=9606 GN=ATRN PE=1 SV=2	ATRN	158.54	1.062	1.026	1.053	0.962	1.014	0.95	1.073	0.03406	plasma membrane	GO:0044707 single-multicellular organism process; GO:0040008 regulation of growth; GO:0007272 ensheathment of neurons; GO:0007420 brain development; GO:0008366 axon ensheathment; GO:0044699 single-organism process; GO:0050896 response to stimulus; GO:0048638 regulation of developmental growth; GO:0051239 regulation of multicellular organismal process; GO:0006979 response to oxidative stress; GO:0…	GO:0016020 membrane; GO:0031226 intrinsic component of plasma membrane; GO:0005615 extracellular space; GO:0044421 extracellular region part; GO:0071944 cell periphery; GO:0031982 vesicle; GO:0005737 cytoplasm; GO:0031224 intrinsic component of membrane; GO:0044424 intracellular part; GO:0005887 integral component of plasma membrane; GO:0005623 cell; GO:0016021 integral component of membrane; GO:…	GO:0030246 carbohydrate binding; GO:0060089 molecular transducer activity; GO:0005515 protein binding; GO:0004872 receptor activity; GO:0005488 binding;				IPR034011; IPR000859; IPR011043; IPR016187; IPR016201; IPR000742; IPR016186; IPR001304; IPR002049; IPR015915;	Attractin-like, C-type lectin-like domain; CUB domain; Galactose oxidase/kelch, beta-propeller; C-type lectin fold; PSI domain; EGF-like domain; C-type lectin-like/link domain; C-type lectin-like; Laminin EGF domain; Kelch-type beta propeller;	TV	KOG1388	Attractin and platelet-activating factor acetylhydrolase
O43707	Alpha-actinin-4 OS=Homo sapiens OX=9606 GN=ACTN4 PE=1 SV=2	ACTN4	104.85	0.627		0.708	1.367		1.173	0.526	0.022379	cytoplasm	GO:0060627 regulation of vesicle-mediated transport; GO:0044085 cellular component biogenesis; GO:0044700 single organism signaling; GO:0010941 regulation of cell death; GO:0030335 positive regulation of cell migration; GO:1901224 positive regulation of NIK/NF-kappaB signaling; GO:0015031 protein transport; GO:0048549 positive regulation of pinocytosis; GO:0030036 actin cytoskeleton organization;…	GO:0098862 cluster of actin-based cell projections; GO:0044421 extracellular region part; GO:0099568 cytoplasmic region; GO:0005737 cytoplasm; GO:0044433 cytoplasmic vesicle part; GO:0032991 macromolecular complex; GO:0099080 supramolecular complex; GO:0005623 cell; GO:0031674 I band; GO:0031143 pseudopodium; GO:0044422 organelle part; GO:0043228 non-membrane-bounded organelle; GO:0070062 extrace…	GO:0051015 actin filament binding; GO:0047485 protein N-terminus binding; GO:0031490 chromatin DNA binding; GO:0005102 receptor binding; GO:0003690 double-stranded DNA binding; GO:0046983 protein dimerization activity; GO:0005178 integrin binding; GO:0005515 protein binding; GO:0051427 hormone receptor binding; GO:0003682 chromatin binding; GO:0000975 regulatory region DNA binding; GO:1901363 het…	K05699	ACTN1_4; actinin alpha 1/4	hsa04510 Focal adhesion - Homo sapiens (human); hsa04520 Adherens junction - Homo sapiens (human); hsa04530 Tight junction - Homo sapiens (human); hsa04670 Leukocyte transendothelial migration - Homo sapiens (human); hsa04810 Regulation of actin cytoskeleton - Homo sapiens (human); hsa05131 Shigellosis - Homo sapiens (human); hsa05146 Amoebiasis - Homo sapiens (human); hsa05203 Viral carcinogenes…	IPR014837; IPR002048; IPR001715; IPR011992;	EF-hand, Ca insensitive; EF-hand domain; Calponin homology domain; EF-hand domain pair;	Z	KOG0035	Ca2+-binding actin-bundling protein (actinin), alpha chain (EF-Hand protein superfamily)
O95980	Reversion-inducing cysteine-rich protein with Kazal motifs OS=Homo sapiens OX=9606 GN=RECK PE=1 SV=1	RECK	106.46	1.094	1.023	1.063	0.951	0.969	0.954	1.106	0.007642	extracellular	GO:0021700 developmental maturation; GO:0001568 blood vessel development; GO:0022414 reproductive process; GO:0007566 embryo implantation; GO:0044699 single-organism process; GO:0009058 biosynthetic process; GO:0044237 cellular metabolic process; GO:0042157 lipoprotein metabolic process; GO:0040013 negative regulation of locomotion; GO:0010466 negative regulation of peptidase activity; GO:0008152…	GO:0016020 membrane; GO:0044464 cell part; GO:0071944 cell periphery; GO:0044425 membrane part; GO:0031225 anchored component of membrane; GO:0031224 intrinsic component of membrane; GO:0005623 cell; GO:0005576 extracellular region; GO:0005886 plasma membrane;	GO:0004867 serine-type endopeptidase inhibitor activity; GO:0030234 enzyme regulator activity; GO:0005488 binding; GO:0030414 peptidase inhibitor activity; GO:0061134 peptidase regulator activity; GO:0008191 metalloendopeptidase inhibitor activity; GO:0005515 protein binding; GO:0061135 endopeptidase regulator activity; GO:0004857 enzyme inhibitor activity; GO:0098772 molecular function regulator…	K17461	RECK, ST15; reversion-inducing-cysteine-rich protein with kazal motifs	hsa05206 MicroRNAs in cancer - Homo sapiens (human);	IPR002350;	Kazal domain;	R	KOG3649	FOG: Kazal-type serine protease inhibitor domain
Q8NBJ4	Golgi membrane protein 1 OS=Homo sapiens OX=9606 GN=GOLM1 PE=1 SV=1	GOLM1	45.333	1.088	1.054	1.027	1	1.057	1.024	1.029	0.29108	extracellular	GO:0006997 nucleus organization; GO:0016043 cellular component organization; GO:0050789 regulation of biological process; GO:0080090 regulation of primary metabolic process; GO:0006996 organelle organization; GO:0019222 regulation of metabolic process; GO:0019216 regulation of lipid metabolic process; GO:0009987 cellular process; GO:0065007 biological regulation; GO:0071840 cellular component org…	GO:0043229 intracellular organelle; GO:0016020 membrane; GO:0031226 intrinsic component of plasma membrane; GO:0005615 extracellular space; GO:0044421 extracellular region part; GO:0071944 cell periphery; GO:0005737 cytoplasm; GO:0031982 vesicle; GO:0012505 endomembrane system; GO:0031224 intrinsic component of membrane; GO:0044424 intracellular part; GO:0005887 integral component of plasma membr…	GO:0005515 protein binding; GO:0005488 binding;
P07357	Complement component C8 alpha chain OS=Homo sapiens OX=9606 GN=C8A PE=1 SV=2	C8A	65.163	1.109	1.035	1.016	0.974	1.019	1.042	1.041	0.29466	extracellular	GO:0030449 regulation of complement activation; GO:0016064 immunoglobulin mediated immune response; GO:0019835 cytolysis; GO:2000257 regulation of protein activation cascade; GO:0002252 immune effector process; GO:0060255 regulation of macromolecule metabolic process; GO:0002920 regulation of humoral immune response; GO:0002673 regulation of acute inflammatory response; GO:0006959 humoral immune …	GO:0016020 membrane; GO:0031226 intrinsic component of plasma membrane; GO:0005615 extracellular space; GO:0044421 extracellular region part; GO:0098796 membrane protein complex; GO:0071944 cell periphery; GO:0046930 pore complex; GO:0098797 plasma membrane protein complex; GO:0031982 vesicle; GO:0032991 macromolecular complex; GO:0031224 intrinsic component of membrane; GO:0005887 integral compo…	GO:0001848 complement binding; GO:0005515 protein binding; GO:0005488 binding; GO:0032403 protein complex binding; GO:0044877 macromolecular complex binding;	K03997	C8A; complement component 8 subunit alpha	hsa04610 Complement and coagulation cascades - Homo sapiens (human); hsa05020 Prion diseases - Homo sapiens (human); hsa05146 Amoebiasis - Homo sapiens (human); hsa05322 Systemic lupus erythematosus - Homo sapiens (human);	IPR020864; IPR009030;	Membrane attack complex component/perforin (MACPF) domain; Growth factor receptor cysteine-rich domain;
P49746	Thrombospondin-3 OS=Homo sapiens OX=9606 GN=THBS3 PE=1 SV=1	THBS3	104.2		0.858	0.76		1.178	1.344	0.642	0.038443	extracellular	GO:0044707 single-multicellular organism process; GO:0070977 bone maturation; GO:0021700 developmental maturation; GO:0051216 cartilage development; GO:0061430 bone trabecula morphogenesis; GO:0044699 single-organism process; GO:0098868 bone growth; GO:0048799 animal organ maturation; GO:0035265 organ growth; GO:0009653 anatomical structure morphogenesis; GO:0022610 biological adhesion; GO:006034…	GO:0044464 cell part; GO:0005622 intracellular; GO:0005737 cytoplasm; GO:0048471 perinuclear region of cytoplasm; GO:0044424 intracellular part; GO:0005623 cell; GO:0005576 extracellular region; GO:0044444 cytoplasmic part;	GO:0097367 carbohydrate derivative binding; GO:0005488 binding; GO:0043167 ion binding; GO:0046872 metal ion binding; GO:0043169 cation binding; GO:0005515 protein binding; GO:0043168 anion binding; GO:0005509 calcium ion binding; GO:0008201 heparin binding; GO:0005539 glycosaminoglycan binding; GO:1901681 sulfur compound binding;	K04659	THBS2S; thrombospondin 2/3/4/5	hsa04145 Phagosome - Homo sapiens (human); hsa04151 PI3K-Akt signaling pathway - Homo sapiens (human); hsa04510 Focal adhesion - Homo sapiens (human); hsa04512 ECM-receptor interaction - Homo sapiens (human); hsa05144 Malaria - Homo sapiens (human); hsa05165 Human papillomavirus infection - Homo sapiens (human);	IPR008859; IPR001881; IPR024665; IPR000742; IPR001791; IPR013320;	Thrombospondin, C-terminal; EGF-like calcium-binding domain; Thrombospondin/cartilage oligomeric matrix protein, coiled-coil domain; EGF-like domain; Laminin G domain; Concanavalin A-like lectin/glucanase domain;	H	KOG4292	Cubilin, multiligand receptor mediating cobalamin absorption
A0A075B6I1	Immunoglobulin lambda variable 4-60 OS=Homo sapiens OX=9606 GN=IGLV4-60 PE=3 SV=1	IGLV4-60	12.987	0.761			1.133			0.672		extracellular	GO:0002376 immune system process; GO:0006955 immune response; GO:0050896 response to stimulus; GO:0002377 immunoglobulin production; GO:0002440 production of molecular mediator of immune response; GO:0002250 adaptive immune response;	GO:0016020 membrane; GO:0005615 extracellular space; GO:0044421 extracellular region part; GO:0044464 cell part; GO:0071944 cell periphery; GO:0005623 cell; GO:0005576 extracellular region; GO:0005886 plasma membrane;	GO:0005515 protein binding; GO:0003823 antigen binding; GO:0005488 binding;	K06553	VPREB, CD179a; pre-B lymphocyte gene		IPR007110; IPR013783; IPR013106; IPR003599;	Immunoglobulin-like domain; Immunoglobulin-like fold; Immunoglobulin V-set domain; Immunoglobulin subtype;
Q0VF96	Cingulin-like protein 1 OS=Homo sapiens OX=9606 GN=CGNL1 PE=1 SV=2	CGNL1	149.08	1.091			0.917			1.19		nucleus		GO:0043229 intracellular organelle; GO:0043232 intracellular non-membrane-bounded organelle; GO:0030054 cell junction; GO:0044430 cytoskeletal part; GO:0044446 intracellular organelle part; GO:0032991 macromolecular complex; GO:0044424 intracellular part; GO:0005911 cell-cell junction; GO:0005623 cell; GO:0005923 bicellular tight junction; GO:0015629 actin cytoskeleton; GO:0043296 apical junction…	GO:0003774 motor activity; GO:0016462 pyrophosphatase activity; GO:0003824 catalytic activity; GO:0016817 hydrolase activity, acting on acid anhydrides; GO:0016787 hydrolase activity; GO:0016818 hydrolase activity, acting on acid anhydrides, in phosphorus-containing anhydrides; GO:0017111 nucleoside-triphosphatase activity;	K21110	CGNL1; cingulin-like protein 1	hsa04530 Tight junction - Homo sapiens (human);	IPR002928;	Myosin tail;	Z	KOG0161	Myosin class II heavy chain
P01714	Immunoglobulin lambda variable 3-19 OS=Homo sapiens OX=9606 GN=IGLV3-19 PE=1 SV=2	IGLV3-19	12.042	0.909	0.933	0.983	1.025	1.091	0.994	0.908	0.055201	extracellular	GO:0044700 single organism signaling; GO:0016064 immunoglobulin mediated immune response; GO:0051674 localization of cell; GO:0007166 cell surface receptor signaling pathway; GO:0038094 Fc-gamma receptor signaling pathway; GO:0044699 single-organism process; GO:0006909 phagocytosis; GO:0051234 establishment of localization; GO:0006956 complement activation; GO:0007165 signal transduction; GO:0008…	GO:0070062 extracellular exosome; GO:0043226 organelle; GO:0016020 membrane; GO:0044421 extracellular region part; GO:0044464 cell part; GO:0071944 cell periphery; GO:0031982 vesicle; GO:1903561 extracellular vesicle; GO:0043227 membrane-bounded organelle; GO:0005623 cell; GO:0005576 extracellular region; GO:0043230 extracellular organelle; GO:0005886 plasma membrane;	GO:0004252 serine-type endopeptidase activity; GO:0004175 endopeptidase activity; GO:0008233 peptidase activity; GO:0003824 catalytic activity; GO:0017171 serine hydrolase activity; GO:0005488 binding; GO:0008236 serine-type peptidase activity; GO:0070011 peptidase activity, acting on L-amino acid peptides; GO:0016787 hydrolase activity; GO:0005515 protein binding; GO:0003823 antigen binding;				IPR007110; IPR013783; IPR003599; IPR013106;	Immunoglobulin-like domain; Immunoglobulin-like fold; Immunoglobulin subtype; Immunoglobulin V-set domain;
P07225	Vitamin K-dependent protein S OS=Homo sapiens OX=9606 GN=PROS1 PE=1 SV=1	PROS1	75.122	1.129	1.093	1.059	1.002	1.011	0.949	1.108	0.0194188	extracellular	GO:0007596 blood coagulation; GO:0065008 regulation of biological quality; GO:0006518 peptide metabolic process; GO:0051674 localization of cell; GO:0006465 signal peptide processing; GO:0051241 negative regulation of multicellular organismal process; GO:0044699 single-organism process; GO:0016485 protein processing; GO:0031347 regulation of defense response; GO:0044237 cellular metabolic process…	GO:0034774 secretory granule lumen; GO:0016020 membrane; GO:0005783 endoplasmic reticulum; GO:0042175 nuclear outer membrane-endoplasmic reticulum membrane network; GO:0005615 extracellular space; GO:0044421 extracellular region part; GO:0031410 cytoplasmic vesicle; GO:0031090 organelle membrane; GO:0071944 cell periphery; GO:0031982 vesicle; GO:0005737 cytoplasm; GO:0044433 cytoplasmic vesicle p…	GO:0030234 enzyme regulator activity; GO:0005488 binding; GO:0043167 ion binding; GO:0030414 peptidase inhibitor activity; GO:0061134 peptidase regulator activity; GO:0043169 cation binding; GO:0046872 metal ion binding; GO:0005515 protein binding; GO:0061135 endopeptidase regulator activity; GO:0005509 calcium ion binding; GO:0004857 enzyme inhibitor activity; GO:0098772 molecular function regul…	K03908	PROS1; protein S	hsa04610 Complement and coagulation cascades - Homo sapiens (human);	IPR000294; IPR017857; IPR001881; IPR000742; IPR009030; IPR013320; IPR001791;	Gamma-carboxyglutamic acid-rich (GLA) domain; Coagulation factor, subgroup, Gla domain; EGF-like calcium-binding domain; EGF-like domain; Growth factor receptor cysteine-rich domain; Concanavalin A-like lectin/glucanase domain; Laminin G domain;	T	KOG3516	Neurexin IV
Q15223	Nectin-1 OS=Homo sapiens OX=9606 GN=NECTIN1 PE=1 SV=3	NECTIN1	57.157	1.131		1.068	0.918		0.948	1.178	0.037916	extracellular	GO:0044409 entry into host; GO:0044700 single organism signaling; GO:0065008 regulation of biological quality; GO:0002089 lens morphogenesis in camera-type eye; GO:0070166 enamel mineralization; GO:0048869 cellular developmental process; GO:0048666 neuron development; GO:0045216 cell-cell junction organization; GO:0032989 cellular component morphogenesis; GO:0022008 neurogenesis; GO:0044699 singl…	GO:0016020 membrane; GO:0019898 extrinsic component of membrane; GO:0098796 membrane protein complex; GO:0071944 cell periphery; GO:0044291 cell-cell contact zone; GO:0030054 cell junction; GO:0032991 macromolecular complex; GO:0031224 intrinsic component of membrane; GO:0030426 growth cone; GO:0044424 intracellular part; GO:0005887 integral component of plasma membrane; GO:0005913 cell-cell adhe…	GO:0038023 signaling receptor activity; GO:0046982 protein heterodimerization activity; GO:0005102 receptor binding; GO:0015026 coreceptor activity; GO:0046983 protein dimerization activity; GO:0005515 protein binding; GO:0004871 signal transducer activity; GO:0001618 virus receptor activity; GO:0050839 cell adhesion molecule binding; GO:0060089 molecular transducer activity; GO:0004872 receptor …	K06081	PVRL1, CD111; poliovirus receptor-related protein 1	hsa04514 Cell adhesion molecules (CAMs) - Homo sapiens (human); hsa04520 Adherens junction - Homo sapiens (human); hsa05168 Herpes simplex virus 1 infection - Homo sapiens (human);	IPR003598; IPR007110; IPR013783; IPR013162; IPR013106; IPR003599;	Immunoglobulin subtype 2; Immunoglobulin-like domain; Immunoglobulin-like fold; CD80-like, immunoglobulin C2-set; Immunoglobulin V-set domain; Immunoglobulin subtype;	T	KOG3510	FOG: Immunoglobulin C-2 Type/fibronectin type III domains
Q9HCN6	Platelet glycoprotein VI OS=Homo sapiens OX=9606 GN=GP6 PE=1 SV=4	GP6	36.866		0.728	0.698		1.264	1.196	0.58	0.0040389	extracellular	GO:0050794 regulation of cellular process; GO:0044700 single organism signaling; GO:0016477 cell migration; GO:0044707 single-multicellular organism process; GO:0007596 blood coagulation; GO:0065008 regulation of biological quality; GO:0051674 localization of cell; GO:0007166 cell surface receptor signaling pathway; GO:0044699 single-organism process; GO:0050896 response to stimulus; GO:0007599 h…	GO:0016020 membrane; GO:0044421 extracellular region part; GO:0031226 intrinsic component of plasma membrane; GO:0097197 tetraspanin-enriched microdomain; GO:0071944 cell periphery; GO:0031982 vesicle; GO:0031224 intrinsic component of membrane; GO:0005887 integral component of plasma membrane; GO:0005623 cell; GO:0005576 extracellular region; GO:0016021 integral component of membrane; GO:0005886…	GO:0038023 signaling receptor activity; GO:0060089 molecular transducer activity; GO:0004872 receptor activity; GO:0005488 binding; GO:0044877 macromolecular complex binding; GO:0005515 protein binding; GO:0005518 collagen binding; GO:0004888 transmembrane signaling receptor activity; GO:0004871 signal transducer activity; GO:0032403 protein complex binding; GO:0099600 transmembrane receptor acti…	K06264	GP6; platelet glycoprotein VI	hsa04512 ECM-receptor interaction - Homo sapiens (human); hsa04611 Platelet activation - Homo sapiens (human);	IPR003598; IPR007110; IPR013783; IPR003599;	Immunoglobulin subtype 2; Immunoglobulin-like domain; Immunoglobulin-like fold; Immunoglobulin subtype;
P62258	14-3-3 protein epsilon OS=Homo sapiens OX=9606 GN=YWHAE PE=1 SV=1	YWHAE	29.174	0.582	0.614	0.667	1.422	1.223	1.153	0.491	0.00065933	cytoplasm	GO:0044700 single organism signaling; GO:0044085 cellular component biogenesis; GO:0010941 regulation of cell death; GO:0065008 regulation of biological quality; GO:0021766 hippocampus development; GO:0007420 brain development; GO:0060271 cilium assembly; GO:0021987 cerebral cortex development; GO:0044237 cellular metabolic process; GO:0010821 regulation of mitochondrion organization; GO:0015031 …	GO:0016020 membrane; GO:0044421 extracellular region part; GO:0031090 organelle membrane; GO:0031410 cytoplasmic vesicle; GO:0030054 cell junction; GO:0031982 vesicle; GO:0005737 cytoplasm; GO:0044433 cytoplasmic vesicle part; GO:0032991 macromolecular complex; GO:0044424 intracellular part; GO:0005623 cell; GO:0044422 organelle part; GO:0048770 pigment granule; GO:0043228 non-membrane-bounded or…	GO:0016597 amino acid binding; GO:0031625 ubiquitin protein ligase binding; GO:0050815 phosphoserine binding; GO:0005085 guanyl-nucleotide exchange factor activity; GO:0046983 protein dimerization activity; GO:0099106 ion channel regulator activity; GO:0005515 protein binding; GO:0098772 molecular function regulator; GO:0003823 antigen binding; GO:0097159 organic cyclic compound binding; GO:19013…	K06630	YWHAE; 14-3-3 protein epsilon	hsa04110 Cell cycle - Homo sapiens (human); hsa04114 Oocyte meiosis - Homo sapiens (human); hsa04151 PI3K-Akt signaling pathway - Homo sapiens (human); hsa04390 Hippo signaling pathway - Homo sapiens (human); hsa04621 NOD-like receptor signaling pathway - Homo sapiens (human); hsa04722 Neurotrophin signaling pathway - Homo sapiens (human); hsa05160 Hepatitis C - Homo sapiens (human); hsa05203 Vir…	IPR023410;	14-3-3 domain;	O	KOG0841	Multifunctional chaperone (14-3-3 family)
Q9UIB8	SLAM family member 5 OS=Homo sapiens OX=9606 GN=CD84 PE=1 SV=1	CD84	38.782		0.758			1.156		0.656		extracellular	GO:0060627 regulation of vesicle-mediated transport; GO:0002694 regulation of leukocyte activation; GO:0051674 localization of cell; GO:0043305 negative regulation of mast cell degranulation; GO:1903306 negative regulation of regulated secretory pathway; GO:0002698 negative regulation of immune effector process; GO:0044699 single-organism process; GO:0051241 negative regulation of multicellular o…	GO:0016020 membrane; GO:0044421 extracellular region part; GO:0031226 intrinsic component of plasma membrane; GO:0071944 cell periphery; GO:0031982 vesicle; GO:0031224 intrinsic component of membrane; GO:0005887 integral component of plasma membrane; GO:0005623 cell; GO:0005576 extracellular region; GO:0016021 integral component of membrane; GO:0005886 plasma membrane; GO:0043226 organelle; GO:00…	GO:0005515 protein binding; GO:0005488 binding;	K06511	CD84; CD84 antigen		IPR007110; IPR013783; IPR003599;	Immunoglobulin-like domain; Immunoglobulin-like fold; Immunoglobulin subtype;
P17936	Insulin-like growth factor-binding protein 3 OS=Homo sapiens OX=9606 GN=IGFBP3 PE=1 SV=2	IGFBP3	31.674	1.077	0.968	1.011	1.028	1.095	1.031	0.969	0.43674	extracellular	GO:0001649 osteoblast differentiation; GO:0010941 regulation of cell death; GO:0032270 positive regulation of cellular protein metabolic process; GO:0043568 positive regulation of insulin-like growth factor receptor signaling pathway; GO:0044237 cellular metabolic process; GO:0008285 negative regulation of cell proliferation; GO:0001558 regulation of cell growth; GO:0008152 metabolic process; GO:…	GO:0043229 intracellular organelle; GO:0042567 insulin-like growth factor ternary complex; GO:0005615 extracellular space; GO:0044421 extracellular region part; GO:0031982 vesicle; GO:0032991 macromolecular complex; GO:0044424 intracellular part; GO:0005623 cell; GO:0036454 growth factor complex; GO:0005576 extracellular region; GO:0043231 intracellular membrane-bounded organelle; GO:0043226 orga…	GO:0008160 protein tyrosine phosphatase activator activity; GO:0031994 insulin-like growth factor I binding; GO:0005520 insulin-like growth factor binding; GO:0001968 fibronectin binding; GO:0019211 phosphatase activator activity; GO:0031995 insulin-like growth factor II binding; GO:0019838 growth factor binding; GO:0072542 protein phosphatase activator activity; GO:0019888 protein phosphatase re…	K10138	IGFBP3; insulin-like growth factor-binding protein 3	hsa04115 p53 signaling pathway - Homo sapiens (human); hsa04218 Cellular senescence - Homo sapiens (human); hsa04935 Growth hormone synthesis, secretion and action - Homo sapiens (human); hsa05202 Transcriptional misregulation in cancer - Homo sapiens (human);	IPR000867; IPR000716; IPR009030;	Insulin-like growth factor-binding protein, IGFBP; Thyroglobulin type-1; Growth factor receptor cysteine-rich domain;
P52954	Transcription factor LBX1 OS=Homo sapiens OX=9606 GN=LBX1 PE=2 SV=2	LBX1	30.221		1.119			0.861		1.3		nucleus	GO:0051093 negative regulation of developmental process; GO:0003143 embryonic heart tube morphogenesis; GO:0021516 dorsal spinal cord development; GO:0097659 nucleic acid-templated transcription; GO:0048869 cellular developmental process; GO:0051241 negative regulation of multicellular organismal process; GO:0022008 neurogenesis; GO:0044699 single-organism process; GO:0009058 biosynthetic process…	GO:0043226 organelle; GO:0043231 intracellular membrane-bounded organelle; GO:0043229 intracellular organelle; GO:0005634 nucleus; GO:0044464 cell part; GO:0005622 intracellular; GO:0032991 macromolecular complex; GO:0044424 intracellular part; GO:0043227 membrane-bounded organelle; GO:0005667 transcription factor complex; GO:0043234 protein complex; GO:0005623 cell;	GO:0097159 organic cyclic compound binding; GO:1901363 heterocyclic compound binding; GO:0003677 DNA binding; GO:0005488 binding; GO:0001071 nucleic acid binding transcription factor activity; GO:0003676 nucleic acid binding; GO:0043565 sequence-specific DNA binding; GO:0003700 transcription factor activity, sequence-specific DNA binding;	K09353	LBX; homeobox protein LBX		IPR001356; IPR009057;	Homeobox domain; Homeobox domain-like;	R	KOG0488	Transcription factor BarH and related HOX domain proteins
P17174	Aspartate aminotransferase, cytoplasmic OS=Homo sapiens OX=9606 GN=GOT1 PE=1 SV=3	GOT1	46.247	1.137	1.007	0.988	0.878	1.066	1.056	1.044	0.59018	cytoplasm	GO:0044700 single organism signaling; GO:0019550 glutamate catabolic process to aspartate; GO:1901606 alpha-amino acid catabolic process; GO:0065008 regulation of biological quality; GO:0019319 hexose biosynthetic process; GO:0016053 organic acid biosynthetic process; GO:0007166 cell surface receptor signaling pathway; GO:0006066 alcohol metabolic process; GO:0044699 single-organism process; GO:0…	GO:0044421 extracellular region part; GO:0031982 vesicle; GO:0005737 cytoplasm; GO:0044424 intracellular part; GO:0005623 cell; GO:0044422 organelle part; GO:0043679 axon terminus; GO:0031974 membrane-enclosed lumen; GO:0070062 extracellular exosome; GO:0005654 nucleoplasm; GO:0070013 intracellular organelle lumen; GO:0005622 intracellular; GO:0044464 cell part; GO:0098793 presynapse; GO:0005764 …	GO:0016769 transferase activity, transferring nitrogenous groups; GO:0047801 L-cysteine:2-oxoglutarate aminotransferase activity; GO:0043167 ion binding; GO:0043177 organic acid binding; GO:0016829 lyase activity; GO:0048037 cofactor binding; GO:0030170 pyridoxal phosphate binding; GO:1901363 heterocyclic compound binding; GO:0097159 organic cyclic compound binding; GO:0031406 carboxylic acid bin…	K14454	GOT1; aspartate aminotransferase, cytoplasmic [EC:2.6.1.1]	hsa00220 Arginine biosynthesis - Homo sapiens (human); hsa00250 Alanine, aspartate and glutamate metabolism - Homo sapiens (human); hsa00270 Cysteine and methionine metabolism - Homo sapiens (human); hsa00330 Arginine and proline metabolism - Homo sapiens (human); hsa00350 Tyrosine metabolism - Homo sapiens (human); hsa00360 Phenylalanine metabolism - Homo sapiens (human); hsa00400 Phenylalanine,…	IPR004839; IPR015424; IPR015421;	Aminotransferase, class I/classII; Pyridoxal phosphate-dependent transferase; Pyridoxal phosphate-dependent transferase, major region, subdomain 1;	E	KOG1412	Aspartate aminotransferase/Glutamic oxaloacetic transaminase AAT2/GOT1
Q8WWA1	Transmembrane protein 40 OS=Homo sapiens OX=9606 GN=TMEM40 PE=1 SV=2	TMEM40	25.495	0.478		0.459	1.376		1.483	0.328	0.00145761	plasma membrane		GO:0031224 intrinsic component of membrane; GO:0016020 membrane; GO:0016021 integral component of membrane; GO:0044425 membrane part;
Q96RD9	Fc receptor-like protein 5 OS=Homo sapiens OX=9606 GN=FCRL5 PE=1 SV=3	FCRL5	106.44	1.568			0.45			3.484		plasma membrane		GO:0016020 membrane; GO:0044464 cell part; GO:0071944 cell periphery; GO:0044425 membrane part; GO:0043235 receptor complex; GO:0032991 macromolecular complex; GO:0031224 intrinsic component of membrane; GO:0005623 cell; GO:0016021 integral component of membrane; GO:0005886 plasma membrane;	GO:0005515 protein binding; GO:0005488 binding;	K06727	FCRL, IRTA, CD307; Fc receptor-like protein		IPR003598; IPR007110; IPR013783; IPR003599;	Immunoglobulin subtype 2; Immunoglobulin-like domain; Immunoglobulin-like fold; Immunoglobulin subtype;	Z	KOG0613	Projectin/twitchin and related proteins
Q9UBW5	Bridging integrator 2 OS=Homo sapiens OX=9606 GN=BIN2 PE=1 SV=3	BIN2	61.874	0.509	0.657	0.511	1.543	1.294	1.142	0.421	0.0020629	nucleus	GO:0044085 cellular component biogenesis; GO:0010256 endomembrane system organization; GO:0045321 leukocyte activation; GO:0051674 localization of cell; GO:0044699 single-organism process; GO:0051234 establishment of localization; GO:0006909 phagocytosis; GO:0009605 response to external stimulus; GO:0022607 cellular component assembly; GO:0065003 macromolecular complex assembly; GO:0070887 cellul…	GO:0016020 membrane; GO:0034774 secretory granule lumen; GO:0005938 cell cortex; GO:0031410 cytoplasmic vesicle; GO:0030054 cell junction; GO:0071944 cell periphery; GO:0099568 cytoplasmic region; GO:0031982 vesicle; GO:0005737 cytoplasm; GO:0044433 cytoplasmic vesicle part; GO:0032991 macromolecular complex; GO:0044424 intracellular part; GO:0005623 cell; GO:1904813 ficolin-1-rich granule lumen;…	GO:0008289 lipid binding; GO:0043168 anion binding; GO:0005515 protein binding; GO:0005488 binding; GO:0005543 phospholipid binding; GO:0043167 ion binding;	K20119	BIN2; bridging integrator 2		IPR027267; IPR004148;	Arfaptin homology (AH) domain/BAR domain; BAR domain;	U	KOG3771	Amphiphysin
P21291	Cysteine and glycine-rich protein 1 OS=Homo sapiens OX=9606 GN=CSRP1 PE=1 SV=3	CSRP1	20.567		0.774	0.417		1.132	1.389	0.472	0.135659	nucleus	GO:0044707 single-multicellular organism process; GO:0065008 regulation of biological quality; GO:0007596 blood coagulation; GO:0050878 regulation of body fluid levels; GO:0006950 response to stress; GO:0030168 platelet activation; GO:0044763 single-organism cellular process; GO:0098609 cell-cell adhesion; GO:0044699 single-organism process; GO:0050896 response to stimulus; GO:0034109 homotypic c…	GO:0043229 intracellular organelle; GO:0044421 extracellular region part; GO:0030054 cell junction; GO:0031982 vesicle; GO:0070161 anchoring junction; GO:0044424 intracellular part; GO:0005623 cell; GO:0005576 extracellular region; GO:0043226 organelle; GO:0070062 extracellular exosome; GO:0043231 intracellular membrane-bounded organelle; GO:0005634 nucleus; GO:0005925 focal adhesion; GO:0005622 …	GO:0097159 organic cyclic compound binding; GO:1901363 heterocyclic compound binding; GO:0003723 RNA binding; GO:0046914 transition metal ion binding; GO:0005488 binding; GO:0003676 nucleic acid binding; GO:0043167 ion binding; GO:0043169 cation binding; GO:0046872 metal ion binding; GO:0008270 zinc ion binding;	K09377	CSRP; cysteine and glycine-rich protein		IPR001781;	Zinc finger, LIM-type;	TZ	KOG1700	Regulatory protein MLP and related LIM proteins
P46778	60S ribosomal protein L21 OS=Homo sapiens OX=9606 GN=RPL21 PE=1 SV=2	RPL21	18.565			0.931			1.094	0.851		nucleus	GO:0044085 cellular component biogenesis; GO:0022613 ribonucleoprotein complex biogenesis; GO:0006518 peptide metabolic process; GO:0072594 establishment of protein localization to organelle; GO:0009058 biosynthetic process; GO:0044764 multi-organism cellular process; GO:0044237 cellular metabolic process; GO:0015031 protein transport; GO:0051234 establishment of localization; GO:0006605 protein …	GO:0005840 ribosome; GO:0043229 intracellular organelle; GO:0016020 membrane; GO:0043232 intracellular non-membrane-bounded organelle; GO:0022625 cytosolic large ribosomal subunit; GO:0044446 intracellular organelle part; GO:0005737 cytoplasm; GO:0032991 macromolecular complex; GO:0044424 intracellular part; GO:0005829 cytosol; GO:0005623 cell; GO:0044422 organelle part; GO:0043228 non-membrane-b…	GO:0097159 organic cyclic compound binding; GO:1901363 heterocyclic compound binding; GO:0003723 RNA binding; GO:0005488 binding; GO:0003676 nucleic acid binding; GO:0005515 protein binding; GO:0005198 structural molecule activity; GO:0003735 structural constituent of ribosome;	K02889	RP-L21e, RPL21; large subunit ribosomal protein L21e	hsa03010 Ribosome - Homo sapiens (human);	IPR008991;	Translation protein SH3-like domain;	J	KOG1732	60S ribosomal protein L21
Q16270	Insulin-like growth factor-binding protein 7 OS=Homo sapiens OX=9606 GN=IGFBP7 PE=1 SV=1	IGFBP7	29.13	0.997		0.885	1.069		1.041	0.892	0.197676	extracellular	GO:0050794 regulation of cellular process; GO:0000003 reproduction; GO:0044707 single-multicellular organism process; GO:0001101 response to acid chemical; GO:0040008 regulation of growth; GO:0042127 regulation of cell proliferation; GO:0022414 reproductive process; GO:0009628 response to abiotic stimulus; GO:0071310 cellular response to organic substance; GO:0007566 embryo implantation; GO:19017…	GO:0070062 extracellular exosome; GO:0043226 organelle; GO:0005615 extracellular space; GO:0044421 extracellular region part; GO:0031982 vesicle; GO:1903561 extracellular vesicle; GO:0043227 membrane-bounded organelle; GO:0005576 extracellular region; GO:0043230 extracellular organelle;	GO:0005520 insulin-like growth factor binding; GO:0005515 protein binding; GO:0019838 growth factor binding; GO:0005488 binding;	K23580			IPR007110; IPR002350; IPR013783; IPR003599; IPR000867; IPR013098; IPR009030;	Immunoglobulin-like domain; Kazal domain; Immunoglobulin-like fold; Immunoglobulin subtype; Insulin-like growth factor-binding protein, IGFBP; Immunoglobulin I-set; Growth factor receptor cysteine-rich domain;
Q9BXR6	Complement factor H-related protein 5 OS=Homo sapiens OX=9606 GN=CFHR5 PE=1 SV=1	CFHR5	64.419	1.059	1.034	1.026	0.914	0.992	0.975	1.083	0.040143	extracellular	GO:0002253 activation of immune response; GO:0006950 response to stress; GO:0002252 immune effector process; GO:0072376 protein activation cascade; GO:0006959 humoral immune response; GO:0002376 immune system process; GO:0044238 primary metabolic process; GO:0050896 response to stimulus; GO:0048518 positive regulation of biological process; GO:0045087 innate immune response; GO:0050776 regulation…	GO:0005576 extracellular region;	GO:0005515 protein binding; GO:0005488 binding;	K23817		hsa04610 Complement and coagulation cascades - Homo sapiens (human);	IPR000436;	Sushi/SCR/CCP domain;	TV	KOG4297	C-type lectin
Q16659	Mitogen-activated protein kinase 6 OS=Homo sapiens OX=9606 GN=MAPK6 PE=1 SV=1	MAPK6	82.68									cytoplasm	GO:0044700 single organism signaling; GO:0045666 positive regulation of neuron differentiation; GO:0048869 cellular developmental process; GO:0022008 neurogenesis; GO:0044699 single-organism process; GO:0044237 cellular metabolic process; GO:0006796 phosphate-containing compound metabolic process; GO:0051130 positive regulation of cellular component organization; GO:0008152 metabolic process; GO:…	GO:0043229 intracellular organelle; GO:0043232 intracellular non-membrane-bounded organelle; GO:0044446 intracellular organelle part; GO:0005737 cytoplasm; GO:0032991 macromolecular complex; GO:0031981 nuclear lumen; GO:0044424 intracellular part; GO:0005623 cell; GO:0005829 cytosol; GO:0044422 organelle part; GO:0043228 non-membrane-bounded organelle; GO:0005856 cytoskeleton; GO:0043231 intracel…	GO:1901265 nucleoside phosphate binding; GO:0016773 phosphotransferase activity, alcohol group as acceptor; GO:0019901 protein kinase binding; GO:0046983 protein dimerization activity; GO:0005515 protein binding; GO:0004672 protein kinase activity; GO:0004702 signal transducer, downstream of receptor, with serine/threonine kinase activity; GO:0004871 signal transducer activity; GO:0097159 organic…	K06855	MAPK4_6; mitogen-activated protein kinase 4/6 [EC:2.7.11.24]	hsa04657 IL-17 signaling pathway - Homo sapiens (human);	IPR000719; IPR011009;	Protein kinase domain; Protein kinase-like domain;	T	KOG0660	Mitogen-activated protein kinase
P22314	Ubiquitin-like modifier-activating enzyme 1 OS=Homo sapiens OX=9606 GN=UBA1 PE=1 SV=3	UBA1	117.85									nucleus	GO:0033554 cellular response to stress; GO:0051716 cellular response to stimulus; GO:0006950 response to stress; GO:0016567 protein ubiquitination; GO:0044267 cellular protein metabolic process; GO:0070647 protein modification by small protein conjugation or removal; GO:0050896 response to stimulus; GO:0044238 primary metabolic process; GO:0044237 cellular metabolic process; GO:0006974 cellular r…	GO:0043229 intracellular organelle; GO:0044421 extracellular region part; GO:0044446 intracellular organelle part; GO:0031982 vesicle; GO:0005737 cytoplasm; GO:0031981 nuclear lumen; GO:0044424 intracellular part; GO:0005623 cell; GO:0005829 cytosol; GO:0005576 extracellular region; GO:0044422 organelle part; GO:0005739 mitochondrion; GO:0031974 membrane-enclosed lumen; GO:0043231 intracellular m…	GO:0008641 small protein activating enzyme activity; GO:0003723 RNA binding; GO:0005524 ATP binding; GO:1901265 nucleoside phosphate binding; GO:0004839 ubiquitin activating enzyme activity; GO:0001882 nucleoside binding; GO:0043167 ion binding; GO:0016874 ligase activity; GO:0005515 protein binding; GO:0016877 ligase activity, forming carbon-sulfur bonds; GO:0000166 nucleotide binding; GO:190136…	K03178	UBE1, UBA1; ubiquitin-activating enzyme E1 [EC:6.2.1.45]	hsa04120 Ubiquitin mediated proteolysis - Homo sapiens (human); hsa05012 Parkinson disease - Homo sapiens (human);	IPR019572; IPR032418; IPR000594; IPR016040; IPR032420; IPR018965;	Ubiquitin-activating enzyme, catalytic cysteine domain; Ubiquitin-activating enzyme E1, FCCH domain; THIF-type NAD/FAD binding fold; NAD(P)-binding domain; Ubiquitin-activating enzyme E1, four-helix bundle; Ubiquitin-activating enzyme E1, C-terminal;	O	KOG2012	Ubiquitin activating enzyme UBA1
P29622	Kallistatin OS=Homo sapiens OX=9606 GN=SERPINA4 PE=1 SV=3	SERPINA4	48.541	0.98	0.966	0.997	1	1.01	0.997	0.979	0.095545	plasma membrane	GO:0050794 regulation of cellular process; GO:0010951 negative regulation of endopeptidase activity; GO:0060255 regulation of macromolecule metabolic process; GO:0002576 platelet degranulation; GO:0044699 single-organism process; GO:0048523 negative regulation of cellular process; GO:0048519 negative regulation of biological process; GO:0031324 negative regulation of cellular metabolic process; G…	GO:0034774 secretory granule lumen; GO:0042827 platelet dense granule; GO:0005615 extracellular space; GO:0044421 extracellular region part; GO:0031410 cytoplasmic vesicle; GO:0005737 cytoplasm; GO:0031982 vesicle; GO:0044433 cytoplasmic vesicle part; GO:0044424 intracellular part; GO:0005623 cell; GO:0044422 organelle part; GO:0031974 membrane-enclosed lumen; GO:0070062 extracellular exosome; GO…	GO:0004867 serine-type endopeptidase inhibitor activity; GO:0030234 enzyme regulator activity; GO:0030414 peptidase inhibitor activity; GO:0061134 peptidase regulator activity; GO:0061135 endopeptidase regulator activity; GO:0098772 molecular function regulator; GO:0004857 enzyme inhibitor activity; GO:0004866 endopeptidase inhibitor activity;	K04525	SERPINA; serpin peptidase inhibitor, clade A		IPR023796;	Serpin domain;	V	KOG2392	Serpin
P12955	Xaa-Pro dipeptidase OS=Homo sapiens OX=9606 GN=PEPD PE=1 SV=3	PEPD	54.548	0.913	0.91	0.935	0.932	1.054	0.933	0.945	0.25686	cytoplasm,nucleus	GO:0044707 single-multicellular organism process; GO:0044712 single-organism catabolic process; GO:0044281 small molecule metabolic process; GO:0044236 multicellular organism metabolic process; GO:0044763 single-organism cellular process; GO:0006807 nitrogen compound metabolic process; GO:0044699 single-organism process; GO:0044238 primary metabolic process; GO:0032501 multicellular organismal pr…	GO:0070062 extracellular exosome; GO:0043226 organelle; GO:0044421 extracellular region part; GO:0031982 vesicle; GO:1903561 extracellular vesicle; GO:0043227 membrane-bounded organelle; GO:0005576 extracellular region; GO:0043230 extracellular organelle;	GO:0004180 carboxypeptidase activity; GO:0102009 proline dipeptidase activity; GO:0008233 peptidase activity; GO:0008238 exopeptidase activity; GO:0043167 ion binding; GO:0008235 metalloexopeptidase activity; GO:0005515 protein binding; GO:0004177 aminopeptidase activity; GO:0008237 metallopeptidase activity; GO:0016787 hydrolase activity; GO:0030145 manganese ion binding; GO:0046914 transition m…	K14213	PEPD; Xaa-Pro dipeptidase [EC:3.4.13.9]		IPR007865; IPR029149; IPR000994; IPR028980;	Aminopeptidase P, N-terminal; Creatinase/Aminopeptidase P/Spt16, N-terminal; Peptidase M24; Creatinase/Aminopeptidase P, N-terminal;	R	KOG2737	Putative metallopeptidase
P02452	Collagen alpha-1(I) chain OS=Homo sapiens OX=9606 GN=COL1A1 PE=1 SV=5	COL1A1	138.94	1.119	0.829	0.891	0.74	1.121	1.029	0.982	0.94828	extracellular	GO:0044700 single organism signaling; GO:0044085 cellular component biogenesis; GO:0030199 collagen fibril organization; GO:0043009 chordate embryonic development; GO:0009891 positive regulation of biosynthetic process; GO:0046683 response to organophosphorus; GO:0008152 metabolic process; GO:0065003 macromolecular complex assembly; GO:0060343 trabecula formation; GO:0090263 positive regulation o…	GO:0005584 collagen type I trimer; GO:0005783 endoplasmic reticulum; GO:0005615 extracellular space; GO:0098643 banded collagen fibril; GO:0044421 extracellular region part; GO:0031410 cytoplasmic vesicle; GO:0031982 vesicle; GO:0005737 cytoplasm; GO:0005583 fibrillar collagen trimer; GO:0032991 macromolecular complex; GO:0099512 supramolecular fiber; GO:0044424 intracellular part; GO:0099080 sup…	GO:0005201 extracellular matrix structural constituent; GO:0042802 identical protein binding; GO:0019838 growth factor binding; GO:0005488 binding; GO:0043167 ion binding; GO:0048407 platelet-derived growth factor binding; GO:0046872 metal ion binding; GO:0043169 cation binding; GO:0005515 protein binding; GO:0005198 structural molecule activity;	K06236	COL1A; collagen, type I, alpha	hsa04151 PI3K-Akt signaling pathway - Homo sapiens (human); hsa04510 Focal adhesion - Homo sapiens (human); hsa04512 ECM-receptor interaction - Homo sapiens (human); hsa04611 Platelet activation - Homo sapiens (human); hsa04926 Relaxin signaling pathway - Homo sapiens (human); hsa04933 AGE-RAGE signaling pathway in diabetic complications - Homo sapiens (human); hsa04974 Protein digestion and abso…	IPR001007; IPR000885;	VWFC domain; Fibrillar collagen, C-terminal;	W	KOG3544	Collagens (type IV and type XIII), and related proteins
P14210	Hepatocyte growth factor OS=Homo sapiens OX=9606 GN=HGF PE=1 SV=2	HGF	83.133	1.041		1.065	0.992		1.018	1.048	0.113642	extracellular	GO:0044700 single organism signaling; GO:0032872 regulation of stress-activated MAPK cascade; GO:0010941 regulation of cell death; GO:0048732 gland development; GO:0090201 negative regulation of release of cytochrome c from mitochondria; GO:0009891 positive regulation of biosynthetic process; GO:0018212 peptidyl-tyrosine modification; GO:0070572 positive regulation of neuron projection regenerati…	GO:0034774 secretory granule lumen; GO:0043229 intracellular organelle; GO:0097708 intracellular vesicle; GO:0016020 membrane; GO:0005615 extracellular space; GO:0044421 extracellular region part; GO:0031410 cytoplasmic vesicle; GO:0031982 vesicle; GO:0005737 cytoplasm; GO:0044446 intracellular organelle part; GO:0044433 cytoplasmic vesicle part; GO:0012505 endomembrane system; GO:0044424 intrace…	GO:0008083 growth factor activity; GO:0008233 peptidase activity; GO:0046982 protein heterodimerization activity; GO:0016773 phosphotransferase activity, alcohol group as acceptor; GO:0005085 guanyl-nucleotide exchange factor activity; GO:0005102 receptor binding; GO:0008236 serine-type peptidase activity; GO:0046983 protein dimerization activity; GO:0004713 protein tyrosine kinase activity; GO:0…	K05460	HGF; hepatocyte growth factor	hsa01521 EGFR tyrosine kinase inhibitor resistance - Homo sapiens (human); hsa04010 MAPK signaling pathway - Homo sapiens (human); hsa04014 Ras signaling pathway - Homo sapiens (human); hsa04015 Rap1 signaling pathway - Homo sapiens (human); hsa04151 PI3K-Akt signaling pathway - Homo sapiens (human); hsa04510 Focal adhesion - Homo sapiens (human); hsa05144 Malaria - Homo sapiens (human); hsa05200…	IPR009003; IPR003609; IPR000001; IPR001254; IPR013806;	Peptidase S1, PA clan; PAN/Apple domain; Kringle; Serine proteases, trypsin domain; Kringle-like fold;	TU	KOG1026	Nerve growth factor receptor TRKA and related tyrosine kinases
Q8WWZ8	Oncoprotein-induced transcript 3 protein OS=Homo sapiens OX=9606 GN=OIT3 PE=1 SV=2	OIT3	60.021	1.066	1.16	1.034	0.975	1.007	0.968	1.105	0.053484	extracellular	GO:1903118 urate homeostasis; GO:0042592 homeostatic process; GO:0065008 regulation of biological quality; GO:0048878 chemical homeostasis; GO:0065007 biological regulation;	GO:0043226 organelle; GO:0043231 intracellular membrane-bounded organelle; GO:0043229 intracellular organelle; GO:0005634 nucleus; GO:0005635 nuclear envelope; GO:0044464 cell part; GO:0005622 intracellular; GO:0031975 envelope; GO:0031967 organelle envelope; GO:0044446 intracellular organelle part; GO:0012505 endomembrane system; GO:0044424 intracellular part; GO:0043227 membrane-bounded organel…	GO:0043169 cation binding; GO:0046872 metal ion binding; GO:0005515 protein binding; GO:0005509 calcium ion binding; GO:0005488 binding; GO:0043167 ion binding;				IPR001881; IPR000742; IPR001507;	EGF-like calcium-binding domain; EGF-like domain; Zona pellucida domain;	T	KOG1218	Proteins containing Ca2+-binding EGF-like domains
Q9UBX1	Cathepsin F OS=Homo sapiens OX=9606 GN=CTSF PE=1 SV=1	CTSF	53.365	1.012	0.98	0.999	1.054	1.046	0.908	0.994	0.94774	extracellular	GO:0051603 proteolysis involved in cellular protein catabolic process; GO:0044265 cellular macromolecule catabolic process; GO:0044257 cellular protein catabolic process; GO:0048002 antigen processing and presentation of peptide antigen; GO:0044267 cellular protein metabolic process; GO:0002376 immune system process; GO:0044238 primary metabolic process; GO:0002495 antigen processing and presenta…	GO:0043229 intracellular organelle; GO:0005615 extracellular space; GO:0044421 extracellular region part; GO:0044446 intracellular organelle part; GO:0005737 cytoplasm; GO:0031982 vesicle; GO:0044424 intracellular part; GO:0005623 cell; GO:0043202 lysosomal lumen; GO:0005576 extracellular region; GO:0044422 organelle part; GO:0005775 vacuolar lumen; GO:0031974 membrane-enclosed lumen; GO:0043226 …	GO:0004175 endopeptidase activity; GO:0070011 peptidase activity, acting on L-amino acid peptides; GO:0008234 cysteine-type peptidase activity; GO:0008233 peptidase activity; GO:0016787 hydrolase activity; GO:0004197 cysteine-type endopeptidase activity; GO:0003824 catalytic activity;	K01373	CTSF; cathepsin F [EC:3.4.22.41]	hsa04142 Lysosome - Homo sapiens (human); hsa04210 Apoptosis - Homo sapiens (human);	IPR013201; IPR000668;	Cathepsin propeptide inhibitor domain (I29); Peptidase C1A, papain C-terminal;	O	KOG1542	Cysteine proteinase Cathepsin F
P16930	Fumarylacetoacetase OS=Homo sapiens OX=9606 GN=FAH PE=1 SV=2	FAH	46.374		1.085	0.999		0.946	0.917	1.119	0.127621	cytoplasm	GO:1902222 erythrose 4-phosphate/phosphoenolpyruvate family amino acid catabolic process; GO:1901606 alpha-amino acid catabolic process; GO:0006725 cellular aromatic compound metabolic process; GO:0044699 single-organism process; GO:0044237 cellular metabolic process; GO:0006559 L-phenylalanine catabolic process; GO:0071704 organic substance metabolic process; GO:0006572 tyrosine catabolic proces…	GO:0070062 extracellular exosome; GO:0043226 organelle; GO:0044421 extracellular region part; GO:0044464 cell part; GO:0005622 intracellular; GO:0005737 cytoplasm; GO:0031982 vesicle; GO:1903561 extracellular vesicle; GO:0044424 intracellular part; GO:0005623 cell; GO:0005829 cytosol; GO:0043227 membrane-bounded organelle; GO:0005576 extracellular region; GO:0043230 extracellular organelle; GO:00…	GO:0016822 hydrolase activity, acting on acid carbon-carbon bonds; GO:0003824 catalytic activity; GO:0005488 binding; GO:0043167 ion binding; GO:0043169 cation binding; GO:0046872 metal ion binding; GO:0005515 protein binding; GO:0004334 fumarylacetoacetase activity; GO:0016787 hydrolase activity; GO:0016823 hydrolase activity, acting on acid carbon-carbon bonds, in ketonic substances;	K01555	FAH, fahA; fumarylacetoacetase [EC:3.7.1.2]	hsa00350 Tyrosine metabolism - Homo sapiens (human); hsa01100 Metabolic pathways - Homo sapiens (human);	IPR011234; IPR015377;	Fumarylacetoacetase, C-terminal-related; Fumarylacetoacetase, N-terminal;	G	KOG2843	Fumarylacetoacetase
P01705	Immunoglobulin lambda variable 2-23 OS=Homo sapiens OX=9606 GN=IGLV2-23 PE=1 SV=2	IGLV2-23	11.893	1.012	1.174	1.299	0.942	0.825	1.139	1.199	0.192585	extracellular	GO:0044700 single organism signaling; GO:0016064 immunoglobulin mediated immune response; GO:0051674 localization of cell; GO:0007166 cell surface receptor signaling pathway; GO:0038094 Fc-gamma receptor signaling pathway; GO:0044699 single-organism process; GO:0006909 phagocytosis; GO:0051234 establishment of localization; GO:0006956 complement activation; GO:0007165 signal transduction; GO:0008…	GO:0016020 membrane; GO:0005623 cell; GO:0044464 cell part; GO:0071944 cell periphery; GO:0005576 extracellular region; GO:0005886 plasma membrane;	GO:0004252 serine-type endopeptidase activity; GO:0004175 endopeptidase activity; GO:0008233 peptidase activity; GO:0003824 catalytic activity; GO:0017171 serine hydrolase activity; GO:0005488 binding; GO:0008236 serine-type peptidase activity; GO:0070011 peptidase activity, acting on L-amino acid peptides; GO:0016787 hydrolase activity; GO:0005515 protein binding; GO:0003823 antigen binding;				IPR007110; IPR013783; IPR003599; IPR013106;	Immunoglobulin-like domain; Immunoglobulin-like fold; Immunoglobulin subtype; Immunoglobulin V-set domain;
P28070	Proteasome subunit beta type-4 OS=Homo sapiens OX=9606 GN=PSMB4 PE=1 SV=4	PSMB4	29.204		1.35			0.834		1.619		cytoplasm,nucleus	GO:0044700 single organism signaling; GO:0065008 regulation of biological quality; GO:0032270 positive regulation of cellular protein metabolic process; GO:0002220 innate immune response activating cell surface receptor signaling pathway; GO:0007166 cell surface receptor signaling pathway; GO:0010608 posttranscriptional regulation of gene expression; GO:0051443 positive regulation of ubiquitin-pr…	GO:0044421 extracellular region part; GO:0031982 vesicle; GO:0005737 cytoplasm; GO:0032991 macromolecular complex; GO:0044424 intracellular part; GO:0005623 cell; GO:0044422 organelle part; GO:1905369 endopeptidase complex; GO:0031974 membrane-enclosed lumen; GO:0070062 extracellular exosome; GO:1902494 catalytic complex; GO:0005654 nucleoplasm; GO:0070013 intracellular organelle lumen; GO:000562…	GO:0004175 endopeptidase activity; GO:0097367 carbohydrate derivative binding; GO:0004298 threonine-type endopeptidase activity; GO:0008233 peptidase activity; GO:0070003 threonine-type peptidase activity; GO:0003824 catalytic activity; GO:0005488 binding; GO:0008289 lipid binding; GO:0001530 lipopolysaccharide binding; GO:0070011 peptidase activity, acting on L-amino acid peptides; GO:0016787 hy…	K02736	PSMB4; 20S proteasome subunit beta 7 [EC:3.4.25.1]	hsa03050 Proteasome - Homo sapiens (human);	IPR029055;	Nucleophile aminohydrolases, N-terminal;	O	KOG0185	20S proteasome, regulatory subunit beta type PSMB4/PRE4
P05543	Thyroxine-binding globulin OS=Homo sapiens OX=9606 GN=SERPINA7 PE=1 SV=2	SERPINA7	46.324	0.957	0.935	1.033	0.982	0.958	1.02	0.988	0.74094	extracellular	GO:0050794 regulation of cellular process; GO:0010951 negative regulation of endopeptidase activity; GO:0065008 regulation of biological quality; GO:0009914 hormone transport; GO:0072337 modified amino acid transport; GO:0060255 regulation of macromolecule metabolic process; GO:0044699 single-organism process; GO:0031324 negative regulation of cellular metabolic process; GO:0048519 negative regul…	GO:0070062 extracellular exosome; GO:0043226 organelle; GO:0005615 extracellular space; GO:0044421 extracellular region part; GO:0031982 vesicle; GO:1903561 extracellular vesicle; GO:0043227 membrane-bounded organelle; GO:0005576 extracellular region; GO:0043230 extracellular organelle;	GO:0004867 serine-type endopeptidase inhibitor activity; GO:0030234 enzyme regulator activity; GO:0030414 peptidase inhibitor activity; GO:0061134 peptidase regulator activity; GO:0061135 endopeptidase regulator activity; GO:0098772 molecular function regulator; GO:0004857 enzyme inhibitor activity; GO:0004866 endopeptidase inhibitor activity;	K20734	SERPINA7, TBG; thyroxine-binding globulin	hsa04918 Thyroid hormone synthesis - Homo sapiens (human);	IPR023796;	Serpin domain;	V	KOG2392	Serpin
P05160	Coagulation factor XIII B chain OS=Homo sapiens OX=9606 GN=F13B PE=1 SV=3	F13B	75.51	1	0.97	1.017	1.034	0.915	1.013	1.008	0.82278	extracellular	GO:0009611 response to wounding; GO:0044707 single-multicellular organism process; GO:0007596 blood coagulation; GO:0065008 regulation of biological quality; GO:0050878 regulation of body fluid levels; GO:0006950 response to stress; GO:0042060 wound healing; GO:0044699 single-organism process; GO:0050817 coagulation; GO:0050896 response to stimulus; GO:0032501 multicellular organismal process; GO…	GO:0005576 extracellular region;		K03906	F13B; coagulation factor XIII B polypeptide	hsa04610 Complement and coagulation cascades - Homo sapiens (human);	IPR000436;	Sushi/SCR/CCP domain;	TV	KOG4297	C-type lectin
Q86UR5	Regulating synaptic membrane exocytosis protein 1 OS=Homo sapiens OX=9606 GN=RIMS1 PE=1 SV=1	RIMS1	189.07		1.07	0.853		1.015	1.099	0.91	0.49146	nucleus	GO:0044085 cellular component biogenesis; GO:0060627 regulation of vesicle-mediated transport; GO:0044700 single organism signaling; GO:0065008 regulation of biological quality; GO:0007601 visual perception; GO:0007269 neurotransmitter secretion; GO:0015031 protein transport; GO:0050877 neurological system process; GO:0045927 positive regulation of growth; GO:0001558 regulation of cell growth; GO…	GO:0016020 membrane; GO:0048786 presynaptic active zone; GO:0071944 cell periphery; GO:0030054 cell junction; GO:0005737 cytoplasm; GO:0044424 intracellular part; GO:0005829 cytosol; GO:0005623 cell; GO:0042734 presynaptic membrane; GO:0045202 synapse; GO:0005886 plasma membrane; GO:0044459 plasma membrane part; GO:0098590 plasma membrane region; GO:0005622 intracellular; GO:0098793 presynapse; G…	GO:0031267 small GTPase binding; GO:0003723 RNA binding; GO:0060589 nucleoside-triphosphatase regulator activity; GO:0043167 ion binding; GO:0030695 GTPase regulator activity; GO:0005515 protein binding; GO:0098772 molecular function regulator; GO:0017137 Rab GTPase binding; GO:1901363 heterocyclic compound binding; GO:0097159 organic cyclic compound binding; GO:0030234 enzyme regulator activity;…	K15291	RIMS1, RIM1; regulating synaptic membrane exocytosis protein 1	hsa04721 Synaptic vesicle cycle - Homo sapiens (human); hsa04723 Retrograde endocannabinoid signaling - Homo sapiens (human);	IPR017455; IPR013083; IPR001478; IPR011011; IPR010911; IPR000008;	Zinc finger, FYVE-related; Zinc finger, RING/FYVE/PHD-type; PDZ domain; Zinc finger, FYVE/PHD-type; Rab-binding domain; C2 domain;	U	KOG2060	Rab3 effector RIM1 and related proteins, contain PDZ and C2 domains
P02766	Transthyretin OS=Homo sapiens OX=9606 GN=TTR PE=1 SV=1	TTR	15.887	0.942	0.842	1.018	1.058	1.073	0.976	0.902	0.166796	extracellular	GO:0065008 regulation of biological quality; GO:0009914 hormone transport; GO:0072337 modified amino acid transport; GO:0045321 leukocyte activation; GO:0006066 alcohol metabolic process; GO:0044699 single-organism process; GO:0044255 cellular lipid metabolic process; GO:0044237 cellular metabolic process; GO:0051234 establishment of localization; GO:0008152 metabolic process; GO:0030198 extracel…	GO:0034774 secretory granule lumen; GO:0005615 extracellular space; GO:0044421 extracellular region part; GO:0031410 cytoplasmic vesicle; GO:0031982 vesicle; GO:0005737 cytoplasm; GO:0044433 cytoplasmic vesicle part; GO:0032991 macromolecular complex; GO:0044424 intracellular part; GO:0035578 azurophil granule lumen; GO:0005623 cell; GO:0044422 organelle part; GO:0005775 vacuolar lumen; GO:007006…	GO:0042802 identical protein binding; GO:0046982 protein heterodimerization activity; GO:0005102 receptor binding; GO:0042562 hormone binding; GO:0005488 binding; GO:0005179 hormone activity; GO:0046983 protein dimerization activity; GO:0070324 thyroid hormone binding; GO:0005515 protein binding;	K20731	TTR; transthyretin	hsa04918 Thyroid hormone synthesis - Homo sapiens (human);	IPR023416;	Transthyretin/hydroxyisourate hydrolase, superfamily;	I	KOG3006	Transthyretin and related proteins
Q86UD1	Out at first protein homolog OS=Homo sapiens OX=9606 GN=OAF PE=2 SV=1	OAF	30.688	1.091	1.111	0.979	0.91	0.961	0.954	1.126	0.052461	extracellular		GO:0070062 extracellular exosome; GO:0043226 organelle; GO:0044421 extracellular region part; GO:0031982 vesicle; GO:1903561 extracellular vesicle; GO:0043227 membrane-bounded organelle; GO:0005576 extracellular region; GO:0043230 extracellular organelle;
Q15848	Adiponectin OS=Homo sapiens OX=9606 GN=ADIPOQ PE=1 SV=1	ADIPOQ	26.413									extracellular	GO:0044700 single organism signaling; GO:0044085 cellular component biogenesis; GO:0010941 regulation of cell death; GO:0032371 regulation of sterol transport; GO:0032680 regulation of tumor necrosis factor production; GO:0042593 glucose homeostasis; GO:0072298 regulation of metanephric glomerulus development; GO:0090317 negative regulation of intracellular protein transport; GO:0046683 response …	GO:0043229 intracellular organelle; GO:0005783 endoplasmic reticulum; GO:0005615 extracellular space; GO:0044421 extracellular region part; GO:0005737 cytoplasm; GO:0031982 vesicle; GO:0012505 endomembrane system; GO:0032991 macromolecular complex; GO:0044424 intracellular part; GO:0005623 cell; GO:0005576 extracellular region; GO:0005581 collagen trimer; GO:0043226 organelle; GO:0070062 extracel…	GO:0033691 sialic acid binding; GO:0005102 receptor binding; GO:0046983 protein dimerization activity; GO:0005179 hormone activity; GO:0043167 ion binding; GO:0043177 organic acid binding; GO:0005515 protein binding; GO:0097367 carbohydrate derivative binding; GO:0005125 cytokine activity; GO:0031406 carboxylic acid binding; GO:0042802 identical protein binding; GO:0005488 binding; GO:0042803 pro…	K07296	ACDC; adiponectin	hsa03320 PPAR signaling pathway - Homo sapiens (human); hsa04152 AMPK signaling pathway - Homo sapiens (human); hsa04211 Longevity regulating pathway - Homo sapiens (human); hsa04920 Adipocytokine signaling pathway - Homo sapiens (human); hsa04930 Type II diabetes mellitus - Homo sapiens (human); hsa04932 Non-alcoholic fatty liver disease (NAFLD) - Homo sapiens (human);	IPR008983; IPR001073;	Tumour necrosis factor-like domain; C1q domain;	W	KOG3544	Collagens (type IV and type XIII), and related proteins
A0A0C4DH31	Immunoglobulin heavy variable 1-18 OS=Homo sapiens OX=9606 GN=IGHV1-18 PE=3 SV=1	IGHV1-18	12.82		0.927	0.992		1.105	1.08	0.878	0.067755	extracellular	GO:0044700 single organism signaling; GO:0002694 regulation of leukocyte activation; GO:0016064 immunoglobulin mediated immune response; GO:0007166 cell surface receptor signaling pathway; GO:0098542 defense response to other organism; GO:0044699 single-organism process; GO:0051249 regulation of lymphocyte activation; GO:0009607 response to biotic stimulus; GO:0051234 establishment of localizatio…	GO:0016020 membrane; GO:0044421 extracellular region part; GO:0005615 extracellular space; GO:0009897 external side of plasma membrane; GO:0071944 cell periphery; GO:0042571 immunoglobulin complex, circulating; GO:0019814 immunoglobulin complex; GO:0032991 macromolecular complex; GO:0005623 cell; GO:0005576 extracellular region; GO:0005886 plasma membrane; GO:0072562 blood microparticle; GO:00444…	GO:0034987 immunoglobulin receptor binding; GO:0005515 protein binding; GO:0005102 receptor binding; GO:0003823 antigen binding; GO:0005488 binding;				IPR007110; IPR013783; IPR013106;	Immunoglobulin-like domain; Immunoglobulin-like fold; Immunoglobulin V-set domain;
A0A0J9YX35	Immunoglobulin heavy variable 3-64D OS=Homo sapiens OX=9606 GN=IGHV3-64D PE=3 SV=1	IGHV3-64D	12.822			0.885			0.889	0.996		extracellular			GO:0005515 protein binding; GO:0005488 binding;	K06856	IGH; immunoglobulin heavy chain	hsa04020 Calcium signaling pathway - Homo sapiens (human); hsa04064 NF-kappa B signaling pathway - Homo sapiens (human); hsa04072 Phospholipase D signaling pathway - Homo sapiens (human); hsa04145 Phagosome - Homo sapiens (human); hsa04151 PI3K-Akt signaling pathway - Homo sapiens (human); hsa04640 Hematopoietic cell lineage - Homo sapiens (human); hsa04650 Natural killer cell mediated cytotoxici…	IPR007110; IPR013783; IPR013106;	Immunoglobulin-like domain; Immunoglobulin-like fold; Immunoglobulin V-set domain;
Q9HDB5	Neurexin-3-beta OS=Homo sapiens OX=9606 GN=NRXN3 PE=1 SV=4	NRXN3	69.304		0.275			2.028		0.136		mitochondria	GO:0044700 single organism signaling; GO:0044085 cellular component biogenesis; GO:0001505 regulation of neurotransmitter levels; GO:0065008 regulation of biological quality; GO:0001568 blood vessel development; GO:0051965 positive regulation of synapse assembly; GO:0007269 neurotransmitter secretion; GO:0044699 single-organism process; GO:0050877 neurological system process; GO:0051234 establish…	GO:0016020 membrane; GO:0098793 presynapse; GO:0044464 cell part; GO:0071944 cell periphery; GO:0044425 membrane part; GO:0031224 intrinsic component of membrane; GO:0005623 cell; GO:0097458 neuron part; GO:0016021 integral component of membrane; GO:0044456 synapse part; GO:0045202 synapse; GO:0005886 plasma membrane;	GO:0038023 signaling receptor activity; GO:0050839 cell adhesion molecule binding; GO:0097109 neuroligin family protein binding; GO:0060089 molecular transducer activity; GO:0004872 receptor activity; GO:0005102 receptor binding; GO:0005488 binding; GO:0005515 protein binding; GO:0004888 transmembrane signaling receptor activity; GO:0004871 signal transducer activity; GO:0099600 transmembrane rec…	K07377	NRXN; neurexin	hsa04514 Cell adhesion molecules (CAMs) - Homo sapiens (human);	IPR027789; IPR003585; IPR013320; IPR001791;	Syndecan/Neurexin domain; Neurexin/syndecan/glycophorin C; Concanavalin A-like lectin/glucanase domain; Laminin G domain;	T	KOG3514	Neurexin III-alpha
P36222	Chitinase-3-like protein 1 OS=Homo sapiens OX=9606 GN=CHI3L1 PE=1 SV=2	CHI3L1	42.625		0.983			1.189		0.827		extracellular	GO:0044700 single organism signaling; GO:0045321 leukocyte activation; GO:0032270 positive regulation of cellular protein metabolic process; GO:0051896 regulation of protein kinase B signaling; GO:0030323 respiratory tube development; GO:0070555 response to interleukin-1; GO:1901224 positive regulation of NIK/NF-kappaB signaling; GO:0071345 cellular response to cytokine stimulus; GO:0015031 prote…	GO:0034774 secretory granule lumen; GO:0005615 extracellular space; GO:0044421 extracellular region part; GO:0005783 endoplasmic reticulum; GO:0031410 cytoplasmic vesicle; GO:0031982 vesicle; GO:0005737 cytoplasm; GO:0044433 cytoplasmic vesicle part; GO:0044424 intracellular part; GO:0005623 cell; GO:0044422 organelle part; GO:0031974 membrane-enclosed lumen; GO:0070062 extracellular exosome; GO:…	GO:0005201 extracellular matrix structural constituent; GO:0097367 carbohydrate derivative binding; GO:0003824 catalytic activity; GO:0005488 binding; GO:0016798 hydrolase activity, acting on glycosyl bonds; GO:0030246 carbohydrate binding; GO:0004553 hydrolase activity, hydrolyzing O-glycosyl compounds; GO:0016787 hydrolase activity; GO:0008061 chitin binding; GO:0004568 chitinase activity; GO:0…	K17523	CHI3L1_2; chitinase-3-like protein 1/2		IPR001223; IPR029070; IPR011583; IPR017853; IPR013781;	Glycoside hydrolase family 18, catalytic domain; Chitinase insertion domain; Chitinase II; Glycoside hydrolase superfamily; Glycoside hydrolase, catalytic domain;	G	KOG2806	Chitinase
Q7L2Z9	Centromere protein Q OS=Homo sapiens OX=9606 GN=CENPQ PE=1 SV=1	CENPQ	30.595	0.866	1.09	0.907	0.938	1.002	1.116	0.937	0.47816	nucleus	GO:0044085 cellular component biogenesis; GO:0051640 organelle localization; GO:0034728 nucleosome organization; GO:0016043 cellular component organization; GO:0006338 chromatin remodeling; GO:0043486 histone exchange; GO:0061641 CENP-A containing chromatin organization; GO:1903829 positive regulation of cellular protein localization; GO:0044699 single-organism process; GO:0051310 metaphase plate…	GO:0043229 intracellular organelle; GO:0043232 intracellular non-membrane-bounded organelle; GO:0005737 cytoplasm; GO:0044446 intracellular organelle part; GO:0031981 nuclear lumen; GO:0044424 intracellular part; GO:0005829 cytosol; GO:0005623 cell; GO:0015629 actin cytoskeleton; GO:0044422 organelle part; GO:0044427 chromosomal part; GO:0043228 non-membrane-bounded organelle; GO:0005856 cytoskel…		K11509	CENPQ; centromere protein Q
P14780	Matrix metalloproteinase-9 OS=Homo sapiens OX=9606 GN=MMP9 PE=1 SV=3	MMP9	78.457	0.923	0.948	0.799	1.013	1.145	1.084	0.824	0.037497	extracellular	GO:0044700 single organism signaling; GO:0010941 regulation of cell death; GO:0030335 positive regulation of cell migration; GO:0045321 leukocyte activation; GO:0032270 positive regulation of cellular protein metabolic process; GO:0007166 cell surface receptor signaling pathway; GO:0022414 reproductive process; GO:0007566 embryo implantation; GO:0010821 regulation of mitochondrion organization; G…	GO:1904724 tertiary granule lumen; GO:0005615 extracellular space; GO:0044421 extracellular region part; GO:0031410 cytoplasmic vesicle; GO:0005737 cytoplasm; GO:0031982 vesicle; GO:0044433 cytoplasmic vesicle part; GO:0044424 intracellular part; GO:0005623 cell; GO:1904813 ficolin-1-rich granule lumen; GO:0044422 organelle part; GO:0070062 extracellular exosome; GO:0101002 ficolin-1-rich granule…	GO:0004222 metalloendopeptidase activity; GO:0008233 peptidase activity; GO:0008236 serine-type peptidase activity; GO:0043167 ion binding; GO:0044877 macromolecular complex binding; GO:0008237 metallopeptidase activity; GO:0016787 hydrolase activity; GO:0005515 protein binding; GO:0008270 zinc ion binding; GO:0004252 serine-type endopeptidase activity; GO:0004175 endopeptidase activity; GO:00428…	K01403	MMP9; matrix metalloproteinase-9 (gelatinase B) [EC:3.4.24.35]	hsa01522 Endocrine resistance - Homo sapiens (human); hsa04657 IL-17 signaling pathway - Homo sapiens (human); hsa04668 TNF signaling pathway - Homo sapiens (human); hsa04670 Leukocyte transendothelial migration - Homo sapiens (human); hsa04915 Estrogen signaling pathway - Homo sapiens (human); hsa04926 Relaxin signaling pathway - Homo sapiens (human); hsa05161 Hepatitis B - Homo sapiens (human);…	IPR001818; IPR002477; IPR024079; IPR033739; IPR013806; IPR000585; IPR006026; IPR000562;	Peptidase M10, metallopeptidase; Peptidoglycan binding-like; Metallopeptidase, catalytic domain; Peptidase M10A, catalytic domain; Kringle-like fold; Hemopexin-like domain; Peptidase, metallopeptidase; Fibronectin, type II, collagen-binding;	OW	KOG1565	Gelatinase A and related matrix metalloproteases
P01011	Alpha-1-antichymotrypsin OS=Homo sapiens OX=9606 GN=SERPINA3 PE=1 SV=2	SERPINA3	47.65	0.987	0.967	1.01	1.009	0.985	0.978	0.997	0.86894	extracellular	GO:0065008 regulation of biological quality; GO:0007586 digestion; GO:0045321 leukocyte activation; GO:0044699 single-organism process; GO:0019216 regulation of lipid metabolic process; GO:0048871 multicellular organismal homeostasis; GO:0030277 maintenance of gastrointestinal epithelium; GO:0051234 establishment of localization; GO:0010466 negative regulation of peptidase activity; GO:0002274 my…	GO:0034774 secretory granule lumen; GO:0005615 extracellular space; GO:0044421 extracellular region part; GO:0031410 cytoplasmic vesicle; GO:0031982 vesicle; GO:0005737 cytoplasm; GO:0044433 cytoplasmic vesicle part; GO:0044424 intracellular part; GO:0035578 azurophil granule lumen; GO:0005623 cell; GO:0044422 organelle part; GO:0005775 vacuolar lumen; GO:0070062 extracellular exosome; GO:0031974…	GO:0097159 organic cyclic compound binding; GO:1901363 heterocyclic compound binding; GO:0003677 DNA binding; GO:0004867 serine-type endopeptidase inhibitor activity; GO:0030234 enzyme regulator activity; GO:0005488 binding; GO:0030414 peptidase inhibitor activity; GO:0061134 peptidase regulator activity; GO:0003676 nucleic acid binding; GO:0061135 endopeptidase regulator activity; GO:0005515 pro…	K04525	SERPINA; serpin peptidase inhibitor, clade A		IPR023796;	Serpin domain;	V	KOG2392	Serpin
Q12884	Prolyl endopeptidase FAP OS=Homo sapiens OX=9606 GN=FAP PE=1 SV=5	FAP	87.711	1.009	0.892	0.894	1.113	1.221	1.127	0.808	0.0127249	endoplasmic reticulum	GO:0065008 regulation of biological quality; GO:0090130 tissue migration; GO:0010941 regulation of cell death; GO:0044246 regulation of multicellular organismal metabolic process; GO:0051674 localization of cell; GO:0001568 blood vessel development; GO:0051129 negative regulation of cellular component organization; GO:0044699 single-organism process; GO:0010716 negative regulation of extracellula…	GO:0016020 membrane; GO:0005615 extracellular space; GO:0044421 extracellular region part; GO:0071437 invadopodium; GO:0071944 cell periphery; GO:0030054 cell junction; GO:0032587 ruffle membrane; GO:0005737 cytoplasm; GO:0031224 intrinsic component of membrane; GO:0071438 invadopodium membrane; GO:0044424 intracellular part; GO:0005623 cell; GO:0005925 focal adhesion; GO:0098590 plasma membrane …	GO:0004222 metalloendopeptidase activity; GO:0008238 exopeptidase activity; GO:0008233 peptidase activity; GO:0005102 receptor binding; GO:0044877 macromolecular complex binding; GO:0008236 serine-type peptidase activity; GO:0008239 dipeptidyl-peptidase activity; GO:0046983 protein dimerization activity; GO:0008237 metallopeptidase activity; GO:0005178 integrin binding; GO:0004177 aminopeptidase …	K08674	FAP; fibroblast activation protein, alpha [EC:3.4.21.-]		IPR001375; IPR029058; IPR002469;	Peptidase S9, prolyl oligopeptidase, catalytic domain; Alpha/Beta hydrolase fold; Dipeptidylpeptidase IV, N-terminal domain;	O	KOG2100	Dipeptidyl aminopeptidase
Q9H0G5	Nuclear speckle splicing regulatory protein 1 OS=Homo sapiens OX=9606 GN=NSRP1 PE=1 SV=1	NSRP1	66.389		1.118			1.081		1.034		nucleus	GO:0050794 regulation of cellular process; GO:0046907 intracellular transport; GO:0000381 regulation of alternative mRNA splicing, via spliceosome; GO:0006725 cellular aromatic compound metabolic process; GO:0060255 regulation of macromolecule metabolic process; GO:0019219 regulation of nucleobase-containing compound metabolic process; GO:0051169 nuclear transport; GO:0044237 cellular metabolic p…	GO:0043229 intracellular organelle; GO:0044446 intracellular organelle part; GO:0032991 macromolecular complex; GO:0031981 nuclear lumen; GO:0044424 intracellular part; GO:0016604 nuclear body; GO:0005623 cell; GO:0044422 organelle part; GO:0043226 organelle; GO:0043231 intracellular membrane-bounded organelle; GO:0031974 membrane-enclosed lumen; GO:0005654 nucleoplasm; GO:0005634 nucleus; GO:007…	GO:0097159 organic cyclic compound binding; GO:1901363 heterocyclic compound binding; GO:0003729 mRNA binding; GO:0003723 RNA binding; GO:0005515 protein binding; GO:0005488 binding; GO:0003676 nucleic acid binding;	K13206	CCDC55; coiled-coil domain-containing protein 55		IPR018612;	Domain of unknown function DUF2040;	S	KOG2117	Uncharacterized conserved protein
Q86U17	Serpin A11 OS=Homo sapiens OX=9606 GN=SERPINA11 PE=2 SV=2	SERPINA11	46.989	1.024	0.899	1.058	0.983	1.053	0.974	0.99	0.84584	extracellular	GO:0052548 regulation of endopeptidase activity; GO:0050794 regulation of cellular process; GO:0010951 negative regulation of endopeptidase activity; GO:0045861 negative regulation of proteolysis; GO:0080090 regulation of primary metabolic process; GO:0060255 regulation of macromolecule metabolic process; GO:0048523 negative regulation of cellular process; GO:0048519 negative regulation of biolog…	GO:0005615 extracellular space; GO:0044421 extracellular region part; GO:0005576 extracellular region;	GO:0004867 serine-type endopeptidase inhibitor activity; GO:0030234 enzyme regulator activity; GO:0030414 peptidase inhibitor activity; GO:0061134 peptidase regulator activity; GO:0061135 endopeptidase regulator activity; GO:0098772 molecular function regulator; GO:0004857 enzyme inhibitor activity; GO:0004866 endopeptidase inhibitor activity;	K04525	SERPINA; serpin peptidase inhibitor, clade A		IPR023796;	Serpin domain;	V	KOG2392	Serpin
P11279	Lysosome-associated membrane glycoprotein 1 OS=Homo sapiens OX=9606 GN=LAMP1 PE=1 SV=3	LAMP1	44.882	1.117	1.05	1.062	1.01	1.063	0.934	1.074	0.161542	extracellular	GO:0044409 entry into host; GO:0060627 regulation of vesicle-mediated transport; GO:0044700 single organism signaling; GO:0002694 regulation of leukocyte activation; GO:0065008 regulation of biological quality; GO:0045321 leukocyte activation; GO:0031347 regulation of defense response; GO:0031343 positive regulation of cell killing; GO:0032879 regulation of localization; GO:0043321 regulation of …	GO:0016020 membrane; GO:0030425 dendrite; GO:0044421 extracellular region part; GO:0009897 external side of plasma membrane; GO:0031090 organelle membrane; GO:0005737 cytoplasm; GO:0044433 cytoplasmic vesicle part; GO:0043025 neuronal cell body; GO:0044754 autolysosome; GO:0005887 integral component of plasma membrane; GO:0005623 cell; GO:0044422 organelle part; GO:0070382 exocytic vesicle; GO:00…	GO:0060089 molecular transducer activity; GO:0004872 receptor activity; GO:0005488 binding; GO:0005515 protein binding; GO:0019904 protein domain specific binding; GO:0001618 virus receptor activity; GO:0019899 enzyme binding;	K06528	LAMP1_2, CD107; lysosomal-associated membrane protein 1/2	hsa04140 Autophagy - animal - Homo sapiens (human); hsa04142 Lysosome - Homo sapiens (human); hsa04145 Phagosome - Homo sapiens (human); hsa05152 Tuberculosis - Homo sapiens (human);			R	KOG4818	Lysosomal-associated membrane protein
Q01814	Plasma membrane calcium-transporting ATPase 2 OS=Homo sapiens OX=9606 GN=ATP2B2 PE=1 SV=2	ATP2B2	136.87		0.991			0.988		1.003		plasma membrane	GO:0065008 regulation of biological quality; GO:0048732 gland development; GO:0007420 brain development; GO:0032989 cellular component morphogenesis; GO:0044237 cellular metabolic process; GO:0050877 neurological system process; GO:0007610 behavior; GO:0035315 hair cell differentiation; GO:0009605 response to external stimulus; GO:0009913 epidermal cell differentiation; GO:0008152 metabolic proce…	GO:0016020 membrane; GO:0044421 extracellular region part; GO:0005783 endoplasmic reticulum; GO:0016324 apical plasma membrane; GO:0030054 cell junction; GO:0071944 cell periphery; GO:0031982 vesicle; GO:0005737 cytoplasm; GO:0043025 neuronal cell body; GO:0031224 intrinsic component of membrane; GO:0044424 intracellular part; GO:0005887 integral component of plasma membrane; GO:0005623 cell; GO:…	GO:0042625 ATPase coupled ion transmembrane transporter activity; GO:1901265 nucleoside phosphate binding; GO:0015399 primary active transmembrane transporter activity; GO:0022892 substrate-specific transporter activity; GO:0016817 hydrolase activity, acting on acid anhydrides; GO:0016787 hydrolase activity; GO:0005515 protein binding; GO:0022891 substrate-specific transmembrane transporter activ…	K05850	ATP2B; Ca2+ transporting ATPase, plasma membrane [EC:3.6.3.8]	hsa04020 Calcium signaling pathway - Homo sapiens (human); hsa04022 cGMP-PKG signaling pathway - Homo sapiens (human); hsa04024 cAMP signaling pathway - Homo sapiens (human); hsa04261 Adrenergic signaling in cardiomyocytes - Homo sapiens (human); hsa04925 Aldosterone synthesis and secretion - Homo sapiens (human); hsa04961 Endocrine and other factor-regulated calcium reabsorption - Homo sapiens (…	IPR023298; IPR004014; IPR022141; IPR023299; IPR008250; IPR023214; IPR006068;	P-type ATPase, transmembrane domain; Cation-transporting P-type ATPase, N-terminal; Plasma membrane calcium transporting P-type ATPase, C-terminal; P-type ATPase, cytoplasmic domain N; P-type ATPase, A domain; HAD-like domain; Cation-transporting P-type ATPase, C-terminal;	P	KOG0204	Calcium transporting ATPase
P31150	Rab GDP dissociation inhibitor alpha OS=Homo sapiens OX=9606 GN=GDI1 PE=1 SV=2	GDI1	50.582			0.774			0.924	0.838		endoplasmic reticulum	GO:0044700 single organism signaling; GO:0051093 negative regulation of developmental process; GO:1903533 regulation of protein targeting; GO:0023051 regulation of signaling; GO:0051129 negative regulation of cellular component organization; GO:0048869 cellular developmental process; GO:0090317 negative regulation of intracellular protein transport; GO:0022008 neurogenesis; GO:0051241 negative re…	GO:0043229 intracellular organelle; GO:0042995 cell projection; GO:0005737 cytoplasm; GO:0030496 midbody; GO:0032991 macromolecular complex; GO:0012505 endomembrane system; GO:0044424 intracellular part; GO:0005623 cell; GO:0005829 cytosol; GO:0043231 intracellular membrane-bounded organelle; GO:0043226 organelle; GO:0005622 intracellular; GO:0044464 cell part; GO:0043209 myelin sheath; GO:004300…	GO:0031267 small GTPase binding; GO:0005092 GDP-dissociation inhibitor activity; GO:0060589 nucleoside-triphosphatase regulator activity; GO:0030695 GTPase regulator activity; GO:0005515 protein binding; GO:0098772 molecular function regulator; GO:0017137 Rab GTPase binding; GO:0016491 oxidoreductase activity; GO:0030234 enzyme regulator activity; GO:0017016 Ras GTPase binding; GO:0003824 catalyt…	K17255	GDI1_2; Rab GDP dissociation inhibitor		IPR023753;	FAD/NAD(P)-binding domain;	O	KOG1439	RAB proteins geranylgeranyltransferase component A (RAB escort protein)
P15144	Aminopeptidase N OS=Homo sapiens OX=9606 GN=ANPEP PE=1 SV=4	ANPEP	109.54	0.95	0.96	0.95	1.073	1.068	0.956	0.923	0.175036	endoplasmic reticulum	GO:0044409 entry into host; GO:0044700 single organism signaling; GO:0065008 regulation of biological quality; GO:0045321 leukocyte activation; GO:0006518 peptide metabolic process; GO:0001568 blood vessel development; GO:0048869 cellular developmental process; GO:0044699 single-organism process; GO:0044764 multi-organism cellular process; GO:0044237 cellular metabolic process; GO:0051234 establi…	GO:0016020 membrane; GO:0005615 extracellular space; GO:0044421 extracellular region part; GO:0009897 external side of plasma membrane; GO:0031410 cytoplasmic vesicle; GO:0031090 organelle membrane; GO:0071944 cell periphery; GO:0031982 vesicle; GO:0005737 cytoplasm; GO:0044433 cytoplasmic vesicle part; GO:0031224 intrinsic component of membrane; GO:0044424 intracellular part; GO:0005623 cell; GO…	GO:0008238 exopeptidase activity; GO:0008233 peptidase activity; GO:0043167 ion binding; GO:0070006 metalloaminopeptidase activity; GO:0008235 metalloexopeptidase activity; GO:0004177 aminopeptidase activity; GO:0008237 metallopeptidase activity; GO:0016787 hydrolase activity; GO:0033218 amide binding; GO:0008270 zinc ion binding; GO:0001618 virus receptor activity; GO:0060089 molecular transduce…	K11140	ANPEP, CD13; aminopeptidase N [EC:3.4.11.2]	hsa00480 Glutathione metabolism - Homo sapiens (human); hsa01100 Metabolic pathways - Homo sapiens (human); hsa04614 Renin-angiotensin system - Homo sapiens (human); hsa04640 Hematopoietic cell lineage - Homo sapiens (human);	IPR014782; IPR024571;	Peptidase M1, membrane alanine aminopeptidase, N-terminal; ERAP1-like C-terminal domain;	EO	KOG1046	Puromycin-sensitive aminopeptidase and related aminopeptidases
P99999	Cytochrome c OS=Homo sapiens OX=9606 GN=CYCS PE=1 SV=2	CYCS	11.749	0.904	0.745		1.051	0.985		0.81	0.169663	mitochondria	GO:0044700 single organism signaling; GO:0010941 regulation of cell death; GO:0009116 nucleoside metabolic process; GO:0042278 purine nucleoside metabolic process; GO:0032270 positive regulation of cellular protein metabolic process; GO:0006123 mitochondrial electron transport, cytochrome c to oxygen; GO:0009167 purine ribonucleoside monophosphate metabolic process; GO:0009117 nucleotide metaboli…	GO:0016020 membrane; GO:0031090 organelle membrane; GO:0005737 cytoplasm; GO:0032991 macromolecular complex; GO:0008287 protein serine/threonine phosphatase complex; GO:0044424 intracellular part; GO:0005623 cell; GO:1903293 phosphatase complex; GO:0044422 organelle part; GO:0000159 protein phosphatase type 2A complex; GO:0031974 membrane-enclosed lumen; GO:0005740 mitochondrial envelope; GO:1902…	GO:0097159 organic cyclic compound binding; GO:1901363 heterocyclic compound binding; GO:0009055 electron carrier activity; GO:0020037 heme binding; GO:0005488 binding; GO:0043167 ion binding; GO:0046872 metal ion binding; GO:0043169 cation binding; GO:0045155 electron transporter, transferring electrons from CoQH2-cytochrome c reductase complex and cytochrome c oxidase complex activity; GO:00055…	K08738	CYC; cytochrome c	hsa01524 Platinum drug resistance - Homo sapiens (human); hsa04115 p53 signaling pathway - Homo sapiens (human); hsa04210 Apoptosis - Homo sapiens (human); hsa04215 Apoptosis - multiple species - Homo sapiens (human); hsa04932 Non-alcoholic fatty liver disease (NAFLD) - Homo sapiens (human); hsa05010 Alzheimer disease - Homo sapiens (human); hsa05012 Parkinson disease - Homo sapiens (human); hsa0…	IPR009056;	Cytochrome c-like domain;	C	KOG3453	Cytochrome c
P58166	Inhibin beta E chain OS=Homo sapiens OX=9606 GN=INHBE PE=1 SV=1	INHBE	38.561		1.082	0.976		1.062	1.107	0.949	0.43622	extracellular	GO:0044700 single organism signaling; GO:0050794 regulation of cellular process; GO:0010941 regulation of cell death; GO:0032270 positive regulation of cellular protein metabolic process; GO:0007166 cell surface receptor signaling pathway; GO:0060255 regulation of macromolecule metabolic process; GO:0048869 cellular developmental process; GO:0031399 regulation of protein modification process; GO:…	GO:0005615 extracellular space; GO:0044421 extracellular region part; GO:0005576 extracellular region;	GO:0008083 growth factor activity; GO:0005125 cytokine activity; GO:0005102 receptor binding; GO:0005160 transforming growth factor beta receptor binding; GO:0005488 binding; GO:0005179 hormone activity; GO:0005126 cytokine receptor binding; GO:0005515 protein binding;	K22689		hsa04060 Cytokine-cytokine receptor interaction - Homo sapiens (human); hsa04350 TGF-beta signaling pathway - Homo sapiens (human); hsa04550 Signaling pathways regulating pluripotency of stem cells - Homo sapiens (human);	IPR001839; IPR029034;	Transforming growth factor-beta, C-terminal; Cystine-knot cytokine;	T	KOG3900	Transforming growth factor beta, bone morphogenetic protein and related proteins
P0DOX8	Immunoglobulin lambda-1 light chain OS=Homo sapiens OX=9606 PE=1 SV=1	---	22.83	1.017	1.027	0.975	1.032	1.034	0.984	0.99	0.67668	nucleus			GO:0005515 protein binding; GO:0005488 binding;				IPR007110; IPR013783; IPR013106; IPR003599; IPR003597;	Immunoglobulin-like domain; Immunoglobulin-like fold; Immunoglobulin V-set domain; Immunoglobulin subtype; Immunoglobulin C1-set;	P	KOG1966	Sodium/hydrogen exchanger protein
P00751	Complement factor B OS=Homo sapiens OX=9606 GN=CFB PE=1 SV=2	CFB	85.532	1.014	1	1.015	0.952	0.961	0.991	1.043	0.031641	extracellular	GO:0030449 regulation of complement activation; GO:2000257 regulation of protein activation cascade; GO:0002252 immune effector process; GO:0060255 regulation of macromolecule metabolic process; GO:0002920 regulation of humoral immune response; GO:0002673 regulation of acute inflammatory response; GO:0006959 humoral immune response; GO:0080134 regulation of response to stress; GO:0050896 response…	GO:0016020 membrane; GO:0005615 extracellular space; GO:0044421 extracellular region part; GO:0071944 cell periphery; GO:0031982 vesicle; GO:0005623 cell; GO:0005576 extracellular region; GO:0005886 plasma membrane; GO:0043226 organelle; GO:0070062 extracellular exosome; GO:0072562 blood microparticle; GO:0044464 cell part; GO:1903561 extracellular vesicle; GO:0043227 membrane-bounded organelle; …	GO:0004252 serine-type endopeptidase activity; GO:0004175 endopeptidase activity; GO:0008233 peptidase activity; GO:0017171 serine hydrolase activity; GO:0003824 catalytic activity; GO:0005488 binding; GO:0008236 serine-type peptidase activity; GO:0001848 complement binding; GO:0070011 peptidase activity, acting on L-amino acid peptides; GO:0005515 protein binding; GO:0016787 hydrolase activity;	K01335	CFB; component factor B [EC:3.4.21.47]	hsa04610 Complement and coagulation cascades - Homo sapiens (human); hsa05150 Staphylococcus aureus infection - Homo sapiens (human);	IPR009003; IPR000436; IPR001254; IPR002035;	Peptidase S1, PA clan; Sushi/SCR/CCP domain; Serine proteases, trypsin domain; von Willebrand factor, type A;	E	KOG3627	Trypsin
Q6ZNG2	Homeobox protein DBX2 OS=Homo sapiens OX=9606 GN=DBX2 PE=2 SV=2	DBX2	36.554									nucleus	GO:0050794 regulation of cellular process; GO:0010468 regulation of gene expression; GO:0006355 regulation of transcription, DNA-templated; GO:0031326 regulation of cellular biosynthetic process; GO:0080090 regulation of primary metabolic process; GO:0060255 regulation of macromolecule metabolic process; GO:0019219 regulation of nucleobase-containing compound metabolic process; GO:0010556 regulat…	GO:0043226 organelle; GO:0043231 intracellular membrane-bounded organelle; GO:0043229 intracellular organelle; GO:0005634 nucleus; GO:0044464 cell part; GO:0005622 intracellular; GO:0044424 intracellular part; GO:0043227 membrane-bounded organelle; GO:0005623 cell;	GO:0097159 organic cyclic compound binding; GO:1901363 heterocyclic compound binding; GO:0003677 DNA binding; GO:0043565 sequence-specific DNA binding; GO:0005488 binding; GO:0003676 nucleic acid binding;				IPR020479; IPR001356; IPR009057;	Homeobox domain, metazoa; Homeobox domain; Homeobox domain-like;	R	KOG0488	Transcription factor BarH and related HOX domain proteins
O95170	CMT1A duplicated region transcript 1 protein OS=Homo sapiens OX=9606 GN=CDRT1 PE=2 SV=3	CDRT1	85.369									cytoplasm			GO:0005515 protein binding; GO:0005488 binding;	K10266	FBXW10; F-box and WD-40 domain protein 10		IPR001810; IPR017986; IPR015943;	F-box domain; WD40-repeat-containing domain; WD40/YVTN repeat-like-containing domain;	R	KOG0274	Cdc4 and related F-box and WD-40 proteins
P12259	Coagulation factor V OS=Homo sapiens OX=9606 GN=F5 PE=1 SV=4	F5	251.7	1.02	0.971	0.98	1.003	0.952	0.96	1.019	0.43778	extracellular	GO:0044085 cellular component biogenesis; GO:0006901 vesicle coating; GO:0048207 vesicle targeting, rough ER to cis-Golgi; GO:0007596 blood coagulation; GO:0065008 regulation of biological quality; GO:0048208 COPII vesicle coating; GO:0044699 single-organism process; GO:0051234 establishment of localization; GO:0009611 response to wounding; GO:0009605 response to external stimulus; GO:0008152 met…	GO:0034774 secretory granule lumen; GO:0016020 membrane; GO:0005615 extracellular space; GO:0044421 extracellular region part; GO:0005783 endoplasmic reticulum; GO:0031410 cytoplasmic vesicle; GO:0031090 organelle membrane; GO:0071944 cell periphery; GO:0031982 vesicle; GO:0005737 cytoplasm; GO:0044433 cytoplasmic vesicle part; GO:0044424 intracellular part; GO:0005623 cell; GO:0044422 organelle …	GO:0008233 peptidase activity; GO:0008236 serine-type peptidase activity; GO:0043167 ion binding; GO:0016787 hydrolase activity; GO:0005515 protein binding; GO:0005507 copper ion binding; GO:0004175 endopeptidase activity; GO:0004252 serine-type endopeptidase activity; GO:0046914 transition metal ion binding; GO:0017171 serine hydrolase activity; GO:0003824 catalytic activity; GO:0005488 binding;…	K03902	F5; coagulation factor V (labile factor)	hsa04610 Complement and coagulation cascades - Homo sapiens (human);	IPR000421; IPR008972; IPR011707; IPR008979;	Coagulation factor 5/8 C-terminal domain; Cupredoxin; Multicopper oxidase, type 3; Galactose-binding domain-like;	R	KOG2649	Zinc carboxypeptidase
Q01668	Voltage-dependent L-type calcium channel subunit alpha-1D OS=Homo sapiens OX=9606 GN=CACNA1D PE=1 SV=2	CACNA1D	245.14									plasma membrane	GO:0030048 actin filament-based movement; GO:0044700 single organism signaling; GO:0070252 actin-mediated cell contraction; GO:0003012 muscle system process; GO:0065008 regulation of biological quality; GO:0086046 membrane depolarization during SA node cell action potential; GO:0050796 regulation of insulin secretion; GO:0023051 regulation of signaling; GO:0051046 regulation of secretion; GO:0044…	GO:0016020 membrane; GO:0071944 cell periphery; GO:0030016 myofibril; GO:0005737 cytoplasm; GO:0032991 macromolecular complex; GO:0031224 intrinsic component of membrane; GO:0099512 supramolecular fiber; GO:0044424 intracellular part; GO:0030018 Z disc; GO:0005623 cell; GO:0099080 supramolecular complex; GO:0031674 I band; GO:0044422 organelle part; GO:0043228 non-membrane-bounded organelle; GO:0…	GO:0008331 high voltage-gated calcium channel activity; GO:0022803 passive transmembrane transporter activity; GO:0022892 substrate-specific transporter activity; GO:0005515 protein binding; GO:0030506 ankyrin binding; GO:0015267 channel activity; GO:0022891 substrate-specific transmembrane transporter activity; GO:0046873 metal ion transmembrane transporter activity; GO:0008092 cytoskeletal prot…	K04851	CACNA1D; voltage-dependent calcium channel L type alpha-1D	hsa04010 MAPK signaling pathway - Homo sapiens (human); hsa04020 Calcium signaling pathway - Homo sapiens (human); hsa04022 cGMP-PKG signaling pathway - Homo sapiens (human); hsa04024 cAMP signaling pathway - Homo sapiens (human); hsa04218 Cellular senescence - Homo sapiens (human); hsa04260 Cardiac muscle contraction - Homo sapiens (human); hsa04261 Adrenergic signaling in cardiomyocytes - Homo …	IPR031649; IPR014873; IPR031688; IPR005821; IPR027359;	Voltage-dependent L-type calcium channel, IQ-associated domain; Voltage-dependent calcium channel, alpha-1 subunit, IQ domain; Voltage-gated calcium channel subunit alpha, C-terminal; Ion transport domain; Voltage-dependent channel, four helix bundle domain;	PT	KOG2301	Voltage-gated Ca2+ channels, alpha1 subunits
Q6NTE8	MRN complex-interacting protein OS=Homo sapiens OX=9606 GN=MRNIP PE=1 SV=2	MRNIP	37.743		1.003			1.027		0.977		mitochondria	GO:0007095 mitotic G2 DNA damage checkpoint; GO:0032270 positive regulation of cellular protein metabolic process; GO:0010569 regulation of double-strand break repair via homologous recombination; GO:0044699 single-organism process; GO:0044237 cellular metabolic process; GO:0010564 regulation of cell cycle process; GO:0006282 regulation of DNA repair; GO:0008152 metabolic process; GO:0045930 nega…	GO:0043229 intracellular organelle; GO:0044446 intracellular organelle part; GO:0031981 nuclear lumen; GO:0044424 intracellular part; GO:0005623 cell; GO:0044422 organelle part; GO:0043226 organelle; GO:0043231 intracellular membrane-bounded organelle; GO:0031974 membrane-enclosed lumen; GO:0005654 nucleoplasm; GO:0005634 nucleus; GO:0070013 intracellular organelle lumen; GO:0044464 cell part; GO…	GO:0005515 protein binding; GO:0003682 chromatin binding; GO:0005488 binding;
P36955	Pigment epithelium-derived factor OS=Homo sapiens OX=9606 GN=SERPINF1 PE=1 SV=4	SERPINF1	46.312	1.021	1.019	1.014	0.921	1.029	0.982	1.042	0.3239	plasma membrane	GO:0010941 regulation of cell death; GO:0065008 regulation of biological quality; GO:0022414 reproductive process; GO:0042593 glucose homeostasis; GO:0071384 cellular response to corticosteroid stimulus; GO:0009749 response to glucose; GO:0046685 response to arsenic-containing substance; GO:0031347 regulation of defense response; GO:0010594 regulation of endothelial cell migration; GO:0050877 neu…	GO:0005615 extracellular space; GO:0044421 extracellular region part; GO:0031410 cytoplasmic vesicle; GO:0005737 cytoplasm; GO:0031982 vesicle; GO:0043025 neuronal cell body; GO:0044424 intracellular part; GO:0005623 cell; GO:0044420 extracellular matrix component; GO:0048770 pigment granule; GO:0005604 basement membrane; GO:0070062 extracellular exosome; GO:0043203 axon hillock; GO:0005622 intra…	GO:0004867 serine-type endopeptidase inhibitor activity; GO:0030234 enzyme regulator activity; GO:0005488 binding; GO:0030414 peptidase inhibitor activity; GO:0061134 peptidase regulator activity; GO:0005515 protein binding; GO:0061135 endopeptidase regulator activity; GO:0004857 enzyme inhibitor activity; GO:0098772 molecular function regulator; GO:0004866 endopeptidase inhibitor activity;	K19614	SERPINF1, PEDF; pigment epithelium-derived factor	hsa04310 Wnt signaling pathway - Homo sapiens (human);	IPR033832; IPR023796;	Pigment epithelium derived factor; Serpin domain;	V	KOG2392	Serpin
Q99650	Oncostatin-M-specific receptor subunit beta OS=Homo sapiens OX=9606 GN=OSMR PE=1 SV=1	OSMR	110.51	0.995		1.009	1.087		0.907	1.005	0.92954	plasma membrane	GO:0050794 regulation of cellular process; GO:0044700 single organism signaling; GO:0002675 positive regulation of acute inflammatory response; GO:0042127 regulation of cell proliferation; GO:0007166 cell surface receptor signaling pathway; GO:0071310 cellular response to organic substance; GO:0002673 regulation of acute inflammatory response; GO:0044699 single-organism process; GO:0080134 regula…	GO:0016020 membrane; GO:0031226 intrinsic component of plasma membrane; GO:0016324 apical plasma membrane; GO:0071944 cell periphery; GO:0098802 plasma membrane receptor complex; GO:0043235 receptor complex; GO:0032991 macromolecular complex; GO:0031224 intrinsic component of membrane; GO:0005887 integral component of plasma membrane; GO:0005900 oncostatin-M receptor complex; GO:0005623 cell; GO:…	GO:0038023 signaling receptor activity; GO:0060089 molecular transducer activity; GO:0004872 receptor activity; GO:0004896 cytokine receptor activity; GO:0019838 growth factor binding; GO:0005488 binding; GO:0005515 protein binding; GO:0004888 transmembrane signaling receptor activity; GO:0004871 signal transducer activity; GO:0099600 transmembrane receptor activity;	K05057	OSMR; oncostatin M receptor	hsa04060 Cytokine-cytokine receptor interaction - Homo sapiens (human); hsa04151 PI3K-Akt signaling pathway - Homo sapiens (human); hsa04630 JAK-STAT signaling pathway - Homo sapiens (human);	IPR013783; IPR003961;	Immunoglobulin-like fold; Fibronectin type III;
Q96JN2	Coiled-coil domain-containing protein 136 OS=Homo sapiens OX=9606 GN=CCDC136 PE=1 SV=3	CCDC136	134.04		1.094	1.156		0.889	1.087	1.139	0.32598	cytoplasm	GO:0044085 cellular component biogenesis; GO:0000003 reproduction; GO:0016043 cellular component organization; GO:0010256 endomembrane system organization; GO:0022414 reproductive process; GO:0048869 cellular developmental process; GO:0001675 acrosome assembly; GO:0032989 cellular component morphogenesis; GO:0044699 single-organism process; GO:0048468 cell development; GO:0009653 anatomical struc…	GO:0016020 membrane; GO:0031090 organelle membrane; GO:0031410 cytoplasmic vesicle; GO:0005737 cytoplasm; GO:0031982 vesicle; GO:0044433 cytoplasmic vesicle part; GO:0031224 intrinsic component of membrane; GO:0044424 intracellular part; GO:0005623 cell; GO:0044422 organelle part; GO:0005622 intracellular; GO:0044464 cell part; GO:0044425 membrane part; GO:0098805 whole membrane; GO:0099503 secre…	GO:0005515 protein binding; GO:0005488 binding;
Q01518	Adenylyl cyclase-associated protein 1 OS=Homo sapiens OX=9606 GN=CAP1 PE=1 SV=5	CAP1	51.901	0.742	0.55	0.782	1.222	1.31	1.222	0.552	0.0057167	cytoplasm	GO:0044700 single organism signaling; GO:0051349 positive regulation of lyase activity; GO:0045321 leukocyte activation; GO:0051674 localization of cell; GO:0048869 cellular developmental process; GO:0009891 positive regulation of biosynthetic process; GO:0032989 cellular component morphogenesis; GO:0044699 single-organism process; GO:0030819 positive regulation of cAMP biosynthetic process; GO:0…	GO:0034774 secretory granule lumen; GO:0016020 membrane; GO:0005615 extracellular space; GO:0044421 extracellular region part; GO:0005938 cell cortex; GO:0031410 cytoplasmic vesicle; GO:0030054 cell junction; GO:0071944 cell periphery; GO:0031982 vesicle; GO:0099568 cytoplasmic region; GO:0005737 cytoplasm; GO:0044433 cytoplasmic vesicle part; GO:0030863 cortical cytoskeleton; GO:0030864 cortical…	GO:0003779 actin binding; GO:0005515 protein binding; GO:0008092 cytoskeletal protein binding; GO:0008179 adenylate cyclase binding; GO:0005488 binding; GO:0019899 enzyme binding;	K17261	CAP1_2, SRV2; adenylyl cyclase-associated protein		IPR006599; IPR013992; IPR016098; IPR013912; IPR017901;	CARP motif; Adenylate cyclase-associated CAP, N-terminal; Cyclase-associated protein CAP/septum formation inhibitor MinC, C-terminal; Adenylate cyclase-associated CAP, C-terminal; C-CAP/cofactor C-like domain;	ZT	KOG2675	Adenylate cyclase-associated protein (CAP/Srv2p)
P03973	Antileukoproteinase OS=Homo sapiens OX=9606 GN=SLPI PE=1 SV=2	SLPI	14.326	1.075	0.947	1.012	0.828	1.077	1.024	1.036	0.67308	extracellular	GO:0045321 leukocyte activation; GO:0098542 defense response to other organism; GO:0044699 single-organism process; GO:0032091 negative regulation of protein binding; GO:0051234 establishment of localization; GO:0009607 response to biotic stimulus; GO:0009605 response to external stimulus; GO:0010466 negative regulation of peptidase activity; GO:0019731 antibacterial humoral response; GO:0002274 …	GO:0034774 secretory granule lumen; GO:0005615 extracellular space; GO:0044421 extracellular region part; GO:0031410 cytoplasmic vesicle; GO:0005737 cytoplasm; GO:0031982 vesicle; GO:0044433 cytoplasmic vesicle part; GO:0044424 intracellular part; GO:0005623 cell; GO:0044422 organelle part; GO:0031974 membrane-enclosed lumen; GO:0070062 extracellular exosome; GO:0031983 vesicle lumen; GO:0070013 …	GO:0004867 serine-type endopeptidase inhibitor activity; GO:0030234 enzyme regulator activity; GO:0005488 binding; GO:0030414 peptidase inhibitor activity; GO:0061134 peptidase regulator activity; GO:0005515 protein binding; GO:0061135 endopeptidase regulator activity; GO:0004857 enzyme inhibitor activity; GO:0098772 molecular function regulator; GO:0004866 endopeptidase inhibitor activity; GO:00…	K23638			IPR008197;	WAP-type 'four-disulfide core' domain;
P19021	Peptidyl-glycine alpha-amidating monooxygenase OS=Homo sapiens OX=9606 GN=PAM PE=1 SV=2	PAM	108.33	0.846	0.908		1.179	1.09		0.773	0.039661	plasma membrane	GO:0044085 cellular component biogenesis; GO:0065008 regulation of biological quality; GO:0048732 gland development; GO:0006518 peptide metabolic process; GO:0022414 reproductive process; GO:0044255 cellular lipid metabolic process; GO:0044237 cellular metabolic process; GO:0008152 metabolic process; GO:0007507 heart development; GO:0032879 regulation of localization; GO:0065003 macromolecular co…	GO:0016020 membrane; GO:0005615 extracellular space; GO:0044421 extracellular region part; GO:0031090 organelle membrane; GO:0031410 cytoplasmic vesicle; GO:0071944 cell periphery; GO:0005737 cytoplasm; GO:0031982 vesicle; GO:0044433 cytoplasmic vesicle part; GO:0043025 neuronal cell body; GO:0031224 intrinsic component of membrane; GO:0044424 intracellular part; GO:0005623 cell; GO:0044422 organ…	GO:0019842 vitamin binding; GO:0031418 L-ascorbic acid binding; GO:0043167 ion binding; GO:0019901 protein kinase binding; GO:0043177 organic acid binding; GO:0016829 lyase activity; GO:0016705 oxidoreductase activity, acting on paired donors, with incorporation or reduction of molecular oxygen; GO:0016842 amidine-lyase activity; GO:0005515 protein binding; GO:0048029 monosaccharide binding; GO:0…	K18200	PAL; peptidylamidoglycolate lyase [EC:4.3.2.5]		IPR008977; IPR014784; IPR000323; IPR024548; IPR011042;	PHM/PNGase F domain; Copper type II, ascorbate-dependent monooxygenase-like, C-terminal; Copper type II, ascorbate-dependent monooxygenase, N-terminal; Copper type II ascorbate-dependent monooxygenase, C-terminal; Six-bladed beta-propeller, TolB-like;	O	KOG3567	Peptidylglycine alpha-amidating monooxygenase
Q6NXT2	Histone H3.3C OS=Homo sapiens OX=9606 GN=H3F3C PE=1 SV=3	H3F3C	15.214			0.957			0.984	0.973		nucleus	GO:0001558 regulation of cell growth; GO:0050794 regulation of cellular process; GO:0050789 regulation of biological process; GO:0040008 regulation of growth; GO:0030307 positive regulation of cell growth; GO:0048522 positive regulation of cellular process; GO:0051128 regulation of cellular component organization; GO:0048518 positive regulation of biological process; GO:0065007 biological regulat…	GO:0043229 intracellular organelle; GO:0000791 euchromatin; GO:0043232 intracellular non-membrane-bounded organelle; GO:0044446 intracellular organelle part; GO:0032991 macromolecular complex; GO:0031981 nuclear lumen; GO:0044424 intracellular part; GO:0005623 cell; GO:0044422 organelle part; GO:0000786 nucleosome; GO:0044427 chromosomal part; GO:0043228 non-membrane-bounded organelle; GO:0031974…	GO:0097159 organic cyclic compound binding; GO:1901363 heterocyclic compound binding; GO:0003677 DNA binding; GO:0031490 chromatin DNA binding; GO:0046982 protein heterodimerization activity; GO:0005488 binding; GO:0044877 macromolecular complex binding; GO:0046983 protein dimerization activity; GO:0003676 nucleic acid binding; GO:0031491 nucleosome binding; GO:0005515 protein binding; GO:0003682…	K11253	H3; histone H3	hsa05034 Alcoholism - Homo sapiens (human); hsa05131 Shigellosis - Homo sapiens (human); hsa05202 Transcriptional misregulation in cancer - Homo sapiens (human); hsa05322 Systemic lupus erythematosus - Homo sapiens (human);	IPR009072; IPR007125;	Histone-fold; Histone H2A/H2B/H3;	B	KOG1745	Histones H3 and H4
Q02747	Guanylin OS=Homo sapiens OX=9606 GN=GUCA2A PE=1 SV=2	GUCA2A	12.388		0.935			1.067		0.876		extracellular	GO:0050794 regulation of cellular process; GO:0044707 single-multicellular organism process; GO:0051349 positive regulation of lyase activity; GO:0007586 digestion; GO:0030801 positive regulation of cyclic nucleotide metabolic process; GO:0030823 regulation of cGMP metabolic process; GO:0019219 regulation of nucleobase-containing compound metabolic process; GO:0009891 positive regulation of biosy…	GO:0070062 extracellular exosome; GO:0043226 organelle; GO:0044421 extracellular region part; GO:0031982 vesicle; GO:1903561 extracellular vesicle; GO:0043227 membrane-bounded organelle; GO:0005576 extracellular region; GO:0043230 extracellular organelle;	GO:0030234 enzyme regulator activity; GO:0010853 cyclase activator activity; GO:0005102 receptor binding; GO:0005488 binding; GO:0005179 hormone activity; GO:0010851 cyclase regulator activity; GO:0005515 protein binding; GO:0030250 guanylate cyclase activator activity; GO:0098772 molecular function regulator; GO:0008047 enzyme activator activity; GO:0030249 guanylate cyclase regulator activity;
P02748	Complement component C9 OS=Homo sapiens OX=9606 GN=C9 PE=1 SV=2	C9	63.173	0.974	0.981	0.91	0.98	0.963	1.071	0.951	0.28506	extracellular	GO:0044085 cellular component biogenesis; GO:0065008 regulation of biological quality; GO:0016064 immunoglobulin mediated immune response; GO:0001907 killing by symbiont of host cells; GO:0044764 multi-organism cellular process; GO:0035821 modification of morphology or physiology of other organism; GO:0031347 regulation of defense response; GO:0044004 disruption by symbiont of host cell; GO:00069…	GO:0016020 membrane; GO:0005615 extracellular space; GO:0044421 extracellular region part; GO:0098796 membrane protein complex; GO:0044216 other organism cell; GO:0071944 cell periphery; GO:0031982 vesicle; GO:0005737 cytoplasm; GO:0032991 macromolecular complex; GO:0031224 intrinsic component of membrane; GO:0044424 intracellular part; GO:0005887 integral component of plasma membrane; GO:0005623…	GO:0005515 protein binding; GO:0005488 binding;	K04000	C9; complement component 9	hsa04610 Complement and coagulation cascades - Homo sapiens (human); hsa05020 Prion diseases - Homo sapiens (human); hsa05146 Amoebiasis - Homo sapiens (human); hsa05322 Systemic lupus erythematosus - Homo sapiens (human);	IPR020864; IPR009030;	Membrane attack complex component/perforin (MACPF) domain; Growth factor receptor cysteine-rich domain;
P32754	4-hydroxyphenylpyruvate dioxygenase OS=Homo sapiens OX=9606 GN=HPD PE=1 SV=2	HPD	44.934		1.211	0.98		1.043	0.885	1.136	0.44726	cytoplasm	GO:1902222 erythrose 4-phosphate/phosphoenolpyruvate family amino acid catabolic process; GO:1901606 alpha-amino acid catabolic process; GO:0006725 cellular aromatic compound metabolic process; GO:0044699 single-organism process; GO:0044237 cellular metabolic process; GO:0006559 L-phenylalanine catabolic process; GO:0071704 organic substance metabolic process; GO:0006572 tyrosine catabolic proces…	GO:0016020 membrane; GO:0005783 endoplasmic reticulum; GO:0042175 nuclear outer membrane-endoplasmic reticulum membrane network; GO:0044421 extracellular region part; GO:0031090 organelle membrane; GO:0005737 cytoplasm; GO:0031982 vesicle; GO:0044424 intracellular part; GO:0005623 cell; GO:0044422 organelle part; GO:0070062 extracellular exosome; GO:0044425 membrane part; GO:0005622 intracellular…	GO:0016702 oxidoreductase activity, acting on single donors with incorporation of molecular oxygen, incorporation of two atoms of oxygen; GO:0003868 4-hydroxyphenylpyruvate dioxygenase activity; GO:0016701 oxidoreductase activity, acting on single donors with incorporation of molecular oxygen; GO:0003824 catalytic activity; GO:0005488 binding; GO:0051213 dioxygenase activity; GO:0043167 ion bindi…	K00457	HPD, hppD; 4-hydroxyphenylpyruvate dioxygenase [EC:1.13.11.27]	hsa00130 Ubiquinone and other terpenoid-quinone biosynthesis - Homo sapiens (human); hsa00350 Tyrosine metabolism - Homo sapiens (human); hsa00360 Phenylalanine metabolism - Homo sapiens (human); hsa01100 Metabolic pathways - Homo sapiens (human);	IPR029068; IPR004360;	Glyoxalase/Bleomycin resistance protein/Dihydroxybiphenyl dioxygenase; Glyoxalase/fosfomycin resistance/dioxygenase domain;	E	KOG0638	4-hydroxyphenylpyruvate dioxygenase
O75396	Vesicle-trafficking protein SEC22b OS=Homo sapiens OX=9606 GN=SEC22B PE=1 SV=4	SEC22B	24.593	0.977			1.106			0.883		endoplasmic reticulum,mitochondria	GO:0044085 cellular component biogenesis; GO:1990668 vesicle fusion with endoplasmic reticulum-Golgi intermediate compartment (ERGIC) membrane; GO:0006901 vesicle coating; GO:0048207 vesicle targeting, rough ER to cis-Golgi; GO:0048208 COPII vesicle coating; GO:0044699 single-organism process; GO:0048280 vesicle fusion with Golgi apparatus; GO:0015031 protein transport; GO:0051234 establishment o…	GO:0030658 transport vesicle membrane; GO:0016020 membrane; GO:0042175 nuclear outer membrane-endoplasmic reticulum membrane network; GO:0005783 endoplasmic reticulum; GO:0031090 organelle membrane; GO:0031410 cytoplasmic vesicle; GO:0098796 membrane protein complex; GO:0031982 vesicle; GO:0005737 cytoplasm; GO:0044433 cytoplasmic vesicle part; GO:0032991 macromolecular complex; GO:0031224 intrin…	GO:0000149 SNARE binding; GO:0005484 SNAP receptor activity; GO:0005515 protein binding; GO:0019905 syntaxin binding; GO:0005488 binding;	K08517	SEC22; vesicle transport protein SEC22	hsa04130 SNARE interactions in vesicular transport - Homo sapiens (human); hsa04145 Phagosome - Homo sapiens (human); hsa05134 Legionellosis - Homo sapiens (human);	IPR010908; IPR001388; IPR011012;	Longin domain; Synaptobrevin; Longin-like domain;	U	KOG0862	Synaptobrevin/VAMP-like protein SEC22
Q06830	Peroxiredoxin-1 OS=Homo sapiens OX=9606 GN=PRDX1 PE=1 SV=1	PRDX1	22.11		0.747	0.705		1.164	1.182	0.619	0.003862	cytoplasm	GO:0006801 superoxide metabolic process; GO:0000303 response to superoxide; GO:0065008 regulation of biological quality; GO:0032872 regulation of stress-activated MAPK cascade; GO:0002262 myeloid cell homeostasis; GO:1903533 regulation of protein targeting; GO:0023051 regulation of signaling; GO:0044699 single-organism process; GO:0044237 cellular metabolic process; GO:0048871 multicellular organ…	GO:0097708 intracellular vesicle; GO:0043229 intracellular organelle; GO:0005615 extracellular space; GO:0044421 extracellular region part; GO:0031410 cytoplasmic vesicle; GO:0042470 melanosome; GO:0005737 cytoplasm; GO:0031982 vesicle; GO:0044424 intracellular part; GO:0005829 cytosol; GO:0005623 cell; GO:0005576 extracellular region; GO:0005739 mitochondrion; GO:0048770 pigment granule; GO:0031…	GO:0003723 RNA binding; GO:0016209 antioxidant activity; GO:0005515 protein binding; GO:0016491 oxidoreductase activity; GO:1901363 heterocyclic compound binding; GO:0097159 organic cyclic compound binding; GO:0050839 cell adhesion molecule binding; GO:0042802 identical protein binding; GO:0003824 catalytic activity; GO:0005488 binding; GO:0008379 thioredoxin peroxidase activity; GO:0045296 cadhe…	K13279	PRDX1; peroxiredoxin 1 [EC:1.11.1.15]	hsa04146 Peroxisome - Homo sapiens (human); hsa05146 Amoebiasis - Homo sapiens (human);	IPR019479; IPR000866; IPR012336; IPR013766;	Peroxiredoxin, C-terminal; Alkyl hydroperoxide reductase subunit C/ Thiol specific antioxidant; Thioredoxin-like fold; Thioredoxin domain;	O	KOG0852	Alkyl hydroperoxide reductase, thiol specific antioxidant and related enzymes
Q6UWP8	Suprabasin OS=Homo sapiens OX=9606 GN=SBSN PE=1 SV=2	SBSN	60.54	0.939	1.062	0.876	1.113	1.052	0.938	0.927	0.36942	extracellular		GO:0031012 extracellular matrix; GO:0070062 extracellular exosome; GO:0043226 organelle; GO:0044421 extracellular region part; GO:0031982 vesicle; GO:1903561 extracellular vesicle; GO:0043227 membrane-bounded organelle; GO:0005576 extracellular region; GO:0043230 extracellular organelle;
Q9GZT9	Egl nine homolog 1 OS=Homo sapiens OX=9606 GN=EGLN1 PE=1 SV=1	EGLN1	46.02			0.89			1.174	0.758		cytoplasm	GO:0010941 regulation of cell death; GO:0060412 ventricular septum morphogenesis; GO:0065008 regulation of biological quality; GO:0030815 negative regulation of cAMP metabolic process; GO:0051342 regulation of cyclic-nucleotide phosphodiesterase activity; GO:0045980 negative regulation of nucleotide metabolic process; GO:0022414 reproductive process; GO:0043009 chordate embryonic development; GO:…	GO:0043226 organelle; GO:0043231 intracellular membrane-bounded organelle; GO:0043229 intracellular organelle; GO:0005634 nucleus; GO:0044464 cell part; GO:0005622 intracellular; GO:0005737 cytoplasm; GO:0044424 intracellular part; GO:0043227 membrane-bounded organelle; GO:0005623 cell; GO:0005829 cytosol; GO:0044444 cytoplasmic part;	GO:0019842 vitamin binding; GO:0005506 iron ion binding; GO:0031418 L-ascorbic acid binding; GO:0031543 peptidyl-proline dioxygenase activity; GO:0043167 ion binding; GO:0043177 organic acid binding; GO:0016705 oxidoreductase activity, acting on paired donors, with incorporation or reduction of molecular oxygen; GO:0005515 protein binding; GO:0016706 oxidoreductase activity, acting on paired dono…	K09592	EGLN, HPH; hypoxia-inducible factor prolyl hydroxylase [EC:1.14.11.29]	hsa04066 HIF-1 signaling pathway - Homo sapiens (human); hsa05200 Pathways in cancer - Homo sapiens (human); hsa05211 Renal cell carcinoma - Homo sapiens (human);	IPR002893; IPR006620; IPR005123;	Zinc finger, MYND-type; Prolyl 4-hydroxylase, alpha subunit; Oxoglutarate/iron-dependent dioxygenase;	T	KOG3710	EGL-Nine (EGLN) protein
Q9NZP8	Complement C1r subcomponent-like protein OS=Homo sapiens OX=9606 GN=C1RL PE=1 SV=2	C1RL	53.498	0.974	0.898	0.942	1.026	1.018	1.052	0.909	0.0199023	mitochondria	GO:0016064 immunoglobulin mediated immune response; GO:0002252 immune effector process; GO:0006959 humoral immune response; GO:0050896 response to stimulus; GO:0045087 innate immune response; GO:0071704 organic substance metabolic process; GO:0019724 B cell mediated immunity; GO:0006956 complement activation; GO:0008152 metabolic process; GO:0002250 adaptive immune response; GO:0006958 complement…	GO:0070062 extracellular exosome; GO:0043226 organelle; GO:0005615 extracellular space; GO:0044421 extracellular region part; GO:0031982 vesicle; GO:1903561 extracellular vesicle; GO:0043227 membrane-bounded organelle; GO:0005576 extracellular region; GO:0043230 extracellular organelle;	GO:0004252 serine-type endopeptidase activity; GO:0004175 endopeptidase activity; GO:0008233 peptidase activity; GO:0003824 catalytic activity; GO:0017171 serine hydrolase activity; GO:0008236 serine-type peptidase activity; GO:0070011 peptidase activity, acting on L-amino acid peptides; GO:0016787 hydrolase activity;				IPR009003; IPR000859; IPR000436; IPR001254;	Peptidase S1, PA clan; CUB domain; Sushi/SCR/CCP domain; Serine proteases, trypsin domain;	E	KOG3627	Trypsin
P32004	Neural cell adhesion molecule L1 OS=Homo sapiens OX=9606 GN=L1CAM PE=1 SV=2	L1CAM	140		0.936			1.21		0.774		peroxisome	GO:0065008 regulation of biological quality; GO:0045666 positive regulation of neuron differentiation; GO:0051674 localization of cell; GO:0048666 neuron development; GO:0048869 cellular developmental process; GO:0032989 cellular component morphogenesis; GO:0022008 neurogenesis; GO:0044699 single-organism process; GO:0045927 positive regulation of growth; GO:0001558 regulation of cell growth; GO:…	GO:0016020 membrane; GO:0042995 cell projection; GO:0071944 cell periphery; GO:0030054 cell junction; GO:0070161 anchoring junction; GO:0031224 intrinsic component of membrane; GO:0030426 growth cone; GO:0044463 cell projection part; GO:0005623 cell; GO:0030427 site of polarized growth; GO:0016021 integral component of membrane; GO:0033267 axon part; GO:0005886 plasma membrane; GO:0030424 axon; G…	GO:0005515 protein binding; GO:0005488 binding;	K06550	L1CAM, CD171; L1 cell adhesion molecule	hsa04360 Axon guidance - Homo sapiens (human); hsa04514 Cell adhesion molecules (CAMs) - Homo sapiens (human);	IPR003598; IPR007110; IPR013783; IPR026966; IPR003599; IPR003961; IPR013098;	Immunoglobulin subtype 2; Immunoglobulin-like domain; Immunoglobulin-like fold; Neurofascin/L1/NrCAM, C-terminal domain; Immunoglobulin subtype; Fibronectin type III; Immunoglobulin I-set;	T	KOG3513	Neural cell adhesion molecule L1
Q9BUN1	Protein MENT OS=Homo sapiens OX=9606 GN=MENT PE=2 SV=1	MENT	36.769		0.797			1.019		0.782		extracellular		GO:0005576 extracellular region;
Q9UNN8	Endothelial protein C receptor OS=Homo sapiens OX=9606 GN=PROCR PE=1 SV=1	PROCR	26.671	1.116	0.963	1.003	1.03	1.1	1.001	0.984	0.76128	plasma membrane	GO:0016477 cell migration; GO:0044707 single-multicellular organism process; GO:0007596 blood coagulation; GO:0065008 regulation of biological quality; GO:0050878 regulation of body fluid levels; GO:0051674 localization of cell; GO:0006950 response to stress; GO:0044763 single-organism cellular process; GO:0051241 negative regulation of multicellular organismal process; GO:0044699 single-organism…	GO:0016020 membrane; GO:0044421 extracellular region part; GO:0071944 cell periphery; GO:0030054 cell junction; GO:0031982 vesicle; GO:0031224 intrinsic component of membrane; GO:0044424 intracellular part; GO:0005887 integral component of plasma membrane; GO:0005623 cell; GO:0044422 organelle part; GO:0043228 non-membrane-bounded organelle; GO:0005856 cytoskeleton; GO:0070062 extracellular exoso…	GO:0005515 protein binding; GO:0060089 molecular transducer activity; GO:0004872 receptor activity; GO:0005488 binding;	K06557	PROCR, CD201; protein C receptor, endothelial (EPCR)	hsa04610 Complement and coagulation cascades - Homo sapiens (human);	IPR011161; IPR011162;	MHC class I-like antigen recognition-like; MHC classes I/II-like antigen recognition protein;
Q96BP3	Peptidylprolyl isomerase domain and WD repeat-containing protein 1 OS=Homo sapiens OX=9606 GN=PPWD1 PE=1 SV=1	PPWD1	73.574									cytoplasm	GO:0006725 cellular aromatic compound metabolic process; GO:0044267 cellular protein metabolic process; GO:0044237 cellular metabolic process; GO:0071704 organic substance metabolic process; GO:0006457 protein folding; GO:0000398 mRNA splicing, via spliceosome; GO:0008152 metabolic process; GO:0000377 RNA splicing, via transesterification reactions with bulged adenosine as nucleophile; GO:0046483…	GO:0043229 intracellular organelle; GO:0044446 intracellular organelle part; GO:0032991 macromolecular complex; GO:0031981 nuclear lumen; GO:0044424 intracellular part; GO:0005681 spliceosomal complex; GO:0016604 nuclear body; GO:0005623 cell; GO:0044422 organelle part; GO:0043226 organelle; GO:0043231 intracellular membrane-bounded organelle; GO:0031974 membrane-enclosed lumen; GO:1902494 cataly…	GO:0003755 peptidyl-prolyl cis-trans isomerase activity; GO:0005515 protein binding; GO:0016853 isomerase activity; GO:0003824 catalytic activity; GO:0016859 cis-trans isomerase activity; GO:0005488 binding;	K12736	PPWD1; peptidylprolyl isomerase domain and WD repeat-containing protein 1 [EC:5.2.1.8]		IPR002130; IPR017986; IPR015943; IPR029000;	Cyclophilin-type peptidyl-prolyl cis-trans isomerase domain; WD40-repeat-containing domain; WD40/YVTN repeat-like-containing domain; Cyclophilin-like domain;	O	KOG0882	Cyclophilin-related peptidyl-prolyl cis-trans isomerase
Q8IYW2	Cilia- and flagella-associated protein 46 OS=Homo sapiens OX=9606 GN=CFAP46 PE=2 SV=3	CFAP46	303.5	1.071			0.976			1.097		nucleus	GO:0044085 cellular component biogenesis; GO:0060294 cilium movement involved in cell motility; GO:0016043 cellular component organization; GO:0051674 localization of cell; GO:0060285 cilium-dependent cell motility; GO:0001539 cilium or flagellum-dependent cell motility; GO:0044763 single-organism cellular process; GO:0060271 cilium assembly; GO:0044699 single-organism process; GO:0035082 axoneme…	GO:0043229 intracellular organelle; GO:0005929 cilium; GO:0042995 cell projection; GO:0043232 intracellular non-membrane-bounded organelle; GO:0044430 cytoskeletal part; GO:0044446 intracellular organelle part; GO:0097014 ciliary plasm; GO:0005737 cytoplasm; GO:0044424 intracellular part; GO:0044463 cell projection part; GO:0005623 cell; GO:0044422 organelle part; GO:0043228 non-membrane-bounded …	GO:0005515 protein binding; GO:0005488 binding;				IPR011990;	Tetratricopeptide-like helical domain;
P10124	Serglycin OS=Homo sapiens OX=9606 GN=SRGN PE=1 SV=3	SRGN	17.652			0.835			1.55	0.539		extracellular	GO:0044700 single organism signaling; GO:0051093 negative regulation of developmental process; GO:0065008 regulation of biological quality; GO:0010256 endomembrane system organization; GO:0033370 maintenance of protein location in mast cell secretory granule; GO:0051046 regulation of secretion; GO:0044699 single-organism process; GO:0051241 negative regulation of multicellular organismal process;…	GO:0034774 secretory granule lumen; GO:0016020 membrane; GO:0005615 extracellular space; GO:0044421 extracellular region part; GO:0031090 organelle membrane; GO:0031410 cytoplasmic vesicle; GO:0042588 zymogen granule; GO:0005737 cytoplasm; GO:0031982 vesicle; GO:0044433 cytoplasmic vesicle part; GO:0044424 intracellular part; GO:0005623 cell; GO:0044422 organelle part; GO:0031974 membrane-enclose…	GO:0005518 collagen binding; GO:0005515 protein binding; GO:0005488 binding; GO:0032403 protein complex binding; GO:0044877 macromolecular complex binding;	K06849	PGSG; proteoglycan peptide core protein
P02042	Hemoglobin subunit delta OS=Homo sapiens OX=9606 GN=HBD PE=1 SV=2	HBD	16.055	1.59			0.775			2.052		cytoplasm	GO:0015671 oxygen transport; GO:0044707 single-multicellular organism process; GO:0007596 blood coagulation; GO:0065008 regulation of biological quality; GO:0015669 gas transport; GO:0050878 regulation of body fluid levels; GO:0006950 response to stress; GO:0044699 single-organism process; GO:0050896 response to stimulus; GO:0032501 multicellular organismal process; GO:0007599 hemostasis; GO:0051…	GO:0072562 blood microparticle; GO:0044421 extracellular region part; GO:0005615 extracellular space; GO:0044464 cell part; GO:0005622 intracellular; GO:0005833 hemoglobin complex; GO:0005737 cytoplasm; GO:0032991 macromolecular complex; GO:0044445 cytosolic part; GO:0044424 intracellular part; GO:0043234 protein complex; GO:0005623 cell; GO:0005829 cytosol; GO:0005576 extracellular region; GO:00…	GO:0097159 organic cyclic compound binding; GO:1901363 heterocyclic compound binding; GO:0020037 heme binding; GO:0005506 iron ion binding; GO:0046914 transition metal ion binding; GO:0019825 oxygen binding; GO:0005488 binding; GO:0043167 ion binding; GO:0022892 substrate-specific transporter activity; GO:0046872 metal ion binding; GO:0043169 cation binding; GO:0005515 protein binding; GO:0005344…	K16151	HBD; hemoglobin subunit delta		IPR009050; IPR000971; IPR012292;	Globin-like; Globin; Globin/Protoglobin;	C	KOG3378	Globins and related hemoproteins
P06727	Apolipoprotein A-IV OS=Homo sapiens OX=9606 GN=APOA4 PE=1 SV=3	APOA4	45.398	0.86	1.011	0.858	0.991	1.016	1.088	0.882	0.103983	extracellular	GO:0044085 cellular component biogenesis; GO:0006801 superoxide metabolic process; GO:0065008 regulation of biological quality; GO:0007586 digestion; GO:0032371 regulation of sterol transport; GO:0006066 alcohol metabolic process; GO:0009891 positive regulation of biosynthetic process; GO:0070328 triglyceride homeostasis; GO:0044255 cellular lipid metabolic process; GO:0019216 regulation of lipid…	GO:0005783 endoplasmic reticulum; GO:0005615 extracellular space; GO:0044421 extracellular region part; GO:0031410 cytoplasmic vesicle; GO:0005737 cytoplasm; GO:0031982 vesicle; GO:0034358 plasma lipoprotein particle; GO:0034385 triglyceride-rich plasma lipoprotein particle; GO:0032991 macromolecular complex; GO:0044424 intracellular part; GO:0005623 cell; GO:0034361 very-low-density lipoprotein …	GO:0015485 cholesterol binding; GO:0032934 sterol binding; GO:0070405 ammonium ion binding; GO:0046983 protein dimerization activity; GO:0043167 ion binding; GO:0016209 antioxidant activity; GO:0005319 lipid transporter activity; GO:0022892 substrate-specific transporter activity; GO:0005515 protein binding; GO:0005507 copper ion binding; GO:0098772 molecular function regulator; GO:0005496 steroi…	K08760	APOA4; apolipoprotein A-IV	hsa04975 Fat digestion and absorption - Homo sapiens (human); hsa04977 Vitamin digestion and absorption - Homo sapiens (human); hsa04979 Cholesterol metabolism - Homo sapiens (human);
P67936	Tropomyosin alpha-4 chain OS=Homo sapiens OX=9606 GN=TPM4 PE=1 SV=3	TPM4	28.521	0.416	0.411	0.401	1.587	1.484	1.426	0.273	1.2557e-06	cytoplasm	GO:0030048 actin filament-based movement; GO:0032502 developmental process; GO:0016043 cellular component organization; GO:0001649 osteoblast differentiation; GO:0044707 single-multicellular organism process; GO:0030049 muscle filament sliding; GO:0070252 actin-mediated cell contraction; GO:0003012 muscle system process; GO:0003008 system process; GO:0033275 actin-myosin filament sliding; GO:0001…	GO:0016020 membrane; GO:0044421 extracellular region part; GO:0005938 cell cortex; GO:0030054 cell junction; GO:0071944 cell periphery; GO:0030016 myofibril; GO:0031982 vesicle; GO:0099568 cytoplasmic region; GO:0005737 cytoplasm; GO:0030863 cortical cytoskeleton; GO:0032991 macromolecular complex; GO:0099512 supramolecular fiber; GO:0044424 intracellular part; GO:0099080 supramolecular complex; …	GO:0051015 actin filament binding; GO:0008092 cytoskeletal protein binding; GO:0005488 binding; GO:0043167 ion binding; GO:0044877 macromolecular complex binding; GO:0003779 actin binding; GO:0046872 metal ion binding; GO:0043169 cation binding; GO:0005515 protein binding; GO:0005509 calcium ion binding; GO:0008307 structural constituent of muscle; GO:0005198 structural molecule activity; GO:0032…	K10375	TPM4; tropomyosin 4	hsa04260 Cardiac muscle contraction - Homo sapiens (human); hsa04261 Adrenergic signaling in cardiomyocytes - Homo sapiens (human); hsa05410 Hypertrophic cardiomyopathy (HCM) - Homo sapiens (human); hsa05414 Dilated cardiomyopathy (DCM) - Homo sapiens (human);			Z	KOG1003	Actin filament-coating protein tropomyosin
Q8IYB8	ATP-dependent RNA helicase SUPV3L1, mitochondrial OS=Homo sapiens OX=9606 GN=SUPV3L1 PE=1 SV=1	SUPV3L1	87.99			0.943			0.785	1.201		mitochondria	GO:0010941 regulation of cell death; GO:0031331 positive regulation of cellular catabolic process; GO:0048869 cellular developmental process; GO:0032392 DNA geometric change; GO:0032989 cellular component morphogenesis; GO:0044699 single-organism process; GO:0044237 cellular metabolic process; GO:0000960 regulation of mitochondrial RNA catabolic process; GO:0045927 positive regulation of growth; …	GO:0005759 mitochondrial matrix; GO:0043229 intracellular organelle; GO:0042645 mitochondrial nucleoid; GO:0044429 mitochondrial part; GO:0043232 intracellular non-membrane-bounded organelle; GO:0005737 cytoplasm; GO:0044446 intracellular organelle part; GO:0032991 macromolecular complex; GO:0044424 intracellular part; GO:0000177 cytoplasmic exosome (RNase complex); GO:0005623 cell; GO:0005739 mi…	GO:1901265 nucleoside phosphate binding; GO:0008026 ATP-dependent helicase activity; GO:0046983 protein dimerization activity; GO:0016817 hydrolase activity, acting on acid anhydrides; GO:0005515 protein binding; GO:0016787 hydrolase activity; GO:0016887 ATPase activity; GO:1901363 heterocyclic compound binding; GO:0097159 organic cyclic compound binding; GO:0042802 identical protein binding; GO:…	K17675	SUPV3L1, SUV3; ATP-dependent RNA helicase SUPV3L1/SUV3 [EC:3.6.4.13]		IPR022192; IPR027417; IPR001650;	Mitochondrial degradasome RNA helicase subunit, C-terminal domain; P-loop containing nucleoside triphosphate hydrolase; Helicase, C-terminal;	A	KOG0953	Mitochondrial RNA helicase SUV3, DEAD-box superfamily
Q7L9B9	Endonuclease/exonuclease/phosphatase family domain-containing protein 1 OS=Homo sapiens OX=9606 GN=EEPD1 PE=1 SV=2	EEPD1	62.402			0.325			0.573	0.567		nucleus	GO:0033554 cellular response to stress; GO:0051716 cellular response to stimulus; GO:0006725 cellular aromatic compound metabolic process; GO:0006950 response to stress; GO:0006259 DNA metabolic process; GO:1901360 organic cyclic compound metabolic process; GO:0006807 nitrogen compound metabolic process; GO:0044238 primary metabolic process; GO:0050896 response to stimulus; GO:0044237 cellular me…		GO:0097159 organic cyclic compound binding; GO:1901363 heterocyclic compound binding; GO:0003677 DNA binding; GO:0005488 binding; GO:0003676 nucleic acid binding;				IPR003583; IPR004509; IPR005135; IPR010994;	Helix-hairpin-helix DNA-binding motif, class 1; Competence protein ComEA, helix-hairpin-helix domain; Endonuclease/exonuclease/phosphatase; RuvA domain 2-like;	K	KOG1857	Transcription accessory protein TEX, contains S1 domain
Q5T2S8	Armadillo repeat-containing protein 4 OS=Homo sapiens OX=9606 GN=ARMC4 PE=1 SV=1	ARMC4	115.68	2.071			0.403			5.139		cytoplasm	GO:0050794 regulation of cellular process; GO:0072359 circulatory system development; GO:0044085 cellular component biogenesis; GO:0044707 single-multicellular organism process; GO:0016043 cellular component organization; GO:0007420 brain development; GO:0007389 pattern specification process; GO:0060271 cilium assembly; GO:0044699 single-organism process; GO:0003352 regulation of cilium movement;…	GO:0043229 intracellular organelle; GO:0005929 cilium; GO:0042995 cell projection; GO:0043232 intracellular non-membrane-bounded organelle; GO:0044430 cytoskeletal part; GO:0044446 intracellular organelle part; GO:0097014 ciliary plasm; GO:0005737 cytoplasm; GO:0044424 intracellular part; GO:0044463 cell projection part; GO:0005623 cell; GO:0044422 organelle part; GO:0043228 non-membrane-bounded …	GO:0005515 protein binding; GO:0005488 binding;				IPR023231; IPR011989; IPR016024;	GSKIP domain; Armadillo-like helical; Armadillo-type fold;	S	KOG0167	FOG: Armadillo/beta-catenin-like repeats
Q5TFQ8	Signal-regulatory protein beta-1 isoform 3 OS=Homo sapiens OX=9606 GN=SIRPB1 PE=1 SV=1	SIRPB1	43.359		1.033	0.965		0.948	1.029	1.011	0.8578	extracellular		GO:0031224 intrinsic component of membrane; GO:0016020 membrane; GO:0016021 integral component of membrane; GO:0044425 membrane part;	GO:0005515 protein binding; GO:0005488 binding;	K06551	SIRPA_B1_G, CD172; signal-regulatory protein alpha/beta1/gamma	hsa04380 Osteoclast differentiation - Homo sapiens (human);	IPR007110; IPR013783; IPR003599; IPR013106; IPR003597;	Immunoglobulin-like domain; Immunoglobulin-like fold; Immunoglobulin subtype; Immunoglobulin V-set domain; Immunoglobulin C1-set;
Q04721	Neurogenic locus notch homolog protein 2 OS=Homo sapiens OX=9606 GN=NOTCH2 PE=1 SV=3	NOTCH2	265.4	1	0.99	1.004	1.002	0.986	0.924	1.028	0.322	plasma membrane	GO:0044700 single organism signaling; GO:0003177 pulmonary valve development; GO:0010941 regulation of cell death; GO:0045321 leukocyte activation; GO:0007166 cell surface receptor signaling pathway; GO:0097659 nucleic acid-templated transcription; GO:0003179 heart valve morphogenesis; GO:0044237 cellular metabolic process; GO:0008285 negative regulation of cell proliferation; GO:0008152 metaboli…	GO:0016020 membrane; GO:0005783 endoplasmic reticulum; GO:0042175 nuclear outer membrane-endoplasmic reticulum membrane network; GO:0031090 organelle membrane; GO:0071944 cell periphery; GO:0005737 cytoplasm; GO:0032991 macromolecular complex; GO:0031224 intrinsic component of membrane; GO:0044424 intracellular part; GO:0005887 integral component of plasma membrane; GO:0005623 cell; GO:0044422 or…	GO:0038023 signaling receptor activity; GO:0060089 molecular transducer activity; GO:0001076 transcription factor activity, RNA polymerase II transcription factor binding; GO:0004872 receptor activity; GO:0038049 transcription factor activity, ligand-activated RNA polymerase II transcription factor binding; GO:0005488 binding; GO:0043167 ion binding; GO:0000989 transcription factor activity, tran…	K20994	NOTCH2; Notch 2	hsa01522 Endocrine resistance - Homo sapiens (human); hsa04330 Notch signaling pathway - Homo sapiens (human); hsa04658 Th1 and Th2 cell differentiation - Homo sapiens (human); hsa04919 Thyroid hormone signaling pathway - Homo sapiens (human); hsa05165 Human papillomavirus infection - Homo sapiens (human); hsa05200 Pathways in cancer - Homo sapiens (human); hsa05206 MicroRNAs in cancer - Homo sap…	IPR010660; IPR024600; IPR001881; IPR000742; IPR009030; IPR000800; IPR020683; IPR011656;	Notch, NOD domain; Domain of unknown function DUF3454, notch; EGF-like calcium-binding domain; EGF-like domain; Growth factor receptor cysteine-rich domain; Notch domain; Ankyrin repeat-containing domain; Notch, NODP domain;	T	KOG1217	Fibrillins and related proteins containing Ca2+-binding EGF-like domains
P29401	Transketolase OS=Homo sapiens OX=9606 GN=TKT PE=1 SV=3	TKT	67.877	0.969	0.934	0.916	1.074	1.059	1.014	0.896	0.0100012	cytoplasm	GO:0006739 NADP metabolic process; GO:0016051 carbohydrate biosynthetic process; GO:0019362 pyridine nucleotide metabolic process; GO:0040008 regulation of growth; GO:0006725 cellular aromatic compound metabolic process; GO:0046496 nicotinamide nucleotide metabolic process; GO:0009117 nucleotide metabolic process; GO:0044699 single-organism process; GO:0009058 biosynthetic process; GO:0046364 mon…	GO:0044421 extracellular region part; GO:0031982 vesicle; GO:0005737 cytoplasm; GO:0044424 intracellular part; GO:0016604 nuclear body; GO:0005623 cell; GO:0044422 organelle part; GO:0070062 extracellular exosome; GO:0031974 membrane-enclosed lumen; GO:0005654 nucleoplasm; GO:0070013 intracellular organelle lumen; GO:0016607 nuclear speck; GO:0043209 myelin sheath; GO:0005622 intracellular; GO:00…	GO:0042802 identical protein binding; GO:0003824 catalytic activity; GO:0042803 protein homodimerization activity; GO:0005488 binding; GO:0016744 transferase activity, transferring aldehyde or ketonic groups; GO:0043167 ion binding; GO:0046983 protein dimerization activity; GO:0043169 cation binding; GO:0046872 metal ion binding; GO:0005515 protein binding; GO:0016740 transferase activity; GO:004…	K00615	E2.2.1.1, tktA, tktB; transketolase [EC:2.2.1.1]	hsa00030 Pentose phosphate pathway - Homo sapiens (human); hsa01100 Metabolic pathways - Homo sapiens (human); hsa01200 Carbon metabolism - Homo sapiens (human); hsa01230 Biosynthesis of amino acids - Homo sapiens (human);	IPR005474; IPR009014; IPR033248; IPR005475; IPR029061;	Transketolase, N-terminal; Transketolase C-terminal/Pyruvate-ferredoxin oxidoreductase domain II; Transketolase, C-terminal domain; Transketolase-like, pyrimidine-binding domain; Thiamin diphosphate-binding fold;	G	KOG0523	Transketolase
P54764	Ephrin type-A receptor 4 OS=Homo sapiens OX=9606 GN=EPHA4 PE=1 SV=1	EPHA4	109.86	0.925	0.964	0.869	1.119	1.039	1.24	0.812	0.025377	plasma membrane	GO:0044700 single organism signaling; GO:0032872 regulation of stress-activated MAPK cascade; GO:0032270 positive regulation of cellular protein metabolic process; GO:0014013 regulation of gliogenesis; GO:0007166 cell surface receptor signaling pathway; GO:0032989 cellular component morphogenesis; GO:0018212 peptidyl-tyrosine modification; GO:0043506 regulation of JUN kinase activity; GO:0044237 …	GO:0016020 membrane; GO:0030425 dendrite; GO:0019867 outer membrane; GO:0031090 organelle membrane; GO:0005737 cytoplasm; GO:0044433 cytoplasmic vesicle part; GO:0043025 neuronal cell body; GO:0005887 integral component of plasma membrane; GO:0098858 actin-based cell projection; GO:0005623 cell; GO:0044422 organelle part; GO:0043197 dendritic spine; GO:0005769 early endosome; GO:0098590 plasma me…	GO:1901265 nucleoside phosphate binding; GO:0016773 phosphotransferase activity, alcohol group as acceptor; GO:0005102 receptor binding; GO:0004713 protein tyrosine kinase activity; GO:0005515 protein binding; GO:0046875 ephrin receptor binding; GO:0004672 protein kinase activity; GO:0004888 transmembrane signaling receptor activity; GO:0004871 signal transducer activity; GO:0004714 transmembrane…	K05105	EPHA4, SEK, TYRO1; Eph receptor A4 [EC:2.7.10.1]	hsa04360 Axon guidance - Homo sapiens (human);	IPR011641; IPR013761; IPR001660; IPR003961; IPR001245; IPR011009; IPR001090; IPR027936; IPR000719; IPR013783; IPR020635; IPR034270; IPR008979;	Tyrosine-protein kinase ephrin type A/B receptor-like; Sterile alpha motif/pointed domain; Sterile alpha motif domain; Fibronectin type III; Serine-threonine/tyrosine-protein kinase catalytic domain; Protein kinase-like domain; Ephrin receptor ligand binding domain; Ephrin receptor, transmembrane domain; Protein kinase domain; Immunoglobulin-like fold; Tyrosine-protein kinase, catalytic domain; E…	T	KOG0196	Tyrosine kinase, EPH (ephrin) receptor family
Q9Y657	Spindlin-1 OS=Homo sapiens OX=9606 GN=SPIN1 PE=1 SV=3	SPIN1	29.6	1.001	0.873	1.109	1.043	1.027	0.927	0.995	0.92284	mitochondria	GO:0044700 single organism signaling; GO:0007166 cell surface receptor signaling pathway; GO:0022414 reproductive process; GO:0097659 nucleic acid-templated transcription; GO:0023051 regulation of signaling; GO:0044699 single-organism process; GO:0009058 biosynthetic process; GO:0044237 cellular metabolic process; GO:0007165 signal transduction; GO:0008152 metabolic process; GO:0010646 regulation…	GO:0016020 membrane; GO:0031090 organelle membrane; GO:0005737 cytoplasm; GO:0044424 intracellular part; GO:0005623 cell; GO:0044422 organelle part; GO:0043228 non-membrane-bounded organelle; GO:0005856 cytoskeleton; GO:0031974 membrane-enclosed lumen; GO:0031965 nuclear membrane; GO:0005654 nucleoplasm; GO:0070013 intracellular organelle lumen; GO:0015630 microtubule cytoskeleton; GO:0044464 cel…	GO:0042393 histone binding; GO:0005515 protein binding; GO:0035064 methylated histone binding; GO:0005488 binding;
Q12864	Cadherin-17 OS=Homo sapiens OX=9606 GN=CDH17 PE=2 SV=3	CDH17	92.218									endoplasmic reticulum	GO:0044700 single organism signaling; GO:0045321 leukocyte activation; GO:0007166 cell surface receptor signaling pathway; GO:0048869 cellular developmental process; GO:0045216 cell-cell junction organization; GO:0044699 single-organism process; GO:0051234 establishment of localization; GO:0051130 positive regulation of cellular component organization; GO:0022610 biological adhesion; GO:0007165 s…	GO:0043229 intracellular organelle; GO:0016323 basolateral plasma membrane; GO:0016020 membrane; GO:0030054 cell junction; GO:0071944 cell periphery; GO:0031224 intrinsic component of membrane; GO:0044424 intracellular part; GO:0005623 cell; GO:0016021 integral component of membrane; GO:0005886 plasma membrane; GO:0043231 intracellular membrane-bounded organelle; GO:0043226 organelle; GO:0005634 …	GO:0022804 active transmembrane transporter activity; GO:0015291 secondary active transmembrane transporter activity; GO:0005427 proton-dependent oligopeptide secondary active transmembrane transporter activity; GO:0005102 receptor binding; GO:0015322 secondary active oligopeptide transmembrane transporter activity; GO:0043167 ion binding; GO:0044877 macromolecular complex binding; GO:0022892 sub…	K06811	CDH17; cadherin 17, LI cadherin	hsa05226 Gastric cancer - Homo sapiens (human);	IPR015919; IPR002126;	Cadherin-like; Cadherin;	S	KOG3594	FOG: Cadherin repeats
Q8N7P7	Uncharacterized protein FLJ40521 OS=Homo sapiens OX=9606 PE=2 SV=1	---	48.314		0.924			1.143		0.808		nucleus				K04498	EP300, CREBBP, KAT3; E1A/CREB-binding protein [EC:2.3.1.48]	hsa04024 cAMP signaling pathway - Homo sapiens (human); hsa04066 HIF-1 signaling pathway - Homo sapiens (human); hsa04068 FoxO signaling pathway - Homo sapiens (human); hsa04110 Cell cycle - Homo sapiens (human); hsa04310 Wnt signaling pathway - Homo sapiens (human); hsa04330 Notch signaling pathway - Homo sapiens (human); hsa04350 TGF-beta signaling pathway - Homo sapiens (human); hsa04520 Adher…
A0A075B6H9	Immunoglobulin lambda variable 4-69 OS=Homo sapiens OX=9606 GN=IGLV4-69 PE=1 SV=1	IGLV4-69	12.773	0.888		1.039	1.012		1.072	0.925	0.43502	extracellular	GO:0002376 immune system process; GO:0006955 immune response; GO:0050896 response to stimulus; GO:0002377 immunoglobulin production; GO:0002440 production of molecular mediator of immune response; GO:0002250 adaptive immune response;	GO:0016020 membrane; GO:0005615 extracellular space; GO:0044421 extracellular region part; GO:0044464 cell part; GO:0071944 cell periphery; GO:0005623 cell; GO:0005576 extracellular region; GO:0005886 plasma membrane;	GO:0005515 protein binding; GO:0003823 antigen binding; GO:0005488 binding;	K06553	VPREB, CD179a; pre-B lymphocyte gene		IPR007110; IPR013783; IPR013106; IPR003599;	Immunoglobulin-like domain; Immunoglobulin-like fold; Immunoglobulin V-set domain; Immunoglobulin subtype;
P35558	Phosphoenolpyruvate carboxykinase, cytosolic [GTP] OS=Homo sapiens OX=9606 GN=PCK1 PE=1 SV=3	PCK1	69.194									cytoplasm	GO:0065008 regulation of biological quality; GO:0006066 alcohol metabolic process; GO:0042593 glucose homeostasis; GO:0009891 positive regulation of biosynthetic process; GO:0046683 response to organophosphorus; GO:0044255 cellular lipid metabolic process; GO:0070555 response to interleukin-1; GO:0061402 positive regulation of transcription from RNA polymerase II promoter in response to acidic pH…	GO:0070062 extracellular exosome; GO:0043226 organelle; GO:0044421 extracellular region part; GO:0044464 cell part; GO:0005622 intracellular; GO:0031982 vesicle; GO:1903561 extracellular vesicle; GO:0005737 cytoplasm; GO:0044424 intracellular part; GO:0005829 cytosol; GO:0043227 membrane-bounded organelle; GO:0005623 cell; GO:0005576 extracellular region; GO:0043230 extracellular organelle; GO:00…	GO:1901265 nucleoside phosphate binding; GO:0004611 phosphoenolpyruvate carboxykinase activity; GO:0097159 organic cyclic compound binding; GO:1901363 heterocyclic compound binding; GO:0019003 GDP binding; GO:0031406 carboxylic acid binding; GO:0032553 ribonucleotide binding; GO:0003824 catalytic activity; GO:0016830 carbon-carbon lyase activity; GO:0005488 binding; GO:0032550 purine ribonucleosi…	K01596	E4.1.1.32, pckA, PCK; phosphoenolpyruvate carboxykinase (GTP) [EC:4.1.1.32]	hsa00010 Glycolysis / Gluconeogenesis - Homo sapiens (human); hsa00020 Citrate cycle (TCA cycle) - Homo sapiens (human); hsa00620 Pyruvate metabolism - Homo sapiens (human); hsa01100 Metabolic pathways - Homo sapiens (human); hsa03320 PPAR signaling pathway - Homo sapiens (human); hsa04068 FoxO signaling pathway - Homo sapiens (human); hsa04151 PI3K-Akt signaling pathway - Homo sapiens (human); h…	IPR008210; IPR013035;	Phosphoenolpyruvate carboxykinase, N-terminal; Phosphoenolpyruvate carboxykinase, C-terminal;	C	KOG3749	Phosphoenolpyruvate carboxykinase
Q13477	Mucosal addressin cell adhesion molecule 1 OS=Homo sapiens OX=9606 GN=MADCAM1 PE=1 SV=2	MADCAM1	40.155	0.914	0.922	0.924	0.961	1.028	1.162	0.876	0.145803	plasma membrane	GO:0044700 single organism signaling; GO:0030335 positive regulation of cell migration; GO:0051674 localization of cell; GO:0007166 cell surface receptor signaling pathway; GO:0040017 positive regulation of locomotion; GO:0044699 single-organism process; GO:0051668 localization within membrane; GO:0034113 heterotypic cell-cell adhesion; GO:0022610 biological adhesion; GO:0007165 signal transducti…	GO:0016020 membrane; GO:0044464 cell part; GO:0071944 cell periphery; GO:0044425 membrane part; GO:0031224 intrinsic component of membrane; GO:0005623 cell; GO:0016021 integral component of membrane; GO:0005886 plasma membrane;	GO:0050839 cell adhesion molecule binding; GO:0098640 integrin binding involved in cell-matrix adhesion; GO:0098631 protein binding involved in cell adhesion; GO:0005102 receptor binding; GO:0005488 binding; GO:0044877 macromolecular complex binding; GO:0005178 integrin binding; GO:0005515 protein binding; GO:0098634 protein binding involved in cell-matrix adhesion; GO:0032403 protein complex bin…	K06779	MADCAM1; mucosal vascular addressin cell adhesion molecule 1	hsa04514 Cell adhesion molecules (CAMs) - Homo sapiens (human); hsa04672 Intestinal immune network for IgA production - Homo sapiens (human);	IPR007110; IPR013783; IPR015169; IPR003599;	Immunoglobulin-like domain; Immunoglobulin-like fold; Adhesion molecule, immunoglobulin-like; Immunoglobulin subtype;
O43505	Beta-1,4-glucuronyltransferase 1 OS=Homo sapiens OX=9606 GN=B4GAT1 PE=1 SV=1	B4GAT1	47.119		0.856	0.935		1.063	1.029	0.856	0.079962	extracellular	GO:0043413 macromolecule glycosylation; GO:0006024 glycosaminoglycan biosynthetic process; GO:0048869 cellular developmental process; GO:0048666 neuron development; GO:0032989 cellular component morphogenesis; GO:0022008 neurogenesis; GO:0044699 single-organism process; GO:0009058 biosynthetic process; GO:0044237 cellular metabolic process; GO:0044272 sulfur compound biosynthetic process; GO:0044…	GO:0016020 membrane; GO:0044421 extracellular region part; GO:0031090 organelle membrane; GO:0031982 vesicle; GO:0005737 cytoplasm; GO:0031224 intrinsic component of membrane; GO:0044424 intracellular part; GO:0030173 integral component of Golgi membrane; GO:0005623 cell; GO:0044422 organelle part; GO:0070062 extracellular exosome; GO:0031301 integral component of organelle membrane; GO:0044425 m…	GO:0008375 acetylglucosaminyltransferase activity; GO:0015020 glucuronosyltransferase activity; GO:0016758 transferase activity, transferring hexosyl groups; GO:0003824 catalytic activity; GO:0005488 binding; GO:0043167 ion binding; GO:0046872 metal ion binding; GO:0008194 UDP-glycosyltransferase activity; GO:0043169 cation binding; GO:0016757 transferase activity, transferring glycosyl groups; G…	K21032	B4GAT1; beta-1,4-glucuronyltransferase 1 [EC:2.4.1.-]	hsa00515 Mannose type O-glycan biosynthesis - Homo sapiens (human); hsa01100 Metabolic pathways - Homo sapiens (human);			G	KOG3765	Predicted glycosyltransferase
O43895	Xaa-Pro aminopeptidase 2 OS=Homo sapiens OX=9606 GN=XPNPEP2 PE=1 SV=3	XPNPEP2	75.624		1.004	1.059		1.163	0.986	0.96	0.7056	extracellular	GO:0043687 post-translational protein modification; GO:0006501 C-terminal protein lipidation; GO:0044267 cellular protein metabolic process; GO:0009058 biosynthetic process; GO:0018410 C-terminal protein amino acid modification; GO:0044238 primary metabolic process; GO:1901576 organic substance biosynthetic process; GO:0044237 cellular metabolic process; GO:0044249 cellular biosynthetic process; …	GO:0016020 membrane; GO:0044421 extracellular region part; GO:0071944 cell periphery; GO:0031225 anchored component of membrane; GO:0031982 vesicle; GO:0031224 intrinsic component of membrane; GO:0005623 cell; GO:0005576 extracellular region; GO:0005886 plasma membrane; GO:0043226 organelle; GO:0070062 extracellular exosome; GO:0044425 membrane part; GO:0044464 cell part; GO:1903561 extracellular…	GO:0008238 exopeptidase activity; GO:0008233 peptidase activity; GO:0003824 catalytic activity; GO:0005488 binding; GO:0043167 ion binding; GO:0070006 metalloaminopeptidase activity; GO:0008235 metalloexopeptidase activity; GO:0046872 metal ion binding; GO:0043169 cation binding; GO:0070011 peptidase activity, acting on L-amino acid peptides; GO:0004177 aminopeptidase activity; GO:0016787 hydrola…	K14208	XPNPEP2; Xaa-Pro aminopeptidase 2 [EC:3.4.11.9]	hsa04974 Protein digestion and absorption - Homo sapiens (human);	IPR000994; IPR029149; IPR033740; IPR028980; IPR032416; IPR000587;	Peptidase M24; Creatinase/Aminopeptidase P/Spt16, N-terminal; Aminopeptidase P; Creatinase/Aminopeptidase P, N-terminal; Peptidase M24, C-terminal domain; Creatinase, N-terminal;	E	KOG2413	Xaa-Pro aminopeptidase
P02765	Alpha-2-HS-glycoprotein OS=Homo sapiens OX=9606 GN=AHSG PE=1 SV=2	AHSG	39.34	1.024	0.96	0.987	0.967	1.026	1.004	0.991	0.74808	extracellular	GO:0060627 regulation of vesicle-mediated transport; GO:0051093 negative regulation of developmental process; GO:0045321 leukocyte activation; GO:0009968 negative regulation of signal transduction; GO:0023051 regulation of signaling; GO:0044699 single-organism process; GO:0051241 negative regulation of multicellular organismal process; GO:0030500 regulation of bone mineralization; GO:0031347 regu…	GO:0034774 secretory granule lumen; GO:0005615 extracellular space; GO:0044421 extracellular region part; GO:0031410 cytoplasmic vesicle; GO:0031982 vesicle; GO:0005737 cytoplasm; GO:0044433 cytoplasmic vesicle part; GO:0044424 intracellular part; GO:0005623 cell; GO:0044422 organelle part; GO:0070062 extracellular exosome; GO:0031974 membrane-enclosed lumen; GO:0031983 vesicle lumen; GO:0070013 …	GO:0030234 enzyme regulator activity; GO:0019210 kinase inhibitor activity; GO:0030414 peptidase inhibitor activity; GO:0061134 peptidase regulator activity; GO:0061135 endopeptidase regulator activity; GO:0019207 kinase regulator activity; GO:0004857 enzyme inhibitor activity; GO:0098772 molecular function regulator; GO:0004866 endopeptidase inhibitor activity; GO:0004869 cysteine-type endopepti…	K23409			IPR000010; IPR025760;	Cystatin domain; Fetuin-A-type cystatin domain;
P17927	Complement receptor type 1 OS=Homo sapiens OX=9606 GN=CR1 PE=1 SV=3	CR1	223.66			0.884			1.043	0.848		extracellular	GO:0044409 entry into host; GO:0044700 single organism signaling; GO:0016064 immunoglobulin mediated immune response; GO:0045321 leukocyte activation; GO:0032270 positive regulation of cellular protein metabolic process; GO:0007166 cell surface receptor signaling pathway; GO:0002698 negative regulation of immune effector process; GO:1903318 negative regulation of protein maturation; GO:0045916 ne…	GO:0016020 membrane; GO:0044421 extracellular region part; GO:0031090 organelle membrane; GO:0031410 cytoplasmic vesicle; GO:0071944 cell periphery; GO:0005737 cytoplasm; GO:0031982 vesicle; GO:0044433 cytoplasmic vesicle part; GO:0031224 intrinsic component of membrane; GO:0044424 intracellular part; GO:0005887 integral component of plasma membrane; GO:0005623 cell; GO:0044422 organelle part; GO…	GO:0038023 signaling receptor activity; GO:0001851 complement component C3b binding; GO:0001846 opsonin binding; GO:0005515 protein binding; GO:0004888 transmembrane signaling receptor activity; GO:0004871 signal transducer activity; GO:0001618 virus receptor activity; GO:0060089 molecular transducer activity; GO:0004872 receptor activity; GO:0001847 opsonin receptor activity; GO:0005488 binding;…	K04011	CR1, CD35; complement component (3b/4b) receptor 1	hsa04610 Complement and coagulation cascades - Homo sapiens (human); hsa04640 Hematopoietic cell lineage - Homo sapiens (human); hsa05134 Legionellosis - Homo sapiens (human); hsa05140 Leishmaniasis - Homo sapiens (human); hsa05144 Malaria - Homo sapiens (human); hsa05152 Tuberculosis - Homo sapiens (human);	IPR000436;	Sushi/SCR/CCP domain;	TV	KOG4297	C-type lectin
P01024	Complement C3 OS=Homo sapiens OX=9606 GN=C3 PE=1 SV=2	C3	187.15	1.092	1.014	1.061	0.952	0.995	0.968	1.086	0.030258	endoplasmic reticulum	GO:0044700 single organism signaling; GO:0060627 regulation of vesicle-mediated transport; GO:0065008 regulation of biological quality; GO:0016064 immunoglobulin mediated immune response; GO:0045321 leukocyte activation; GO:0032270 positive regulation of cellular protein metabolic process; GO:0002824 positive regulation of adaptive immune response based on somatic recombination of immune receptor…	GO:0016020 membrane; GO:0034774 secretory granule lumen; GO:0005615 extracellular space; GO:0044421 extracellular region part; GO:0031410 cytoplasmic vesicle; GO:0071944 cell periphery; GO:0031982 vesicle; GO:0005737 cytoplasm; GO:0044433 cytoplasmic vesicle part; GO:0044424 intracellular part; GO:0035578 azurophil granule lumen; GO:0005623 cell; GO:0044422 organelle part; GO:0005775 vacuolar lum…	GO:0008233 peptidase activity; GO:0005102 receptor binding; GO:0008236 serine-type peptidase activity; GO:0061134 peptidase regulator activity; GO:0016787 hydrolase activity; GO:0005515 protein binding; GO:0004857 enzyme inhibitor activity; GO:0098772 molecular function regulator; GO:0004866 endopeptidase inhibitor activity; GO:0031715 C5L2 anaphylatoxin chemotactic receptor binding; GO:0031714 C…	K03990	C3; complement component 3	hsa04080 Neuroactive ligand-receptor interaction - Homo sapiens (human); hsa04145 Phagosome - Homo sapiens (human); hsa04610 Complement and coagulation cascades - Homo sapiens (human); hsa05131 Shigellosis - Homo sapiens (human); hsa05133 Pertussis - Homo sapiens (human); hsa05134 Legionellosis - Homo sapiens (human); hsa05140 Leishmaniasis - Homo sapiens (human); hsa05142 Chagas disease (America…	IPR008993; IPR001599; IPR011626; IPR000020; IPR002890; IPR011625; IPR009048; IPR001134; IPR001840; IPR008930; IPR018933; IPR019565; IPR018081;	Tissue inhibitor of metalloproteinases-like, OB-fold; Alpha-2-macroglobulin; Alpha-macroglobulin complement component; Anaphylatoxin/fibulin; Alpha-2-macroglobulin, N-terminal; Alpha-2-macroglobulin, N-terminal 2; Alpha-macroglobulin, receptor-binding; Netrin domain; Anaphylatoxin, complement system domain; Terpenoid cyclases/protein prenyltransferase alpha-alpha toroid; Netrin module, non-TIMP t…	O	KOG1366	Alpha-macroglobulin
Q13093	Platelet-activating factor acetylhydrolase OS=Homo sapiens OX=9606 GN=PLA2G7 PE=1 SV=1	PLA2G7	50.077	0.828	0.992	1.008	1.094	0.907	1.139	0.901	0.33334	endoplasmic reticulum	GO:0034367 macromolecular complex remodeling; GO:0030335 positive regulation of cell migration; GO:0046486 glycerolipid metabolic process; GO:0040017 positive regulation of locomotion; GO:0044699 single-organism process; GO:0044255 cellular lipid metabolic process; GO:0031347 regulation of defense response; GO:0044237 cellular metabolic process; GO:0006796 phosphate-containing compound metabolic …	GO:0005615 extracellular space; GO:0044421 extracellular region part; GO:0032994 protein-lipid complex; GO:0044464 cell part; GO:0005622 intracellular; GO:0034362 low-density lipoprotein particle; GO:1990777 lipoprotein particle; GO:0005737 cytoplasm; GO:0034358 plasma lipoprotein particle; GO:0032991 macromolecular complex; GO:0044424 intracellular part; GO:0005623 cell; GO:0005576 extracellular…	GO:0003847 1-alkyl-2-acetylglycerophosphocholine esterase activity; GO:0052689 carboxylic ester hydrolase activity; GO:0003824 catalytic activity; GO:0005488 binding; GO:0004623 phospholipase A2 activity; GO:0005543 phospholipid binding; GO:0043167 ion binding; GO:0016788 hydrolase activity, acting on ester bonds; GO:0004620 phospholipase activity; GO:0008289 lipid binding; GO:0016787 hydrolase a…	K01062	PLA2G7, PAFAH; platelet-activating factor acetylhydrolase [EC:3.1.1.47]	hsa00565 Ether lipid metabolism - Homo sapiens (human); hsa01100 Metabolic pathways - Homo sapiens (human);	IPR029058;	Alpha/Beta hydrolase fold;	I	KOG3847	Phospholipase A2 (platelet-activating factor acetylhydrolase in humans)
P55285	Cadherin-6 OS=Homo sapiens OX=9606 GN=CDH6 PE=1 SV=1	CDH6	88.308		1.057	0.946		1.001	1.123	0.943	0.53998	mitochondria	GO:0050794 regulation of cellular process; GO:0044700 single organism signaling; GO:0051716 cellular response to stimulus; GO:0016043 cellular component organization; GO:0007166 cell surface receptor signaling pathway; GO:0098609 cell-cell adhesion; GO:0045216 cell-cell junction organization; GO:0044763 single-organism cellular process; GO:0044699 single-organism process; GO:0023052 signaling; GO…	GO:0016020 membrane; GO:0044421 extracellular region part; GO:0071944 cell periphery; GO:0031982 vesicle; GO:0031224 intrinsic component of membrane; GO:0005623 cell; GO:0016021 integral component of membrane; GO:0005576 extracellular region; GO:0005886 plasma membrane; GO:0043226 organelle; GO:0070062 extracellular exosome; GO:0044425 membrane part; GO:0044464 cell part; GO:1903561 extracellular…	GO:0046872 metal ion binding; GO:0043169 cation binding; GO:0005509 calcium ion binding; GO:0005488 binding; GO:0043167 ion binding;	K06798	CDH6; cadherin 6, type 2, K-cadherin		IPR015919; IPR027397; IPR000233; IPR002126;	Cadherin-like; Catenin binding domain; Cadherin, cytoplasmic domain; Cadherin;	S	KOG3594	FOG: Cadherin repeats
P61626	Lysozyme C OS=Homo sapiens OX=9606 GN=LYZ PE=1 SV=1	LYZ	16.537	1.066	0.968	1.014	0.925	0.978	1.033	1.038	0.42368	extracellular	GO:0044707 single-multicellular organism process; GO:0065008 regulation of biological quality; GO:0019835 cytolysis; GO:0045321 leukocyte activation; GO:0002283 neutrophil activation involved in immune response; GO:0002252 immune effector process; GO:0044267 cellular protein metabolic process; GO:0098542 defense response to other organism; GO:0044699 single-organism process; GO:0006959 humoral im…	GO:0034774 secretory granule lumen; GO:1904724 tertiary granule lumen; GO:0005615 extracellular space; GO:0044421 extracellular region part; GO:0031410 cytoplasmic vesicle; GO:0005737 cytoplasm; GO:0031982 vesicle; GO:0044433 cytoplasmic vesicle part; GO:0044424 intracellular part; GO:0035578 azurophil granule lumen; GO:0005623 cell; GO:0044422 organelle part; GO:0005775 vacuolar lumen; GO:007006…	GO:0003796 lysozyme activity; GO:0042802 identical protein binding; GO:0003824 catalytic activity; GO:0005488 binding; GO:0016798 hydrolase activity, acting on glycosyl bonds; GO:0004553 hydrolase activity, hydrolyzing O-glycosyl compounds; GO:0016787 hydrolase activity; GO:0005515 protein binding; GO:0061783 peptidoglycan muralytic activity;	K13915	LYZ; lysozyme C [EC:3.2.1.17]	hsa04970 Salivary secretion - Homo sapiens (human);	IPR023346;	Lysozyme-like domain;
Q96MT3	Prickle-like protein 1 OS=Homo sapiens OX=9606 GN=PRICKLE1 PE=1 SV=2	PRICKLE1	94.299		0.05			0.18		0.278		nucleus	GO:0044700 single organism signaling; GO:0032270 positive regulation of cellular protein metabolic process; GO:0007166 cell surface receptor signaling pathway; GO:0035148 tube formation; GO:0043009 chordate embryonic development; GO:0032436 positive regulation of proteasomal ubiquitin-dependent protein catabolic process; GO:0051169 nuclear transport; GO:0015031 protein transport; GO:1903364 posit…	GO:0043229 intracellular organelle; GO:0016020 membrane; GO:0031090 organelle membrane; GO:0005635 nuclear envelope; GO:0044446 intracellular organelle part; GO:0031967 organelle envelope; GO:0005737 cytoplasm; GO:0012505 endomembrane system; GO:0044424 intracellular part; GO:0005623 cell; GO:0005829 cytosol; GO:0044422 organelle part; GO:0043231 intracellular membrane-bounded organelle; GO:00432…	GO:0043169 cation binding; GO:0046872 metal ion binding; GO:0005515 protein binding; GO:0008270 zinc ion binding; GO:0046914 transition metal ion binding; GO:0005488 binding; GO:0043167 ion binding;	K04511	PRICKLE; prickle	hsa04310 Wnt signaling pathway - Homo sapiens (human);	IPR001781; IPR033723; IPR033726; IPR033727; IPR010442;	Zinc finger, LIM-type; PET prickle; LIM2 prickle; LIM3 prickle; PET domain;	TZR	KOG1704	FOG: LIM domain
P35443	Thrombospondin-4 OS=Homo sapiens OX=9606 GN=THBS4 PE=1 SV=2	THBS4	105.87	1.013	0.92	0.963	1.012	1.092	1.041	0.921	0.080639	extracellular	GO:0051093 negative regulation of developmental process; GO:0030335 positive regulation of cell migration; GO:0032270 positive regulation of cellular protein metabolic process; GO:0051674 localization of cell; GO:0040017 positive regulation of locomotion; GO:0071603 endothelial cell-cell adhesion; GO:0051241 negative regulation of multicellular organismal process; GO:0044699 single-organism proce…	GO:0043229 intracellular organelle; GO:0005615 extracellular space; GO:0044421 extracellular region part; GO:0005783 endoplasmic reticulum; GO:0031982 vesicle; GO:0005737 cytoplasm; GO:0016529 sarcoplasmic reticulum; GO:0012505 endomembrane system; GO:0044424 intracellular part; GO:0016528 sarcoplasm; GO:0005623 cell; GO:0044420 extracellular matrix component; GO:0005576 extracellular region; GO:…	GO:0008083 growth factor activity; GO:0005102 receptor binding; GO:0043167 ion binding; GO:0044877 macromolecular complex binding; GO:0005515 protein binding; GO:0005178 integrin binding; GO:0008201 heparin binding; GO:1901681 sulfur compound binding; GO:0050839 cell adhesion molecule binding; GO:0097367 carbohydrate derivative binding; GO:0005488 binding; GO:0046872 metal ion binding; GO:0043169…	K04659	THBS2S; thrombospondin 2/3/4/5	hsa04145 Phagosome - Homo sapiens (human); hsa04151 PI3K-Akt signaling pathway - Homo sapiens (human); hsa04510 Focal adhesion - Homo sapiens (human); hsa04512 ECM-receptor interaction - Homo sapiens (human); hsa05144 Malaria - Homo sapiens (human); hsa05165 Human papillomavirus infection - Homo sapiens (human);	IPR024665; IPR001881; IPR008859; IPR000742; IPR013320; IPR001791;	Thrombospondin/cartilage oligomeric matrix protein, coiled-coil domain; EGF-like calcium-binding domain; Thrombospondin, C-terminal; EGF-like domain; Concanavalin A-like lectin/glucanase domain; Laminin G domain;	H	KOG4292	Cubilin, multiligand receptor mediating cobalamin absorption
P40925	Malate dehydrogenase, cytoplasmic OS=Homo sapiens OX=9606 GN=MDH1 PE=1 SV=4	MDH1	36.426	0.76	0.577	0.668	1.175	1.404	1.153	0.537	0.0035389	cytoplasm	GO:0043648 dicarboxylic acid metabolic process; GO:0016051 carbohydrate biosynthetic process; GO:0019362 pyridine nucleotide metabolic process; GO:0019319 hexose biosynthetic process; GO:0006725 cellular aromatic compound metabolic process; GO:0046496 nicotinamide nucleotide metabolic process; GO:0006734 NADH metabolic process; GO:0009117 nucleotide metabolic process; GO:0044699 single-organism p…	GO:0043229 intracellular organelle; GO:0005615 extracellular space; GO:0044421 extracellular region part; GO:0031982 vesicle; GO:0005737 cytoplasm; GO:0044424 intracellular part; GO:0005829 cytosol; GO:0005623 cell; GO:0005576 extracellular region; GO:0005739 mitochondrion; GO:0043231 intracellular membrane-bounded organelle; GO:0043226 organelle; GO:0070062 extracellular exosome; GO:0043209 myel…	GO:0047860 diiodophenylpyruvate reductase activity; GO:1901265 nucleoside phosphate binding; GO:0005515 protein binding; GO:0000166 nucleotide binding; GO:0048037 cofactor binding; GO:0016491 oxidoreductase activity; GO:0016614 oxidoreductase activity, acting on CH-OH group of donors; GO:1901363 heterocyclic compound binding; GO:0097159 organic cyclic compound binding; GO:0016616 oxidoreductase a…	K00025	MDH1; malate dehydrogenase [EC:1.1.1.37]	hsa00020 Citrate cycle (TCA cycle) - Homo sapiens (human); hsa00270 Cysteine and methionine metabolism - Homo sapiens (human); hsa00620 Pyruvate metabolism - Homo sapiens (human); hsa00630 Glyoxylate and dicarboxylate metabolism - Homo sapiens (human); hsa01100 Metabolic pathways - Homo sapiens (human); hsa01200 Carbon metabolism - Homo sapiens (human); hsa04964 Proximal tubule bicarbonate reclam…	IPR022383; IPR016040; IPR001236; IPR015955;	Lactate/malate dehydrogenase, C-terminal; NAD(P)-binding domain; Lactate/malate dehydrogenase, N-terminal; Lactate dehydrogenase/glycoside hydrolase, family 4, C-terminal;	C	KOG1496	Malate dehydrogenase
P0DP08	Immunoglobulin heavy variable 4-38-2 OS=Homo sapiens OX=9606 GN=IGHV4-38-2 PE=3 SV=1	IGHV4-38-2	13.016		0.973			1.098		0.886		extracellular			GO:0005515 protein binding; GO:0005488 binding;	K06856	IGH; immunoglobulin heavy chain	hsa04020 Calcium signaling pathway - Homo sapiens (human); hsa04064 NF-kappa B signaling pathway - Homo sapiens (human); hsa04072 Phospholipase D signaling pathway - Homo sapiens (human); hsa04145 Phagosome - Homo sapiens (human); hsa04151 PI3K-Akt signaling pathway - Homo sapiens (human); hsa04640 Hematopoietic cell lineage - Homo sapiens (human); hsa04650 Natural killer cell mediated cytotoxici…	IPR007110; IPR013783; IPR013106;	Immunoglobulin-like domain; Immunoglobulin-like fold; Immunoglobulin V-set domain;
P30740	Leukocyte elastase inhibitor OS=Homo sapiens OX=9606 GN=SERPINB1 PE=1 SV=1	SERPINB1	42.741	0.622	0.59	0.589	1.425	1.483	1.167	0.442	0.00044079	cytoplasm	GO:0050794 regulation of cellular process; GO:0010951 negative regulation of endopeptidase activity; GO:0045321 leukocyte activation; GO:0002283 neutrophil activation involved in immune response; GO:0002252 immune effector process; GO:0060255 regulation of macromolecule metabolic process; GO:0044699 single-organism process; GO:0048523 negative regulation of cellular process; GO:0048519 negative r…	GO:0016020 membrane; GO:0034774 secretory granule lumen; GO:0005615 extracellular space; GO:0044421 extracellular region part; GO:0031410 cytoplasmic vesicle; GO:0005737 cytoplasm; GO:0031982 vesicle; GO:0044433 cytoplasmic vesicle part; GO:0044424 intracellular part; GO:0005623 cell; GO:0044422 organelle part; GO:0031974 membrane-enclosed lumen; GO:0070062 extracellular exosome; GO:0031983 vesic…	GO:0004867 serine-type endopeptidase inhibitor activity; GO:0030234 enzyme regulator activity; GO:0030414 peptidase inhibitor activity; GO:0061134 peptidase regulator activity; GO:0061135 endopeptidase regulator activity; GO:0098772 molecular function regulator; GO:0004857 enzyme inhibitor activity; GO:0004866 endopeptidase inhibitor activity;	K23425			IPR023796;	Serpin domain;	V	KOG2392	Serpin
Q9P265	Disco-interacting protein 2 homolog B OS=Homo sapiens OX=9606 GN=DIP2B PE=1 SV=3	DIP2B	171.49									plasma membrane	GO:0008152 metabolic process;	GO:0043229 intracellular organelle; GO:0016020 membrane; GO:0044421 extracellular region part; GO:0005737 cytoplasm; GO:0031982 vesicle; GO:0044424 intracellular part; GO:0005623 cell; GO:0005576 extracellular region; GO:0043226 organelle; GO:0070062 extracellular exosome; GO:0043231 intracellular membrane-bounded organelle; GO:0005634 nucleus; GO:0005622 intracellular; GO:0044464 cell part; GO:1…	GO:0003824 catalytic activity;				IPR010506; IPR000873;	DMAP1-binding domain; AMP-dependent synthetase/ligase;	R	KOG3628	Predicted AMP-binding protein
Q9UQP3	Tenascin-N OS=Homo sapiens OX=9606 GN=TNN PE=1 SV=2	TNN	144.03			1.079			0.986	1.094		extracellular	GO:0001649 osteoblast differentiation; GO:0051093 negative regulation of developmental process; GO:0009968 negative regulation of signal transduction; GO:0051674 localization of cell; GO:0023051 regulation of signaling; GO:0048869 cellular developmental process; GO:0048666 neuron development; GO:0090090 negative regulation of canonical Wnt signaling pathway; GO:0032989 cellular component morphoge…	GO:0031012 extracellular matrix; GO:0044421 extracellular region part; GO:0044464 cell part; GO:0005578 proteinaceous extracellular matrix; GO:0009986 cell surface; GO:0005623 cell; GO:0005576 extracellular region;	GO:0050839 cell adhesion molecule binding; GO:0042802 identical protein binding; GO:0005102 receptor binding; GO:0005488 binding; GO:0044877 macromolecular complex binding; GO:0005515 protein binding; GO:0005178 integrin binding; GO:0032403 protein complex binding;	K06252	TN; tenascin	hsa04151 PI3K-Akt signaling pathway - Homo sapiens (human); hsa04510 Focal adhesion - Homo sapiens (human); hsa04512 ECM-receptor interaction - Homo sapiens (human); hsa05165 Human papillomavirus infection - Homo sapiens (human); hsa05206 MicroRNAs in cancer - Homo sapiens (human);	IPR002181; IPR013783; IPR000742; IPR014716; IPR003961; IPR014715;	Fibrinogen, alpha/beta/gamma chain, C-terminal globular domain; Immunoglobulin-like fold; EGF-like domain; Fibrinogen, alpha/beta/gamma chain, C-terminal globular, subdomain 1; Fibronectin type III; Fibrinogen, alpha/beta/gamma chain, C-terminal globular, subdomain 2;	TW	KOG1225	Teneurin-1 and related extracellular matrix proteins, contain EGF-like repeats
Q9H7R5	Zinc finger protein 665 OS=Homo sapiens OX=9606 GN=ZNF665 PE=2 SV=3	ZNF665	77.639			1.106			0.85	1.301		nucleus	GO:0050794 regulation of cellular process; GO:0006725 cellular aromatic compound metabolic process; GO:0097659 nucleic acid-templated transcription; GO:0060255 regulation of macromolecule metabolic process; GO:0019219 regulation of nucleobase-containing compound metabolic process; GO:0009058 biosynthetic process; GO:0044237 cellular metabolic process; GO:0071704 organic substance metabolic proces…	GO:0043226 organelle; GO:0043231 intracellular membrane-bounded organelle; GO:0043229 intracellular organelle; GO:0005634 nucleus; GO:0044464 cell part; GO:0005622 intracellular; GO:0044424 intracellular part; GO:0043227 membrane-bounded organelle; GO:0005623 cell;	GO:0097159 organic cyclic compound binding; GO:1901363 heterocyclic compound binding; GO:0003677 DNA binding; GO:0005488 binding; GO:0003676 nucleic acid binding; GO:0043167 ion binding; GO:0043169 cation binding; GO:0046872 metal ion binding;	K09228	KRAB; KRAB domain-containing zinc finger protein	hsa05168 Herpes simplex virus 1 infection - Homo sapiens (human);	IPR015880; IPR007087; IPR001909; IPR013087;	Zinc finger, C2H2-like; Zinc finger, C2H2; Krueppel-associated box; Zinc finger C2H2-type/integrase DNA-binding domain;	R	KOG1721	FOG: Zn-finger
P48741	Putative heat shock 70 kDa protein 7 OS=Homo sapiens OX=9606 GN=HSPA7 PE=5 SV=2	HSPA7	40.244	0.903			1.051			0.859		cytoplasm		GO:0070062 extracellular exosome; GO:0043226 organelle; GO:0072562 blood microparticle; GO:0005615 extracellular space; GO:0044421 extracellular region part; GO:0031982 vesicle; GO:1903561 extracellular vesicle; GO:0043227 membrane-bounded organelle; GO:0005576 extracellular region; GO:0043230 extracellular organelle;	GO:0005524 ATP binding; GO:1901265 nucleoside phosphate binding; GO:0001882 nucleoside binding; GO:0043167 ion binding; GO:0000166 nucleotide binding; GO:0097159 organic cyclic compound binding; GO:1901363 heterocyclic compound binding; GO:0032549 ribonucleoside binding; GO:0097367 carbohydrate derivative binding; GO:0032553 ribonucleotide binding; GO:0005488 binding; GO:0032550 purine ribonucleo…	K03283	HSPA1s; heat shock 70kDa protein 1/2/6/8	hsa03040 Spliceosome - Homo sapiens (human); hsa04010 MAPK signaling pathway - Homo sapiens (human); hsa04141 Protein processing in endoplasmic reticulum - Homo sapiens (human); hsa04144 Endocytosis - Homo sapiens (human); hsa04213 Longevity regulating pathway - multiple species - Homo sapiens (human); hsa04612 Antigen processing and presentation - Homo sapiens (human); hsa04915 Estrogen signalin…			O	KOG0101	Molecular chaperones HSP70/HSC70, HSP70 superfamily
O00151	PDZ and LIM domain protein 1 OS=Homo sapiens OX=9606 GN=PDLIM1 PE=1 SV=4	PDLIM1	36.071	0.676	0.479	0.66	1.331	1.491	1.443	0.426	0.00173557	cytoplasm	GO:0050794 regulation of cellular process; GO:0010468 regulation of gene expression; GO:0006355 regulation of transcription, DNA-templated; GO:0006950 response to stress; GO:0031326 regulation of cellular biosynthetic process; GO:0080090 regulation of primary metabolic process; GO:0009628 response to abiotic stimulus; GO:0060255 regulation of macromolecule metabolic process; GO:0019219 regulation…	GO:0043229 intracellular organelle; GO:0043232 intracellular non-membrane-bounded organelle; GO:0030054 cell junction; GO:0005737 cytoplasm; GO:0070161 anchoring junction; GO:0032991 macromolecular complex; GO:0044424 intracellular part; GO:0005913 cell-cell adherens junction; GO:0005667 transcription factor complex; GO:0005911 cell-cell junction; GO:0005623 cell; GO:0043228 non-membrane-bounded …	GO:0043167 ion binding; GO:0005515 protein binding; GO:0008270 zinc ion binding; GO:0003712 transcription cofactor activity; GO:0098632 protein binding involved in cell-cell adhesion; GO:0050839 cell adhesion molecule binding; GO:0098641 cadherin binding involved in cell-cell adhesion; GO:0098631 protein binding involved in cell adhesion; GO:0046914 transition metal ion binding; GO:0005488 bindin…	K23353			IPR001781; IPR006643; IPR001478; IPR031847;	Zinc finger, LIM-type; Zasp-like motif; PDZ domain; Domain of unknown function DUF4749;	TZ	KOG1703	Adaptor protein Enigma and related PDZ-LIM proteins
Q9UJU6	Drebrin-like protein OS=Homo sapiens OX=9606 GN=DBNL PE=1 SV=1	DBNL	48.207									nucleus	GO:0044700 single organism signaling; GO:0044085 cellular component biogenesis; GO:0032872 regulation of stress-activated MAPK cascade; GO:0045321 leukocyte activation; GO:0032270 positive regulation of cellular protein metabolic process; GO:0032989 cellular component morphogenesis; GO:0043506 regulation of JUN kinase activity; GO:0044237 cellular metabolic process; GO:0071900 regulation of prote…	GO:0016020 membrane; GO:0030425 dendrite; GO:0044421 extracellular region part; GO:0031090 organelle membrane; GO:0099568 cytoplasmic region; GO:0005737 cytoplasm; GO:0044433 cytoplasmic vesicle part; GO:0032991 macromolecular complex; GO:0005623 cell; GO:1904813 ficolin-1-rich granule lumen; GO:0044422 organelle part; GO:0005769 early endosome; GO:0043228 non-membrane-bounded organelle; GO:00700…	GO:0051015 actin filament binding; GO:0050839 cell adhesion molecule binding; GO:0008092 cytoskeletal protein binding; GO:0030234 enzyme regulator activity; GO:0005488 binding; GO:0045296 cadherin binding; GO:0044877 macromolecular complex binding; GO:0003779 actin binding; GO:0019904 protein domain specific binding; GO:0008022 protein C-terminus binding; GO:0005515 protein binding; GO:0098772 mo…	K20520	DBNL, ABP1; drebrin-like protein		IPR001452; IPR029006; IPR002108;	SH3 domain; ADF-H/Gelsolin-like domain; Actin-depolymerising factor homology domain;	Z	KOG3655	Drebrins and related actin binding proteins
O00584	Ribonuclease T2 OS=Homo sapiens OX=9606 GN=RNASET2 PE=1 SV=2	RNASET2	29.48			0.9			1.017	0.885		extracellular	GO:0045321 leukocyte activation; GO:0002283 neutrophil activation involved in immune response; GO:0006725 cellular aromatic compound metabolic process; GO:0002252 immune effector process; GO:0044699 single-organism process; GO:0050896 response to stimulus; GO:0044237 cellular metabolic process; GO:0071704 organic substance metabolic process; GO:0051234 establishment of localization; GO:0044270 ce…	GO:0034774 secretory granule lumen; GO:0005615 extracellular space; GO:0044421 extracellular region part; GO:0005783 endoplasmic reticulum; GO:0031410 cytoplasmic vesicle; GO:0031982 vesicle; GO:0005737 cytoplasm; GO:0044433 cytoplasmic vesicle part; GO:0044424 intracellular part; GO:0035578 azurophil granule lumen; GO:0005623 cell; GO:0044422 organelle part; GO:0005775 vacuolar lumen; GO:0070062…	GO:0003723 RNA binding; GO:0004521 endoribonuclease activity; GO:0016787 hydrolase activity; GO:0016894 endonuclease activity, active with either ribo- or deoxyribonucleic acids and producing 3'-phosphomonoesters; GO:1901363 heterocyclic compound binding; GO:0097159 organic cyclic compound binding; GO:0003824 catalytic activity; GO:0033897 ribonuclease T2 activity; GO:0005488 binding; GO:0016892 …	K01166	E3.1.27.1; ribonuclease T2 [EC:3.1.27.1]				A	KOG1642	Ribonuclease, T2 family
P16284	Platelet endothelial cell adhesion molecule OS=Homo sapiens OX=9606 GN=PECAM1 PE=1 SV=2	PECAM1	82.521	0.956	0.959	0.907	1.072	1.09	1.108	0.863	0.00195638	peroxisome	GO:0044700 single organism signaling; GO:0045321 leukocyte activation; GO:0051674 localization of cell; GO:0001568 blood vessel development; GO:0044699 single-organism process; GO:0072011 glomerular endothelium development; GO:0006909 phagocytosis; GO:0051234 establishment of localization; GO:0050904 diapedesis; GO:0022610 biological adhesion; GO:0007165 signal transduction; GO:0007154 cell commu…	GO:0016020 membrane; GO:0005615 extracellular space; GO:0044421 extracellular region part; GO:0031090 organelle membrane; GO:0031410 cytoplasmic vesicle; GO:0098857 membrane microdomain; GO:0071944 cell periphery; GO:0030054 cell junction; GO:0005737 cytoplasm; GO:0031982 vesicle; GO:0044433 cytoplasmic vesicle part; GO:0031224 intrinsic component of membrane; GO:0044424 intracellular part; GO:00…	GO:0005515 protein binding; GO:0005488 binding;	K06471	PECAM1, CD31; platelet/endothelial cell adhesion molecule	hsa04514 Cell adhesion molecules (CAMs) - Homo sapiens (human); hsa04670 Leukocyte transendothelial migration - Homo sapiens (human); hsa05144 Malaria - Homo sapiens (human); hsa05418 Fluid shear stress and atherosclerosis - Homo sapiens (human);	IPR003598; IPR007110; IPR013783; IPR003599;	Immunoglobulin subtype 2; Immunoglobulin-like domain; Immunoglobulin-like fold; Immunoglobulin subtype;
P30040	Endoplasmic reticulum resident protein 29 OS=Homo sapiens OX=9606 GN=ERP29 PE=1 SV=4	ERP29	28.993			0.398			1.107	0.36		extracellular	GO:0010941 regulation of cell death; GO:0032270 positive regulation of cellular protein metabolic process; GO:0023051 regulation of signaling; GO:1902533 positive regulation of intracellular signal transduction; GO:0044699 single-organism process; GO:0051046 regulation of secretion; GO:1905897 regulation of response to endoplasmic reticulum stress; GO:0015031 protein transport; GO:0051234 establi…	GO:0005790 smooth endoplasmic reticulum; GO:0016020 membrane; GO:0044421 extracellular region part; GO:0005783 endoplasmic reticulum; GO:0031410 cytoplasmic vesicle; GO:0031982 vesicle; GO:0005737 cytoplasm; GO:0044424 intracellular part; GO:0005623 cell; GO:0044422 organelle part; GO:0048770 pigment granule; GO:0070062 extracellular exosome; GO:0031974 membrane-enclosed lumen; GO:0070013 intrace…	GO:0005515 protein binding; GO:0042802 identical protein binding; GO:0051087 chaperone binding; GO:0042803 protein homodimerization activity; GO:0005488 binding; GO:0046983 protein dimerization activity;	K09586	ERP29; endoplasmic reticulum protein 29	hsa04141 Protein processing in endoplasmic reticulum - Homo sapiens (human);	IPR012336; IPR011679; IPR012883;	Thioredoxin-like fold; Endoplasmic reticulum, protein ERp29, C-terminal; ERp29, N-terminal;
Q9Y646	Carboxypeptidase Q OS=Homo sapiens OX=9606 GN=CPQ PE=1 SV=1	CPQ	51.887	0.922	0.915	0.93	1.057	1.098	1.072	0.857	0.00021925	plasma membrane	GO:0065008 regulation of biological quality; GO:0006518 peptide metabolic process; GO:0006725 cellular aromatic compound metabolic process; GO:1901615 organic hydroxy compound metabolic process; GO:0044699 single-organism process; GO:0050896 response to stimulus; GO:0044237 cellular metabolic process; GO:0071704 organic substance metabolic process; GO:0009611 response to wounding; GO:0008152 meta…	GO:0043229 intracellular organelle; GO:0005615 extracellular space; GO:0044421 extracellular region part; GO:0005783 endoplasmic reticulum; GO:0031982 vesicle; GO:0005737 cytoplasm; GO:0012505 endomembrane system; GO:0044424 intracellular part; GO:0005623 cell; GO:0005576 extracellular region; GO:0043231 intracellular membrane-bounded organelle; GO:0043226 organelle; GO:0070062 extracellular exos…	GO:0004180 carboxypeptidase activity; GO:0008233 peptidase activity; GO:0008238 exopeptidase activity; GO:0043167 ion binding; GO:0008235 metalloexopeptidase activity; GO:0046983 protein dimerization activity; GO:0005515 protein binding; GO:0016787 hydrolase activity; GO:0008237 metallopeptidase activity; GO:0042802 identical protein binding; GO:0003824 catalytic activity; GO:0005488 binding; GO:…	K01302	CPQ; carboxypeptidase Q [EC:3.4.17.-]		IPR007484;	Peptidase M28;	OPR	KOG2195	Transferrin receptor and related proteins containing the protease-associated (PA) domain
A0A0C4DH34	Immunoglobulin heavy variable 4-28 OS=Homo sapiens OX=9606 GN=IGHV4-28 PE=3 SV=1	IGHV4-28	13.124	1	0.96	0.981	1.041	1.138	0.971	0.934	0.2324	extracellular	GO:0044700 single organism signaling; GO:0002694 regulation of leukocyte activation; GO:0016064 immunoglobulin mediated immune response; GO:0007166 cell surface receptor signaling pathway; GO:0098542 defense response to other organism; GO:0044699 single-organism process; GO:0051249 regulation of lymphocyte activation; GO:0009607 response to biotic stimulus; GO:0051234 establishment of localizatio…	GO:0016020 membrane; GO:0044421 extracellular region part; GO:0005615 extracellular space; GO:0009897 external side of plasma membrane; GO:0071944 cell periphery; GO:0042571 immunoglobulin complex, circulating; GO:0019814 immunoglobulin complex; GO:0032991 macromolecular complex; GO:0005623 cell; GO:0005576 extracellular region; GO:0005886 plasma membrane; GO:0072562 blood microparticle; GO:00444…	GO:0034987 immunoglobulin receptor binding; GO:0005515 protein binding; GO:0005102 receptor binding; GO:0003823 antigen binding; GO:0005488 binding;	K06856	IGH; immunoglobulin heavy chain	hsa04020 Calcium signaling pathway - Homo sapiens (human); hsa04064 NF-kappa B signaling pathway - Homo sapiens (human); hsa04072 Phospholipase D signaling pathway - Homo sapiens (human); hsa04145 Phagosome - Homo sapiens (human); hsa04151 PI3K-Akt signaling pathway - Homo sapiens (human); hsa04640 Hematopoietic cell lineage - Homo sapiens (human); hsa04650 Natural killer cell mediated cytotoxici…	IPR007110; IPR013783; IPR013106;	Immunoglobulin-like domain; Immunoglobulin-like fold; Immunoglobulin V-set domain;
P0DP01	Immunoglobulin heavy variable 1-8 OS=Homo sapiens OX=9606 GN=IGHV1-8 PE=3 SV=1	IGHV1-8	12.992	0.896	1.002	1.165	1.09	0.951	0.943	1.026	0.81324	extracellular			GO:0005515 protein binding; GO:0005488 binding;				IPR007110; IPR013783; IPR013106;	Immunoglobulin-like domain; Immunoglobulin-like fold; Immunoglobulin V-set domain;
P49407	Beta-arrestin-1 OS=Homo sapiens OX=9606 GN=ARRB1 PE=1 SV=2	ARRB1	47.065			0.68			1.228	0.554		cytoplasm	GO:0044085 cellular component biogenesis; GO:0044700 single organism signaling; GO:0010941 regulation of cell death; GO:0022414 reproductive process; GO:0050796 regulation of insulin secretion; GO:0009891 positive regulation of biosynthetic process; GO:0030038 contractile actin filament bundle assembly; GO:0002793 positive regulation of peptide secretion; GO:0044237 cellular metabolic process; GO…	GO:0030425 dendrite; GO:0016020 membrane; GO:0031090 organelle membrane; GO:0005737 cytoplasm; GO:0044433 cytoplasmic vesicle part; GO:0005623 cell; GO:0044422 organelle part; GO:0031143 pseudopodium; GO:0043197 dendritic spine; GO:0043228 non-membrane-bounded organelle; GO:0005765 lysosomal membrane; GO:0005654 nucleoplasm; GO:0098590 plasma membrane region; GO:0005622 intracellular; GO:0005764 …	GO:0035612 AP-2 adaptor complex binding; GO:0098748 endocytic adaptor activity; GO:0031434 mitogen-activated protein kinase kinase binding; GO:0031625 ubiquitin protein ligase binding; GO:0005102 receptor binding; GO:0060589 nucleoside-triphosphatase regulator activity; GO:0030695 GTPase regulator activity; GO:0061134 peptidase regulator activity; GO:0043028 cysteine-type endopeptidase regulator …	K04439	ARRB; beta-arrestin	hsa04010 MAPK signaling pathway - Homo sapiens (human); hsa04062 Chemokine signaling pathway - Homo sapiens (human); hsa04144 Endocytosis - Homo sapiens (human); hsa04340 Hedgehog signaling pathway - Homo sapiens (human); hsa04728 Dopaminergic synapse - Homo sapiens (human); hsa04740 Olfactory transduction - Homo sapiens (human); hsa04926 Relaxin signaling pathway - Homo sapiens (human); hsa04928…	IPR011021; IPR014756; IPR014752; IPR014753; IPR011022;	Arrestin-like, N-terminal; Immunoglobulin E-set; Arrestin, C-terminal; Arrestin, N-terminal; Arrestin C-terminal-like domain;	T	KOG3865	Arrestin
P98160	Basement membrane-specific heparan sulfate proteoglycan core protein OS=Homo sapiens OX=9606 GN=HSPG2 PE=1 SV=4	HSPG2	468.83	0.946	0.931	0.957	0.988	1.068	1.044	0.914	0.021784	extracellular	GO:0072359 circulatory system development; GO:0016043 cellular component organization; GO:0044707 single-multicellular organism process; GO:0001568 blood vessel development; GO:0006024 glycosaminoglycan biosynthetic process; GO:0006026 aminoglycan catabolic process; GO:0044267 cellular protein metabolic process; GO:0044699 single-organism process; GO:0044255 cellular lipid metabolic process; GO:0…	GO:0016020 membrane; GO:0005615 extracellular space; GO:0044421 extracellular region part; GO:0030054 cell junction; GO:0071944 cell periphery; GO:0031982 vesicle; GO:0005737 cytoplasm; GO:0044424 intracellular part; GO:0005623 cell; GO:0044420 extracellular matrix component; GO:0044422 organelle part; GO:0005604 basement membrane; GO:0005775 vacuolar lumen; GO:0070062 extracellular exosome; GO:0…	GO:0046872 metal ion binding; GO:0043169 cation binding; GO:0008022 protein C-terminus binding; GO:0005515 protein binding; GO:0005509 calcium ion binding; GO:0005488 binding; GO:0043167 ion binding;	K06255	HSPG2; heparan sulfate proteoglycan 2 (perlecan)	hsa04512 ECM-receptor interaction - Homo sapiens (human); hsa05161 Hepatitis B - Homo sapiens (human); hsa05205 Proteoglycans in cancer - Homo sapiens (human);	IPR003598; IPR000034; IPR007110; IPR001881; IPR000082; IPR003599; IPR000742; IPR013098; IPR013320; IPR001791; IPR013783; IPR002049; IPR013106;	Immunoglobulin subtype 2; Laminin IV; Immunoglobulin-like domain; EGF-like calcium-binding domain; SEA domain; Immunoglobulin subtype; EGF-like domain; Immunoglobulin I-set; Concanavalin A-like lectin/glucanase domain; Laminin G domain; Immunoglobulin-like fold; Laminin EGF domain; Immunoglobulin V-set domain;	O	KOG3509	Basement membrane-specific heparan sulfate proteoglycan (HSPG) core protein
Q12756	Kinesin-like protein KIF1A OS=Homo sapiens OX=9606 GN=KIF1A PE=1 SV=2	KIF1A	191.06									nucleus	GO:0046907 intracellular transport; GO:0098930 axonal transport; GO:0044763 single-organism cellular process; GO:0044699 single-organism process; GO:0007017 microtubule-based process; GO:0030705 cytoskeleton-dependent intracellular transport; GO:0099111 microtubule-based transport; GO:1902582 single-organism intracellular transport; GO:0051234 establishment of localization; GO:0051641 cellular lo…	GO:0005874 microtubule; GO:0005737 cytoplasm; GO:0099568 cytoplasmic region; GO:0032838 cell projection cytoplasm; GO:0032991 macromolecular complex; GO:0099512 supramolecular fiber; GO:0044424 intracellular part; GO:0099080 supramolecular complex; GO:0005623 cell; GO:0044422 organelle part; GO:0043228 non-membrane-bounded organelle; GO:0005856 cytoskeleton; GO:0015630 microtubule cytoskeleton; G…	GO:0003774 motor activity; GO:1901265 nucleoside phosphate binding; GO:0016817 hydrolase activity, acting on acid anhydrides; GO:0005515 protein binding; GO:0016787 hydrolase activity; GO:0016887 ATPase activity; GO:0097159 organic cyclic compound binding; GO:1901363 heterocyclic compound binding; GO:0008092 cytoskeletal protein binding; GO:0016462 pyrophosphatase activity; GO:0003824 catalytic a…	K10392	KIF1; kinesin family member 1		IPR008984; IPR022140; IPR027417; IPR022164; IPR032405; IPR000253; IPR001752; IPR001849; IPR011993;	SMAD/FHA domain; Kinesin-like KIF1-type; P-loop containing nucleoside triphosphate hydrolase; Kinesin-like; Kinesin-associated; Forkhead-associated (FHA) domain; Kinesin motor domain; Pleckstrin homology domain; PH domain-like;	Z	KOG0245	Kinesin-like protein
Q08ET2	Sialic acid-binding Ig-like lectin 14 OS=Homo sapiens OX=9606 GN=SIGLEC14 PE=1 SV=1	SIGLEC14	43.97									extracellular	GO:0045321 leukocyte activation; GO:0002283 neutrophil activation involved in immune response; GO:0002252 immune effector process; GO:0044699 single-organism process; GO:0050896 response to stimulus; GO:0045087 innate immune response; GO:0051234 establishment of localization; GO:0022610 biological adhesion; GO:1902578 single-organism localization; GO:0002275 myeloid cell activation involved in im…	GO:0016020 membrane; GO:0031090 organelle membrane; GO:0031410 cytoplasmic vesicle; GO:0071944 cell periphery; GO:0031982 vesicle; GO:0005737 cytoplasm; GO:0044433 cytoplasmic vesicle part; GO:0031224 intrinsic component of membrane; GO:0044424 intracellular part; GO:0005623 cell; GO:0044422 organelle part; GO:0070821 tertiary granule membrane; GO:0044425 membrane part; GO:0044464 cell part; GO:0…	GO:0030246 carbohydrate binding; GO:0005515 protein binding; GO:0005488 binding;	K06549	SIGLEC5_14, CD170; sialic acid binding Ig-like lectin 5/14		IPR003598; IPR007110; IPR013783; IPR013106; IPR003599;	Immunoglobulin subtype 2; Immunoglobulin-like domain; Immunoglobulin-like fold; Immunoglobulin V-set domain; Immunoglobulin subtype;	RP	KOG4475	FOG: Immunoglobin and related proteins
P08174	Complement decay-accelerating factor OS=Homo sapiens OX=9606 GN=CD55 PE=1 SV=4	CD55	41.4	1.007	0.978	0.973	0.984	1.019	0.988	0.989	0.51062	extracellular	GO:0044409 entry into host; GO:0002694 regulation of leukocyte activation; GO:0065008 regulation of biological quality; GO:0016064 immunoglobulin mediated immune response; GO:0032944 regulation of mononuclear cell proliferation; GO:0045321 leukocyte activation; GO:0002698 negative regulation of immune effector process; GO:1903318 negative regulation of protein maturation; GO:0045916 negative regu…	GO:0016020 membrane; GO:0044421 extracellular region part; GO:0031410 cytoplasmic vesicle; GO:0031090 organelle membrane; GO:0098857 membrane microdomain; GO:0071944 cell periphery; GO:0031982 vesicle; GO:0005737 cytoplasm; GO:0044433 cytoplasmic vesicle part; GO:0031224 intrinsic component of membrane; GO:0044424 intracellular part; GO:0005887 integral component of plasma membrane; GO:0005623 ce…	GO:0008289 lipid binding; GO:0060089 molecular transducer activity; GO:0005515 protein binding; GO:0004872 receptor activity; GO:0001618 virus receptor activity; GO:0005488 binding;	K04006	DAF, CD55; decay accelerating factor	hsa04610 Complement and coagulation cascades - Homo sapiens (human); hsa04640 Hematopoietic cell lineage - Homo sapiens (human); hsa05416 Viral myocarditis - Homo sapiens (human);	IPR000436;	Sushi/SCR/CCP domain;	TV	KOG4297	C-type lectin
P08185	Corticosteroid-binding globulin OS=Homo sapiens OX=9606 GN=SERPINA6 PE=1 SV=1	SERPINA6	45.14	1.02	1.039	1.026	1.002	0.992	0.958	1.045	0.039275	plasma membrane	GO:0050794 regulation of cellular process; GO:0010951 negative regulation of endopeptidase activity; GO:0060255 regulation of macromolecule metabolic process; GO:0044699 single-organism process; GO:0031324 negative regulation of cellular metabolic process; GO:0048519 negative regulation of biological process; GO:0048523 negative regulation of cellular process; GO:0051346 negative regulation of hy…	GO:0070062 extracellular exosome; GO:0043226 organelle; GO:0005615 extracellular space; GO:0044421 extracellular region part; GO:0031982 vesicle; GO:1903561 extracellular vesicle; GO:0043227 membrane-bounded organelle; GO:0005576 extracellular region; GO:0043230 extracellular organelle;	GO:0097159 organic cyclic compound binding; GO:0004867 serine-type endopeptidase inhibitor activity; GO:0030234 enzyme regulator activity; GO:0005488 binding; GO:0030414 peptidase inhibitor activity; GO:0061134 peptidase regulator activity; GO:0008289 lipid binding; GO:0061135 endopeptidase regulator activity; GO:0098772 molecular function regulator; GO:0004857 enzyme inhibitor activity; GO:00048…	K04525	SERPINA; serpin peptidase inhibitor, clade A		IPR023796;	Serpin domain;	V	KOG2392	Serpin
Q92823	Neuronal cell adhesion molecule OS=Homo sapiens OX=9606 GN=NRCAM PE=1 SV=3	NRCAM	143.89			1.134			1.009	1.124		peroxisome	GO:0044700 single organism signaling; GO:0044085 cellular component biogenesis; GO:0031290 retinal ganglion cell axon guidance; GO:0021700 developmental maturation; GO:0065008 regulation of biological quality; GO:0045666 positive regulation of neuron differentiation; GO:0051674 localization of cell; GO:0001568 blood vessel development; GO:0048869 cellular developmental process; GO:0048666 neuron …	GO:0016020 membrane; GO:0031226 intrinsic component of plasma membrane; GO:0042995 cell projection; GO:0009897 external side of plasma membrane; GO:0043194 axon initial segment; GO:0071944 cell periphery; GO:0031224 intrinsic component of membrane; GO:0005887 integral component of plasma membrane; GO:0044463 cell projection part; GO:0005623 cell; GO:0005576 extracellular region; GO:0016021 integr…	GO:0086080 protein binding involved in heterotypic cell-cell adhesion; GO:0008092 cytoskeletal protein binding; GO:0098631 protein binding involved in cell adhesion; GO:0005488 binding; GO:0005515 protein binding; GO:0098632 protein binding involved in cell-cell adhesion; GO:0030506 ankyrin binding;	K06756	NRCAM; neuronal cell adhesion molecule	hsa04514 Cell adhesion molecules (CAMs) - Homo sapiens (human);	IPR003598; IPR007110; IPR013783; IPR026966; IPR003599; IPR003961; IPR013098;	Immunoglobulin subtype 2; Immunoglobulin-like domain; Immunoglobulin-like fold; Neurofascin/L1/NrCAM, C-terminal domain; Immunoglobulin subtype; Fibronectin type III; Immunoglobulin I-set;	T	KOG3513	Neural cell adhesion molecule L1
O14498	Immunoglobulin superfamily containing leucine-rich repeat protein OS=Homo sapiens OX=9606 GN=ISLR PE=2 SV=1	ISLR	45.997	1.024	1.006	0.909	0.967	1.009	1.054	0.97	0.52292	extracellular	GO:0016192 vesicle-mediated transport; GO:0044763 single-organism cellular process; GO:0002576 platelet degranulation; GO:0044699 single-organism process; GO:0051234 establishment of localization; GO:0006810 transport; GO:0022610 biological adhesion; GO:0045055 regulated exocytosis; GO:1902578 single-organism localization; GO:0032940 secretion by cell; GO:0007155 cell adhesion; GO:0051179 localiz…	GO:0034774 secretory granule lumen; GO:0005615 extracellular space; GO:0044421 extracellular region part; GO:0031410 cytoplasmic vesicle; GO:0005737 cytoplasm; GO:0031982 vesicle; GO:0044433 cytoplasmic vesicle part; GO:0044424 intracellular part; GO:0005623 cell; GO:0044422 organelle part; GO:0031974 membrane-enclosed lumen; GO:0070062 extracellular exosome; GO:0031983 vesicle lumen; GO:0070013 …	GO:0005515 protein binding; GO:0005488 binding;				IPR003598; IPR007110; IPR000483; IPR013783; IPR032675; IPR013098;	Immunoglobulin subtype 2; Immunoglobulin-like domain; Cysteine-rich flanking region, C-terminal; Immunoglobulin-like fold; Leucine-rich repeat domain, L domain-like; Immunoglobulin I-set;	R	KOG0619	FOG: Leucine rich repeat
P31946	14-3-3 protein beta/alpha OS=Homo sapiens OX=9606 GN=YWHAB PE=1 SV=3	YWHAB	28.082		0.688	0.578		1.185	1.355	0.498	0.02392	cytoplasm	GO:0044085 cellular component biogenesis; GO:0044700 single organism signaling; GO:0065008 regulation of biological quality; GO:0010941 regulation of cell death; GO:0010608 posttranscriptional regulation of gene expression; GO:0044237 cellular metabolic process; GO:0010821 regulation of mitochondrion organization; GO:0015031 protein transport; GO:0008152 metabolic process; GO:1901028 regulation o…	GO:0016020 membrane; GO:0044421 extracellular region part; GO:0031090 organelle membrane; GO:0031410 cytoplasmic vesicle; GO:0030054 cell junction; GO:0031982 vesicle; GO:0005737 cytoplasm; GO:0044433 cytoplasmic vesicle part; GO:0032991 macromolecular complex; GO:0017053 transcriptional repressor complex; GO:0044424 intracellular part; GO:0005623 cell; GO:0044422 organelle part; GO:0048770 pigme…	GO:0003714 transcription corepressor activity; GO:0016597 amino acid binding; GO:0050815 phosphoserine binding; GO:0044877 macromolecular complex binding; GO:0043167 ion binding; GO:0043177 organic acid binding; GO:0005515 protein binding; GO:0045309 protein phosphorylated amino acid binding; GO:0003712 transcription cofactor activity; GO:0051219 phosphoprotein binding; GO:0050839 cell adhesion m…	K16197	YWHAB_Q_Z; 14-3-3 protein beta/theta/zeta	hsa04110 Cell cycle - Homo sapiens (human); hsa04114 Oocyte meiosis - Homo sapiens (human); hsa04151 PI3K-Akt signaling pathway - Homo sapiens (human); hsa04390 Hippo signaling pathway - Homo sapiens (human); hsa05160 Hepatitis C - Homo sapiens (human); hsa05161 Hepatitis B - Homo sapiens (human); hsa05203 Viral carcinogenesis - Homo sapiens (human);	IPR023410;	14-3-3 domain;	O	KOG0841	Multifunctional chaperone (14-3-3 family)
Q9NPH3	Interleukin-1 receptor accessory protein OS=Homo sapiens OX=9606 GN=IL1RAP PE=1 SV=2	IL1RAP	65.418	0.916	0.886	0.921	1.101	1.089	1.131	0.82	0.00027748	peroxisome	GO:0044085 cellular component biogenesis; GO:0044700 single organism signaling; GO:0065008 regulation of biological quality; GO:0007166 cell surface receptor signaling pathway; GO:0051965 positive regulation of synapse assembly; GO:0032656 regulation of interleukin-13 production; GO:0032754 positive regulation of interleukin-5 production; GO:0071345 cellular response to cytokine stimulus; GO:0015…	GO:0016020 membrane; GO:0031226 intrinsic component of plasma membrane; GO:0005615 extracellular space; GO:0044421 extracellular region part; GO:0044459 plasma membrane part; GO:0044425 membrane part; GO:0044464 cell part; GO:0071944 cell periphery; GO:0031224 intrinsic component of membrane; GO:0005887 integral component of plasma membrane; GO:0005623 cell; GO:0016021 integral component of membr…	GO:0038023 signaling receptor activity; GO:0004896 cytokine receptor activity; GO:1990782 protein tyrosine kinase binding; GO:0019901 protein kinase binding; GO:0005515 protein binding; GO:0004888 transmembrane signaling receptor activity; GO:0019900 kinase binding; GO:0004871 signal transducer activity; GO:0060089 molecular transducer activity; GO:0004872 receptor activity; GO:0005488 binding; G…	K04723	IL1RAP; interleukin 1 receptor accessory protein	hsa04010 MAPK signaling pathway - Homo sapiens (human); hsa04060 Cytokine-cytokine receptor interaction - Homo sapiens (human); hsa04659 Th17 cell differentiation - Homo sapiens (human); hsa04750 Inflammatory mediator regulation of TRP channels - Homo sapiens (human);	IPR007110; IPR013783; IPR003599; IPR000157;	Immunoglobulin-like domain; Immunoglobulin-like fold; Immunoglobulin subtype; Toll/interleukin-1 receptor homology (TIR) domain;	T	KOG4641	FOG: Toll/interleukin receptor and related proteins containing LRR and TIR repeats
Q14574	Desmocollin-3 OS=Homo sapiens OX=9606 GN=DSC3 PE=1 SV=3	DSC3	99.968	1.074	0.964	1.016	0.93	0.919	0.975	1.081	0.097536	extracellular	GO:0044707 single-multicellular organism process; GO:0065008 regulation of biological quality; GO:0031424 keratinization; GO:0043009 chordate embryonic development; GO:0048869 cellular developmental process; GO:0044699 single-organism process; GO:0022610 biological adhesion; GO:0009913 epidermal cell differentiation; GO:0030154 cell differentiation; GO:0007155 cell adhesion; GO:0008544 epidermis …	GO:0016020 membrane; GO:0001533 cornified envelope; GO:0071944 cell periphery; GO:0044425 membrane part; GO:0044464 cell part; GO:0005622 intracellular; GO:0030054 cell junction; GO:0005737 cytoplasm; GO:0070161 anchoring junction; GO:0031224 intrinsic component of membrane; GO:0044424 intracellular part; GO:0005623 cell; GO:0005911 cell-cell junction; GO:0005576 extracellular region; GO:0016021 …	GO:0045295 gamma-catenin binding; GO:0046872 metal ion binding; GO:0043169 cation binding; GO:0005515 protein binding; GO:0005509 calcium ion binding; GO:0005488 binding; GO:0043167 ion binding;	K07602	DSC3; desmocollin 3		IPR015919; IPR027397; IPR000233; IPR014868; IPR002126;	Cadherin-like; Catenin binding domain; Cadherin, cytoplasmic domain; Cadherin prodomain; Cadherin;	S	KOG3594	FOG: Cadherin repeats
Q8TCU4	Alstrom syndrome protein 1 OS=Homo sapiens OX=9606 GN=ALMS1 PE=1 SV=4	ALMS1	461.06	0.943			0.933			1.011		nucleus	GO:0050794 regulation of cellular process; GO:0044085 cellular component biogenesis; GO:0016043 cellular component organization; GO:0032956 regulation of actin cytoskeleton organization; GO:0044699 single-organism process; GO:0060271 cilium assembly; GO:0044087 regulation of cellular component biogenesis; GO:0097711 ciliary basal body docking; GO:1903047 mitotic cell cycle process; GO:0022406 mem…	GO:0043229 intracellular organelle; GO:0005929 cilium; GO:0000922 spindle pole; GO:0042995 cell projection; GO:0043232 intracellular non-membrane-bounded organelle; GO:0044430 cytoskeletal part; GO:0005737 cytoplasm; GO:0044446 intracellular organelle part; GO:0044424 intracellular part; GO:0005829 cytosol; GO:0005623 cell; GO:0005819 spindle; GO:0044422 organelle part; GO:0043228 non-membrane-bo…	GO:0005515 protein binding; GO:0051393 alpha-actinin binding; GO:0008092 cytoskeletal protein binding; GO:0005488 binding; GO:0042805 actinin binding;	K16741	ALMS1; alstrom syndrome protein 1		IPR029299;	ALMS motif;
Q5SW79	Centrosomal protein of 170 kDa OS=Homo sapiens OX=9606 GN=CEP170 PE=1 SV=1	CEP170	175.29	1.085		1.078	0.694		1.103	1.204	0.52826	nucleus		GO:0016020 membrane; GO:0044450 microtubule organizing center part; GO:0005874 microtubule; GO:0031090 organelle membrane; GO:0005737 cytoplasm; GO:0099512 supramolecular fiber; GO:0044424 intracellular part; GO:0099080 supramolecular complex; GO:0005623 cell; GO:0044422 organelle part; GO:0043228 non-membrane-bounded organelle; GO:0005856 cytoskeleton; GO:0005815 microtubule organizing center; G…	GO:0005515 protein binding; GO:0005488 binding;	K16463	CEP170; centrosomal protein CEP170		IPR008984; IPR000253; IPR029300;	SMAD/FHA domain; Forkhead-associated (FHA) domain; CEP170, C-terminal;	R	KOG1881	Anion exchanger adaptor protein Kanadaptin, contains FHA domain
O75144	ICOS ligand OS=Homo sapiens OX=9606 GN=ICOSLG PE=1 SV=2	ICOSLG	33.348	1.126	1.001	1.052	0.924	0.943	0.968	1.121	0.036342	mitochondria	GO:0050863 regulation of T cell activation; GO:0050794 regulation of cellular process; GO:0044700 single organism signaling; GO:0002694 regulation of leukocyte activation; GO:0032944 regulation of mononuclear cell proliferation; GO:0045321 leukocyte activation; GO:0042127 regulation of cell proliferation; GO:0042102 positive regulation of T cell proliferation; GO:0009628 response to abiotic stimu…	GO:0016020 membrane; GO:0044421 extracellular region part; GO:0071944 cell periphery; GO:0031982 vesicle; GO:0031224 intrinsic component of membrane; GO:0005623 cell; GO:0016021 integral component of membrane; GO:0005576 extracellular region; GO:0005886 plasma membrane; GO:0043226 organelle; GO:0070062 extracellular exosome; GO:0044425 membrane part; GO:0044464 cell part; GO:1903561 extracellular…	GO:0005515 protein binding; GO:0005102 receptor binding; GO:0005488 binding;	K06710	ICOSLG, ICOSL, CD275; inducible T-cell co-stimulator ligand	hsa04514 Cell adhesion molecules (CAMs) - Homo sapiens (human); hsa04672 Intestinal immune network for IgA production - Homo sapiens (human);	IPR007110; IPR013783; IPR013162; IPR003599; IPR013106;	Immunoglobulin-like domain; Immunoglobulin-like fold; CD80-like, immunoglobulin C2-set; Immunoglobulin subtype; Immunoglobulin V-set domain;
P26927	Hepatocyte growth factor-like protein OS=Homo sapiens OX=9606 GN=MST1 PE=1 SV=2	MST1	80.319	0.922	0.912	0.918	1.065	1.031	1.136	0.851	0.030675	extracellular	GO:0044700 single organism signaling; GO:0045859 regulation of protein kinase activity; GO:0050794 regulation of cellular process; GO:0043255 regulation of carbohydrate biosynthetic process; GO:0006111 regulation of gluconeogenesis; GO:0007166 cell surface receptor signaling pathway; GO:0060255 regulation of macromolecule metabolic process; GO:0048012 hepatocyte growth factor receptor signaling p…	GO:0070062 extracellular exosome; GO:0043226 organelle; GO:0005615 extracellular space; GO:0044421 extracellular region part; GO:0031982 vesicle; GO:1903561 extracellular vesicle; GO:0043227 membrane-bounded organelle; GO:0005576 extracellular region; GO:0043230 extracellular organelle;	GO:0004252 serine-type endopeptidase activity; GO:0004175 endopeptidase activity; GO:0008233 peptidase activity; GO:0030971 receptor tyrosine kinase binding; GO:1990782 protein tyrosine kinase binding; GO:0005102 receptor binding; GO:0003824 catalytic activity; GO:0017171 serine hydrolase activity; GO:0005488 binding; GO:0019901 protein kinase binding; GO:0008236 serine-type peptidase activity; G…	K23441			IPR009003; IPR003609; IPR000001; IPR001254; IPR013806;	Peptidase S1, PA clan; PAN/Apple domain; Kringle; Serine proteases, trypsin domain; Kringle-like fold;	TU	KOG1026	Nerve growth factor receptor TRKA and related tyrosine kinases
Q9NP80	Calcium-independent phospholipase A2-gamma OS=Homo sapiens OX=9606 GN=PNPLA8 PE=1 SV=1	PNPLA8	88.476		0.895			1.245		0.719		mitochondria	GO:0046717 acid secretion; GO:0046470 phosphatidylcholine metabolic process; GO:0046486 glycerolipid metabolic process; GO:0016053 organic acid biosynthetic process; GO:1901568 fatty acid derivative metabolic process; GO:0044699 single-organism process; GO:0009058 biosynthetic process; GO:0044255 cellular lipid metabolic process; GO:0044237 cellular metabolic process; GO:0006796 phosphate-contain…	GO:0016020 membrane; GO:0042175 nuclear outer membrane-endoplasmic reticulum membrane network; GO:0005783 endoplasmic reticulum; GO:0031090 organelle membrane; GO:0005737 cytoplasm; GO:0044438 microbody part; GO:0031224 intrinsic component of membrane; GO:0044424 intracellular part; GO:0005623 cell; GO:0044422 organelle part; GO:0005778 peroxisomal membrane; GO:0044425 membrane part; GO:0005622 i…	GO:0005524 ATP binding; GO:0052689 carboxylic ester hydrolase activity; GO:1901265 nucleoside phosphate binding; GO:0001882 nucleoside binding; GO:0043167 ion binding; GO:0016787 hydrolase activity; GO:0000166 nucleotide binding; GO:0016298 lipase activity; GO:0047499 calcium-independent phospholipase A2 activity; GO:0097159 organic cyclic compound binding; GO:1901363 heterocyclic compound bindin…	K16815	PNPLA8; calcium-independent phospholipase A2-gamma		IPR016035; IPR002641;	Acyl transferase/acyl hydrolase/lysophospholipase; Patatin/Phospholipase A2-related;	I	KOG4231	Intracellular membrane-bound Ca2+-independent phospholipase A2
P61769	Beta-2-microglobulin OS=Homo sapiens OX=9606 GN=B2M PE=1 SV=1	B2M	13.714	0.893	0.999	1.022	1.061	0.891	1.175	0.932	0.5091	extracellular	GO:0044700 single organism signaling; GO:0098542 defense response to other organism; GO:1904437 positive regulation of transferrin receptor binding; GO:0032091 negative regulation of protein binding; GO:0002480 antigen processing and presentation of exogenous peptide antigen via MHC class I, TAP-independent; GO:0031347 regulation of defense response; GO:0044237 cellular metabolic process; GO:0009…	GO:0016020 membrane; GO:0044421 extracellular region part; GO:0009897 external side of plasma membrane; GO:0031090 organelle membrane; GO:0005737 cytoplasm; GO:0044433 cytoplasmic vesicle part; GO:0032991 macromolecular complex; GO:0005623 cell; GO:0044422 organelle part; GO:0005769 early endosome; GO:0031905 early endosome lumen; GO:0070062 extracellular exosome; GO:0005925 focal adhesion; GO:00…	GO:0097367 carbohydrate derivative binding; GO:0005515 protein binding; GO:0042802 identical protein binding; GO:0001948 glycoprotein binding; GO:0005488 binding;	K08055	B2M; beta-2-microglobulin	hsa04612 Antigen processing and presentation - Homo sapiens (human); hsa05163 Human cytomegalovirus infection - Homo sapiens (human); hsa05166 Human T-cell leukemia virus 1 infection - Homo sapiens (human); hsa05168 Herpes simplex virus 1 infection - Homo sapiens (human); hsa05169 Epstein-Barr virus infection - Homo sapiens (human); hsa05170 Human immunodeficiency virus 1 infection - Homo sapiens…	IPR007110; IPR013783; IPR003597;	Immunoglobulin-like domain; Immunoglobulin-like fold; Immunoglobulin C1-set;
O15511	Actin-related protein 2/3 complex subunit 5 OS=Homo sapiens OX=9606 GN=ARPC5 PE=1 SV=3	ARPC5	16.32			0.681			1.27	0.536		cytoplasm	GO:0044700 single organism signaling; GO:0065008 regulation of biological quality; GO:0045321 leukocyte activation; GO:0007166 cell surface receptor signaling pathway; GO:0007420 brain development; GO:0030832 regulation of actin filament length; GO:0030036 actin cytoskeleton organization; GO:0032535 regulation of cellular component size; GO:0051493 regulation of cytoskeleton organization; GO:0021…	GO:0034774 secretory granule lumen; GO:0044421 extracellular region part; GO:0031410 cytoplasmic vesicle; GO:0030054 cell junction; GO:0031982 vesicle; GO:0005737 cytoplasm; GO:0044433 cytoplasmic vesicle part; GO:0032991 macromolecular complex; GO:0030426 growth cone; GO:0044424 intracellular part; GO:0005623 cell; GO:1904813 ficolin-1-rich granule lumen; GO:0044422 organelle part; GO:0043228 no…	GO:0003779 actin binding; GO:0005515 protein binding; GO:0008092 cytoskeletal protein binding; GO:0005200 structural constituent of cytoskeleton; GO:0005198 structural molecule activity; GO:0005488 binding;	K05754	ARPC5; actin related protein 2/3 complex, subunit 5	hsa04144 Endocytosis - Homo sapiens (human); hsa04666 Fc gamma R-mediated phagocytosis - Homo sapiens (human); hsa04810 Regulation of actin cytoskeleton - Homo sapiens (human); hsa05100 Bacterial invasion of epithelial cells - Homo sapiens (human); hsa05130 Pathogenic Escherichia coli infection - Homo sapiens (human); hsa05131 Shigellosis - Homo sapiens (human); hsa05132 Salmonella infection - Ho…			Z	KOG3380	Actin-related protein Arp2/3 complex, subunit ARPC5
P35968	Vascular endothelial growth factor receptor 2 OS=Homo sapiens OX=9606 GN=KDR PE=1 SV=2	KDR	151.53									plasma membrane	GO:0044700 single organism signaling; GO:0090130 tissue migration; GO:0065008 regulation of biological quality; GO:0010941 regulation of cell death; GO:0030335 positive regulation of cell migration; GO:0032270 positive regulation of cellular protein metabolic process; GO:2000351 regulation of endothelial cell apoptotic process; GO:0007166 cell surface receptor signaling pathway; GO:2001026 regula…	GO:0016020 membrane; GO:0005783 endoplasmic reticulum; GO:0031410 cytoplasmic vesicle; GO:0098857 membrane microdomain; GO:0030054 cell junction; GO:0071944 cell periphery; GO:0031982 vesicle; GO:0005737 cytoplasm; GO:0031224 intrinsic component of membrane; GO:0044424 intracellular part; GO:0005887 integral component of plasma membrane; GO:0005623 cell; GO:0005769 early endosome; GO:0005622 intr…	GO:1901265 nucleoside phosphate binding; GO:0016773 phosphotransferase activity, alcohol group as acceptor; GO:0005102 receptor binding; GO:0019838 growth factor binding; GO:0004716 signal transducer, downstream of receptor, with protein tyrosine kinase activity; GO:0004713 protein tyrosine kinase activity; GO:0005515 protein binding; GO:0005178 integrin binding; GO:0004672 protein kinase activit…	K05098	KDR, VEGFR2, CD309; kinase insert domain protein receptor [EC:2.7.10.1]	hsa01521 EGFR tyrosine kinase inhibitor resistance - Homo sapiens (human); hsa04010 MAPK signaling pathway - Homo sapiens (human); hsa04014 Ras signaling pathway - Homo sapiens (human); hsa04015 Rap1 signaling pathway - Homo sapiens (human); hsa04151 PI3K-Akt signaling pathway - Homo sapiens (human); hsa04370 VEGF signaling pathway - Homo sapiens (human); hsa04510 Focal adhesion - Homo sapiens (h…	IPR003598; IPR007110; IPR003599; IPR001245; IPR013098; IPR011009; IPR000719; IPR013783; IPR013151; IPR020635;	Immunoglobulin subtype 2; Immunoglobulin-like domain; Immunoglobulin subtype; Serine-threonine/tyrosine-protein kinase catalytic domain; Immunoglobulin I-set; Protein kinase-like domain; Protein kinase domain; Immunoglobulin-like fold; Immunoglobulin; Tyrosine-protein kinase, catalytic domain;	T	KOG0200	Fibroblast/platelet-derived growth factor receptor and related receptor tyrosine kinases
P15169	Carboxypeptidase N catalytic chain OS=Homo sapiens OX=9606 GN=CPN1 PE=1 SV=1	CPN1	52.286	0.909	0.959	0.997	1.022	1.065	0.968	0.938	0.170924	endoplasmic reticulum	GO:0065008 regulation of biological quality; GO:0006518 peptide metabolic process; GO:0016486 peptide hormone processing; GO:0016485 protein processing; GO:0050896 response to stimulus; GO:0044237 cellular metabolic process; GO:1901142 insulin metabolic process; GO:0030070 insulin processing; GO:0071704 organic substance metabolic process; GO:0033993 response to lipid; GO:0008152 metabolic proces…	GO:0016020 membrane; GO:0005615 extracellular space; GO:0044421 extracellular region part; GO:0031410 cytoplasmic vesicle; GO:0071944 cell periphery; GO:0005737 cytoplasm; GO:0031982 vesicle; GO:0043025 neuronal cell body; GO:0044424 intracellular part; GO:0005623 cell; GO:0098590 plasma membrane region; GO:0005622 intracellular; GO:0044464 cell part; GO:0044425 membrane part; GO:0099503 secretor…	GO:0004180 carboxypeptidase activity; GO:0008233 peptidase activity; GO:0008238 exopeptidase activity; GO:0008235 metalloexopeptidase activity; GO:0043167 ion binding; GO:0016787 hydrolase activity; GO:0008237 metallopeptidase activity; GO:0008270 zinc ion binding; GO:0046914 transition metal ion binding; GO:0004181 metallocarboxypeptidase activity; GO:0003824 catalytic activity; GO:0005488 bindi…	K01292	CPN1; carboxypeptidase N catalytic subunit [EC:3.4.17.3]		IPR008969; IPR000834; IPR014766;	Carboxypeptidase-like, regulatory domain; Peptidase M14, carboxypeptidase A; Carboxypeptidase, regulatory domain;	R	KOG2649	Zinc carboxypeptidase
P01730	T-cell surface glycoprotein CD4 OS=Homo sapiens OX=9606 GN=CD4 PE=1 SV=1	CD4	51.11									peroxisome	GO:0044409 entry into host; GO:0044700 single organism signaling; GO:0050850 positive regulation of calcium-mediated signaling; GO:0002694 regulation of leukocyte activation; GO:0065008 regulation of biological quality; GO:0045321 leukocyte activation; GO:0032944 regulation of mononuclear cell proliferation; GO:0032270 positive regulation of cellular protein metabolic process; GO:0042108 positive…	GO:0016020 membrane; GO:0005783 endoplasmic reticulum; GO:0042175 nuclear outer membrane-endoplasmic reticulum membrane network; GO:0009897 external side of plasma membrane; GO:0031090 organelle membrane; GO:0031410 cytoplasmic vesicle; GO:0098857 membrane microdomain; GO:0071944 cell periphery; GO:0005737 cytoplasm; GO:0031982 vesicle; GO:0044433 cytoplasmic vesicle part; GO:0031224 intrinsic co…	GO:0019865 immunoglobulin binding; GO:1990782 protein tyrosine kinase binding; GO:0005102 receptor binding; GO:0015026 coreceptor activity; GO:0046983 protein dimerization activity; GO:0019901 protein kinase binding; GO:0042289 MHC class II protein binding; GO:0005515 protein binding; GO:0004888 transmembrane signaling receptor activity; GO:0004871 signal transducer activity; GO:0042802 identical…	K06454	CD4; T-cell surface glycoprotein CD4	hsa04060 Cytokine-cytokine receptor interaction - Homo sapiens (human); hsa04514 Cell adhesion molecules (CAMs) - Homo sapiens (human); hsa04612 Antigen processing and presentation - Homo sapiens (human); hsa04640 Hematopoietic cell lineage - Homo sapiens (human); hsa04658 Th1 and Th2 cell differentiation - Homo sapiens (human); hsa04659 Th17 cell differentiation - Homo sapiens (human); hsa04660 …	IPR003598; IPR007110; IPR003599; IPR021963; IPR008424; IPR015274; IPR013783; IPR013106; IPR013151;	Immunoglobulin subtype 2; Immunoglobulin-like domain; Immunoglobulin subtype; T cell CD4 receptor C-terminal region; Immunoglobulin C2-set; CD4, extracellular; Immunoglobulin-like fold; Immunoglobulin V-set domain; Immunoglobulin;
P07998	Ribonuclease pancreatic OS=Homo sapiens OX=9606 GN=RNASE1 PE=1 SV=4	RNASE1	17.644	1.05	0.962	1.044	0.933	0.906	0.777	1.168	0.067481	extracellular	GO:0006725 cellular aromatic compound metabolic process; GO:1901360 organic cyclic compound metabolic process; GO:0006807 nitrogen compound metabolic process; GO:0044238 primary metabolic process; GO:0044237 cellular metabolic process; GO:0071704 organic substance metabolic process; GO:0016070 RNA metabolic process; GO:0090501 RNA phosphodiester bond hydrolysis; GO:0008152 metabolic process; GO:0…	GO:0070062 extracellular exosome; GO:0043226 organelle; GO:0044421 extracellular region part; GO:0031982 vesicle; GO:1903561 extracellular vesicle; GO:0043227 membrane-bounded organelle; GO:0005576 extracellular region; GO:0043230 extracellular organelle;	GO:0004521 endoribonuclease activity; GO:0005515 protein binding; GO:0016787 hydrolase activity; GO:0016894 endonuclease activity, active with either ribo- or deoxyribonucleic acids and producing 3'-phosphomonoesters; GO:1901363 heterocyclic compound binding; GO:0097159 organic cyclic compound binding; GO:0003824 catalytic activity; GO:0004522 ribonuclease A activity; GO:0016892 endoribonuclease …	K01168	RNASE1_2; pancreatic ribonuclease [EC:3.1.27.5]		IPR023412;	Ribonuclease A-domain;
Q9UJJ9	N-acetylglucosamine-1-phosphotransferase subunit gamma OS=Homo sapiens OX=9606 GN=GNPTG PE=1 SV=1	GNPTG	33.973	1.101	1.079	1.054	0.915	0.993	0.908	1.148	0.0112848	extracellular	GO:0016310 phosphorylation; GO:0046907 intracellular transport; GO:0072594 establishment of protein localization to organelle; GO:0006623 protein targeting to vacuole; GO:0044237 cellular metabolic process; GO:0006796 phosphate-containing compound metabolic process; GO:0015031 protein transport; GO:0051234 establishment of localization; GO:0071704 organic substance metabolic process; GO:0006605 p…	GO:0016020 membrane; GO:0043229 intracellular organelle; GO:0044421 extracellular region part; GO:0098588 bounding membrane of organelle; GO:0031090 organelle membrane; GO:0005737 cytoplasm; GO:0044446 intracellular organelle part; GO:0031982 vesicle; GO:0000139 Golgi membrane; GO:0012505 endomembrane system; GO:0044424 intracellular part; GO:0005623 cell; GO:0005576 extracellular region; GO:0044…	GO:0042802 identical protein binding; GO:0003824 catalytic activity; GO:0042803 protein homodimerization activity; GO:0005488 binding; GO:0046983 protein dimerization activity; GO:0005515 protein binding; GO:0016780 phosphotransferase activity, for other substituted phosphate groups; GO:0003976 UDP-N-acetylglucosamine-lysosomal-enzyme N-acetylglucosaminephosphotransferase activity; GO:0016740 tra…	K10087	GNPTG, GNPTAG; N-acetylglucosamine-1-phosphate transferase, gamma subunit	hsa04142 Lysosome - Homo sapiens (human);	IPR010506; IPR009011;	DMAP1-binding domain; Mannose-6-phosphate receptor binding domain;	T	KOG2397	Protein kinase C substrate, 80 KD protein, heavy chain
Q99715	Collagen alpha-1(XII) chain OS=Homo sapiens OX=9606 GN=COL12A1 PE=1 SV=2	COL12A1	333.14	0.826			1.017			0.812		endoplasmic reticulum	GO:0044707 single-multicellular organism process; GO:0016043 cellular component organization; GO:0030199 collagen fibril organization; GO:0048869 cellular developmental process; GO:0044236 multicellular organism metabolic process; GO:0044699 single-organism process; GO:0071704 organic substance metabolic process; GO:0007369 gastrulation; GO:0007492 endoderm development; GO:0022610 biological adhe…	GO:0005615 extracellular space; GO:0044421 extracellular region part; GO:0005783 endoplasmic reticulum; GO:0031982 vesicle; GO:0005737 cytoplasm; GO:0032991 macromolecular complex; GO:0044424 intracellular part; GO:0005593 FACIT collagen trimer; GO:0005623 cell; GO:0044420 extracellular matrix component; GO:0005581 collagen trimer; GO:0044422 organelle part; GO:0070062 extracellular exosome; GO:0…	GO:0030020 extracellular matrix structural constituent conferring tensile strength; GO:0005201 extracellular matrix structural constituent; GO:0005515 protein binding; GO:0005198 structural molecule activity; GO:0005488 binding;	K08132	COL12A; collagen, type XII, alpha	hsa04974 Protein digestion and absorption - Homo sapiens (human);	IPR013783; IPR003961; IPR013320; IPR001791; IPR002035;	Immunoglobulin-like fold; Fibronectin type III; Concanavalin A-like lectin/glucanase domain; Laminin G domain; von Willebrand factor, type A;	W	KOG3544	Collagens (type IV and type XIII), and related proteins
P24387	Corticotropin-releasing factor-binding protein OS=Homo sapiens OX=9606 GN=CRHBP PE=1 SV=2	CRHBP	36.144		0.983	0.947		0.962	1.06	0.955	0.47308	extracellular	GO:0044700 single organism signaling; GO:0065008 regulation of biological quality; GO:0022414 reproductive process; GO:0046683 response to organophosphorus; GO:0071345 cellular response to cytokine stimulus; GO:0007270 neuron-neuron synaptic transmission; GO:0050877 neurological system process; GO:0010469 regulation of receptor activity; GO:0007610 behavior; GO:0008152 metabolic process; GO:00440…	GO:0030425 dendrite; GO:0005615 extracellular space; GO:0044421 extracellular region part; GO:0005874 microtubule; GO:0031410 cytoplasmic vesicle; GO:0031982 vesicle; GO:0005737 cytoplasm; GO:0043025 neuronal cell body; GO:0043196 varicosity; GO:0044424 intracellular part; GO:0099512 supramolecular fiber; GO:0099080 supramolecular complex; GO:0005623 cell; GO:0043679 axon terminus; GO:0044422 org…	GO:0042562 hormone binding; GO:0042277 peptide binding; GO:0005488 binding; GO:0005515 protein binding; GO:0033218 amide binding; GO:0017046 peptide hormone binding; GO:0051424 corticotropin-releasing hormone binding;				IPR000859;	CUB domain;
Q8N8A2	Serine/threonine-protein phosphatase 6 regulatory ankyrin repeat subunit B OS=Homo sapiens OX=9606 GN=ANKRD44 PE=1 SV=3	ANKRD44	107.6	1.14			1.041			1.095		cytoplasm			GO:0005515 protein binding; GO:0005488 binding;	K15503	ANKRD44; serine/threonine-protein phosphatase 6 regulatory ankyrin repeat subunit B		IPR020683;	Ankyrin repeat-containing domain;	R	KOG0504	FOG: Ankyrin repeat
P20851	C4b-binding protein beta chain OS=Homo sapiens OX=9606 GN=C4BPB PE=1 SV=1	C4BPB	28.357	1.192	1.183	1.104	0.933	0.877	0.89	1.289	0.00118061	extracellular	GO:0060627 regulation of vesicle-mediated transport; GO:0030450 regulation of complement activation, classical pathway; GO:0016064 immunoglobulin mediated immune response; GO:0007596 blood coagulation; GO:0065008 regulation of biological quality; GO:0002698 negative regulation of immune effector process; GO:1903318 negative regulation of protein maturation; GO:0045916 negative regulation of compl…	GO:0016020 membrane; GO:0044217 other organism part; GO:0005615 extracellular space; GO:0044421 extracellular region part; GO:0044464 cell part; GO:0071944 cell periphery; GO:0044216 other organism cell; GO:0044215 other organism; GO:0005623 cell; GO:0005576 extracellular region; GO:0005886 plasma membrane;	GO:0005515 protein binding; GO:0005488 binding;	K04003	C4BPB; complement component 4 binding protein, beta	hsa04610 Complement and coagulation cascades - Homo sapiens (human); hsa05133 Pertussis - Homo sapiens (human);	IPR000436;	Sushi/SCR/CCP domain;	TV	KOG4297	C-type lectin
Q12913	Receptor-type tyrosine-protein phosphatase eta OS=Homo sapiens OX=9606 GN=PTPRJ PE=1 SV=3	PTPRJ	145.94	1.02	0.984	0.967	1.01	1.002	1.001	0.986	0.42166	plasma membrane	GO:0044700 single organism signaling; GO:0065008 regulation of biological quality; GO:0048008 platelet-derived growth factor receptor signaling pathway; GO:0045321 leukocyte activation; GO:0051896 regulation of protein kinase B signaling; GO:0007166 cell surface receptor signaling pathway; GO:1901185 negative regulation of ERBB signaling pathway; GO:0044237 cellular metabolic process; GO:0008285 …	GO:0016020 membrane; GO:0044421 extracellular region part; GO:0031090 organelle membrane; GO:0031410 cytoplasmic vesicle; GO:0071944 cell periphery; GO:0030054 cell junction; GO:0032587 ruffle membrane; GO:0005737 cytoplasm; GO:0031982 vesicle; GO:0044433 cytoplasmic vesicle part; GO:0031224 intrinsic component of membrane; GO:0044424 intracellular part; GO:0005887 integral component of plasma me…	GO:0045295 gamma-catenin binding; GO:0005102 receptor binding; GO:0016791 phosphatase activity; GO:0019901 protein kinase binding; GO:0070851 growth factor receptor binding; GO:0051019 mitogen-activated protein kinase binding; GO:0005515 protein binding; GO:0016787 hydrolase activity; GO:0004721 phosphoprotein phosphatase activity; GO:0019900 kinase binding; GO:0005161 platelet-derived growth fac…	K05698	PTPRJ, DEP1, CD148; receptor-type tyrosine-protein phosphatase eta [EC:3.1.3.48]	hsa04520 Adherens junction - Homo sapiens (human);	IPR029021; IPR000387; IPR003595; IPR013783; IPR000242; IPR003961;	Protein-tyrosine phosphatase-like; Tyrosine specific protein phosphatases domain; Protein-tyrosine phosphatase, catalytic; Immunoglobulin-like fold; PTP type protein phosphatase; Fibronectin type III;	T	KOG0791	Protein tyrosine phosphatase, contains fn3 domain
P08195	4F2 cell-surface antigen heavy chain OS=Homo sapiens OX=9606 GN=SLC3A2 PE=1 SV=3	SLC3A2	67.993	0.963	0.95	0.906	1.077	1.065	1.015	0.893	0.0120013	endoplasmic reticulum	GO:1901606 alpha-amino acid catabolic process; GO:0051674 localization of cell; GO:0043090 amino acid import; GO:0044699 single-organism process; GO:0044237 cellular metabolic process; GO:0051234 establishment of localization; GO:0008152 metabolic process; GO:0006520 cellular amino acid metabolic process; GO:0006569 tryptophan catabolic process; GO:0006586 indolalkylamine metabolic process; GO:19…	GO:0016020 membrane; GO:0044421 extracellular region part; GO:0016324 apical plasma membrane; GO:0031410 cytoplasmic vesicle; GO:0071944 cell periphery; GO:0005737 cytoplasm; GO:0031982 vesicle; GO:0031224 intrinsic component of membrane; GO:0044424 intracellular part; GO:0005623 cell; GO:0048770 pigment granule; GO:0070062 extracellular exosome; GO:0098590 plasma membrane region; GO:0044464 cell…	GO:0022892 substrate-specific transporter activity; GO:0015077 monovalent inorganic cation transmembrane transporter activity; GO:0005515 protein binding; GO:0015297 antiporter activity; GO:0022891 substrate-specific transmembrane transporter activity; GO:0099516 ion antiporter activity; GO:1901363 heterocyclic compound binding; GO:0097159 organic cyclic compound binding; GO:0015175 neutral amino…	K06519	SLC3A2, MDU1, CD98; solute carrier family 3, member 2	hsa04150 mTOR signaling pathway - Homo sapiens (human); hsa04216 Ferroptosis - Homo sapiens (human); hsa04974 Protein digestion and absorption - Homo sapiens (human);	IPR013780; IPR031984; IPR017853; IPR013781; IPR006047;	Glycosyl hydrolase, all-beta; Solute carrier family 3 member 2, N-terminal domain; Glycoside hydrolase superfamily; Glycoside hydrolase, catalytic domain; Glycosyl hydrolase, family 13, catalytic domain;	G	KOG0471	Alpha-amylase
P68133	Actin, alpha skeletal muscle OS=Homo sapiens OX=9606 GN=ACTA1 PE=1 SV=1	ACTA1	42.051	0.579	0.526	0.542	1.554	1.406	1.25	0.391	0.000175726	cytoskeleton	GO:0044085 cellular component biogenesis; GO:0030048 actin filament-based movement; GO:0090130 tissue migration; GO:0014902 myotube differentiation; GO:0070252 actin-mediated cell contraction; GO:0003012 muscle system process; GO:0048747 muscle fiber development; GO:0048869 cellular developmental process; GO:0032989 cellular component morphogenesis; GO:0044699 single-organism process; GO:0009605 …	GO:0005615 extracellular space; GO:0044421 extracellular region part; GO:0030016 myofibril; GO:0031982 vesicle; GO:0005737 cytoplasm; GO:0099512 supramolecular fiber; GO:0044424 intracellular part; GO:0099080 supramolecular complex; GO:0098858 actin-based cell projection; GO:0005623 cell; GO:0032432 actin filament bundle; GO:0044422 organelle part; GO:0043228 non-membrane-bounded organelle; GO:00…	GO:0005524 ATP binding; GO:1901265 nucleoside phosphate binding; GO:0001882 nucleoside binding; GO:0043167 ion binding; GO:0005515 protein binding; GO:0000166 nucleotide binding; GO:0097159 organic cyclic compound binding; GO:1901363 heterocyclic compound binding; GO:0032549 ribonucleoside binding; GO:0097367 carbohydrate derivative binding; GO:0008092 cytoskeletal protein binding; GO:0005200 str…	K10354	ACTA1; actin, alpha skeletal muscle				Z	KOG0676	Actin and related proteins
P61981	14-3-3 protein gamma OS=Homo sapiens OX=9606 GN=YWHAG PE=1 SV=2	YWHAG	28.302	0.695	0.593	0.461	1.36	1.36	1.373	0.427	0.0186026	cytoplasm	GO:0044085 cellular component biogenesis; GO:0065008 regulation of biological quality; GO:0010941 regulation of cell death; GO:0060271 cilium assembly; GO:0010821 regulation of mitochondrion organization; GO:0015031 protein transport; GO:0044782 cilium organization; GO:0071900 regulation of protein serine/threonine kinase activity; GO:1901028 regulation of mitochondrial outer membrane permeabiliz…	GO:0016020 membrane; GO:0044421 extracellular region part; GO:0031090 organelle membrane; GO:0031410 cytoplasmic vesicle; GO:0030054 cell junction; GO:0005737 cytoplasm; GO:0031982 vesicle; GO:0044433 cytoplasmic vesicle part; GO:0044424 intracellular part; GO:0005623 cell; GO:0044422 organelle part; GO:0070062 extracellular exosome; GO:0005925 focal adhesion; GO:0043209 myelin sheath; GO:0005622…	GO:0030291 protein serine/threonine kinase inhibitor activity; GO:0003723 RNA binding; GO:1990782 protein tyrosine kinase binding; GO:0005102 receptor binding; GO:0019901 protein kinase binding; GO:0005515 protein binding; GO:0008426 protein kinase C inhibitor activity; GO:0004860 protein kinase inhibitor activity; GO:0019207 kinase regulator activity; GO:0019887 protein kinase regulator activity…	K16198	YWHAG_H; 14-3-3 protein gamma/eta	hsa04110 Cell cycle - Homo sapiens (human); hsa04114 Oocyte meiosis - Homo sapiens (human); hsa04151 PI3K-Akt signaling pathway - Homo sapiens (human); hsa04390 Hippo signaling pathway - Homo sapiens (human); hsa05160 Hepatitis C - Homo sapiens (human); hsa05203 Viral carcinogenesis - Homo sapiens (human);	IPR023410;	14-3-3 domain;	O	KOG0841	Multifunctional chaperone (14-3-3 family)
Q9BTY2	Plasma alpha-L-fucosidase OS=Homo sapiens OX=9606 GN=FUCA2 PE=1 SV=2	FUCA2	54.066	1.081	1.016	0.982	0.986	1.06	0.989	1.014	0.71944	extracellular	GO:2000535 regulation of entry of bacterium into host cell; GO:0045321 leukocyte activation; GO:0002283 neutrophil activation involved in immune response; GO:0043903 regulation of symbiosis, encompassing mutualism through parasitism; GO:0002252 immune effector process; GO:0044699 single-organism process; GO:0016139 glycoside catabolic process; GO:0043207 response to external biotic stimulus; GO:0…	GO:0034774 secretory granule lumen; GO:0005615 extracellular space; GO:0044421 extracellular region part; GO:0031410 cytoplasmic vesicle; GO:0005737 cytoplasm; GO:0031982 vesicle; GO:0044433 cytoplasmic vesicle part; GO:0044424 intracellular part; GO:0035578 azurophil granule lumen; GO:0005623 cell; GO:0044422 organelle part; GO:0005775 vacuolar lumen; GO:0031974 membrane-enclosed lumen; GO:00700…	GO:0003824 catalytic activity; GO:0005488 binding; GO:0004560 alpha-L-fucosidase activity; GO:0016798 hydrolase activity, acting on glycosyl bonds; GO:0004553 hydrolase activity, hydrolyzing O-glycosyl compounds; GO:0016787 hydrolase activity; GO:0005515 protein binding; GO:0015928 fucosidase activity;	K01206	FUCA; alpha-L-fucosidase [EC:3.2.1.51]	hsa00511 Other glycan degradation - Homo sapiens (human);	IPR013780; IPR017853; IPR013781; IPR031919;	Glycosyl hydrolase, all-beta; Glycoside hydrolase superfamily; Glycoside hydrolase, catalytic domain; Alpha-L-fucosidase, C-terminal;	G	KOG3340	Alpha-L-fucosidase
Q9BXW9	Fanconi anemia group D2 protein OS=Homo sapiens OX=9606 GN=FANCD2 PE=1 SV=2	FANCD2	164.13			0.871			1.01	0.862		nucleus	GO:0050863 regulation of T cell activation; GO:0002694 regulation of leukocyte activation; GO:0022414 reproductive process; GO:0007420 brain development; GO:0023051 regulation of signaling; GO:0044699 single-organism process; GO:0051249 regulation of lymphocyte activation; GO:0031347 regulation of defense response; GO:0044237 cellular metabolic process; GO:0007129 synapsis; GO:2001141 regulation …	GO:0043229 intracellular organelle; GO:0043232 intracellular non-membrane-bounded organelle; GO:0005737 cytoplasm; GO:0044446 intracellular organelle part; GO:0031981 nuclear lumen; GO:0044424 intracellular part; GO:0005730 nucleolus; GO:0005829 cytosol; GO:0016604 nuclear body; GO:0005623 cell; GO:0044422 organelle part; GO:0043228 non-membrane-bounded organelle; GO:0000793 condensed chromosome;…	GO:0005515 protein binding; GO:0070182 DNA polymerase binding; GO:0005488 binding; GO:0019899 enzyme binding;	K10891	FANCD2; fanconi anemia group D2 protein	hsa03460 Fanconi anemia pathway - Homo sapiens (human);			S	KOG4712	Uncharacterized conserved protein
P25786	Proteasome subunit alpha type-1 OS=Homo sapiens OX=9606 GN=PSMA1 PE=1 SV=1	PSMA1	29.555			0.864			1.158	0.746		cytoplasm	GO:0044700 single organism signaling; GO:0065008 regulation of biological quality; GO:0032270 positive regulation of cellular protein metabolic process; GO:0002220 innate immune response activating cell surface receptor signaling pathway; GO:0007166 cell surface receptor signaling pathway; GO:0010608 posttranscriptional regulation of gene expression; GO:0051443 positive regulation of ubiquitin-pr…	GO:0044421 extracellular region part; GO:0031982 vesicle; GO:0005737 cytoplasm; GO:0032991 macromolecular complex; GO:0044424 intracellular part; GO:0005623 cell; GO:0044422 organelle part; GO:0043228 non-membrane-bounded organelle; GO:1905369 endopeptidase complex; GO:0005856 cytoskeleton; GO:0031974 membrane-enclosed lumen; GO:0070062 extracellular exosome; GO:0005815 microtubule organizing cen…	GO:0004175 endopeptidase activity; GO:0097159 organic cyclic compound binding; GO:1901363 heterocyclic compound binding; GO:0003723 RNA binding; GO:0004298 threonine-type endopeptidase activity; GO:0008233 peptidase activity; GO:0070003 threonine-type peptidase activity; GO:0003824 catalytic activity; GO:0005488 binding; GO:0003676 nucleic acid binding; GO:0070011 peptidase activity, acting on L-…	K02725	PSMA1; 20S proteasome subunit alpha 6 [EC:3.4.25.1]	hsa03050 Proteasome - Homo sapiens (human);	IPR029055; IPR000426;	Nucleophile aminohydrolases, N-terminal; Proteasome alpha-subunit, N-terminal domain;	O	KOG0863	20S proteasome, regulatory subunit alpha type PSMA1/PRE5
P02144	Myoglobin OS=Homo sapiens OX=9606 GN=MB PE=1 SV=2	MB	17.184	0.871		0.886	0.933		1.091	0.868	0.22056	cytoplasm	GO:0072359 circulatory system development; GO:0015671 oxygen transport; GO:0044707 single-multicellular organism process; GO:0065008 regulation of biological quality; GO:0003012 muscle system process; GO:0015669 gas transport; GO:0002262 myeloid cell homeostasis; GO:0009628 response to abiotic stimulus; GO:0048869 cellular developmental process; GO:1901700 response to oxygen-containing compound; …	GO:0070062 extracellular exosome; GO:0043226 organelle; GO:0044421 extracellular region part; GO:0031982 vesicle; GO:1903561 extracellular vesicle; GO:0043227 membrane-bounded organelle; GO:0005576 extracellular region; GO:0043230 extracellular organelle;	GO:0097159 organic cyclic compound binding; GO:1901363 heterocyclic compound binding; GO:0020037 heme binding; GO:0019825 oxygen binding; GO:0005488 binding; GO:0043167 ion binding; GO:0022892 substrate-specific transporter activity; GO:0046872 metal ion binding; GO:0043169 cation binding; GO:0005344 oxygen transporter activity; GO:0046906 tetrapyrrole binding; GO:0005215 transporter activity;	K21892	MB; myoglobin		IPR009050; IPR000971; IPR012292;	Globin-like; Globin; Globin/Protoglobin;	C	KOG3378	Globins and related hemoproteins
P04217	Alpha-1B-glycoprotein OS=Homo sapiens OX=9606 GN=A1BG PE=1 SV=4	A1BG	54.253	1.015	0.956	0.971	0.986	1.024	1.007	0.975	0.29368	extracellular	GO:0045321 leukocyte activation; GO:0002283 neutrophil activation involved in immune response; GO:0002252 immune effector process; GO:0044699 single-organism process; GO:0002576 platelet degranulation; GO:0050896 response to stimulus; GO:0051234 establishment of localization; GO:0002275 myeloid cell activation involved in immune response; GO:1902578 single-organism localization; GO:0036230 granul…	GO:0034774 secretory granule lumen; GO:0005615 extracellular space; GO:0044421 extracellular region part; GO:0031410 cytoplasmic vesicle; GO:0005737 cytoplasm; GO:0031982 vesicle; GO:0044433 cytoplasmic vesicle part; GO:0044424 intracellular part; GO:0005623 cell; GO:1904813 ficolin-1-rich granule lumen; GO:0044422 organelle part; GO:0101002 ficolin-1-rich granule; GO:0031974 membrane-enclosed lu…	GO:0005515 protein binding; GO:0005488 binding;				IPR003598; IPR007110; IPR013783; IPR003599;	Immunoglobulin subtype 2; Immunoglobulin-like domain; Immunoglobulin-like fold; Immunoglobulin subtype;
Q9ULE3	DENN domain-containing protein 2A OS=Homo sapiens OX=9606 GN=DENND2A PE=2 SV=4	DENND2A	113.85									cytoplasm	GO:0016043 cellular component organization; GO:0046907 intracellular transport; GO:0043547 positive regulation of GTPase activity; GO:0016192 vesicle-mediated transport; GO:0071702 organic substance transport; GO:0015031 protein transport; GO:0043085 positive regulation of catalytic activity; GO:0051641 cellular localization; GO:0051234 establishment of localization; GO:0045184 establishment of p…	GO:0005856 cytoskeleton; GO:0043226 organelle; GO:0043229 intracellular organelle; GO:0043232 intracellular non-membrane-bounded organelle; GO:0044464 cell part; GO:0005622 intracellular; GO:0005737 cytoplasm; GO:0044424 intracellular part; GO:0005829 cytosol; GO:0005623 cell; GO:0015629 actin cytoskeleton; GO:0044444 cytoplasmic part; GO:0043228 non-membrane-bounded organelle;	GO:0005088 Ras guanyl-nucleotide exchange factor activity; GO:0098772 molecular function regulator; GO:0017112 Rab guanyl-nucleotide exchange factor activity; GO:0005085 guanyl-nucleotide exchange factor activity;	K20161	DENND2; DENN domain-containing protein 2		IPR005113; IPR005112; IPR001194;	uDENN domain; dDENN domain; DENN domain;	T	KOG3569	RAS signaling inhibitor ST5
Q96NY8	Nectin-4 OS=Homo sapiens OX=9606 GN=NECTIN4 PE=1 SV=1	NECTIN4	55.454									extracellular	GO:0044409 entry into host; GO:0016043 cellular component organization; GO:0051806 entry into cell of other organism involved in symbiotic interaction; GO:0019058 viral life cycle; GO:0045216 cell-cell junction organization; GO:0044763 single-organism cellular process; GO:0098609 cell-cell adhesion; GO:0044699 single-organism process; GO:0044403 symbiosis, encompassing mutualism through parasitis…	GO:0016020 membrane; GO:0044421 extracellular region part; GO:0031226 intrinsic component of plasma membrane; GO:0071944 cell periphery; GO:0030054 cell junction; GO:0031982 vesicle; GO:0070161 anchoring junction; GO:0031224 intrinsic component of membrane; GO:0005887 integral component of plasma membrane; GO:0005913 cell-cell adherens junction; GO:0005623 cell; GO:0005911 cell-cell junction; GO:…	GO:0050839 cell adhesion molecule binding; GO:0060089 molecular transducer activity; GO:0042802 identical protein binding; GO:0004872 receptor activity; GO:0005102 receptor binding; GO:0042803 protein homodimerization activity; GO:0005488 binding; GO:0046983 protein dimerization activity; GO:0005515 protein binding; GO:0001618 virus receptor activity;	K06593	PVRL4; poliovirus receptor-related 4	hsa04520 Adherens junction - Homo sapiens (human);	IPR003598; IPR007110; IPR013783; IPR013162; IPR003599; IPR013106;	Immunoglobulin subtype 2; Immunoglobulin-like domain; Immunoglobulin-like fold; CD80-like, immunoglobulin C2-set; Immunoglobulin subtype; Immunoglobulin V-set domain;
P48740	Mannan-binding lectin serine protease 1 OS=Homo sapiens OX=9606 GN=MASP1 PE=1 SV=3	MASP1	79.246	0.978	1.009	0.963	1.107	1.103	1.021	0.913	0.038276	extracellular	GO:1903318 negative regulation of protein maturation; GO:0002698 negative regulation of immune effector process; GO:0045916 negative regulation of complement activation; GO:0031347 regulation of defense response; GO:0051234 establishment of localization; GO:0006956 complement activation; GO:0008152 metabolic process; GO:0050777 negative regulation of immune response; GO:0043170 macromolecule meta…	GO:0043229 intracellular organelle; GO:0005615 extracellular space; GO:0044421 extracellular region part; GO:0044446 intracellular organelle part; GO:0005737 cytoplasm; GO:0031981 nuclear lumen; GO:0044424 intracellular part; GO:0005623 cell; GO:0005829 cytosol; GO:0005576 extracellular region; GO:0044422 organelle part; GO:0031974 membrane-enclosed lumen; GO:0043231 intracellular membrane-bounde…	GO:0008233 peptidase activity; GO:0043167 ion binding; GO:0046983 protein dimerization activity; GO:0008236 serine-type peptidase activity; GO:0016787 hydrolase activity; GO:0005515 protein binding; GO:0048306 calcium-dependent protein binding; GO:0004175 endopeptidase activity; GO:0004252 serine-type endopeptidase activity; GO:0042802 identical protein binding; GO:0003824 catalytic activity; GO:…	K03992	MASP1; mannan-binding lectin serine protease 1 [EC:3.4.21.-]	hsa04610 Complement and coagulation cascades - Homo sapiens (human); hsa05150 Staphylococcus aureus infection - Homo sapiens (human);	IPR009003; IPR000859; IPR000436; IPR001254; IPR001881;	Peptidase S1, PA clan; CUB domain; Sushi/SCR/CCP domain; Serine proteases, trypsin domain; EGF-like calcium-binding domain;	E	KOG3627	Trypsin
P13598	Intercellular adhesion molecule 2 OS=Homo sapiens OX=9606 GN=ICAM2 PE=1 SV=2	ICAM2	30.654	0.998	1	1.171	0.998	0.941	0.906	1.114	0.15246	extracellular	GO:0050794 regulation of cellular process; GO:0044700 single organism signaling; GO:0016043 cellular component organization; GO:0002218 activation of innate immune response; GO:0002220 innate immune response activating cell surface receptor signaling pathway; GO:0002429 immune response-activating cell surface receptor signaling pathway; GO:0007166 cell surface receptor signaling pathway; GO:00446…	GO:0016020 membrane; GO:0031226 intrinsic component of plasma membrane; GO:0042995 cell projection; GO:0044421 extracellular region part; GO:0097610 cell surface furrow; GO:0071944 cell periphery; GO:0001931 uropod; GO:0032153 cell division site; GO:0031982 vesicle; GO:0031224 intrinsic component of membrane; GO:0005887 integral component of plasma membrane; GO:0031254 cell trailing edge; GO:0005…	GO:0050839 cell adhesion molecule binding; GO:0005102 receptor binding; GO:0005488 binding; GO:0044877 macromolecular complex binding; GO:0005515 protein binding; GO:0005178 integrin binding; GO:0032403 protein complex binding;	K06523	ICAM2, CD102; intercellular adhesion molecule 2	hsa04514 Cell adhesion molecules (CAMs) - Homo sapiens (human); hsa04650 Natural killer cell mediated cytotoxicity - Homo sapiens (human);	IPR013768; IPR007110; IPR013783; IPR003988; IPR003987;	Intercellular adhesion molecule, N-terminal; Immunoglobulin-like domain; Immunoglobulin-like fold; Intercellular adhesion molecule; Intercellular adhesion molecule/vascular cell adhesion molecule, N-terminal;
Q9GZY0	Nuclear RNA export factor 2 OS=Homo sapiens OX=9606 GN=NXF2 PE=1 SV=1	NXF2	71.626									cytoplasm,nucleus	GO:0050658 RNA transport; GO:0044707 single-multicellular organism process; GO:0046907 intracellular transport; GO:0051028 mRNA transport; GO:0016973 poly(A)+ mRNA export from nucleus; GO:0044699 single-organism process; GO:0051169 nuclear transport; GO:0051168 nuclear export; GO:0015031 protein transport; GO:0051236 establishment of RNA localization; GO:0071704 organic substance metabolic proces…	GO:0043229 intracellular organelle; GO:0044446 intracellular organelle part; GO:0005737 cytoplasm; GO:0032991 macromolecular complex; GO:0031981 nuclear lumen; GO:0044424 intracellular part; GO:0005623 cell; GO:0005829 cytosol; GO:0044422 organelle part; GO:0043231 intracellular membrane-bounded organelle; GO:0043226 organelle; GO:0031974 membrane-enclosed lumen; GO:0005654 nucleoplasm; GO:000563…	GO:0097159 organic cyclic compound binding; GO:1901363 heterocyclic compound binding; GO:0003723 RNA binding; GO:1901265 nucleoside phosphate binding; GO:0005488 binding; GO:0003676 nucleic acid binding; GO:0005515 protein binding; GO:0000166 nucleotide binding; GO:0036094 small molecule binding;	K14284	NXF, TAP, MEX67; nuclear RNA export factor	hsa03008 Ribosome biogenesis in eukaryotes - Homo sapiens (human); hsa03013 RNA transport - Homo sapiens (human); hsa03015 mRNA surveillance pathway - Homo sapiens (human); hsa05164 Influenza A - Homo sapiens (human); hsa05168 Herpes simplex virus 1 infection - Homo sapiens (human);	IPR002075; IPR015245; IPR000504; IPR018222; IPR005637; IPR012677; IPR032675; IPR009060; IPR032710;	Nuclear transport factor 2; Nuclear RNA export factor Tap, RNA-binding domain; RNA recognition motif domain; Nuclear transport factor 2, eukaryote; TAP C-terminal (TAP-C) domain; Nucleotide-binding alpha-beta plait domain; Leucine-rich repeat domain, L domain-like; UBA-like; NTF2-like domain;	A	KOG3763	mRNA export factor TAP/MEX67
P48637	Glutathione synthetase OS=Homo sapiens OX=9606 GN=GSS PE=1 SV=1	GSS	52.384		0.829			1.156		0.717		cytoplasm	GO:0044707 single-multicellular organism process; GO:0001101 response to acid chemical; GO:0006518 peptide metabolic process; GO:1901700 response to oxygen-containing compound; GO:0042398 cellular modified amino acid biosynthetic process; GO:0044699 single-organism process; GO:0009058 biosynthetic process; GO:1901566 organonitrogen compound biosynthetic process; GO:0050896 response to stimulus; G…	GO:0044421 extracellular region part; GO:0031982 vesicle; GO:0005737 cytoplasm; GO:0044424 intracellular part; GO:0005829 cytosol; GO:0005623 cell; GO:0005576 extracellular region; GO:0043226 organelle; GO:0070062 extracellular exosome; GO:0005622 intracellular; GO:0044464 cell part; GO:1903561 extracellular vesicle; GO:0043227 membrane-bounded organelle; GO:0043230 extracellular organelle; GO:00…	GO:0016597 amino acid binding; GO:1901265 nucleoside phosphate binding; GO:0004363 glutathione synthase activity; GO:0046983 protein dimerization activity; GO:0016874 ligase activity; GO:0005515 protein binding; GO:0043295 glutathione binding; GO:1900750 oligopeptide binding; GO:0097159 organic cyclic compound binding; GO:1901363 heterocyclic compound binding; GO:0042802 identical protein binding…	K21456	GSS; glutathione synthase [EC:6.3.2.3]	hsa00270 Cysteine and methionine metabolism - Homo sapiens (human); hsa00480 Glutathione metabolism - Homo sapiens (human); hsa01100 Metabolic pathways - Homo sapiens (human); hsa04216 Ferroptosis - Homo sapiens (human);	IPR016185; IPR014709; IPR014049; IPR014042; IPR004887;	Pre-ATP-grasp domain; Glutathione synthase domain; Glutathione synthase, N-terminal, eukaryotic; Glutathione synthase, alpha-helical, eukaryotic; Glutathione synthase, substrate-binding, eukaryotic;	Q	KOG0021	Glutathione synthetase
P00533	Epidermal growth factor receptor OS=Homo sapiens OX=9606 GN=EGFR PE=1 SV=2	EGFR	134.28	0.82	1.05	0.673	0.928	0.87	0.968	0.919	0.49312	extracellular	GO:0044700 single organism signaling; GO:0048732 gland development; GO:0022414 reproductive process; GO:0010608 posttranscriptional regulation of gene expression; GO:1901185 negative regulation of ERBB signaling pathway; GO:0071384 cellular response to corticosteroid stimulus; GO:0018212 peptidyl-tyrosine modification; GO:0044255 cellular lipid metabolic process; GO:0010564 regulation of cell cyc…	GO:0016020 membrane; GO:0044421 extracellular region part; GO:0031090 organelle membrane; GO:0098857 membrane microdomain; GO:0005737 cytoplasm; GO:0044433 cytoplasmic vesicle part; GO:0032991 macromolecular complex; GO:0005623 cell; GO:0044422 organelle part; GO:0005769 early endosome; GO:0031965 nuclear membrane; GO:0005925 focal adhesion; GO:0098590 plasma membrane region; GO:0030136 clathrin-…	GO:0051015 actin filament binding; GO:0016773 phosphotransferase activity, alcohol group as acceptor; GO:0019903 protein phosphatase binding; GO:0031625 ubiquitin protein ligase binding; GO:0019838 growth factor binding; GO:0042562 hormone binding; GO:0005085 guanyl-nucleotide exchange factor activity; GO:0005178 integrin binding; GO:0004672 protein kinase activity; GO:0004702 signal transducer, …	K04361	EGFR, ERBB1; epidermal growth factor receptor [EC:2.7.10.1]	hsa01521 EGFR tyrosine kinase inhibitor resistance - Homo sapiens (human); hsa01522 Endocrine resistance - Homo sapiens (human); hsa04010 MAPK signaling pathway - Homo sapiens (human); hsa04012 ErbB signaling pathway - Homo sapiens (human); hsa04014 Ras signaling pathway - Homo sapiens (human); hsa04015 Rap1 signaling pathway - Homo sapiens (human); hsa04020 Calcium signaling pathway - Homo sapie…	IPR000494; IPR001245; IPR032675; IPR009030; IPR011009; IPR006211; IPR000719; IPR020635; IPR032778;	Receptor L-domain; Serine-threonine/tyrosine-protein kinase catalytic domain; Leucine-rich repeat domain, L domain-like; Growth factor receptor cysteine-rich domain; Protein kinase-like domain; Furin-like cysteine-rich domain; Protein kinase domain; Tyrosine-protein kinase, catalytic domain; Growth factor receptor domain 4;	T	KOG1025	Epidermal growth factor receptor EGFR and related tyrosine kinases
Q14697	Neutral alpha-glucosidase AB OS=Homo sapiens OX=9606 GN=GANAB PE=1 SV=3	GANAB	106.87	0.932		0.808	1.109		1.09	0.791	0.081244	endoplasmic reticulum	GO:0006457 protein folding; GO:0008152 metabolic process; GO:0005975 carbohydrate metabolic process; GO:0044238 primary metabolic process; GO:0009987 cellular process; GO:0071704 organic substance metabolic process;	GO:0016020 membrane; GO:0044421 extracellular region part; GO:0005783 endoplasmic reticulum; GO:0031410 cytoplasmic vesicle; GO:0031982 vesicle; GO:0005737 cytoplasm; GO:0032991 macromolecular complex; GO:0044424 intracellular part; GO:0005623 cell; GO:0044422 organelle part; GO:0048770 pigment granule; GO:0070062 extracellular exosome; GO:0031974 membrane-enclosed lumen; GO:0070013 intracellular…	GO:0097159 organic cyclic compound binding; GO:1901363 heterocyclic compound binding; GO:0003723 RNA binding; GO:0090599 alpha-glucosidase activity; GO:0003824 catalytic activity; GO:0005488 binding; GO:0016798 hydrolase activity, acting on glycosyl bonds; GO:0003676 nucleic acid binding; GO:0015926 glucosidase activity; GO:0030246 carbohydrate binding; GO:0004553 hydrolase activity, hydrolyzing …	K05546	GANAB; alpha 1,3-glucosidase [EC:3.2.1.84]	hsa00510 N-Glycan biosynthesis - Homo sapiens (human); hsa01100 Metabolic pathways - Homo sapiens (human); hsa04141 Protein processing in endoplasmic reticulum - Homo sapiens (human);	IPR011013; IPR025887; IPR017853;	Galactose mutarotase-like domain; Glycoside hydrolase family 31, N-terminal domain; Glycoside hydrolase superfamily;	GMO	KOG1066	Glucosidase II catalytic (alpha) subunit and related enzymes, glycosyl hydrolase family 31
P13611	Versican core protein OS=Homo sapiens OX=9606 GN=VCAN PE=1 SV=3	VCAN	372.82	0.819	0.914	0.887	1.139	0.944	0.947	0.865	0.112105	mitochondria	GO:0001649 osteoblast differentiation; GO:0016053 organic acid biosynthetic process; GO:0051674 localization of cell; GO:0030206 chondroitin sulfate biosynthetic process; GO:0006024 glycosaminoglycan biosynthetic process; GO:0006026 aminoglycan catabolic process; GO:0048869 cellular developmental process; GO:0022008 neurogenesis; GO:0044699 single-organism process; GO:0009058 biosynthetic process…	GO:0016020 membrane; GO:0005615 extracellular space; GO:0044421 extracellular region part; GO:0005737 cytoplasm; GO:0044424 intracellular part; GO:0005623 cell; GO:0044422 organelle part; GO:0005775 vacuolar lumen; GO:0031974 membrane-enclosed lumen; GO:0070013 intracellular organelle lumen; GO:0005622 intracellular; GO:0044464 cell part; GO:0005764 lysosome; GO:0044431 Golgi apparatus part; GO:0…	GO:0005201 extracellular matrix structural constituent; GO:0097367 carbohydrate derivative binding; GO:0005488 binding; GO:0043167 ion binding; GO:0005540 hyaluronic acid binding; GO:0043169 cation binding; GO:0046872 metal ion binding; GO:0030246 carbohydrate binding; GO:0005515 protein binding; GO:0005509 calcium ion binding; GO:0005539 glycosaminoglycan binding; GO:0005198 structural molecule …	K06793	VCAN, CSPG2; versican core protein	hsa04514 Cell adhesion molecules (CAMs) - Homo sapiens (human);	IPR007110; IPR016187; IPR001881; IPR003599; IPR000742; IPR016186; IPR001304; IPR033987; IPR000436; IPR013783; IPR000538; IPR013106;	Immunoglobulin-like domain; C-type lectin fold; EGF-like calcium-binding domain; Immunoglobulin subtype; EGF-like domain; C-type lectin-like/link domain; C-type lectin-like; Aggrecan/versican, C-type lectin-like domain; Sushi/SCR/CCP domain; Immunoglobulin-like fold; Link domain; Immunoglobulin V-set domain;	T	KOG1218	Proteins containing Ca2+-binding EGF-like domains
Q9UBG0	C-type mannose receptor 2 OS=Homo sapiens OX=9606 GN=MRC2 PE=1 SV=2	MRC2	166.67			0.663			1.357	0.489		peroxisome	GO:0050794 regulation of cellular process; GO:0044700 single organism signaling; GO:0001649 osteoblast differentiation; GO:0044707 single-multicellular organism process; GO:0048869 cellular developmental process; GO:0044236 multicellular organism metabolic process; GO:0044699 single-organism process; GO:0050896 response to stimulus; GO:0071704 organic substance metabolic process; GO:0051234 estab…	GO:0016020 membrane; GO:0031226 intrinsic component of plasma membrane; GO:0071944 cell periphery; GO:0030054 cell junction; GO:0070161 anchoring junction; GO:0031224 intrinsic component of membrane; GO:0005887 integral component of plasma membrane; GO:0005623 cell; GO:0016021 integral component of membrane; GO:0005886 plasma membrane; GO:0005925 focal adhesion; GO:0044459 plasma membrane part; G…	GO:0038023 signaling receptor activity; GO:0060089 molecular transducer activity; GO:0004872 receptor activity; GO:0005488 binding; GO:0044877 macromolecular complex binding; GO:0030246 carbohydrate binding; GO:0005515 protein binding; GO:0005518 collagen binding; GO:0004888 transmembrane signaling receptor activity; GO:0004871 signal transducer activity; GO:0099600 transmembrane receptor activit…	K06560	MRC, CD206, CD280; mannose receptor, C type	hsa04145 Phagosome - Homo sapiens (human); hsa05152 Tuberculosis - Homo sapiens (human);	IPR001304; IPR016187; IPR033989; IPR013806; IPR000772; IPR000562; IPR016186;	C-type lectin-like; C-type lectin fold; CD209-like, C-type lectin-like domain; Kringle-like fold; Ricin B, lectin domain; Fibronectin, type II, collagen-binding; C-type lectin-like/link domain;	TV	KOG4297	C-type lectin
P16035	Metalloproteinase inhibitor 2 OS=Homo sapiens OX=9606 GN=TIMP2 PE=1 SV=2	TIMP2	24.399		0.968			0.985		0.983		extracellular	GO:0051349 positive regulation of lyase activity; GO:0032270 positive regulation of cellular protein metabolic process; GO:0045321 leukocyte activation; GO:0009891 positive regulation of biosynthetic process; GO:0008285 negative regulation of cell proliferation; GO:0010466 negative regulation of peptidase activity; GO:0030810 positive regulation of nucleotide biosynthetic process; GO:0051240 posi…	GO:0034774 secretory granule lumen; GO:1904724 tertiary granule lumen; GO:0005615 extracellular space; GO:0044421 extracellular region part; GO:0031410 cytoplasmic vesicle; GO:0005737 cytoplasm; GO:0031982 vesicle; GO:0043025 neuronal cell body; GO:0044433 cytoplasmic vesicle part; GO:0030426 growth cone; GO:0044424 intracellular part; GO:0005623 cell; GO:1904813 ficolin-1-rich granule lumen; GO:…	GO:0005102 receptor binding; GO:0043167 ion binding; GO:0061134 peptidase regulator activity; GO:0044877 macromolecular complex binding; GO:0005515 protein binding; GO:0005178 integrin binding; GO:0004857 enzyme inhibitor activity; GO:0098772 molecular function regulator; GO:0004866 endopeptidase inhibitor activity; GO:0002020 protease binding; GO:0050839 cell adhesion molecule binding; GO:003023…	K22583			IPR008993; IPR001134; IPR027465;	Tissue inhibitor of metalloproteinases-like, OB-fold; Netrin domain; Proteinase inhibitor I35b (TIMP), C-terminal;	R	KOG4745	Metalloproteinase inhibitor TIMP and related proteins
O60361	Putative nucleoside diphosphate kinase OS=Homo sapiens OX=9606 GN=NME2P1 PE=5 SV=1	NME2P1	15.529		0.715			1.186		0.603		cytoplasm	GO:0042278 purine nucleoside metabolic process; GO:0009116 nucleoside metabolic process; GO:0046132 pyrimidine ribonucleoside biosynthetic process; GO:0006165 nucleoside diphosphate phosphorylation; GO:0009147 pyrimidine nucleoside triphosphate metabolic process; GO:0009117 nucleotide metabolic process; GO:0044699 single-organism process; GO:0046129 purine ribonucleoside biosynthetic process; GO:…	GO:0043229 intracellular organelle; GO:0044421 extracellular region part; GO:0031982 vesicle; GO:0044424 intracellular part; GO:0005623 cell; GO:0005576 extracellular region; GO:0043226 organelle; GO:0070062 extracellular exosome; GO:0043231 intracellular membrane-bounded organelle; GO:0005634 nucleus; GO:0005622 intracellular; GO:0044464 cell part; GO:1903561 extracellular vesicle; GO:0043227 me…	GO:0005524 ATP binding; GO:1901265 nucleoside phosphate binding; GO:0004550 nucleoside diphosphate kinase activity; GO:0019205 nucleobase-containing compound kinase activity; GO:0001882 nucleoside binding; GO:0043167 ion binding; GO:0000166 nucleotide binding; GO:0016776 phosphotransferase activity, phosphate group as acceptor; GO:0097159 organic cyclic compound binding; GO:1901363 heterocyclic c…	K00940	ndk, NME; nucleoside-diphosphate kinase [EC:2.7.4.6]	hsa00230 Purine metabolism - Homo sapiens (human); hsa00240 Pyrimidine metabolism - Homo sapiens (human); hsa00983 Drug metabolism - other enzymes - Homo sapiens (human); hsa01100 Metabolic pathways - Homo sapiens (human);			F	KOG0888	Nucleoside diphosphate kinase
P12111	Collagen alpha-3(VI) chain OS=Homo sapiens OX=9606 GN=COL6A3 PE=1 SV=5	COL6A3	343.67	0.934	0.913	0.915	1.044	1.019	1.115	0.869	0.0074226	extracellular	GO:0050794 regulation of cellular process; GO:0016043 cellular component organization; GO:0044707 single-multicellular organism process; GO:0010951 negative regulation of endopeptidase activity; GO:0060255 regulation of macromolecule metabolic process; GO:0044236 multicellular organism metabolic process; GO:0044699 single-organism process; GO:0031324 negative regulation of cellular metabolic proc…	GO:0016020 membrane; GO:0005615 extracellular space; GO:0044421 extracellular region part; GO:0005783 endoplasmic reticulum; GO:0071944 cell periphery; GO:0031982 vesicle; GO:0005737 cytoplasm; GO:0032991 macromolecular complex; GO:0099512 supramolecular fiber; GO:0044424 intracellular part; GO:0099080 supramolecular complex; GO:0005623 cell; GO:0005581 collagen trimer; GO:0044422 organelle part;…	GO:0004867 serine-type endopeptidase inhibitor activity; GO:0030234 enzyme regulator activity; GO:0005488 binding; GO:0030414 peptidase inhibitor activity; GO:0061134 peptidase regulator activity; GO:0005515 protein binding; GO:0061135 endopeptidase regulator activity; GO:0004857 enzyme inhibitor activity; GO:0098772 molecular function regulator; GO:0004866 endopeptidase inhibitor activity;	K06238	COL6A; collagen, type VI, alpha	hsa04151 PI3K-Akt signaling pathway - Homo sapiens (human); hsa04510 Focal adhesion - Homo sapiens (human); hsa04512 ECM-receptor interaction - Homo sapiens (human); hsa04974 Protein digestion and absorption - Homo sapiens (human); hsa05165 Human papillomavirus infection - Homo sapiens (human);	IPR013783; IPR003961; IPR002223; IPR002035;	Immunoglobulin-like fold; Fibronectin type III; Pancreatic trypsin inhibitor Kunitz domain; von Willebrand factor, type A;	W	KOG3544	Collagens (type IV and type XIII), and related proteins
[truncated: 697 more rows]
