# Supplementary material for: Proteomics profiles of blood glucose-related proteins involved in a Chinese longevity cohort
Source: Clin Proteomics. 2022 Dec 3;19:45. doi: 10.1186/s12014-022-09382-w (PMC9719669; doi:10.1186/s12014-022-09382-w)
Supplement: Supplementary file 3 — Additional file 3: Table S2. Differentially expressed statistics of DEPs. [file 12014_2022_9382_MOESM3_ESM.xlsx]

## Sheet: AvsC
Protein accession	Protein description	A/C Ratio	Regulated Type	A/B P value	Gene name	MW [kDa]	A.A3	A.A2	A.A1	B.B3	B.B2	B.B1	Subcellular localization	Biological Process	Cellular Component	Molecular Function	KEGG KO No.	KEGG Gene	KEGG pathway	IPR ID	Domain description
P02656	Apolipoprotein C-III OS=Homo sapiens OX=9606 GN=APOC3 PE=1 SV=1	1.809	Up	0.0048191	APOC3	10.852	1.271	1.405	1.647	0.875	0.827	0.688	extracellular	GO:0060627 regulation of vesicle-mediated transport; GO:0044700 single organism signaling; GO:0044085 cellular component biogenesis; GO:0065008 regulation of biological quality; GO:0032371 regulation of sterol transport; GO:0034379 very-low-density lipoprotein particle assembly; GO:0044255 cellular lipid metabolic process; GO:0070328 triglyceride homeostasis; GO:0019216 regulation of lipid metabo…	GO:0005615 extracellular space; GO:0044421 extracellular region part; GO:0031410 cytoplasmic vesicle; GO:0005737 cytoplasm; GO:0031982 vesicle; GO:0034358 plasma lipoprotein particle; GO:0034385 triglyceride-rich plasma lipoprotein particle; GO:0032991 macromolecular complex; GO:0044424 intracellular part; GO:0005623 cell; GO:0034361 very-low-density lipoprotein particle; GO:0005769 early endosom…	GO:0015485 cholesterol binding; GO:0032934 sterol binding; GO:0055102 lipase inhibitor activity; GO:0070653 high-density lipoprotein particle receptor binding; GO:0005102 receptor binding; GO:0043167 ion binding; GO:0005515 protein binding; GO:0098772 molecular function regulator; GO:0004857 enzyme inhibitor activity; GO:0005496 steroid binding; GO:0097159 organic cyclic compound binding; GO:0070…	K08759	APOC3; apolipoprotein C-III	hsa03320 PPAR signaling pathway - Homo sapiens (human); hsa04979 Cholesterol metabolism - Homo sapiens (human);
P17066	Heat shock 70 kDa protein 6 OS=Homo sapiens OX=9606 GN=HSPA6 PE=1 SV=2	0.812	Down	0.0046637	HSPA6	71.027		0.882	0.901		1.109	1.088	cytoplasm	GO:0033554 cellular response to stress; GO:0045321 leukocyte activation; GO:0002283 neutrophil activation involved in immune response; GO:0002252 immune effector process; GO:0009628 response to abiotic stimulus; GO:0044699 single-organism process; GO:0050896 response to stimulus; GO:0051234 establishment of localization; GO:0006457 protein folding; GO:0035966 response to topologically incorrect p…	GO:0034774 secretory granule lumen; GO:0005615 extracellular space; GO:0044421 extracellular region part; GO:0044450 microtubule organizing center part; GO:0031410 cytoplasmic vesicle; GO:0031982 vesicle; GO:0005737 cytoplasm; GO:0044433 cytoplasmic vesicle part; GO:0044424 intracellular part; GO:0005623 cell; GO:1904813 ficolin-1-rich granule lumen; GO:0044422 organelle part; GO:0043228 non-memb…	GO:1901265 nucleoside phosphate binding; GO:0016817 hydrolase activity, acting on acid anhydrides; GO:0016787 hydrolase activity; GO:0005515 protein binding; GO:0016887 ATPase activity; GO:0097159 organic cyclic compound binding; GO:1901363 heterocyclic compound binding; GO:0016462 pyrophosphatase activity; GO:0003824 catalytic activity; GO:0032553 ribonucleotide binding; GO:0005488 binding; GO:0…	K03283	HSPA1s; heat shock 70kDa protein 1/2/6/8	hsa03040 Spliceosome - Homo sapiens (human); hsa04010 MAPK signaling pathway - Homo sapiens (human); hsa04141 Protein processing in endoplasmic reticulum - Homo sapiens (human); hsa04144 Endocytosis - Homo sapiens (human); hsa04213 Longevity regulating pathway - multiple species - Homo sapiens (human); hsa04612 Antigen processing and presentation - Homo sapiens (human); hsa04915 Estrogen signalin…	IPR029048; IPR029047;	Heat shock protein 70kD, C-terminal domain; Heat shock protein 70kD, peptide-binding domain;
P02675	Fibrinogen beta chain OS=Homo sapiens OX=9606 GN=FGB PE=1 SV=2	1.357	Up	0.039178	FGB	55.928	0.999	1.187	1.093	0.902	0.67	0.844	extracellular	GO:0044085 cellular component biogenesis; GO:0044700 single organism signaling; GO:0010941 regulation of cell death; GO:0098542 defense response to other organism; GO:0002793 positive regulation of peptide secretion; GO:0070555 response to interleukin-1; GO:0031347 regulation of defense response; GO:0043152 induction of bacterial agglutination; GO:0009607 response to biotic stimulus; GO:0042730 f…	GO:0034774 secretory granule lumen; GO:0016020 membrane; GO:0005615 extracellular space; GO:0044421 extracellular region part; GO:0005938 cell cortex; GO:0009897 external side of plasma membrane; GO:0031410 cytoplasmic vesicle; GO:0071944 cell periphery; GO:0031982 vesicle; GO:0005737 cytoplasm; GO:0099568 cytoplasmic region; GO:0044433 cytoplasmic vesicle part; GO:0032991 macromolecular complex;…	GO:0030674 protein binding, bridging; GO:0051087 chaperone binding; GO:0005102 receptor binding; GO:0005488 binding; GO:0005515 protein binding; GO:0060090 binding, bridging; GO:0005198 structural molecule activity;	K03904	FGB; fibrinogen beta chain	hsa04610 Complement and coagulation cascades - Homo sapiens (human); hsa04611 Platelet activation - Homo sapiens (human);	IPR002181; IPR012290; IPR014716; IPR014715;	Fibrinogen, alpha/beta/gamma chain, C-terminal globular domain; Fibrinogen, alpha/beta/gamma chain, coiled coil domain; Fibrinogen, alpha/beta/gamma chain, C-terminal globular, subdomain 1; Fibrinogen, alpha/beta/gamma chain, C-terminal globular, subdomain 2;
P30101	Protein disulfide-isomerase A3 OS=Homo sapiens OX=9606 GN=PDIA3 PE=1 SV=4	0.526	Down	5.7692e-07	PDIA3	56.782	0.67	0.696	0.67	1.303	1.284	1.287	endoplasmic reticulum	GO:0044700 single organism signaling; GO:0010941 regulation of cell death; GO:0065008 regulation of biological quality; GO:0072594 establishment of protein localization to organelle; GO:0017038 protein import; GO:0023051 regulation of signaling; GO:0044699 single-organism process; GO:0051169 nuclear transport; GO:2001238 positive regulation of extrinsic apoptotic signaling pathway; GO:0015031 pro…	GO:0016020 membrane; GO:0044421 extracellular region part; GO:0005783 endoplasmic reticulum; GO:0031090 organelle membrane; GO:0031410 cytoplasmic vesicle; GO:0030054 cell junction; GO:0031982 vesicle; GO:0005737 cytoplasm; GO:0044433 cytoplasmic vesicle part; GO:0055038 recycling endosome membrane; GO:0044424 intracellular part; GO:0005623 cell; GO:0044422 organelle part; GO:0055037 recycling en…	GO:0003723 RNA binding; GO:0008233 peptidase activity; GO:0004629 phospholipase C activity; GO:0008234 cysteine-type peptidase activity; GO:0005515 protein binding; GO:0016787 hydrolase activity; GO:0003756 protein disulfide isomerase activity; GO:0016298 lipase activity; GO:0016491 oxidoreductase activity; GO:0004175 endopeptidase activity; GO:0015036 disulfide oxidoreductase activity; GO:190136…	K08056	PDIA3, GRP58; protein disulfide isomerase family A, member 3 [EC:5.3.4.1]	hsa04141 Protein processing in endoplasmic reticulum - Homo sapiens (human); hsa04612 Antigen processing and presentation - Homo sapiens (human); hsa05163 Human cytomegalovirus infection - Homo sapiens (human); hsa05168 Herpes simplex virus 1 infection - Homo sapiens (human); hsa05169 Epstein-Barr virus infection - Homo sapiens (human); hsa05170 Human immunodeficiency virus 1 infection - Homo sap…	IPR005788; IPR013766; IPR012336;	Disulphide isomerase; Thioredoxin domain; Thioredoxin-like fold;
P02741	C-reactive protein OS=Homo sapiens OX=9606 GN=CRP PE=1 SV=1	2.295	Up	0.0042845	CRP	25.038	1.972	1.8	1.363	0.625	0.773	0.839	extracellular	GO:0032930 positive regulation of superoxide anion generation; GO:0051093 negative regulation of developmental process; GO:0065008 regulation of biological quality; GO:0098542 defense response to other organism; GO:0051046 regulation of secretion; GO:0044699 single-organism process; GO:0051234 establishment of localization; GO:0006909 phagocytosis; GO:0009607 response to biotic stimulus; GO:00977…	GO:0070062 extracellular exosome; GO:0043226 organelle; GO:0005615 extracellular space; GO:0044421 extracellular region part; GO:0031982 vesicle; GO:1903561 extracellular vesicle; GO:0043227 membrane-bounded organelle; GO:0005576 extracellular region; GO:0043230 extracellular organelle;	GO:0070405 ammonium ion binding; GO:0005102 receptor binding; GO:0001849 complement component C1q binding; GO:0001846 opsonin binding; GO:0033265 choline binding; GO:0044877 macromolecular complex binding; GO:0043167 ion binding; GO:0071813 lipoprotein particle binding; GO:0005515 protein binding; GO:0070325 lipoprotein particle receptor binding; GO:0030169 low-density lipoprotein particle bindin…	K16143	CRP; C-reactive protein		IPR013320;	Concanavalin A-like lectin/glucanase domain;
P14618	Pyruvate kinase PKM OS=Homo sapiens OX=9606 GN=PKM PE=1 SV=4	0.609	Down	1.1517e-07	PKM	57.936	0.756	0.747	0.747	1.241	1.236	1.218	cytoplasm	GO:0009116 nucleoside metabolic process; GO:0045321 leukocyte activation; GO:0006165 nucleoside diphosphate phosphorylation; GO:0019362 pyridine nucleotide metabolic process; GO:0006096 glycolytic process; GO:0009185 ribonucleoside diphosphate metabolic process; GO:0044237 cellular metabolic process; GO:0006006 glucose metabolic process; GO:0008152 metabolic process; GO:0006091 generation of prec…	GO:0034774 secretory granule lumen; GO:0044421 extracellular region part; GO:0031410 cytoplasmic vesicle; GO:0031982 vesicle; GO:0005737 cytoplasm; GO:0044433 cytoplasmic vesicle part; GO:0044424 intracellular part; GO:0005623 cell; GO:1904813 ficolin-1-rich granule lumen; GO:0044422 organelle part; GO:0070062 extracellular exosome; GO:0101002 ficolin-1-rich granule; GO:0031974 membrane-enclosed …	GO:1901265 nucleoside phosphate binding; GO:0016773 phosphotransferase activity, alcohol group as acceptor; GO:0030955 potassium ion binding; GO:0005515 protein binding; GO:0003823 antigen binding; GO:0097159 organic cyclic compound binding; GO:1901363 heterocyclic compound binding; GO:0016301 kinase activity; GO:0032553 ribonucleotide binding; GO:0003824 catalytic activity; GO:0005488 binding; G…	K00873	PK, pyk; pyruvate kinase [EC:2.7.1.40]	hsa00010 Glycolysis / Gluconeogenesis - Homo sapiens (human); hsa00230 Purine metabolism - Homo sapiens (human); hsa00620 Pyruvate metabolism - Homo sapiens (human); hsa01100 Metabolic pathways - Homo sapiens (human); hsa01200 Carbon metabolism - Homo sapiens (human); hsa01230 Biosynthesis of amino acids - Homo sapiens (human); hsa04922 Glucagon signaling pathway - Homo sapiens (human); hsa04930 …	IPR015794; IPR011037; IPR015813; IPR015806; IPR015795; IPR015793;	Pyruvate kinase, alpha/beta; Pyruvate kinase-like, insert domain; Pyruvate/Phosphoenolpyruvate kinase-like domain; Pyruvate kinase, beta-barrel insert domain; Pyruvate kinase, C-terminal; Pyruvate kinase, barrel;
P10599	Thioredoxin OS=Homo sapiens OX=9606 GN=TXN PE=1 SV=3	0.606	Down	0.0020975	TXN	11.737	0.804	0.803	0.662	1.218	1.203	1.323	extracellular	GO:0044700 single organism signaling; GO:0010941 regulation of cell death; GO:0065008 regulation of biological quality; GO:0032270 positive regulation of cellular protein metabolic process; GO:0051896 regulation of protein kinase B signaling; GO:0097659 nucleic acid-templated transcription; GO:1903533 regulation of protein targeting; GO:0090317 negative regulation of intracellular protein transpo…	GO:0043229 intracellular organelle; GO:0044421 extracellular region part; GO:0031982 vesicle; GO:0005737 cytoplasm; GO:0044424 intracellular part; GO:0005829 cytosol; GO:0005623 cell; GO:0005576 extracellular region; GO:0005739 mitochondrion; GO:0043231 intracellular membrane-bounded organelle; GO:0043226 organelle; GO:0070062 extracellular exosome; GO:0005634 nucleus; GO:0005622 intracellular; G…	GO:0015035 protein disulfide oxidoreductase activity; GO:0016651 oxidoreductase activity, acting on NAD(P)H; GO:0003723 RNA binding; GO:0004791 thioredoxin-disulfide reductase activity; GO:0047134 protein-disulfide reductase activity; GO:0016209 antioxidant activity; GO:0005515 protein binding; GO:0016668 oxidoreductase activity, acting on a sulfur group of donors, NAD(P) as acceptor; GO:0016491 …	K03671	trxA; thioredoxin 1	hsa04621 NOD-like receptor signaling pathway - Homo sapiens (human); hsa05418 Fluid shear stress and atherosclerosis - Homo sapiens (human);	IPR013766; IPR012336;	Thioredoxin domain; Thioredoxin-like fold;
Q96S96	Phosphatidylethanolamine-binding protein 4 OS=Homo sapiens OX=9606 GN=PEBP4 PE=1 SV=3	0.762	Down	0.0043821	PEBP4	25.733	0.89	0.786	0.825	1.053	1.069	1.159	extracellular		GO:0043229 intracellular organelle; GO:0044421 extracellular region part; GO:0005737 cytoplasm; GO:0031982 vesicle; GO:0044424 intracellular part; GO:0005623 cell; GO:0005576 extracellular region; GO:0043226 organelle; GO:0070062 extracellular exosome; GO:0043231 intracellular membrane-bounded organelle; GO:0005622 intracellular; GO:0044464 cell part; GO:0005764 lysosome; GO:1903561 extracellular…	GO:0005515 protein binding; GO:0005488 binding;
P02647	Apolipoprotein A-I OS=Homo sapiens OX=9606 GN=APOA1 PE=1 SV=1	0.596	Down	0.0022239	APOA1	30.777	0.64	0.808	0.753	1.287	1.166	1.239	extracellular	GO:0044085 cellular component biogenesis; GO:0044700 single organism signaling; GO:0090130 tissue migration; GO:0048732 gland development; GO:0032371 regulation of sterol transport; GO:0006066 alcohol metabolic process; GO:0009891 positive regulation of biosynthetic process; GO:0002698 negative regulation of immune effector process; GO:0044255 cellular lipid metabolic process; GO:0070328 triglyce…	GO:0034774 secretory granule lumen; GO:0016020 membrane; GO:0005783 endoplasmic reticulum; GO:0044421 extracellular region part; GO:0005615 extracellular space; GO:0031410 cytoplasmic vesicle; GO:0071944 cell periphery; GO:0005737 cytoplasm; GO:0031982 vesicle; GO:0034358 plasma lipoprotein particle; GO:0044433 cytoplasmic vesicle part; GO:0034385 triglyceride-rich plasma lipoprotein particle; GO…	GO:0032934 sterol binding; GO:0070405 ammonium ion binding; GO:0005102 receptor binding; GO:0034191 apolipoprotein A-I receptor binding; GO:0005319 lipid transporter activity; GO:0022892 substrate-specific transporter activity; GO:0005515 protein binding; GO:0004857 enzyme inhibitor activity; GO:0098772 molecular function regulator; GO:0005496 steroid binding; GO:0097159 organic cyclic compound b…	K08757	APOA1; apolipoprotein A-I	hsa03320 PPAR signaling pathway - Homo sapiens (human); hsa04975 Fat digestion and absorption - Homo sapiens (human); hsa04977 Vitamin digestion and absorption - Homo sapiens (human); hsa04979 Cholesterol metabolism - Homo sapiens (human); hsa05143 African trypanosomiasis - Homo sapiens (human);
P02751	Fibronectin OS=Homo sapiens OX=9606 GN=FN1 PE=1 SV=5	1.203	Up	0.0050845	FN1	272.32	1.001	1.03	1.074	0.869	0.894	0.818	extracellular	GO:0044085 cellular component biogenesis; GO:0030335 positive regulation of cell migration; GO:0065008 regulation of biological quality; GO:0032270 positive regulation of cellular protein metabolic process; GO:0032989 cellular component morphogenesis; GO:0044237 cellular metabolic process; GO:0045927 positive regulation of growth; GO:0001558 regulation of cell growth; GO:0007492 endoderm developm…	GO:0034774 secretory granule lumen; GO:0016020 membrane; GO:0005615 extracellular space; GO:0044421 extracellular region part; GO:0016324 apical plasma membrane; GO:0031410 cytoplasmic vesicle; GO:0071944 cell periphery; GO:0005737 cytoplasm; GO:0031982 vesicle; GO:0044433 cytoplasmic vesicle part; GO:0032991 macromolecular complex; GO:0044424 intracellular part; GO:0005623 cell; GO:0044420 extra…	GO:0005102 receptor binding; GO:0043167 ion binding; GO:0044877 macromolecular complex binding; GO:0061134 peptidase regulator activity; GO:0016504 peptidase activator activity; GO:0005515 protein binding; GO:0005178 integrin binding; GO:0008201 heparin binding; GO:0098772 molecular function regulator; GO:1901681 sulfur compound binding; GO:0002020 protease binding; GO:0050839 cell adhesion molec…	K05717	FN1; fibronectin 1	hsa04151 PI3K-Akt signaling pathway - Homo sapiens (human); hsa04510 Focal adhesion - Homo sapiens (human); hsa04512 ECM-receptor interaction - Homo sapiens (human); hsa04810 Regulation of actin cytoskeleton - Homo sapiens (human); hsa04933 AGE-RAGE signaling pathway in diabetic complications - Homo sapiens (human); hsa05100 Bacterial invasion of epithelial cells - Homo sapiens (human); hsa05135 …	IPR000083; IPR013783; IPR013806; IPR003961; IPR000562;	Fibronectin, type I; Immunoglobulin-like fold; Kringle-like fold; Fibronectin type III; Fibronectin, type II, collagen-binding;
P59998	Actin-related protein 2/3 complex subunit 4 OS=Homo sapiens OX=9606 GN=ARPC4 PE=1 SV=3	0.505	Down	0.003538	ARPC4	19.667	0.66	0.694		1.384	1.298		mitochondria	GO:0044700 single organism signaling; GO:0044085 cellular component biogenesis; GO:0030833 regulation of actin filament polymerization; GO:0034314 Arp2/3 complex-mediated actin nucleation; GO:0065008 regulation of biological quality; GO:0032273 positive regulation of protein polymerization; GO:0007166 cell surface receptor signaling pathway; GO:0038094 Fc-gamma receptor signaling pathway; GO:0044…	GO:0043229 intracellular organelle; GO:0044421 extracellular region part; GO:0042995 cell projection; GO:0043232 intracellular non-membrane-bounded organelle; GO:0044430 cytoskeletal part; GO:0044446 intracellular organelle part; GO:0031982 vesicle; GO:0005737 cytoplasm; GO:0032991 macromolecular complex; GO:0044424 intracellular part; GO:0005623 cell; GO:0005829 cytosol; GO:0005576 extracellular…	GO:0008092 cytoskeletal protein binding; GO:0005200 structural constituent of cytoskeleton; GO:0005488 binding; GO:0003779 actin binding; GO:0005515 protein binding; GO:0005198 structural molecule activity; GO:0019899 enzyme binding;	K05755	ARPC4; actin related protein 2/3 complex, subunit 4	hsa04144 Endocytosis - Homo sapiens (human); hsa04666 Fc gamma R-mediated phagocytosis - Homo sapiens (human); hsa04810 Regulation of actin cytoskeleton - Homo sapiens (human); hsa05100 Bacterial invasion of epithelial cells - Homo sapiens (human); hsa05130 Pathogenic Escherichia coli infection - Homo sapiens (human); hsa05131 Shigellosis - Homo sapiens (human); hsa05132 Salmonella infection - Ho…
P11362	Fibroblast growth factor receptor 1 OS=Homo sapiens OX=9606 GN=FGFR1 PE=1 SV=3	0.804	Down	0.047717	FGFR1	91.867		0.865	0.925		1.154	1.073	extracellular	GO:0044700 single organism signaling; GO:0010941 regulation of cell death; GO:0021700 developmental maturation; GO:0048732 gland development; GO:0006066 alcohol metabolic process; GO:0030323 respiratory tube development; GO:0043009 chordate embryonic development; GO:1905770 regulation of mesodermal cell differentiation; GO:2001026 regulation of endothelial cell chemotaxis; GO:0009891 positive reg…	GO:0016020 membrane; GO:0031410 cytoplasmic vesicle; GO:0071944 cell periphery; GO:0031982 vesicle; GO:0005737 cytoplasm; GO:0032991 macromolecular complex; GO:0031224 intrinsic component of membrane; GO:0044424 intracellular part; GO:0005887 integral component of plasma membrane; GO:0005623 cell; GO:0044422 organelle part; GO:0043228 non-membrane-bounded organelle; GO:0031974 membrane-enclosed l…	GO:1901265 nucleoside phosphate binding; GO:0016773 phosphotransferase activity, alcohol group as acceptor; GO:0019838 growth factor binding; GO:0005085 guanyl-nucleotide exchange factor activity; GO:0005102 receptor binding; GO:0046983 protein dimerization activity; GO:0005007 fibroblast growth factor-activated receptor activity; GO:0004713 protein tyrosine kinase activity; GO:0005515 protein bi…	K04362	FGFR1, CD331; fibroblast growth factor receptor 1 [EC:2.7.10.1]	hsa04010 MAPK signaling pathway - Homo sapiens (human); hsa04014 Ras signaling pathway - Homo sapiens (human); hsa04015 Rap1 signaling pathway - Homo sapiens (human); hsa04151 PI3K-Akt signaling pathway - Homo sapiens (human); hsa04520 Adherens junction - Homo sapiens (human); hsa04550 Signaling pathways regulating pluripotency of stem cells - Homo sapiens (human); hsa04714 Thermogenesis - Homo s…	IPR003598; IPR028174; IPR007110; IPR003599; IPR001245; IPR013098; IPR011009; IPR000719; IPR013783; IPR020635; IPR013151;	Immunoglobulin subtype 2; Fibroblast growth factor receptor 1, catalytic domain; Immunoglobulin-like domain; Immunoglobulin subtype; Serine-threonine/tyrosine-protein kinase catalytic domain; Immunoglobulin I-set; Protein kinase-like domain; Protein kinase domain; Immunoglobulin-like fold; Tyrosine-protein kinase, catalytic domain; Immunoglobulin;
P11142	Heat shock cognate 71 kDa protein OS=Homo sapiens OX=9606 GN=HSPA8 PE=1 SV=1	0.525	Down	0.00100258	HSPA8	70.897	0.748	0.591	0.666	1.237	1.356	1.225	cytoplasm	GO:0044700 single organism signaling; GO:0010608 posttranscriptional regulation of gene expression; GO:0006623 protein targeting to vacuole; GO:0006914 autophagy; GO:0044237 cellular metabolic process; GO:0008152 metabolic process; GO:0019693 ribose phosphate metabolic process; GO:0006396 RNA processing; GO:0044794 positive regulation by host of viral process; GO:0051716 cellular response to stim…	GO:0016020 membrane; GO:0044421 extracellular region part; GO:0031090 organelle membrane; GO:0000974 Prp19 complex; GO:0005737 cytoplasm; GO:0044433 cytoplasmic vesicle part; GO:0032991 macromolecular complex; GO:0005623 cell; GO:1904813 ficolin-1-rich granule lumen; GO:0044422 organelle part; GO:0005775 vacuolar lumen; GO:0043228 non-membrane-bounded organelle; GO:0005765 lysosomal membrane; GO:…	GO:0055131 C3HC4-type RING finger domain binding; GO:1901265 nucleoside phosphate binding; GO:0031625 ubiquitin protein ligase binding; GO:0005102 receptor binding; GO:0016817 hydrolase activity, acting on acid anhydrides; GO:0016787 hydrolase activity; GO:0005515 protein binding; GO:0003823 antigen binding; GO:0001786 phosphatidylserine binding; GO:0016887 ATPase activity; GO:0097159 organic cyc…	K03283	HSPA1s; heat shock 70kDa protein 1/2/6/8	hsa03040 Spliceosome - Homo sapiens (human); hsa04010 MAPK signaling pathway - Homo sapiens (human); hsa04141 Protein processing in endoplasmic reticulum - Homo sapiens (human); hsa04144 Endocytosis - Homo sapiens (human); hsa04213 Longevity regulating pathway - multiple species - Homo sapiens (human); hsa04612 Antigen processing and presentation - Homo sapiens (human); hsa04915 Estrogen signalin…	IPR029048; IPR029047;	Heat shock protein 70kD, C-terminal domain; Heat shock protein 70kD, peptide-binding domain;
Q9BY67	Cell adhesion molecule 1 OS=Homo sapiens OX=9606 GN=CADM1 PE=1 SV=2	0.766	Down	0.0193435	CADM1	48.509	0.922	0.919	0.916	1.247	1.112	1.241	plasma membrane	GO:0048732 gland development; GO:0022414 reproductive process; GO:0007420 brain development; GO:0048869 cellular developmental process; GO:0045216 cell-cell junction organization; GO:0051046 regulation of secretion; GO:0044699 single-organism process; GO:0031347 regulation of defense response; GO:0031343 positive regulation of cell killing; GO:0022610 biological adhesion; GO:0051240 positive regu…	GO:0016323 basolateral plasma membrane; GO:0016020 membrane; GO:0042995 cell projection; GO:0044421 extracellular region part; GO:0031226 intrinsic component of plasma membrane; GO:0030054 cell junction; GO:0071944 cell periphery; GO:0031982 vesicle; GO:0070161 anchoring junction; GO:0031224 intrinsic component of membrane; GO:0005887 integral component of plasma membrane; GO:0005913 cell-cell ad…	GO:0050839 cell adhesion molecule binding; GO:0060089 molecular transducer activity; GO:0042802 identical protein binding; GO:0004872 receptor activity; GO:0005102 receptor binding; GO:0042803 protein homodimerization activity; GO:0005488 binding; GO:0046983 protein dimerization activity; GO:0005515 protein binding; GO:0019904 protein domain specific binding; GO:0030165 PDZ domain binding;	K06781	CADM1, IGSF4, NECL2, TSLC1; cell adhesion molecule 1	hsa04514 Cell adhesion molecules (CAMs) - Homo sapiens (human);	IPR003598; IPR007110; IPR003585; IPR013783; IPR013162; IPR003599; IPR013106;	Immunoglobulin subtype 2; Immunoglobulin-like domain; Neurexin/syndecan/glycophorin C; Immunoglobulin-like fold; CD80-like, immunoglobulin C2-set; Immunoglobulin subtype; Immunoglobulin V-set domain;
P00441	Superoxide dismutase [Cu-Zn] OS=Homo sapiens OX=9606 GN=SOD1 PE=1 SV=2	0.675	Down	0.00023553	SOD1	15.936	0.794	0.775	0.857	1.21	1.203	1.179	cytoplasm	GO:0044700 single organism signaling; GO:0002694 regulation of leukocyte activation; GO:0010941 regulation of cell death; GO:0048732 gland development; GO:0007272 ensheathment of neurons; GO:0022414 reproductive process; GO:0097332 response to antipsychotic drug; GO:0043523 regulation of neuron apoptotic process; GO:0046683 response to organophosphorus; GO:0044237 cellular metabolic process; GO:0…	GO:0030425 dendrite; GO:0044421 extracellular region part; GO:0099568 cytoplasmic region; GO:0005737 cytoplasm; GO:0032838 cell projection cytoplasm; GO:0043025 neuronal cell body; GO:0032991 macromolecular complex; GO:0005623 cell; GO:0044422 organelle part; GO:0070062 extracellular exosome; GO:0005654 nucleoplasm; GO:0032839 dendrite cytoplasm; GO:0043209 myelin sheath; GO:0005622 intracellular…	GO:0004784 superoxide dismutase activity; GO:0031267 small GTPase binding; GO:0017048 Rho GTPase binding; GO:0048365 Rac GTPase binding; GO:0019903 protein phosphatase binding; GO:0016721 oxidoreductase activity, acting on superoxide radicals as acceptor; GO:0051087 chaperone binding; GO:0043167 ion binding; GO:0046983 protein dimerization activity; GO:0016209 antioxidant activity; GO:0005515 pro…	K04565	SOD1; superoxide dismutase, Cu-Zn family [EC:1.15.1.1]	hsa04146 Peroxisome - Homo sapiens (human); hsa04213 Longevity regulating pathway - multiple species - Homo sapiens (human); hsa05014 Amyotrophic lateral sclerosis (ALS) - Homo sapiens (human); hsa05016 Huntington disease - Homo sapiens (human); hsa05020 Prion diseases - Homo sapiens (human);	IPR001424;	Superoxide dismutase, copper/zinc binding domain;
Q13790	Apolipoprotein F OS=Homo sapiens OX=9606 GN=APOF PE=1 SV=2	0.64	Down	0.0095198	APOF	35.399	0.707	0.791	0.819	1.405	1.06	1.155	extracellular	GO:0008203 cholesterol metabolic process; GO:0006869 lipid transport; GO:1901615 organic hydroxy compound metabolic process; GO:1902652 secondary alcohol metabolic process; GO:0006066 alcohol metabolic process; GO:0044281 small molecule metabolic process; GO:0008202 steroid metabolic process; GO:0044699 single-organism process; GO:1901360 organic cyclic compound metabolic process; GO:0071702 orga…	GO:0044421 extracellular region part; GO:0005615 extracellular space; GO:0032994 protein-lipid complex; GO:0034362 low-density lipoprotein particle; GO:1990777 lipoprotein particle; GO:0034358 plasma lipoprotein particle; GO:0032991 macromolecular complex; GO:0034364 high-density lipoprotein particle; GO:0005576 extracellular region;	GO:0097159 organic cyclic compound binding; GO:0015485 cholesterol binding; GO:0032934 sterol binding; GO:0005102 receptor binding; GO:0005488 binding; GO:0043178 alcohol binding; GO:0005319 lipid transporter activity; GO:0008289 lipid binding; GO:0022892 substrate-specific transporter activity; GO:0005515 protein binding; GO:0005496 steroid binding; GO:0005215 transporter activity; GO:0036094 sm…
O43707	Alpha-actinin-4 OS=Homo sapiens OX=9606 GN=ACTN4 PE=1 SV=2	0.526	Down	0.022379	ACTN4	104.85	0.627		0.708	1.367		1.173	cytoplasm	GO:0060627 regulation of vesicle-mediated transport; GO:0044085 cellular component biogenesis; GO:0044700 single organism signaling; GO:0010941 regulation of cell death; GO:0030335 positive regulation of cell migration; GO:1901224 positive regulation of NIK/NF-kappaB signaling; GO:0015031 protein transport; GO:0048549 positive regulation of pinocytosis; GO:0030036 actin cytoskeleton organization;…	GO:0098862 cluster of actin-based cell projections; GO:0044421 extracellular region part; GO:0099568 cytoplasmic region; GO:0005737 cytoplasm; GO:0044433 cytoplasmic vesicle part; GO:0032991 macromolecular complex; GO:0099080 supramolecular complex; GO:0005623 cell; GO:0031674 I band; GO:0031143 pseudopodium; GO:0044422 organelle part; GO:0043228 non-membrane-bounded organelle; GO:0070062 extrace…	GO:0051015 actin filament binding; GO:0047485 protein N-terminus binding; GO:0031490 chromatin DNA binding; GO:0005102 receptor binding; GO:0003690 double-stranded DNA binding; GO:0046983 protein dimerization activity; GO:0005178 integrin binding; GO:0005515 protein binding; GO:0051427 hormone receptor binding; GO:0003682 chromatin binding; GO:0000975 regulatory region DNA binding; GO:1901363 het…	K05699	ACTN1_4; actinin alpha 1/4	hsa04510 Focal adhesion - Homo sapiens (human); hsa04520 Adherens junction - Homo sapiens (human); hsa04530 Tight junction - Homo sapiens (human); hsa04670 Leukocyte transendothelial migration - Homo sapiens (human); hsa04810 Regulation of actin cytoskeleton - Homo sapiens (human); hsa05131 Shigellosis - Homo sapiens (human); hsa05146 Amoebiasis - Homo sapiens (human); hsa05203 Viral carcinogenes…	IPR014837; IPR002048; IPR001715; IPR011992;	EF-hand, Ca insensitive; EF-hand domain; Calponin homology domain; EF-hand domain pair;
P49746	Thrombospondin-3 OS=Homo sapiens OX=9606 GN=THBS3 PE=1 SV=1	0.642	Down	0.038443	THBS3	104.2		0.858	0.76		1.178	1.344	extracellular	GO:0044707 single-multicellular organism process; GO:0070977 bone maturation; GO:0021700 developmental maturation; GO:0051216 cartilage development; GO:0061430 bone trabecula morphogenesis; GO:0044699 single-organism process; GO:0098868 bone growth; GO:0048799 animal organ maturation; GO:0035265 organ growth; GO:0009653 anatomical structure morphogenesis; GO:0022610 biological adhesion; GO:006034…	GO:0044464 cell part; GO:0005622 intracellular; GO:0005737 cytoplasm; GO:0048471 perinuclear region of cytoplasm; GO:0044424 intracellular part; GO:0005623 cell; GO:0005576 extracellular region; GO:0044444 cytoplasmic part;	GO:0097367 carbohydrate derivative binding; GO:0005488 binding; GO:0043167 ion binding; GO:0046872 metal ion binding; GO:0043169 cation binding; GO:0005515 protein binding; GO:0043168 anion binding; GO:0005509 calcium ion binding; GO:0008201 heparin binding; GO:0005539 glycosaminoglycan binding; GO:1901681 sulfur compound binding;	K04659	THBS2S; thrombospondin 2/3/4/5	hsa04145 Phagosome - Homo sapiens (human); hsa04151 PI3K-Akt signaling pathway - Homo sapiens (human); hsa04510 Focal adhesion - Homo sapiens (human); hsa04512 ECM-receptor interaction - Homo sapiens (human); hsa05144 Malaria - Homo sapiens (human); hsa05165 Human papillomavirus infection - Homo sapiens (human);	IPR008859; IPR001881; IPR024665; IPR000742; IPR001791; IPR013320;	Thrombospondin, C-terminal; EGF-like calcium-binding domain; Thrombospondin/cartilage oligomeric matrix protein, coiled-coil domain; EGF-like domain; Laminin G domain; Concanavalin A-like lectin/glucanase domain;
Q9HCN6	Platelet glycoprotein VI OS=Homo sapiens OX=9606 GN=GP6 PE=1 SV=4	0.58	Down	0.0040389	GP6	36.866		0.728	0.698		1.264	1.196	extracellular	GO:0050794 regulation of cellular process; GO:0044700 single organism signaling; GO:0016477 cell migration; GO:0044707 single-multicellular organism process; GO:0007596 blood coagulation; GO:0065008 regulation of biological quality; GO:0051674 localization of cell; GO:0007166 cell surface receptor signaling pathway; GO:0044699 single-organism process; GO:0050896 response to stimulus; GO:0007599 h…	GO:0016020 membrane; GO:0044421 extracellular region part; GO:0031226 intrinsic component of plasma membrane; GO:0097197 tetraspanin-enriched microdomain; GO:0071944 cell periphery; GO:0031982 vesicle; GO:0031224 intrinsic component of membrane; GO:0005887 integral component of plasma membrane; GO:0005623 cell; GO:0005576 extracellular region; GO:0016021 integral component of membrane; GO:0005886…	GO:0038023 signaling receptor activity; GO:0060089 molecular transducer activity; GO:0004872 receptor activity; GO:0005488 binding; GO:0044877 macromolecular complex binding; GO:0005515 protein binding; GO:0005518 collagen binding; GO:0004888 transmembrane signaling receptor activity; GO:0004871 signal transducer activity; GO:0032403 protein complex binding; GO:0099600 transmembrane receptor acti…	K06264	GP6; platelet glycoprotein VI	hsa04512 ECM-receptor interaction - Homo sapiens (human); hsa04611 Platelet activation - Homo sapiens (human);	IPR003598; IPR007110; IPR013783; IPR003599;	Immunoglobulin subtype 2; Immunoglobulin-like domain; Immunoglobulin-like fold; Immunoglobulin subtype;
P62258	14-3-3 protein epsilon OS=Homo sapiens OX=9606 GN=YWHAE PE=1 SV=1	0.491	Down	0.00065933	YWHAE	29.174	0.582	0.614	0.667	1.422	1.223	1.153	cytoplasm	GO:0044700 single organism signaling; GO:0044085 cellular component biogenesis; GO:0010941 regulation of cell death; GO:0065008 regulation of biological quality; GO:0021766 hippocampus development; GO:0007420 brain development; GO:0060271 cilium assembly; GO:0021987 cerebral cortex development; GO:0044237 cellular metabolic process; GO:0010821 regulation of mitochondrion organization; GO:0015031 …	GO:0016020 membrane; GO:0044421 extracellular region part; GO:0031090 organelle membrane; GO:0031410 cytoplasmic vesicle; GO:0030054 cell junction; GO:0031982 vesicle; GO:0005737 cytoplasm; GO:0044433 cytoplasmic vesicle part; GO:0032991 macromolecular complex; GO:0044424 intracellular part; GO:0005623 cell; GO:0044422 organelle part; GO:0048770 pigment granule; GO:0043228 non-membrane-bounded or…	GO:0016597 amino acid binding; GO:0031625 ubiquitin protein ligase binding; GO:0050815 phosphoserine binding; GO:0005085 guanyl-nucleotide exchange factor activity; GO:0046983 protein dimerization activity; GO:0099106 ion channel regulator activity; GO:0005515 protein binding; GO:0098772 molecular function regulator; GO:0003823 antigen binding; GO:0097159 organic cyclic compound binding; GO:19013…	K06630	YWHAE; 14-3-3 protein epsilon	hsa04110 Cell cycle - Homo sapiens (human); hsa04114 Oocyte meiosis - Homo sapiens (human); hsa04151 PI3K-Akt signaling pathway - Homo sapiens (human); hsa04390 Hippo signaling pathway - Homo sapiens (human); hsa04621 NOD-like receptor signaling pathway - Homo sapiens (human); hsa04722 Neurotrophin signaling pathway - Homo sapiens (human); hsa05160 Hepatitis C - Homo sapiens (human); hsa05203 Vir…	IPR023410;	14-3-3 domain;
Q8WWA1	Transmembrane protein 40 OS=Homo sapiens OX=9606 GN=TMEM40 PE=1 SV=2	0.328	Down	0.00145761	TMEM40	25.495	0.478		0.459	1.376		1.483	plasma membrane		GO:0031224 intrinsic component of membrane; GO:0016020 membrane; GO:0016021 integral component of membrane; GO:0044425 membrane part;
Q9UBW5	Bridging integrator 2 OS=Homo sapiens OX=9606 GN=BIN2 PE=1 SV=3	0.421	Down	0.0020629	BIN2	61.874	0.509	0.657	0.511	1.543	1.294	1.142	nucleus	GO:0044085 cellular component biogenesis; GO:0010256 endomembrane system organization; GO:0045321 leukocyte activation; GO:0051674 localization of cell; GO:0044699 single-organism process; GO:0051234 establishment of localization; GO:0006909 phagocytosis; GO:0009605 response to external stimulus; GO:0022607 cellular component assembly; GO:0065003 macromolecular complex assembly; GO:0070887 cellul…	GO:0016020 membrane; GO:0034774 secretory granule lumen; GO:0005938 cell cortex; GO:0031410 cytoplasmic vesicle; GO:0030054 cell junction; GO:0071944 cell periphery; GO:0099568 cytoplasmic region; GO:0031982 vesicle; GO:0005737 cytoplasm; GO:0044433 cytoplasmic vesicle part; GO:0032991 macromolecular complex; GO:0044424 intracellular part; GO:0005623 cell; GO:1904813 ficolin-1-rich granule lumen;…	GO:0008289 lipid binding; GO:0043168 anion binding; GO:0005515 protein binding; GO:0005488 binding; GO:0005543 phospholipid binding; GO:0043167 ion binding;	K20119	BIN2; bridging integrator 2		IPR027267; IPR004148;	Arfaptin homology (AH) domain/BAR domain; BAR domain;
P14780	Matrix metalloproteinase-9 OS=Homo sapiens OX=9606 GN=MMP9 PE=1 SV=3	0.824	Down	0.037497	MMP9	78.457	0.923	0.948	0.799	1.013	1.145	1.084	extracellular	GO:0044700 single organism signaling; GO:0010941 regulation of cell death; GO:0030335 positive regulation of cell migration; GO:0045321 leukocyte activation; GO:0032270 positive regulation of cellular protein metabolic process; GO:0007166 cell surface receptor signaling pathway; GO:0022414 reproductive process; GO:0007566 embryo implantation; GO:0010821 regulation of mitochondrion organization; G…	GO:1904724 tertiary granule lumen; GO:0005615 extracellular space; GO:0044421 extracellular region part; GO:0031410 cytoplasmic vesicle; GO:0005737 cytoplasm; GO:0031982 vesicle; GO:0044433 cytoplasmic vesicle part; GO:0044424 intracellular part; GO:0005623 cell; GO:1904813 ficolin-1-rich granule lumen; GO:0044422 organelle part; GO:0070062 extracellular exosome; GO:0101002 ficolin-1-rich granule…	GO:0004222 metalloendopeptidase activity; GO:0008233 peptidase activity; GO:0008236 serine-type peptidase activity; GO:0043167 ion binding; GO:0044877 macromolecular complex binding; GO:0008237 metallopeptidase activity; GO:0016787 hydrolase activity; GO:0005515 protein binding; GO:0008270 zinc ion binding; GO:0004252 serine-type endopeptidase activity; GO:0004175 endopeptidase activity; GO:00428…	K01403	MMP9; matrix metalloproteinase-9 (gelatinase B) [EC:3.4.24.35]	hsa01522 Endocrine resistance - Homo sapiens (human); hsa04657 IL-17 signaling pathway - Homo sapiens (human); hsa04668 TNF signaling pathway - Homo sapiens (human); hsa04670 Leukocyte transendothelial migration - Homo sapiens (human); hsa04915 Estrogen signaling pathway - Homo sapiens (human); hsa04926 Relaxin signaling pathway - Homo sapiens (human); hsa05161 Hepatitis B - Homo sapiens (human);…	IPR001818; IPR002477; IPR024079; IPR033739; IPR013806; IPR000585; IPR006026; IPR000562;	Peptidase M10, metallopeptidase; Peptidoglycan binding-like; Metallopeptidase, catalytic domain; Peptidase M10A, catalytic domain; Kringle-like fold; Hemopexin-like domain; Peptidase, metallopeptidase; Fibronectin, type II, collagen-binding;
Q12884	Prolyl endopeptidase FAP OS=Homo sapiens OX=9606 GN=FAP PE=1 SV=5	0.808	Down	0.0127249	FAP	87.711	1.009	0.892	0.894	1.113	1.221	1.127	endoplasmic reticulum	GO:0065008 regulation of biological quality; GO:0090130 tissue migration; GO:0010941 regulation of cell death; GO:0044246 regulation of multicellular organismal metabolic process; GO:0051674 localization of cell; GO:0001568 blood vessel development; GO:0051129 negative regulation of cellular component organization; GO:0044699 single-organism process; GO:0010716 negative regulation of extracellula…	GO:0016020 membrane; GO:0005615 extracellular space; GO:0044421 extracellular region part; GO:0071437 invadopodium; GO:0071944 cell periphery; GO:0030054 cell junction; GO:0032587 ruffle membrane; GO:0005737 cytoplasm; GO:0031224 intrinsic component of membrane; GO:0071438 invadopodium membrane; GO:0044424 intracellular part; GO:0005623 cell; GO:0005925 focal adhesion; GO:0098590 plasma membrane …	GO:0004222 metalloendopeptidase activity; GO:0008238 exopeptidase activity; GO:0008233 peptidase activity; GO:0005102 receptor binding; GO:0044877 macromolecular complex binding; GO:0008236 serine-type peptidase activity; GO:0008239 dipeptidyl-peptidase activity; GO:0046983 protein dimerization activity; GO:0008237 metallopeptidase activity; GO:0005178 integrin binding; GO:0004177 aminopeptidase …	K08674	FAP; fibroblast activation protein, alpha [EC:3.4.21.-]		IPR001375; IPR029058; IPR002469;	Peptidase S9, prolyl oligopeptidase, catalytic domain; Alpha/Beta hydrolase fold; Dipeptidylpeptidase IV, N-terminal domain;
Q01518	Adenylyl cyclase-associated protein 1 OS=Homo sapiens OX=9606 GN=CAP1 PE=1 SV=5	0.552	Down	0.0057167	CAP1	51.901	0.742	0.55	0.782	1.222	1.31	1.222	cytoplasm	GO:0044700 single organism signaling; GO:0051349 positive regulation of lyase activity; GO:0045321 leukocyte activation; GO:0051674 localization of cell; GO:0048869 cellular developmental process; GO:0009891 positive regulation of biosynthetic process; GO:0032989 cellular component morphogenesis; GO:0044699 single-organism process; GO:0030819 positive regulation of cAMP biosynthetic process; GO:0…	GO:0034774 secretory granule lumen; GO:0016020 membrane; GO:0005615 extracellular space; GO:0044421 extracellular region part; GO:0005938 cell cortex; GO:0031410 cytoplasmic vesicle; GO:0030054 cell junction; GO:0071944 cell periphery; GO:0031982 vesicle; GO:0099568 cytoplasmic region; GO:0005737 cytoplasm; GO:0044433 cytoplasmic vesicle part; GO:0030863 cortical cytoskeleton; GO:0030864 cortical…	GO:0003779 actin binding; GO:0005515 protein binding; GO:0008092 cytoskeletal protein binding; GO:0008179 adenylate cyclase binding; GO:0005488 binding; GO:0019899 enzyme binding;	K17261	CAP1_2, SRV2; adenylyl cyclase-associated protein		IPR006599; IPR013992; IPR016098; IPR013912; IPR017901;	CARP motif; Adenylate cyclase-associated CAP, N-terminal; Cyclase-associated protein CAP/septum formation inhibitor MinC, C-terminal; Adenylate cyclase-associated CAP, C-terminal; C-CAP/cofactor C-like domain;
P19021	Peptidyl-glycine alpha-amidating monooxygenase OS=Homo sapiens OX=9606 GN=PAM PE=1 SV=2	0.773	Down	0.039661	PAM	108.33	0.846	0.908		1.179	1.09		plasma membrane	GO:0044085 cellular component biogenesis; GO:0065008 regulation of biological quality; GO:0048732 gland development; GO:0006518 peptide metabolic process; GO:0022414 reproductive process; GO:0044255 cellular lipid metabolic process; GO:0044237 cellular metabolic process; GO:0008152 metabolic process; GO:0007507 heart development; GO:0032879 regulation of localization; GO:0065003 macromolecular co…	GO:0016020 membrane; GO:0005615 extracellular space; GO:0044421 extracellular region part; GO:0031090 organelle membrane; GO:0031410 cytoplasmic vesicle; GO:0071944 cell periphery; GO:0005737 cytoplasm; GO:0031982 vesicle; GO:0044433 cytoplasmic vesicle part; GO:0043025 neuronal cell body; GO:0031224 intrinsic component of membrane; GO:0044424 intracellular part; GO:0005623 cell; GO:0044422 organ…	GO:0019842 vitamin binding; GO:0031418 L-ascorbic acid binding; GO:0043167 ion binding; GO:0019901 protein kinase binding; GO:0043177 organic acid binding; GO:0016829 lyase activity; GO:0016705 oxidoreductase activity, acting on paired donors, with incorporation or reduction of molecular oxygen; GO:0016842 amidine-lyase activity; GO:0005515 protein binding; GO:0048029 monosaccharide binding; GO:0…	K18200	PAL; peptidylamidoglycolate lyase [EC:4.3.2.5]		IPR008977; IPR014784; IPR000323; IPR024548; IPR011042;	PHM/PNGase F domain; Copper type II, ascorbate-dependent monooxygenase-like, C-terminal; Copper type II, ascorbate-dependent monooxygenase, N-terminal; Copper type II ascorbate-dependent monooxygenase, C-terminal; Six-bladed beta-propeller, TolB-like;
Q06830	Peroxiredoxin-1 OS=Homo sapiens OX=9606 GN=PRDX1 PE=1 SV=1	0.619	Down	0.003862	PRDX1	22.11		0.747	0.705		1.164	1.182	cytoplasm	GO:0006801 superoxide metabolic process; GO:0000303 response to superoxide; GO:0065008 regulation of biological quality; GO:0032872 regulation of stress-activated MAPK cascade; GO:0002262 myeloid cell homeostasis; GO:1903533 regulation of protein targeting; GO:0023051 regulation of signaling; GO:0044699 single-organism process; GO:0044237 cellular metabolic process; GO:0048871 multicellular organ…	GO:0097708 intracellular vesicle; GO:0043229 intracellular organelle; GO:0005615 extracellular space; GO:0044421 extracellular region part; GO:0031410 cytoplasmic vesicle; GO:0042470 melanosome; GO:0005737 cytoplasm; GO:0031982 vesicle; GO:0044424 intracellular part; GO:0005829 cytosol; GO:0005623 cell; GO:0005576 extracellular region; GO:0005739 mitochondrion; GO:0048770 pigment granule; GO:0031…	GO:0003723 RNA binding; GO:0016209 antioxidant activity; GO:0005515 protein binding; GO:0016491 oxidoreductase activity; GO:1901363 heterocyclic compound binding; GO:0097159 organic cyclic compound binding; GO:0050839 cell adhesion molecule binding; GO:0042802 identical protein binding; GO:0003824 catalytic activity; GO:0005488 binding; GO:0008379 thioredoxin peroxidase activity; GO:0045296 cadhe…	K13279	PRDX1; peroxiredoxin 1 [EC:1.11.1.15]	hsa04146 Peroxisome - Homo sapiens (human); hsa05146 Amoebiasis - Homo sapiens (human);	IPR019479; IPR000866; IPR012336; IPR013766;	Peroxiredoxin, C-terminal; Alkyl hydroperoxide reductase subunit C/ Thiol specific antioxidant; Thioredoxin-like fold; Thioredoxin domain;
P67936	Tropomyosin alpha-4 chain OS=Homo sapiens OX=9606 GN=TPM4 PE=1 SV=3	0.273	Down	1.2557e-06	TPM4	28.521	0.416	0.411	0.401	1.587	1.484	1.426	cytoplasm	GO:0030048 actin filament-based movement; GO:0032502 developmental process; GO:0016043 cellular component organization; GO:0001649 osteoblast differentiation; GO:0044707 single-multicellular organism process; GO:0030049 muscle filament sliding; GO:0070252 actin-mediated cell contraction; GO:0003012 muscle system process; GO:0003008 system process; GO:0033275 actin-myosin filament sliding; GO:0001…	GO:0016020 membrane; GO:0044421 extracellular region part; GO:0005938 cell cortex; GO:0030054 cell junction; GO:0071944 cell periphery; GO:0030016 myofibril; GO:0031982 vesicle; GO:0099568 cytoplasmic region; GO:0005737 cytoplasm; GO:0030863 cortical cytoskeleton; GO:0032991 macromolecular complex; GO:0099512 supramolecular fiber; GO:0044424 intracellular part; GO:0099080 supramolecular complex; …	GO:0051015 actin filament binding; GO:0008092 cytoskeletal protein binding; GO:0005488 binding; GO:0043167 ion binding; GO:0044877 macromolecular complex binding; GO:0003779 actin binding; GO:0046872 metal ion binding; GO:0043169 cation binding; GO:0005515 protein binding; GO:0005509 calcium ion binding; GO:0008307 structural constituent of muscle; GO:0005198 structural molecule activity; GO:0032…	K10375	TPM4; tropomyosin 4	hsa04260 Cardiac muscle contraction - Homo sapiens (human); hsa04261 Adrenergic signaling in cardiomyocytes - Homo sapiens (human); hsa05410 Hypertrophic cardiomyopathy (HCM) - Homo sapiens (human); hsa05414 Dilated cardiomyopathy (DCM) - Homo sapiens (human);
P54764	Ephrin type-A receptor 4 OS=Homo sapiens OX=9606 GN=EPHA4 PE=1 SV=1	0.812	Down	0.025377	EPHA4	109.86	0.925	0.964	0.869	1.119	1.039	1.24	plasma membrane	GO:0044700 single organism signaling; GO:0032872 regulation of stress-activated MAPK cascade; GO:0032270 positive regulation of cellular protein metabolic process; GO:0014013 regulation of gliogenesis; GO:0007166 cell surface receptor signaling pathway; GO:0032989 cellular component morphogenesis; GO:0018212 peptidyl-tyrosine modification; GO:0043506 regulation of JUN kinase activity; GO:0044237 …	GO:0016020 membrane; GO:0030425 dendrite; GO:0019867 outer membrane; GO:0031090 organelle membrane; GO:0005737 cytoplasm; GO:0044433 cytoplasmic vesicle part; GO:0043025 neuronal cell body; GO:0005887 integral component of plasma membrane; GO:0098858 actin-based cell projection; GO:0005623 cell; GO:0044422 organelle part; GO:0043197 dendritic spine; GO:0005769 early endosome; GO:0098590 plasma me…	GO:1901265 nucleoside phosphate binding; GO:0016773 phosphotransferase activity, alcohol group as acceptor; GO:0005102 receptor binding; GO:0004713 protein tyrosine kinase activity; GO:0005515 protein binding; GO:0046875 ephrin receptor binding; GO:0004672 protein kinase activity; GO:0004888 transmembrane signaling receptor activity; GO:0004871 signal transducer activity; GO:0004714 transmembrane…	K05105	EPHA4, SEK, TYRO1; Eph receptor A4 [EC:2.7.10.1]	hsa04360 Axon guidance - Homo sapiens (human);	IPR011641; IPR013761; IPR001660; IPR003961; IPR001245; IPR011009; IPR001090; IPR027936; IPR000719; IPR013783; IPR020635; IPR034270; IPR008979;	Tyrosine-protein kinase ephrin type A/B receptor-like; Sterile alpha motif/pointed domain; Sterile alpha motif domain; Fibronectin type III; Serine-threonine/tyrosine-protein kinase catalytic domain; Protein kinase-like domain; Ephrin receptor ligand binding domain; Ephrin receptor, transmembrane domain; Protein kinase domain; Immunoglobulin-like fold; Tyrosine-protein kinase, catalytic domain; E…
P40925	Malate dehydrogenase, cytoplasmic OS=Homo sapiens OX=9606 GN=MDH1 PE=1 SV=4	0.537	Down	0.0035389	MDH1	36.426	0.76	0.577	0.668	1.175	1.404	1.153	cytoplasm	GO:0043648 dicarboxylic acid metabolic process; GO:0016051 carbohydrate biosynthetic process; GO:0019362 pyridine nucleotide metabolic process; GO:0019319 hexose biosynthetic process; GO:0006725 cellular aromatic compound metabolic process; GO:0046496 nicotinamide nucleotide metabolic process; GO:0006734 NADH metabolic process; GO:0009117 nucleotide metabolic process; GO:0044699 single-organism p…	GO:0043229 intracellular organelle; GO:0005615 extracellular space; GO:0044421 extracellular region part; GO:0031982 vesicle; GO:0005737 cytoplasm; GO:0044424 intracellular part; GO:0005829 cytosol; GO:0005623 cell; GO:0005576 extracellular region; GO:0005739 mitochondrion; GO:0043231 intracellular membrane-bounded organelle; GO:0043226 organelle; GO:0070062 extracellular exosome; GO:0043209 myel…	GO:0047860 diiodophenylpyruvate reductase activity; GO:1901265 nucleoside phosphate binding; GO:0005515 protein binding; GO:0000166 nucleotide binding; GO:0048037 cofactor binding; GO:0016491 oxidoreductase activity; GO:0016614 oxidoreductase activity, acting on CH-OH group of donors; GO:1901363 heterocyclic compound binding; GO:0097159 organic cyclic compound binding; GO:0016616 oxidoreductase a…	K00025	MDH1; malate dehydrogenase [EC:1.1.1.37]	hsa00020 Citrate cycle (TCA cycle) - Homo sapiens (human); hsa00270 Cysteine and methionine metabolism - Homo sapiens (human); hsa00620 Pyruvate metabolism - Homo sapiens (human); hsa00630 Glyoxylate and dicarboxylate metabolism - Homo sapiens (human); hsa01100 Metabolic pathways - Homo sapiens (human); hsa01200 Carbon metabolism - Homo sapiens (human); hsa04964 Proximal tubule bicarbonate reclam…	IPR022383; IPR016040; IPR001236; IPR015955;	Lactate/malate dehydrogenase, C-terminal; NAD(P)-binding domain; Lactate/malate dehydrogenase, N-terminal; Lactate dehydrogenase/glycoside hydrolase, family 4, C-terminal;
P30740	Leukocyte elastase inhibitor OS=Homo sapiens OX=9606 GN=SERPINB1 PE=1 SV=1	0.442	Down	0.00044079	SERPINB1	42.741	0.622	0.59	0.589	1.425	1.483	1.167	cytoplasm	GO:0050794 regulation of cellular process; GO:0010951 negative regulation of endopeptidase activity; GO:0045321 leukocyte activation; GO:0002283 neutrophil activation involved in immune response; GO:0002252 immune effector process; GO:0060255 regulation of macromolecule metabolic process; GO:0044699 single-organism process; GO:0048523 negative regulation of cellular process; GO:0048519 negative r…	GO:0016020 membrane; GO:0034774 secretory granule lumen; GO:0005615 extracellular space; GO:0044421 extracellular region part; GO:0031410 cytoplasmic vesicle; GO:0005737 cytoplasm; GO:0031982 vesicle; GO:0044433 cytoplasmic vesicle part; GO:0044424 intracellular part; GO:0005623 cell; GO:0044422 organelle part; GO:0031974 membrane-enclosed lumen; GO:0070062 extracellular exosome; GO:0031983 vesic…	GO:0004867 serine-type endopeptidase inhibitor activity; GO:0030234 enzyme regulator activity; GO:0030414 peptidase inhibitor activity; GO:0061134 peptidase regulator activity; GO:0061135 endopeptidase regulator activity; GO:0098772 molecular function regulator; GO:0004857 enzyme inhibitor activity; GO:0004866 endopeptidase inhibitor activity;	K23425			IPR023796;	Serpin domain;
O00151	PDZ and LIM domain protein 1 OS=Homo sapiens OX=9606 GN=PDLIM1 PE=1 SV=4	0.426	Down	0.00173557	PDLIM1	36.071	0.676	0.479	0.66	1.331	1.491	1.443	cytoplasm	GO:0050794 regulation of cellular process; GO:0010468 regulation of gene expression; GO:0006355 regulation of transcription, DNA-templated; GO:0006950 response to stress; GO:0031326 regulation of cellular biosynthetic process; GO:0080090 regulation of primary metabolic process; GO:0009628 response to abiotic stimulus; GO:0060255 regulation of macromolecule metabolic process; GO:0019219 regulation…	GO:0043229 intracellular organelle; GO:0043232 intracellular non-membrane-bounded organelle; GO:0030054 cell junction; GO:0005737 cytoplasm; GO:0070161 anchoring junction; GO:0032991 macromolecular complex; GO:0044424 intracellular part; GO:0005913 cell-cell adherens junction; GO:0005667 transcription factor complex; GO:0005911 cell-cell junction; GO:0005623 cell; GO:0043228 non-membrane-bounded …	GO:0043167 ion binding; GO:0005515 protein binding; GO:0008270 zinc ion binding; GO:0003712 transcription cofactor activity; GO:0098632 protein binding involved in cell-cell adhesion; GO:0050839 cell adhesion molecule binding; GO:0098641 cadherin binding involved in cell-cell adhesion; GO:0098631 protein binding involved in cell adhesion; GO:0046914 transition metal ion binding; GO:0005488 bindin…	K23353			IPR001781; IPR006643; IPR001478; IPR031847;	Zinc finger, LIM-type; Zasp-like motif; PDZ domain; Domain of unknown function DUF4749;
P31946	14-3-3 protein beta/alpha OS=Homo sapiens OX=9606 GN=YWHAB PE=1 SV=3	0.498	Down	0.02392	YWHAB	28.082		0.688	0.578		1.185	1.355	cytoplasm	GO:0044085 cellular component biogenesis; GO:0044700 single organism signaling; GO:0065008 regulation of biological quality; GO:0010941 regulation of cell death; GO:0010608 posttranscriptional regulation of gene expression; GO:0044237 cellular metabolic process; GO:0010821 regulation of mitochondrion organization; GO:0015031 protein transport; GO:0008152 metabolic process; GO:1901028 regulation o…	GO:0016020 membrane; GO:0044421 extracellular region part; GO:0031090 organelle membrane; GO:0031410 cytoplasmic vesicle; GO:0030054 cell junction; GO:0031982 vesicle; GO:0005737 cytoplasm; GO:0044433 cytoplasmic vesicle part; GO:0032991 macromolecular complex; GO:0017053 transcriptional repressor complex; GO:0044424 intracellular part; GO:0005623 cell; GO:0044422 organelle part; GO:0048770 pigme…	GO:0003714 transcription corepressor activity; GO:0016597 amino acid binding; GO:0050815 phosphoserine binding; GO:0044877 macromolecular complex binding; GO:0043167 ion binding; GO:0043177 organic acid binding; GO:0005515 protein binding; GO:0045309 protein phosphorylated amino acid binding; GO:0003712 transcription cofactor activity; GO:0051219 phosphoprotein binding; GO:0050839 cell adhesion m…	K16197	YWHAB_Q_Z; 14-3-3 protein beta/theta/zeta	hsa04110 Cell cycle - Homo sapiens (human); hsa04114 Oocyte meiosis - Homo sapiens (human); hsa04151 PI3K-Akt signaling pathway - Homo sapiens (human); hsa04390 Hippo signaling pathway - Homo sapiens (human); hsa05160 Hepatitis C - Homo sapiens (human); hsa05161 Hepatitis B - Homo sapiens (human); hsa05203 Viral carcinogenesis - Homo sapiens (human);	IPR023410;	14-3-3 domain;
Q9NPH3	Interleukin-1 receptor accessory protein OS=Homo sapiens OX=9606 GN=IL1RAP PE=1 SV=2	0.82	Down	0.00027748	IL1RAP	65.418	0.916	0.886	0.921	1.101	1.089	1.131	peroxisome	GO:0044085 cellular component biogenesis; GO:0044700 single organism signaling; GO:0065008 regulation of biological quality; GO:0007166 cell surface receptor signaling pathway; GO:0051965 positive regulation of synapse assembly; GO:0032656 regulation of interleukin-13 production; GO:0032754 positive regulation of interleukin-5 production; GO:0071345 cellular response to cytokine stimulus; GO:0015…	GO:0016020 membrane; GO:0031226 intrinsic component of plasma membrane; GO:0005615 extracellular space; GO:0044421 extracellular region part; GO:0044459 plasma membrane part; GO:0044425 membrane part; GO:0044464 cell part; GO:0071944 cell periphery; GO:0031224 intrinsic component of membrane; GO:0005887 integral component of plasma membrane; GO:0005623 cell; GO:0016021 integral component of membr…	GO:0038023 signaling receptor activity; GO:0004896 cytokine receptor activity; GO:1990782 protein tyrosine kinase binding; GO:0019901 protein kinase binding; GO:0005515 protein binding; GO:0004888 transmembrane signaling receptor activity; GO:0019900 kinase binding; GO:0004871 signal transducer activity; GO:0060089 molecular transducer activity; GO:0004872 receptor activity; GO:0005488 binding; G…	K04723	IL1RAP; interleukin 1 receptor accessory protein	hsa04010 MAPK signaling pathway - Homo sapiens (human); hsa04060 Cytokine-cytokine receptor interaction - Homo sapiens (human); hsa04659 Th17 cell differentiation - Homo sapiens (human); hsa04750 Inflammatory mediator regulation of TRP channels - Homo sapiens (human);	IPR007110; IPR013783; IPR003599; IPR000157;	Immunoglobulin-like domain; Immunoglobulin-like fold; Immunoglobulin subtype; Toll/interleukin-1 receptor homology (TIR) domain;
P20851	C4b-binding protein beta chain OS=Homo sapiens OX=9606 GN=C4BPB PE=1 SV=1	1.289	Up	0.00118061	C4BPB	28.357	1.192	1.183	1.104	0.933	0.877	0.89	extracellular	GO:0060627 regulation of vesicle-mediated transport; GO:0030450 regulation of complement activation, classical pathway; GO:0016064 immunoglobulin mediated immune response; GO:0007596 blood coagulation; GO:0065008 regulation of biological quality; GO:0002698 negative regulation of immune effector process; GO:1903318 negative regulation of protein maturation; GO:0045916 negative regulation of compl…	GO:0016020 membrane; GO:0044217 other organism part; GO:0005615 extracellular space; GO:0044421 extracellular region part; GO:0044464 cell part; GO:0071944 cell periphery; GO:0044216 other organism cell; GO:0044215 other organism; GO:0005623 cell; GO:0005576 extracellular region; GO:0005886 plasma membrane;	GO:0005515 protein binding; GO:0005488 binding;	K04003	C4BPB; complement component 4 binding protein, beta	hsa04610 Complement and coagulation cascades - Homo sapiens (human); hsa05133 Pertussis - Homo sapiens (human);	IPR000436;	Sushi/SCR/CCP domain;
P68133	Actin, alpha skeletal muscle OS=Homo sapiens OX=9606 GN=ACTA1 PE=1 SV=1	0.391	Down	0.000175726	ACTA1	42.051	0.579	0.526	0.542	1.554	1.406	1.25	cytoskeleton	GO:0044085 cellular component biogenesis; GO:0030048 actin filament-based movement; GO:0090130 tissue migration; GO:0014902 myotube differentiation; GO:0070252 actin-mediated cell contraction; GO:0003012 muscle system process; GO:0048747 muscle fiber development; GO:0048869 cellular developmental process; GO:0032989 cellular component morphogenesis; GO:0044699 single-organism process; GO:0009605 …	GO:0005615 extracellular space; GO:0044421 extracellular region part; GO:0030016 myofibril; GO:0031982 vesicle; GO:0005737 cytoplasm; GO:0099512 supramolecular fiber; GO:0044424 intracellular part; GO:0099080 supramolecular complex; GO:0098858 actin-based cell projection; GO:0005623 cell; GO:0032432 actin filament bundle; GO:0044422 organelle part; GO:0043228 non-membrane-bounded organelle; GO:00…	GO:0005524 ATP binding; GO:1901265 nucleoside phosphate binding; GO:0001882 nucleoside binding; GO:0043167 ion binding; GO:0005515 protein binding; GO:0000166 nucleotide binding; GO:0097159 organic cyclic compound binding; GO:1901363 heterocyclic compound binding; GO:0032549 ribonucleoside binding; GO:0097367 carbohydrate derivative binding; GO:0008092 cytoskeletal protein binding; GO:0005200 str…	K10354	ACTA1; actin, alpha skeletal muscle
P61981	14-3-3 protein gamma OS=Homo sapiens OX=9606 GN=YWHAG PE=1 SV=2	0.427	Down	0.0186026	YWHAG	28.302	0.695	0.593	0.461	1.36	1.36	1.373	cytoplasm	GO:0044085 cellular component biogenesis; GO:0065008 regulation of biological quality; GO:0010941 regulation of cell death; GO:0060271 cilium assembly; GO:0010821 regulation of mitochondrion organization; GO:0015031 protein transport; GO:0044782 cilium organization; GO:0071900 regulation of protein serine/threonine kinase activity; GO:1901028 regulation of mitochondrial outer membrane permeabiliz…	GO:0016020 membrane; GO:0044421 extracellular region part; GO:0031090 organelle membrane; GO:0031410 cytoplasmic vesicle; GO:0030054 cell junction; GO:0005737 cytoplasm; GO:0031982 vesicle; GO:0044433 cytoplasmic vesicle part; GO:0044424 intracellular part; GO:0005623 cell; GO:0044422 organelle part; GO:0070062 extracellular exosome; GO:0005925 focal adhesion; GO:0043209 myelin sheath; GO:0005622…	GO:0030291 protein serine/threonine kinase inhibitor activity; GO:0003723 RNA binding; GO:1990782 protein tyrosine kinase binding; GO:0005102 receptor binding; GO:0019901 protein kinase binding; GO:0005515 protein binding; GO:0008426 protein kinase C inhibitor activity; GO:0004860 protein kinase inhibitor activity; GO:0019207 kinase regulator activity; GO:0019887 protein kinase regulator activity…	K16198	YWHAG_H; 14-3-3 protein gamma/eta	hsa04110 Cell cycle - Homo sapiens (human); hsa04114 Oocyte meiosis - Homo sapiens (human); hsa04151 PI3K-Akt signaling pathway - Homo sapiens (human); hsa04390 Hippo signaling pathway - Homo sapiens (human); hsa05160 Hepatitis C - Homo sapiens (human); hsa05203 Viral carcinogenesis - Homo sapiens (human);	IPR023410;	14-3-3 domain;
Q9H299	SH3 domain-binding glutamic acid-rich-like protein 3 OS=Homo sapiens OX=9606 GN=SH3BGRL3 PE=1 SV=1	0.384	Down	0.000102159	SH3BGRL3	10.438	0.526	0.533	0.574	1.263	1.484	1.501	mitochondria	GO:0050794 regulation of cellular process; GO:0016043 cellular component organization; GO:0065008 regulation of biological quality; GO:0032956 regulation of actin cytoskeleton organization; GO:0045454 cell redox homeostasis; GO:0044699 single-organism process; GO:0030832 regulation of actin filament length; GO:0010594 regulation of endothelial cell migration; GO:0051239 regulation of multicellula…	GO:0031252 cell leading edge; GO:0043229 intracellular organelle; GO:0042995 cell projection; GO:0044421 extracellular region part; GO:0044446 intracellular organelle part; GO:0005737 cytoplasm; GO:0031982 vesicle; GO:0031981 nuclear lumen; GO:0044424 intracellular part; GO:0016604 nuclear body; GO:0005623 cell; GO:0005576 extracellular region; GO:0044422 organelle part; GO:0031974 membrane-enclo…	GO:0015035 protein disulfide oxidoreductase activity; GO:0005102 receptor binding; GO:0060589 nucleoside-triphosphatase regulator activity; GO:0030695 GTPase regulator activity; GO:0030215 semaphorin receptor binding; GO:0005515 protein binding; GO:0098772 molecular function regulator; GO:0016491 oxidoreductase activity; GO:0015036 disulfide oxidoreductase activity; GO:0009055 electron carrier ac…	K23740			IPR002109; IPR012336;	Glutaredoxin; Thioredoxin-like fold;
P50552	Vasodilator-stimulated phosphoprotein OS=Homo sapiens OX=9606 GN=VASP PE=1 SV=3	0.577	Down	0.0060011	VASP	39.829	0.764	0.704		1.287	1.255		nucleus	GO:0001841 neural tube formation; GO:0030833 regulation of actin filament polymerization; GO:0044085 cellular component biogenesis; GO:0065008 regulation of biological quality; GO:0032273 positive regulation of protein polymerization; GO:0035148 tube formation; GO:0043009 chordate embryonic development; GO:0048869 cellular developmental process; GO:0048666 neuron development; GO:0032989 cellular …	GO:0016020 membrane; GO:0044421 extracellular region part; GO:0071944 cell periphery; GO:0030054 cell junction; GO:0031982 vesicle; GO:0005737 cytoplasm; GO:0044424 intracellular part; GO:0098858 actin-based cell projection; GO:0005911 cell-cell junction; GO:0005623 cell; GO:0043228 non-membrane-bounded organelle; GO:0070062 extracellular exosome; GO:0005856 cytoskeleton; GO:0070160 occluding jun…	GO:0050839 cell adhesion molecule binding; GO:0008092 cytoskeletal protein binding; GO:0005488 binding; GO:0045296 cadherin binding; GO:0003779 actin binding; GO:0005522 profilin binding; GO:0005515 protein binding; GO:0019904 protein domain specific binding; GO:0017124 SH3 domain binding;	K06274	VASP; vasodilator-stimulated phosphoprotein	hsa04015 Rap1 signaling pathway - Homo sapiens (human); hsa04022 cGMP-PKG signaling pathway - Homo sapiens (human); hsa04510 Focal adhesion - Homo sapiens (human); hsa04530 Tight junction - Homo sapiens (human); hsa04611 Platelet activation - Homo sapiens (human); hsa04666 Fc gamma R-mediated phagocytosis - Homo sapiens (human); hsa04670 Leukocyte transendothelial migration - Homo sapiens (human);	IPR014885; IPR011993; IPR000697;	VASP tetramerisation; PH domain-like; WH1/EVH1 domain;
Q96NZ9	Proline-rich acidic protein 1 OS=Homo sapiens OX=9606 GN=PRAP1 PE=1 SV=2	1.314	Up	0.00172125	PRAP1	17.207	1.229	1.133	1.118	0.849	0.914	0.886	extracellular		GO:0005576 extracellular region;	GO:0005515 protein binding; GO:0005488 binding;	K21250	PRAP1; proline-rich acidic protein 1	hsa04140 Autophagy - animal - Homo sapiens (human);
P18065	Insulin-like growth factor-binding protein 2 OS=Homo sapiens OX=9606 GN=IGFBP2 PE=1 SV=2	0.803	Down	0.0181551	IGFBP2	34.814	0.776	0.855	0.84	1.111	0.941	1.025	extracellular	GO:0044700 single organism signaling; GO:0050863 regulation of T cell activation; GO:0002694 regulation of leukocyte activation; GO:0001101 response to acid chemical; GO:0032944 regulation of mononuclear cell proliferation; GO:0009968 negative regulation of signal transduction; GO:0043567 regulation of insulin-like growth factor receptor signaling pathway; GO:0022414 reproductive process; GO:0043…	GO:0097708 intracellular vesicle; GO:0043229 intracellular organelle; GO:0016020 membrane; GO:0005615 extracellular space; GO:0044421 extracellular region part; GO:0016324 apical plasma membrane; GO:0031410 cytoplasmic vesicle; GO:0071944 cell periphery; GO:0005737 cytoplasm; GO:0031982 vesicle; GO:0044424 intracellular part; GO:0005623 cell; GO:0005576 extracellular region; GO:0005886 plasma mem…	GO:0031994 insulin-like growth factor I binding; GO:0005520 insulin-like growth factor binding; GO:0005102 receptor binding; GO:0031995 insulin-like growth factor II binding; GO:0019838 growth factor binding; GO:0005488 binding; GO:0005515 protein binding;	K23575			IPR000867; IPR000716; IPR009030;	Insulin-like growth factor-binding protein, IGFBP; Thyroglobulin type-1; Growth factor receptor cysteine-rich domain;
Q9UEW3	Macrophage receptor MARCO OS=Homo sapiens OX=9606 GN=MARCO PE=1 SV=1	1.214	Up	0.039481	MARCO	52.657	1.036	1.122	1.049	0.972	0.788	0.881	cytoplasm	GO:0050794 regulation of cellular process; GO:0044700 single organism signaling; GO:0002218 activation of innate immune response; GO:0007166 cell surface receptor signaling pathway; GO:0044699 single-organism process; GO:0080134 regulation of response to stress; GO:0031347 regulation of defense response; GO:0050896 response to stimulus; GO:0045087 innate immune response; GO:0006909 phagocytosis; …	GO:0016020 membrane; GO:0031090 organelle membrane; GO:0031410 cytoplasmic vesicle; GO:0071944 cell periphery; GO:0031982 vesicle; GO:0005737 cytoplasm; GO:0044433 cytoplasmic vesicle part; GO:0032991 macromolecular complex; GO:0031224 intrinsic component of membrane; GO:0044424 intracellular part; GO:0005887 integral component of plasma membrane; GO:0005623 cell; GO:0005581 collagen trimer; GO:0…	GO:0038023 signaling receptor activity; GO:0060089 molecular transducer activity; GO:0004872 receptor activity; GO:0038024 cargo receptor activity; GO:0005044 scavenger receptor activity; GO:0038187 pattern recognition receptor activity; GO:0004888 transmembrane signaling receptor activity; GO:0004871 signal transducer activity; GO:0008329 signaling pattern recognition receptor activity; GO:00996…	K13884	MARCO; macrophage receptor with collagenous structure	hsa04145 Phagosome - Homo sapiens (human);	IPR017448; IPR001190;	SRCR-like domain; SRCR domain;
P04075	Fructose-bisphosphate aldolase A OS=Homo sapiens OX=9606 GN=ALDOA PE=1 SV=2	0.571	Down	4.4575e-05	ALDOA	39.42	0.692	0.737	0.678	1.253	1.246	1.189	cytoplasm	GO:0044085 cellular component biogenesis; GO:0065008 regulation of biological quality; GO:0009116 nucleoside metabolic process; GO:0045321 leukocyte activation; GO:0006165 nucleoside diphosphate phosphorylation; GO:0019362 pyridine nucleotide metabolic process; GO:0006096 glycolytic process; GO:0009163 nucleoside biosynthetic process; GO:0046129 purine ribonucleoside biosynthetic process; GO:0009…	GO:0016020 membrane; GO:0034774 secretory granule lumen; GO:1904724 tertiary granule lumen; GO:0005615 extracellular space; GO:0044421 extracellular region part; GO:0031410 cytoplasmic vesicle; GO:0030016 myofibril; GO:0005737 cytoplasm; GO:0031982 vesicle; GO:0044433 cytoplasmic vesicle part; GO:0099512 supramolecular fiber; GO:0044424 intracellular part; GO:0099080 supramolecular complex; GO:00…	GO:0003723 RNA binding; GO:0015631 tubulin binding; GO:0016829 lyase activity; GO:0005515 protein binding; GO:0048029 monosaccharide binding; GO:1901363 heterocyclic compound binding; GO:0097159 organic cyclic compound binding; GO:0050839 cell adhesion molecule binding; GO:0042802 identical protein binding; GO:0008092 cytoskeletal protein binding; GO:0004332 fructose-bisphosphate aldolase activit…	K01623	ALDO; fructose-bisphosphate aldolase, class I [EC:4.1.2.13]	hsa00010 Glycolysis / Gluconeogenesis - Homo sapiens (human); hsa00030 Pentose phosphate pathway - Homo sapiens (human); hsa00051 Fructose and mannose metabolism - Homo sapiens (human); hsa01100 Metabolic pathways - Homo sapiens (human); hsa01200 Carbon metabolism - Homo sapiens (human); hsa01230 Biosynthesis of amino acids - Homo sapiens (human); hsa04066 HIF-1 signaling pathway - Homo sapiens (…	IPR013785;	Aldolase-type TIM barrel;
P60174	Triosephosphate isomerase OS=Homo sapiens OX=9606 GN=TPI1 PE=1 SV=3	0.551	Down	0.000175896	TPI1	30.791	0.718	0.643	0.718	1.288	1.286	1.197	cytoplasm	GO:0046365 monosaccharide catabolic process; GO:0006757 ATP generation from ADP; GO:0006739 NADP metabolic process; GO:0009116 nucleoside metabolic process; GO:0042278 purine nucleoside metabolic process; GO:0006165 nucleoside diphosphate phosphorylation; GO:0046031 ADP metabolic process; GO:0019362 pyridine nucleotide metabolic process; GO:0019319 hexose biosynthetic process; GO:0006096 glycolyt…	GO:0043229 intracellular organelle; GO:0005615 extracellular space; GO:0044421 extracellular region part; GO:0031982 vesicle; GO:0005737 cytoplasm; GO:0044424 intracellular part; GO:0005623 cell; GO:0005829 cytosol; GO:0005576 extracellular region; GO:0043231 intracellular membrane-bounded organelle; GO:0043226 organelle; GO:0070062 extracellular exosome; GO:0005634 nucleus; GO:0005622 intracellu…	GO:0016853 isomerase activity; GO:0004807 triose-phosphate isomerase activity; GO:0031625 ubiquitin protein ligase binding; GO:0003824 catalytic activity; GO:0005488 binding; GO:0005515 protein binding; GO:0016860 intramolecular oxidoreductase activity; GO:0044389 ubiquitin-like protein ligase binding; GO:0016861 intramolecular oxidoreductase activity, interconverting aldoses and ketoses; GO:0019…	K01803	TPI, tpiA; triosephosphate isomerase (TIM) [EC:5.3.1.1]	hsa00010 Glycolysis / Gluconeogenesis - Homo sapiens (human); hsa00051 Fructose and mannose metabolism - Homo sapiens (human); hsa00562 Inositol phosphate metabolism - Homo sapiens (human); hsa01100 Metabolic pathways - Homo sapiens (human); hsa01200 Carbon metabolism - Homo sapiens (human); hsa01230 Biosynthesis of amino acids - Homo sapiens (human);	IPR013785;	Aldolase-type TIM barrel;
P0DP25	Calmodulin-3 OS=Homo sapiens OX=9606 GN=CALM3 PE=1 SV=1	0.385	Down	4.3242e-05	CALM3	16.837	0.572	0.496	0.502	1.355	1.415	1.311	cytoplasm,nucleus			GO:0043169 cation binding; GO:0046872 metal ion binding; GO:0005509 calcium ion binding; GO:0005488 binding; GO:0043167 ion binding;	K02183	CALM; calmodulin	hsa04014 Ras signaling pathway - Homo sapiens (human); hsa04015 Rap1 signaling pathway - Homo sapiens (human); hsa04020 Calcium signaling pathway - Homo sapiens (human); hsa04022 cGMP-PKG signaling pathway - Homo sapiens (human); hsa04024 cAMP signaling pathway - Homo sapiens (human); hsa04070 Phosphatidylinositol signaling system - Homo sapiens (human); hsa04114 Oocyte meiosis - Homo sapiens (hu…	IPR011992; IPR002048;	EF-hand domain pair; EF-hand domain;
P37802	Transgelin-2 OS=Homo sapiens OX=9606 GN=TAGLN2 PE=1 SV=3	0.397	Down	0.00024259	TAGLN2	22.391	0.638	0.522	0.51	1.353	1.386	1.467	cytoplasm,nucleus	GO:0032502 developmental process; GO:0060429 epithelium development; GO:0009888 tissue development; GO:0048869 cellular developmental process; GO:0016192 vesicle-mediated transport; GO:0044763 single-organism cellular process; GO:0044699 single-organism process; GO:0002576 platelet degranulation; GO:0051234 establishment of localization; GO:0006810 transport; GO:0030154 cell differentiation; GO:0…	GO:0070062 extracellular exosome; GO:0043226 organelle; GO:0044421 extracellular region part; GO:0044464 cell part; GO:0005622 intracellular; GO:0005737 cytoplasm; GO:0031982 vesicle; GO:1903561 extracellular vesicle; GO:0044424 intracellular part; GO:0005623 cell; GO:0005829 cytosol; GO:0043227 membrane-bounded organelle; GO:0005576 extracellular region; GO:0043230 extracellular organelle; GO:00…	GO:0050839 cell adhesion molecule binding; GO:0005515 protein binding; GO:0005488 binding; GO:0045296 cadherin binding;	K20526	TAGLN; transgelin		IPR001715;	Calponin homology domain;
P23528	Cofilin-1 OS=Homo sapiens OX=9606 GN=CFL1 PE=1 SV=3	0.396	Down	1.96899e-05	CFL1	18.502	0.508	0.57	0.555	1.4	1.402	1.325	mitochondria	GO:0044085 cellular component biogenesis; GO:0044700 single organism signaling; GO:0010941 regulation of cell death; GO:0021766 hippocampus development; GO:0070555 response to interleukin-1; GO:0010469 regulation of receptor activity; GO:0009607 response to biotic stimulus; GO:0001558 regulation of cell growth; GO:0051894 positive regulation of focal adhesion assembly; GO:0008360 regulation of ce…	GO:0030425 dendrite; GO:0016020 membrane; GO:0044421 extracellular region part; GO:0031090 organelle membrane; GO:0032587 ruffle membrane; GO:0005737 cytoplasm; GO:0043025 neuronal cell body; GO:0098858 actin-based cell projection; GO:0005623 cell; GO:0044422 organelle part; GO:0043197 dendritic spine; GO:0043228 non-membrane-bounded organelle; GO:0070062 extracellular exosome; GO:0005925 focal a…	GO:0051015 actin filament binding; GO:1901981 phosphatidylinositol phosphate binding; GO:0019903 protein phosphatase binding; GO:0043167 ion binding; GO:0044877 macromolecular complex binding; GO:0005515 protein binding; GO:1902936 phosphatidylinositol bisphosphate binding; GO:0008092 cytoskeletal protein binding; GO:0005488 binding; GO:0035091 phosphatidylinositol binding; GO:0005543 phospholipi…	K05765	CFL; cofilin	hsa04360 Axon guidance - Homo sapiens (human); hsa04666 Fc gamma R-mediated phagocytosis - Homo sapiens (human); hsa04810 Regulation of actin cytoskeleton - Homo sapiens (human); hsa05133 Pertussis - Homo sapiens (human); hsa05170 Human immunodeficiency virus 1 infection - Homo sapiens (human);	IPR029006; IPR002108;	ADF-H/Gelsolin-like domain; Actin-depolymerising factor homology domain;
P62987	Ubiquitin-60S ribosomal protein L40 OS=Homo sapiens OX=9606 GN=UBA52 PE=1 SV=2	0.623	Down	0.00136194	UBA52	14.728		0.778	0.788		1.237	1.278	extracellular	GO:0044700 single organism signaling; GO:0036508 protein alpha-1,2-demannosylation; GO:0010608 posttranscriptional regulation of gene expression; GO:1901185 negative regulation of ERBB signaling pathway; GO:0051443 positive regulation of ubiquitin-protein transferase activity; GO:0010564 regulation of cell cycle process; GO:0044237 cellular metabolic process; GO:0044264 cellular polysaccharide me…	GO:0016020 membrane; GO:0019867 outer membrane; GO:0044421 extracellular region part; GO:0031090 organelle membrane; GO:0005737 cytoplasm; GO:0044433 cytoplasmic vesicle part; GO:0032991 macromolecular complex; GO:0005623 cell; GO:0044422 organelle part; GO:0043228 non-membrane-bounded organelle; GO:0005765 lysosomal membrane; GO:0070062 extracellular exosome; GO:0005654 nucleoplasm; GO:0005622 i…	GO:0005515 protein binding; GO:0003735 structural constituent of ribosome; GO:0005198 structural molecule activity; GO:0005488 binding;	K02927	RP-L40e, RPL40; large subunit ribosomal protein L40e	hsa03010 Ribosome - Homo sapiens (human);	IPR029071; IPR000626;	Ubiquitin-related domain; Ubiquitin domain;
P11021	Endoplasmic reticulum chaperone BiP OS=Homo sapiens OX=9606 GN=HSPA5 PE=1 SV=2	0.823	Down	0.00026116	HSPA5	72.332	0.913	0.915	0.888	1.122	1.074	1.105	endoplasmic reticulum	GO:0044700 single organism signaling; GO:0010941 regulation of cell death; GO:0009891 positive regulation of biosynthetic process; GO:0046683 response to organophosphorus; GO:0032091 negative regulation of protein binding; GO:1905897 regulation of response to endoplasmic reticulum stress; GO:0044237 cellular metabolic process; GO:0009607 response to biotic stimulus; GO:0021762 substantia nigra de…	GO:0005790 smooth endoplasmic reticulum; GO:0016020 membrane; GO:0005783 endoplasmic reticulum; GO:0042175 nuclear outer membrane-endoplasmic reticulum membrane network; GO:0044421 extracellular region part; GO:0031410 cytoplasmic vesicle; GO:0071944 cell periphery; GO:0030054 cell junction; GO:0031982 vesicle; GO:0005737 cytoplasm; GO:0032991 macromolecular complex; GO:0031224 intrinsic componen…	GO:1901265 nucleoside phosphate binding; GO:0031625 ubiquitin protein ligase binding; GO:0016817 hydrolase activity, acting on acid anhydrides; GO:0016787 hydrolase activity; GO:0005515 protein binding; GO:0016887 ATPase activity; GO:0097159 organic cyclic compound binding; GO:1901363 heterocyclic compound binding; GO:0016462 pyrophosphatase activity; GO:0003824 catalytic activity; GO:0032553 rib…	K09490	HSPA5, BIP; heat shock 70kDa protein 5	hsa03060 Protein export - Homo sapiens (human); hsa04141 Protein processing in endoplasmic reticulum - Homo sapiens (human); hsa04612 Antigen processing and presentation - Homo sapiens (human); hsa04918 Thyroid hormone synthesis - Homo sapiens (human); hsa05020 Prion diseases - Homo sapiens (human);	IPR029048; IPR029047;	Heat shock protein 70kD, C-terminal domain; Heat shock protein 70kD, peptide-binding domain;
P18428	Lipopolysaccharide-binding protein OS=Homo sapiens OX=9606 GN=LBP PE=1 SV=3	1.311	Up	0.0024008	LBP	53.383	1.18	1.241	1.097	0.913	0.905	0.865	extracellular	GO:0044700 single organism signaling; GO:0009593 detection of chemical stimulus; GO:0002694 regulation of leukocyte activation; GO:0030335 positive regulation of cell migration; GO:0045321 leukocyte activation; GO:0042108 positive regulation of cytokine biosynthetic process; GO:0007166 cell surface receptor signaling pathway; GO:0032680 regulation of tumor necrosis factor production; GO:0009891 p…	GO:0070062 extracellular exosome; GO:0043226 organelle; GO:0016020 membrane; GO:0005615 extracellular space; GO:0044421 extracellular region part; GO:0044464 cell part; GO:0031982 vesicle; GO:1903561 extracellular vesicle; GO:0009986 cell surface; GO:0005623 cell; GO:0043227 membrane-bounded organelle; GO:0005576 extracellular region; GO:0043230 extracellular organelle;	GO:0008289 lipid binding; GO:0001530 lipopolysaccharide binding; GO:0097367 carbohydrate derivative binding; GO:0005515 protein binding; GO:0005102 receptor binding; GO:0070891 lipoteichoic acid binding; GO:0005488 binding;	K05399	LBP; lipopolysaccharide-binding protein	hsa04064 NF-kappa B signaling pathway - Homo sapiens (human); hsa04620 Toll-like receptor signaling pathway - Homo sapiens (human); hsa05132 Salmonella infection - Homo sapiens (human); hsa05152 Tuberculosis - Homo sapiens (human);	IPR017943; IPR017942; IPR001124;	Bactericidal permeability-increasing protein, alpha/beta domain; Lipid-binding serum glycoprotein, N-terminal; Lipid-binding serum glycoprotein, C-terminal;
P18206	Vinculin OS=Homo sapiens OX=9606 GN=VCL PE=1 SV=4	0.461	Down	0.0010004	VCL	123.8	0.629	0.623	0.631	1.428	1.321	1.337	cytoplasm	GO:0044085 cellular component biogenesis; GO:0097581 lamellipodium organization; GO:0065008 regulation of biological quality; GO:0007596 blood coagulation; GO:0003012 muscle system process; GO:0045321 leukocyte activation; GO:0048869 cellular developmental process; GO:0048666 neuron development; GO:0045216 cell-cell junction organization; GO:0032989 cellular component morphogenesis; GO:0022008 ne…	GO:0016020 membrane; GO:0044421 extracellular region part; GO:0098862 cluster of actin-based cell projections; GO:0098857 membrane microdomain; GO:1990357 terminal web; GO:0099568 cytoplasmic region; GO:0005737 cytoplasm; GO:0044433 cytoplasmic vesicle part; GO:0032991 macromolecular complex; GO:0005913 cell-cell adherens junction; GO:0099080 supramolecular complex; GO:0005623 cell; GO:1904813 fi…	GO:0051015 actin filament binding; GO:0031625 ubiquitin protein ligase binding; GO:0002162 dystroglycan binding; GO:0044877 macromolecular complex binding; GO:0005515 protein binding; GO:0045294 alpha-catenin binding; GO:0050839 cell adhesion molecule binding; GO:0097367 carbohydrate derivative binding; GO:0008092 cytoskeletal protein binding; GO:0005488 binding; GO:0045296 cadherin binding; GO:0…	K05700	VCL; vinculin	hsa04510 Focal adhesion - Homo sapiens (human); hsa04520 Adherens junction - Homo sapiens (human); hsa04670 Leukocyte transendothelial migration - Homo sapiens (human); hsa04810 Regulation of actin cytoskeleton - Homo sapiens (human); hsa05100 Bacterial invasion of epithelial cells - Homo sapiens (human); hsa05131 Shigellosis - Homo sapiens (human); hsa05146 Amoebiasis - Homo sapiens (human);
P26447	Protein S100-A4 OS=Homo sapiens OX=9606 GN=S100A4 PE=1 SV=1	0.597	Down	0.002737	S100A4	11.728		0.746	0.78		1.297	1.258	extracellular	GO:0050794 regulation of cellular process; GO:0044707 single-multicellular organism process; GO:0048869 cellular developmental process; GO:0023051 regulation of signaling; GO:1902533 positive regulation of intracellular signal transduction; GO:0044699 single-organism process; GO:0001837 epithelial to mesenchymal transition; GO:0030154 cell differentiation; GO:0010646 regulation of cell communicat…	GO:0043229 intracellular organelle; GO:0042995 cell projection; GO:0005615 extracellular space; GO:0044421 extracellular region part; GO:0005737 cytoplasm; GO:0031982 vesicle; GO:0044424 intracellular part; GO:0005623 cell; GO:0005576 extracellular region; GO:0043226 organelle; GO:0070062 extracellular exosome; GO:0043231 intracellular membrane-bounded organelle; GO:0005634 nucleus; GO:0005622 in…	GO:0003723 RNA binding; GO:0005102 receptor binding; GO:0043167 ion binding; GO:0005515 protein binding; GO:0048306 calcium-dependent protein binding; GO:1901363 heterocyclic compound binding; GO:0097159 organic cyclic compound binding; GO:0050786 RAGE receptor binding; GO:0042802 identical protein binding; GO:0008092 cytoskeletal protein binding; GO:0046914 transition metal ion binding; GO:00054…	K23761			IPR034325; IPR011992; IPR002048; IPR013787;	S-100; EF-hand domain pair; EF-hand domain; S100/CaBP-9k-type, calcium binding, subdomain;
P07237	Protein disulfide-isomerase OS=Homo sapiens OX=9606 GN=P4HB PE=1 SV=3	0.75	Down	0.00092487	P4HB	57.116	0.872	0.866	0.806	1.17	1.088	1.134	extracellular	GO:0065008 regulation of biological quality; GO:0010941 regulation of cell death; GO:0023051 regulation of signaling; GO:0044699 single-organism process; GO:0009058 biosynthetic process; GO:0044237 cellular metabolic process; GO:0042157 lipoprotein metabolic process; GO:0006457 protein folding; GO:2001233 regulation of apoptotic signaling pathway; GO:0008152 metabolic process; GO:0006520 cellular…	GO:0016020 membrane; GO:0044421 extracellular region part; GO:0005783 endoplasmic reticulum; GO:0009897 external side of plasma membrane; GO:0031410 cytoplasmic vesicle; GO:0030054 cell junction; GO:0071944 cell periphery; GO:0031982 vesicle; GO:0005737 cytoplasm; GO:0032991 macromolecular complex; GO:0044424 intracellular part; GO:0005623 cell; GO:0044422 organelle part; GO:0048770 pigment granu…	GO:0003723 RNA binding; GO:0046982 protein heterodimerization activity; GO:0005102 receptor binding; GO:0031543 peptidyl-proline dioxygenase activity; GO:0044877 macromolecular complex binding; GO:0046983 protein dimerization activity; GO:0016705 oxidoreductase activity, acting on paired donors, with incorporation or reduction of molecular oxygen; GO:0005178 integrin binding; GO:0005515 protein b…	K09580	PDIA1, P4HB; protein disulfide-isomerase A1 [EC:5.3.4.1]	hsa04141 Protein processing in endoplasmic reticulum - Homo sapiens (human);	IPR005788; IPR012336; IPR013766;	Disulphide isomerase; Thioredoxin-like fold; Thioredoxin domain;
P55072	Transitional endoplasmic reticulum ATPase OS=Homo sapiens OX=9606 GN=VCP PE=1 SV=4	0.807	Down	0.0033597	VCP	89.321	0.862	0.849		1.071	1.05		cytoplasm,nucleus	GO:0044085 cellular component biogenesis; GO:0044700 single organism signaling; GO:0010941 regulation of cell death; GO:0032436 positive regulation of proteasomal ubiquitin-dependent protein catabolic process; GO:0009891 positive regulation of biosynthetic process; GO:0018196 peptidyl-asparagine modification; GO:0006914 autophagy; GO:0044237 cellular metabolic process; GO:1903364 positive regulat…	GO:0016020 membrane; GO:0044421 extracellular region part; GO:0005737 cytoplasm; GO:0044433 cytoplasmic vesicle part; GO:0032991 macromolecular complex; GO:0035578 azurophil granule lumen; GO:0005623 cell; GO:1904813 ficolin-1-rich granule lumen; GO:0044422 organelle part; GO:0043228 non-membrane-bounded organelle; GO:0005775 vacuolar lumen; GO:0070062 extracellular exosome; GO:0101002 ficolin-1-…	GO:1901265 nucleoside phosphate binding; GO:0019903 protein phosphatase binding; GO:0031625 ubiquitin protein ligase binding; GO:0005102 receptor binding; GO:0061134 peptidase regulator activity; GO:0016504 peptidase activator activity; GO:0016817 hydrolase activity, acting on acid anhydrides; GO:0035800 deubiquitinase activator activity; GO:0016787 hydrolase activity; GO:0005515 protein binding;…	K13525	VCP, CDC48; transitional endoplasmic reticulum ATPase	hsa04141 Protein processing in endoplasmic reticulum - Homo sapiens (human); hsa05134 Legionellosis - Homo sapiens (human);	IPR029067; IPR003959; IPR015415; IPR004201; IPR027417; IPR003593; IPR009010; IPR003338;	CDC48 domain 2-like; ATPase, AAA-type, core; Vps4 oligomerisation, C-terminal; CDC48, domain 2; P-loop containing nucleoside triphosphate hydrolase; AAA+ ATPase domain; Aspartate decarboxylase-like domain; CDC48, N-terminal subdomain;
P07195	L-lactate dehydrogenase B chain OS=Homo sapiens OX=9606 GN=LDHB PE=1 SV=2	0.734	Down	0.00064291	LDHB	36.638	0.804	0.869	0.851	1.146	1.103	1.191	cytoplasm	GO:0019362 pyridine nucleotide metabolic process; GO:0006725 cellular aromatic compound metabolic process; GO:1901615 organic hydroxy compound metabolic process; GO:0046496 nicotinamide nucleotide metabolic process; GO:0009117 nucleotide metabolic process; GO:0044699 single-organism process; GO:0072524 pyridine-containing compound metabolic process; GO:0044237 cellular metabolic process; GO:00067…	GO:0043229 intracellular organelle; GO:0016020 membrane; GO:0044421 extracellular region part; GO:0098857 membrane microdomain; GO:0031982 vesicle; GO:0005737 cytoplasm; GO:0044424 intracellular part; GO:0005623 cell; GO:0005829 cytosol; GO:0005576 extracellular region; GO:0005739 mitochondrion; GO:0043231 intracellular membrane-bounded organelle; GO:0043226 organelle; GO:0070062 extracellular ex…	GO:1901265 nucleoside phosphate binding; GO:0005515 protein binding; GO:0000166 nucleotide binding; GO:0019900 kinase binding; GO:0048037 cofactor binding; GO:0016491 oxidoreductase activity; GO:0016614 oxidoreductase activity, acting on CH-OH group of donors; GO:1901363 heterocyclic compound binding; GO:0097159 organic cyclic compound binding; GO:0016616 oxidoreductase activity, acting on the CH…	K00016	LDH, ldh; L-lactate dehydrogenase [EC:1.1.1.27]	hsa00010 Glycolysis / Gluconeogenesis - Homo sapiens (human); hsa00270 Cysteine and methionine metabolism - Homo sapiens (human); hsa00620 Pyruvate metabolism - Homo sapiens (human); hsa00640 Propanoate metabolism - Homo sapiens (human); hsa01100 Metabolic pathways - Homo sapiens (human); hsa04066 HIF-1 signaling pathway - Homo sapiens (human); hsa04922 Glucagon signaling pathway - Homo sapiens (…	IPR022383; IPR016040; IPR001236; IPR015955;	Lactate/malate dehydrogenase, C-terminal; NAD(P)-binding domain; Lactate/malate dehydrogenase, N-terminal; Lactate dehydrogenase/glycoside hydrolase, family 4, C-terminal;
P12814	Alpha-actinin-1 OS=Homo sapiens OX=9606 GN=ACTN1 PE=1 SV=2	0.364	Down	3.9426e-05	ACTN1	103.06	0.552	0.547	0.478	1.507	1.426	1.403	cytoplasm,nucleus	GO:0044085 cellular component biogenesis; GO:0010941 regulation of cell death; GO:0048869 cellular developmental process; GO:0045216 cell-cell junction organization; GO:0032989 cellular component morphogenesis; GO:0044699 single-organism process; GO:0051234 establishment of localization; GO:2001141 regulation of RNA biosynthetic process; GO:0022610 biological adhesion; GO:0030036 actin cytoskelet…	GO:0016020 membrane; GO:0098862 cluster of actin-based cell projections; GO:0044421 extracellular region part; GO:0005737 cytoplasm; GO:0044433 cytoplasmic vesicle part; GO:0005913 cell-cell adherens junction; GO:0099080 supramolecular complex; GO:0005623 cell; GO:0031674 I band; GO:0014704 intercalated disc; GO:0031143 pseudopodium; GO:0044422 organelle part; GO:0043228 non-membrane-bounded orga…	GO:0051015 actin filament binding; GO:0003723 RNA binding; GO:0005102 receptor binding; GO:0003725 double-stranded RNA binding; GO:0043167 ion binding; GO:0046983 protein dimerization activity; GO:0044877 macromolecular complex binding; GO:0005178 integrin binding; GO:0005515 protein binding; GO:0003712 transcription cofactor activity; GO:0097159 organic cyclic compound binding; GO:1901363 hetero…	K05699	ACTN1_4; actinin alpha 1/4	hsa04510 Focal adhesion - Homo sapiens (human); hsa04520 Adherens junction - Homo sapiens (human); hsa04530 Tight junction - Homo sapiens (human); hsa04670 Leukocyte transendothelial migration - Homo sapiens (human); hsa04810 Regulation of actin cytoskeleton - Homo sapiens (human); hsa05131 Shigellosis - Homo sapiens (human); hsa05146 Amoebiasis - Homo sapiens (human); hsa05203 Viral carcinogenes…	IPR014837; IPR011992; IPR002048; IPR001715;	EF-hand, Ca insensitive; EF-hand domain pair; EF-hand domain; Calponin homology domain;
Q14766	Latent-transforming growth factor beta-binding protein 1 OS=Homo sapiens OX=9606 GN=LTBP1 PE=1 SV=4	0.548	Down	0.000162539	LTBP1	186.79	0.718	0.711	0.739	1.25	1.276	1.432	extracellular	GO:0044700 single organism signaling; GO:0065008 regulation of biological quality; GO:0009968 negative regulation of signal transduction; GO:0007166 cell surface receptor signaling pathway; GO:0001568 blood vessel development; GO:0023051 regulation of signaling; GO:0044699 single-organism process; GO:1903845 negative regulation of cellular response to transforming growth factor beta stimulus; GO:…	GO:0031012 extracellular matrix; GO:0005615 extracellular space; GO:0044421 extracellular region part; GO:0005578 proteinaceous extracellular matrix; GO:0032991 macromolecular complex; GO:0099512 supramolecular fiber; GO:0043234 protein complex; GO:0001527 microfibril; GO:0099080 supramolecular complex; GO:0044420 extracellular matrix component; GO:0005576 extracellular region; GO:0099081 supramo…	GO:0038023 signaling receptor activity; GO:0016773 phosphotransferase activity, alcohol group as acceptor; GO:0019838 growth factor binding; GO:0043167 ion binding; GO:0005515 protein binding; GO:0004672 protein kinase activity; GO:0004888 transmembrane signaling receptor activity; GO:0004871 signal transducer activity; GO:0050431 transforming growth factor beta binding; GO:0019955 cytokine bindi…	K19559	LTBP1; latent transforming growth factor beta binding protein 1	hsa04350 TGF-beta signaling pathway - Homo sapiens (human);	IPR026823; IPR017878; IPR001881; IPR000742; IPR009030;	Complement Clr-like EGF domain; TB domain; EGF-like calcium-binding domain; EGF-like domain; Growth factor receptor cysteine-rich domain;
Q99497	Protein/nucleic acid deglycase DJ-1 OS=Homo sapiens OX=9606 GN=PARK7 PE=1 SV=2	0.566	Down	0.000175907	PARK7	19.891	0.675	0.754	0.696	1.297	1.189	1.268	cytoplasm	GO:0044700 single organism signaling; GO:1905258 regulation of nitrosative stress-induced intrinsic apoptotic signaling pathway; GO:0051349 positive regulation of lyase activity; GO:0022414 reproductive process; GO:0006066 alcohol metabolic process; GO:0032091 negative regulation of protein binding; GO:0044237 cellular metabolic process; GO:0098869 cellular oxidant detoxification; GO:0018158 prot…	GO:0016020 membrane; GO:0044421 extracellular region part; GO:0098857 membrane microdomain; GO:0005737 cytoplasm; GO:0005913 cell-cell adherens junction; GO:0005623 cell; GO:0044422 organelle part; GO:0043228 non-membrane-bounded organelle; GO:0070062 extracellular exosome; GO:0016605 PML body; GO:0005654 nucleoplasm; GO:0005622 intracellular; GO:0098589 membrane region; GO:0043005 neuron project…	GO:0008233 peptidase activity; GO:0005102 receptor binding; GO:0044388 small protein activating enzyme binding; GO:0046983 protein dimerization activity; GO:0097110 scaffold protein binding; GO:0050681 androgen receptor binding; GO:0016787 hydrolase activity; GO:0005515 protein binding; GO:0051427 hormone receptor binding; GO:0005507 copper ion binding; GO:0098772 molecular function regulator; GO…	K05687	PARK7; protein DJ-1 [EC:3.5.1.124]	hsa05012 Parkinson disease - Homo sapiens (human);	IPR029062; IPR002818;	Class I glutamine amidotransferase-like; DJ-1/PfpI;
P08833	Insulin-like growth factor-binding protein 1 OS=Homo sapiens OX=9606 GN=IGFBP1 PE=1 SV=1	0.752	Down	0.0137832	IGFBP1	27.903	0.824	0.867		1.099	1.149		extracellular	GO:0044700 single organism signaling; GO:0008286 insulin receptor signaling pathway; GO:0009968 negative regulation of signal transduction; GO:0043567 regulation of insulin-like growth factor receptor signaling pathway; GO:0007166 cell surface receptor signaling pathway; GO:0023051 regulation of signaling; GO:0090090 negative regulation of canonical Wnt signaling pathway; GO:0044699 single-organi…	GO:0043226 organelle; GO:0043231 intracellular membrane-bounded organelle; GO:0043229 intracellular organelle; GO:0005615 extracellular space; GO:0044421 extracellular region part; GO:0044464 cell part; GO:0005622 intracellular; GO:0005737 cytoplasm; GO:0012505 endomembrane system; GO:0044424 intracellular part; GO:0005623 cell; GO:0043227 membrane-bounded organelle; GO:0005794 Golgi apparatus; G…	GO:0031994 insulin-like growth factor I binding; GO:0005520 insulin-like growth factor binding; GO:0005102 receptor binding; GO:0031995 insulin-like growth factor II binding; GO:0019838 growth factor binding; GO:0005488 binding; GO:0005515 protein binding;	K23578			IPR000716; IPR000867; IPR009030;	Thyroglobulin type-1; Insulin-like growth factor-binding protein, IGFBP; Growth factor receptor cysteine-rich domain;
P62942	Peptidyl-prolyl cis-trans isomerase FKBP1A OS=Homo sapiens OX=9606 GN=FKBP1A PE=1 SV=2	0.525	Down	0.00155672	FKBP1A	11.951	0.655	0.601	0.784	1.26	1.381	1.247	cytoplasm	GO:0044085 cellular component biogenesis; GO:0044700 single organism signaling; GO:0065008 regulation of biological quality; GO:0032270 positive regulation of cellular protein metabolic process; GO:0045321 leukocyte activation; GO:0007166 cell surface receptor signaling pathway; GO:0060415 muscle tissue morphogenesis; GO:0044237 cellular metabolic process; GO:0010469 regulation of receptor activi…	GO:0016020 membrane; GO:0005783 endoplasmic reticulum; GO:0044421 extracellular region part; GO:0030016 myofibril; GO:0031982 vesicle; GO:0005737 cytoplasm; GO:0099512 supramolecular fiber; GO:0044424 intracellular part; GO:0030018 Z disc; GO:0016528 sarcoplasm; GO:0099080 supramolecular complex; GO:0005623 cell; GO:0031674 I band; GO:0044422 organelle part; GO:0043228 non-membrane-bounded organe…	GO:0003755 peptidyl-prolyl cis-trans isomerase activity; GO:0048185 activin binding; GO:0005102 receptor binding; GO:0005160 transforming growth factor beta receptor binding; GO:0044877 macromolecular complex binding; GO:0005126 cytokine receptor binding; GO:0005515 protein binding; GO:0008144 drug binding; GO:0004871 signal transducer activity; GO:0034713 type I transforming growth factor beta r…	K09568	FKBP1; FK506-binding protein 1 [EC:5.2.1.8]		IPR001179;	FKBP-type peptidyl-prolyl cis-trans isomerase domain;
P04792	Heat shock protein beta-1 OS=Homo sapiens OX=9606 GN=HSPB1 PE=1 SV=2	0.624	Down	0.036744	HSPB1	22.782	0.715		0.755	1.178		1.176	nucleus	GO:0044700 single organism signaling; GO:0098840 protein transport along microtubule; GO:0007596 blood coagulation; GO:0065008 regulation of biological quality; GO:0030335 positive regulation of cell migration; GO:0010941 regulation of cell death; GO:0032680 regulation of tumor necrosis factor production; GO:0042108 positive regulation of cytokine biosynthetic process; GO:0007166 cell surface rec…	GO:0016020 membrane; GO:0005615 extracellular space; GO:0044421 extracellular region part; GO:0071944 cell periphery; GO:0030054 cell junction; GO:0030016 myofibril; GO:0099568 cytoplasmic region; GO:0031982 vesicle; GO:0005737 cytoplasm; GO:0032838 cell projection cytoplasm; GO:0032991 macromolecular complex; GO:0099512 supramolecular fiber; GO:0044424 intracellular part; GO:0030018 Z disc; GO:0…	GO:0030291 protein serine/threonine kinase inhibitor activity; GO:0003723 RNA binding; GO:0019901 protein kinase binding; GO:0004860 protein kinase inhibitor activity; GO:0008426 protein kinase C inhibitor activity; GO:0005515 protein binding; GO:0019207 kinase regulator activity; GO:0019887 protein kinase regulator activity; GO:0004857 enzyme inhibitor activity; GO:0098772 molecular function reg…	K04455	HSPB1; heat shock protein beta-1	hsa04010 MAPK signaling pathway - Homo sapiens (human); hsa04370 VEGF signaling pathway - Homo sapiens (human); hsa05146 Amoebiasis - Homo sapiens (human);	IPR002068; IPR008978;	Alpha crystallin/Hsp20 domain; HSP20-like chaperone;
Q5JSZ5	Protein PRRC2B OS=Homo sapiens OX=9606 GN=PRRC2B PE=1 SV=2	1.465	Up	0.0180382	PRRC2B	242.96	1.289	1.171		0.856	0.823		nucleus	GO:0032502 developmental process; GO:0030154 cell differentiation; GO:0044767 single-organism developmental process; GO:0048869 cellular developmental process; GO:0044763 single-organism cellular process; GO:0044699 single-organism process; GO:0009987 cellular process;		GO:0097159 organic cyclic compound binding; GO:1901363 heterocyclic compound binding; GO:0003723 RNA binding; GO:0005515 protein binding; GO:0005488 binding; GO:0003676 nucleic acid binding;				IPR009738;	BAT2, N-terminal;
P08567	Pleckstrin OS=Homo sapiens OX=9606 GN=PLEK PE=1 SV=3	0.49	Down	0.00080075	PLEK	40.124	0.718	0.619	0.557	1.251	1.362	1.254	cytoplasm	GO:0044700 single organism signaling; GO:0007596 blood coagulation; GO:0065008 regulation of biological quality; GO:0007166 cell surface receptor signaling pathway; GO:0043243 positive regulation of protein complex disassembly; GO:0044255 cellular lipid metabolic process; GO:0030832 regulation of actin filament length; GO:0044237 cellular metabolic process; GO:0015031 protein transport; GO:002261…	GO:0031252 cell leading edge; GO:0016020 membrane; GO:0042995 cell projection; GO:0071944 cell periphery; GO:0032587 ruffle membrane; GO:0005737 cytoplasm; GO:0044424 intracellular part; GO:0005829 cytosol; GO:0044463 cell projection part; GO:0005623 cell; GO:0005576 extracellular region; GO:0005886 plasma membrane; GO:0098590 plasma membrane region; GO:0044459 plasma membrane part; GO:0031256 le…	GO:1901981 phosphatidylinositol phosphate binding; GO:0019901 protein kinase binding; GO:0046983 protein dimerization activity; GO:0043167 ion binding; GO:0005515 protein binding; GO:0019900 kinase binding; GO:0043325 phosphatidylinositol-3,4-bisphosphate binding; GO:1902936 phosphatidylinositol bisphosphate binding; GO:0042802 identical protein binding; GO:0005488 binding; GO:0042803 protein hom…	K19993	PLEK; pleckstrin		IPR011991; IPR011993; IPR000591; IPR001849;	Winged helix-turn-helix DNA-binding domain; PH domain-like; DEP domain; Pleckstrin homology domain;
P54289	Voltage-dependent calcium channel subunit alpha-2/delta-1 OS=Homo sapiens OX=9606 GN=CACNA2D1 PE=1 SV=3	1.337	Up	0.017415	CACNA2D1	124.57	1.282	1.25	1.171	0.811	1.035	0.923	plasma membrane	GO:0044700 single organism signaling; GO:0065008 regulation of biological quality; GO:1904427 positive regulation of calcium ion transmembrane transport; GO:0061337 cardiac conduction; GO:0098900 regulation of action potential; GO:1901019 regulation of calcium ion transmembrane transporter activity; GO:0032879 regulation of localization; GO:0044093 positive regulation of molecular function; GO:00…	GO:0016020 membrane; GO:0044421 extracellular region part; GO:0005783 endoplasmic reticulum; GO:0071944 cell periphery; GO:0031982 vesicle; GO:0005737 cytoplasm; GO:0032991 macromolecular complex; GO:0031224 intrinsic component of membrane; GO:0044424 intracellular part; GO:0005623 cell; GO:0016528 sarcoplasm; GO:0030315 T-tubule; GO:0070062 extracellular exosome; GO:0044425 membrane part; GO:000…	GO:0005245 voltage-gated calcium channel activity; GO:0015075 ion transmembrane transporter activity; GO:0043167 ion binding; GO:0022803 passive transmembrane transporter activity; GO:0022892 substrate-specific transporter activity; GO:0015267 channel activity; GO:0022891 substrate-specific transmembrane transporter activity; GO:0005244 voltage-gated ion channel activity; GO:0046873 metal ion tra…	K04859	CACNA2D2; voltage-dependent calcium channel alpha-2/delta-2	hsa04010 MAPK signaling pathway - Homo sapiens (human); hsa04260 Cardiac muscle contraction - Homo sapiens (human); hsa04261 Adrenergic signaling in cardiomyocytes - Homo sapiens (human); hsa04921 Oxytocin signaling pathway - Homo sapiens (human); hsa05410 Hypertrophic cardiomyopathy (HCM) - Homo sapiens (human); hsa05412 Arrhythmogenic right ventricular cardiomyopathy (ARVC) - Homo sapiens (huma…	IPR013680; IPR013608; IPR002035;	Voltage-dependent calcium channel, alpha-2/delta subunit, conserved region; VWA N-terminal; von Willebrand factor, type A;
P09211	Glutathione S-transferase P OS=Homo sapiens OX=9606 GN=GSTP1 PE=1 SV=2	0.544	Down	0.000159701	GSTP1	23.356	0.66	0.751	0.659	1.276	1.282	1.246	mitochondria	GO:0010941 regulation of cell death; GO:0032872 regulation of stress-activated MAPK cascade; GO:0032680 regulation of tumor necrosis factor production; GO:0071384 cellular response to corticosteroid stimulus; GO:0044255 cellular lipid metabolic process; GO:0031347 regulation of defense response; GO:0044237 cellular metabolic process; GO:0009607 response to biotic stimulus; GO:0048145 regulation o…	GO:0034774 secretory granule lumen; GO:0016020 membrane; GO:0005615 extracellular space; GO:0044421 extracellular region part; GO:0031410 cytoplasmic vesicle; GO:0071944 cell periphery; GO:0031982 vesicle; GO:0005737 cytoplasm; GO:0044433 cytoplasmic vesicle part; GO:0032991 macromolecular complex; GO:0044424 intracellular part; GO:0005623 cell; GO:1904813 ficolin-1-rich granule lumen; GO:0044422…	GO:0004602 glutathione peroxidase activity; GO:0043167 ion binding; GO:0019901 protein kinase binding; GO:0016209 antioxidant activity; GO:0005515 protein binding; GO:0033218 amide binding; GO:0043295 glutathione binding; GO:0019207 kinase regulator activity; GO:0008144 drug binding; GO:1900750 oligopeptide binding; GO:0098772 molecular function regulator; GO:0019900 kinase binding; GO:1901681 su…	K23790		hsa00480 Glutathione metabolism - Homo sapiens (human); hsa00980 Metabolism of xenobiotics by cytochrome P450 - Homo sapiens (human); hsa00982 Drug metabolism - cytochrome P450 - Homo sapiens (human); hsa00983 Drug metabolism - other enzymes - Homo sapiens (human); hsa01524 Platinum drug resistance - Homo sapiens (human); hsa05200 Pathways in cancer - Homo sapiens (human); hsa05204 Chemical carci…	IPR010987; IPR004046; IPR012336; IPR004045;	Glutathione S-transferase, C-terminal-like; Glutathione S-transferase, C-terminal; Thioredoxin-like fold; Glutathione S-transferase, N-terminal;
P00918	Carbonic anhydrase 2 OS=Homo sapiens OX=9606 GN=CA2 PE=1 SV=2	0.791	Down	0.032803	CA2	29.246	0.968	0.844	0.811	0.998	1.149	1.168	cytoplasm	GO:0044700 single organism signaling; GO:0065008 regulation of biological quality; GO:1904385 cellular response to angiotensin; GO:0030641 regulation of cellular pH; GO:0030004 cellular monovalent inorganic cation homeostasis; GO:0032847 regulation of cellular pH reduction; GO:0044237 cellular metabolic process; GO:0032228 regulation of synaptic transmission, GABAergic; GO:0008152 metabolic proce…	GO:0016323 basolateral plasma membrane; GO:0016020 membrane; GO:0005615 extracellular space; GO:0044421 extracellular region part; GO:0071944 cell periphery; GO:0031982 vesicle; GO:0005737 cytoplasm; GO:0044424 intracellular part; GO:0098858 actin-based cell projection; GO:0005623 cell; GO:0070062 extracellular exosome; GO:0098590 plasma membrane region; GO:0043209 myelin sheath; GO:0044464 cell …	GO:0052689 carboxylic ester hydrolase activity; GO:0043167 ion binding; GO:0016829 lyase activity; GO:0005515 protein binding; GO:0016787 hydrolase activity; GO:0016836 hydro-lyase activity; GO:0008270 zinc ion binding; GO:0004089 carbonate dehydratase activity; GO:0016835 carbon-oxygen lyase activity; GO:0004064 arylesterase activity; GO:0046914 transition metal ion binding; GO:0003824 catalytic…	K18245	CA2; carbonic anhydrase 2 [EC:4.2.1.1]	hsa00910 Nitrogen metabolism - Homo sapiens (human); hsa01100 Metabolic pathways - Homo sapiens (human); hsa04964 Proximal tubule bicarbonate reclamation - Homo sapiens (human); hsa04966 Collecting duct acid secretion - Homo sapiens (human); hsa04971 Gastric acid secretion - Homo sapiens (human); hsa04972 Pancreatic secretion - Homo sapiens (human); hsa04976 Bile secretion - Homo sapiens (human);	IPR001148;	Alpha carbonic anhydrase;
Q9BXJ4	Complement C1q tumor necrosis factor-related protein 3 OS=Homo sapiens OX=9606 GN=C1QTNF3 PE=1 SV=1	0.827	Down	0.0082368	C1QTNF3	26.994	0.872	0.924	0.939	1.089	1.169	1.049	extracellular	GO:0044085 cellular component biogenesis; GO:0065008 regulation of biological quality; GO:1903533 regulation of protein targeting; GO:0090317 negative regulation of intracellular protein transport; GO:0070328 triglyceride homeostasis; GO:0031347 regulation of defense response; GO:0044060 regulation of endocrine process; GO:0051240 positive regulation of multicellular organismal process; GO:190016…	GO:0070062 extracellular exosome; GO:0043226 organelle; GO:0016020 membrane; GO:0005615 extracellular space; GO:0044421 extracellular region part; GO:0031982 vesicle; GO:1903561 extracellular vesicle; GO:0032991 macromolecular complex; GO:0043227 membrane-bounded organelle; GO:0005623 cell; GO:0043234 protein complex; GO:0005576 extracellular region; GO:0043230 extracellular organelle; GO:0005581…	GO:0005515 protein binding; GO:0005488 binding;				IPR008983; IPR001073;	Tumour necrosis factor-like domain; C1q domain;
Q15404	Ras suppressor protein 1 OS=Homo sapiens OX=9606 GN=RSU1 PE=1 SV=3	0.507	Down	0.0038611	RSU1	31.54	0.716	0.641	0.623	1.306	1.305	1.297	cytoplasm	GO:0050794 regulation of cellular process; GO:0044700 single organism signaling; GO:0051716 cellular response to stimulus; GO:0045785 positive regulation of cell adhesion; GO:0043547 positive regulation of GTPase activity; GO:0044699 single-organism process; GO:0023052 signaling; GO:0050896 response to stimulus; GO:0048518 positive regulation of biological process; GO:0010811 positive regulation …	GO:0044421 extracellular region part; GO:0030054 cell junction; GO:0005737 cytoplasm; GO:0031982 vesicle; GO:0070161 anchoring junction; GO:0044424 intracellular part; GO:0005623 cell; GO:0005829 cytosol; GO:0005576 extracellular region; GO:0043226 organelle; GO:0070062 extracellular exosome; GO:0005925 focal adhesion; GO:0044464 cell part; GO:0005622 intracellular; GO:1903561 extracellular vesic…	GO:0005515 protein binding; GO:0005488 binding;				IPR032675;	Leucine-rich repeat domain, L domain-like;
P01860	Immunoglobulin heavy constant gamma 3 OS=Homo sapiens OX=9606 GN=IGHG3 PE=1 SV=2	0.719	Down	0.0022971	IGHG3	41.287	0.802	0.896	0.903	1.277	1.171	1.172	extracellular	GO:0044700 single organism signaling; GO:0002694 regulation of leukocyte activation; GO:0016064 immunoglobulin mediated immune response; GO:0065008 regulation of biological quality; GO:0007166 cell surface receptor signaling pathway; GO:0038094 Fc-gamma receptor signaling pathway; GO:0098542 defense response to other organism; GO:0044699 single-organism process; GO:0051249 regulation of lymphocyt…	GO:0016020 membrane; GO:0005615 extracellular space; GO:0044421 extracellular region part; GO:0009897 external side of plasma membrane; GO:0071944 cell periphery; GO:0042571 immunoglobulin complex, circulating; GO:0031982 vesicle; GO:0019814 immunoglobulin complex; GO:0032991 macromolecular complex; GO:0005623 cell; GO:0005576 extracellular region; GO:0005886 plasma membrane; GO:0070062 extracell…	GO:0004252 serine-type endopeptidase activity; GO:0004175 endopeptidase activity; GO:0008233 peptidase activity; GO:0005102 receptor binding; GO:0003824 catalytic activity; GO:0017171 serine hydrolase activity; GO:0005488 binding; GO:0008236 serine-type peptidase activity; GO:0070011 peptidase activity, acting on L-amino acid peptides; GO:0034987 immunoglobulin receptor binding; GO:0016787 hydrol…				IPR007110; IPR013783; IPR003597;	Immunoglobulin-like domain; Immunoglobulin-like fold; Immunoglobulin C1-set;
P06753	Tropomyosin alpha-3 chain OS=Homo sapiens OX=9606 GN=TPM3 PE=1 SV=2	0.348	Down	0.008697	TPM3	32.95		0.436	0.532		1.397	1.386	cytoplasm	GO:0030048 actin filament-based movement; GO:0016043 cellular component organization; GO:0030049 muscle filament sliding; GO:0070252 actin-mediated cell contraction; GO:0003012 muscle system process; GO:0003008 system process; GO:0033275 actin-myosin filament sliding; GO:0044763 single-organism cellular process; GO:0007015 actin filament organization; GO:0044699 single-organism process; GO:003250…	GO:0044421 extracellular region part; GO:0030016 myofibril; GO:0031982 vesicle; GO:0005737 cytoplasm; GO:0099512 supramolecular fiber; GO:0044424 intracellular part; GO:0099080 supramolecular complex; GO:0005623 cell; GO:0032432 actin filament bundle; GO:0044422 organelle part; GO:0005862 muscle thin filament tropomyosin; GO:0043228 non-membrane-bounded organelle; GO:0070062 extracellular exosome…	GO:0051015 actin filament binding; GO:0008092 cytoskeletal protein binding; GO:0005488 binding; GO:0044877 macromolecular complex binding; GO:0003779 actin binding; GO:0005515 protein binding; GO:0008307 structural constituent of muscle; GO:0005198 structural molecule activity; GO:0032403 protein complex binding;	K09290	TPM3; tropomyosin 3	hsa04260 Cardiac muscle contraction - Homo sapiens (human); hsa04261 Adrenergic signaling in cardiomyocytes - Homo sapiens (human); hsa05200 Pathways in cancer - Homo sapiens (human); hsa05216 Thyroid cancer - Homo sapiens (human); hsa05410 Hypertrophic cardiomyopathy (HCM) - Homo sapiens (human); hsa05414 Dilated cardiomyopathy (DCM) - Homo sapiens (human);
Q9ULV4	Coronin-1C OS=Homo sapiens OX=9606 GN=CORO1C PE=1 SV=1	0.495	Down	0.0031379	CORO1C	53.248		0.624	0.675		1.306	1.316	mitochondria	GO:0044700 single organism signaling; GO:0060491 regulation of cell projection assembly; GO:0010762 regulation of fibroblast migration; GO:0001755 neural crest cell migration; GO:0030036 actin cytoskeleton organization; GO:0032879 regulation of localization; GO:0044093 positive regulation of molecular function; GO:0008104 protein localization; GO:0044387 negative regulation of protein kinase acti…	GO:0016020 membrane; GO:0071944 cell periphery; GO:0098796 membrane protein complex; GO:0098857 membrane microdomain; GO:0030054 cell junction; GO:0005737 cytoplasm; GO:0032991 macromolecular complex; GO:0044424 intracellular part; GO:0005623 cell; GO:0043228 non-membrane-bounded organelle; GO:0005856 cytoskeleton; GO:0098590 plasma membrane region; GO:0005925 focal adhesion; GO:0044425 membrane …	GO:0031267 small GTPase binding; GO:0051015 actin filament binding; GO:0017048 Rho GTPase binding; GO:0048365 Rac GTPase binding; GO:0008092 cytoskeletal protein binding; GO:0017016 Ras GTPase binding; GO:0005488 binding; GO:0044877 macromolecular complex binding; GO:0003779 actin binding; GO:0005515 protein binding; GO:0051020 GTPase binding; GO:0019899 enzyme binding; GO:0032403 protein complex…	K13886	CORO1B_1C_6; coronin-1B/1C/6		IPR017986; IPR015943; IPR015048;	WD40-repeat-containing domain; WD40/YVTN repeat-like-containing domain; Domain of unknown function DUF1899;
O96006	Zinc finger BED domain-containing protein 1 OS=Homo sapiens OX=9606 GN=ZBED1 PE=1 SV=1	0.621	Down	0.0028614	ZBED1	78.155	0.782		0.779	1.225		1.289	cytoplasm	GO:0050794 regulation of cellular process; GO:0010468 regulation of gene expression; GO:0006355 regulation of transcription, DNA-templated; GO:0031326 regulation of cellular biosynthetic process; GO:0080090 regulation of primary metabolic process; GO:0060255 regulation of macromolecule metabolic process; GO:0019219 regulation of nucleobase-containing compound metabolic process; GO:0006357 regulat…	GO:0016020 membrane; GO:0031090 organelle membrane; GO:0044424 intracellular part; GO:0005623 cell; GO:0044422 organelle part; GO:0043228 non-membrane-bounded organelle; GO:0005856 cytoskeleton; GO:0031974 membrane-enclosed lumen; GO:0005815 microtubule organizing center; GO:0005654 nucleoplasm; GO:0031965 nuclear membrane; GO:0070013 intracellular organelle lumen; GO:0015630 microtubule cytoskel…	GO:0003677 DNA binding; GO:0004803 transposase activity; GO:0000976 transcription regulatory region sequence-specific DNA binding; GO:0003690 double-stranded DNA binding; GO:1990837 sequence-specific double-stranded DNA binding; GO:0001012 RNA polymerase II regulatory region DNA binding; GO:0043167 ion binding; GO:0046983 protein dimerization activity; GO:0005515 protein binding; GO:0043565 seque…				IPR008906; IPR012337; IPR003656;	HAT, C-terminal dimerisation domain; Ribonuclease H-like domain; Zinc finger, BED-type;
P13727	Bone marrow proteoglycan OS=Homo sapiens OX=9606 GN=PRG2 PE=1 SV=2	0.818	Down	0.00047715	PRG2	25.205	0.893	0.874	0.867	1.085	1.038	1.098	extracellular	GO:0045321 leukocyte activation; GO:0098542 defense response to other organism; GO:0044699 single-organism process; GO:0051241 negative regulation of multicellular organismal process; GO:0001818 negative regulation of cytokine production; GO:0032753 positive regulation of interleukin-4 production; GO:0051234 establishment of localization; GO:0009607 response to biotic stimulus; GO:0009605 respons…	GO:0097708 intracellular vesicle; GO:0043229 intracellular organelle; GO:0044421 extracellular region part; GO:0031410 cytoplasmic vesicle; GO:0044446 intracellular organelle part; GO:0005737 cytoplasm; GO:0031982 vesicle; GO:0044433 cytoplasmic vesicle part; GO:0012505 endomembrane system; GO:0044424 intracellular part; GO:0005623 cell; GO:1904813 ficolin-1-rich granule lumen; GO:0005576 extrace…	GO:0030246 carbohydrate binding; GO:0097367 carbohydrate derivative binding; GO:0043168 anion binding; GO:0008201 heparin binding; GO:0005539 glycosaminoglycan binding; GO:1901681 sulfur compound binding; GO:0005488 binding; GO:0043167 ion binding;	K10786	PRG2, MBP; bone marrow proteoglycan	hsa05310 Asthma - Homo sapiens (human);	IPR001304; IPR016187; IPR033816; IPR016186;	C-type lectin-like; C-type lectin fold; Eosinophil major basic protein, C-type lectin-like domain; C-type lectin-like/link domain;
P0DJI9	Serum amyloid A-2 protein OS=Homo sapiens OX=9606 GN=SAA2 PE=1 SV=1	1.203	Up	0.0018037	SAA2	13.527	1.119	1.187	1.154	0.958	0.99	0.929	extracellular	GO:0016477 cell migration; GO:0051716 cellular response to stimulus; GO:0006950 response to stress; GO:0051674 localization of cell; GO:0044763 single-organism cellular process; GO:0044699 single-organism process; GO:0048870 cell motility; GO:0060326 cell chemotaxis; GO:0050896 response to stimulus; GO:0006935 chemotaxis; GO:0009605 response to external stimulus; GO:0042221 response to chemical; …	GO:0070062 extracellular exosome; GO:0043226 organelle; GO:0005615 extracellular space; GO:0044421 extracellular region part; GO:0032994 protein-lipid complex; GO:1990777 lipoprotein particle; GO:0034358 plasma lipoprotein particle; GO:0031982 vesicle; GO:1903561 extracellular vesicle; GO:0032991 macromolecular complex; GO:0034364 high-density lipoprotein particle; GO:0043227 membrane-bounded org…	GO:0042056 chemoattractant activity;	K17310	SAA; serum amyloid A protein
P55145	Mesencephalic astrocyte-derived neurotrophic factor OS=Homo sapiens OX=9606 GN=MANF PE=1 SV=3	0.455	Down	0.0136791	MANF	20.7		0.558	0.591		1.152	1.374	extracellular	GO:0016043 cellular component organization; GO:0044707 single-multicellular organism process; GO:0048666 neuron development; GO:0048869 cellular developmental process; GO:0002576 platelet degranulation; GO:0044699 single-organism process; GO:0022008 neurogenesis; GO:0050896 response to stimulus; GO:0048468 cell development; GO:0051234 establishment of localization; GO:0030154 cell differentiation…	GO:0043229 intracellular organelle; GO:0005615 extracellular space; GO:0044421 extracellular region part; GO:0005783 endoplasmic reticulum; GO:0005737 cytoplasm; GO:0012505 endomembrane system; GO:0044424 intracellular part; GO:0005829 cytosol; GO:0005623 cell; GO:0005576 extracellular region; GO:0043231 intracellular membrane-bounded organelle; GO:0043226 organelle; GO:0005634 nucleus; GO:000562…	GO:0097159 organic cyclic compound binding; GO:1901363 heterocyclic compound binding; GO:0003723 RNA binding; GO:0008083 growth factor activity; GO:0005102 receptor binding; GO:0005488 binding; GO:0003676 nucleic acid binding; GO:0005515 protein binding;	K22556			IPR011001;	Saposin-like;
P14209	CD99 antigen OS=Homo sapiens OX=9606 GN=CD99 PE=1 SV=1	0.512	Down	0.034343	CD99	18.848	0.65		0.663	1.122		1.442	extracellular	GO:0007155 cell adhesion; GO:0022610 biological adhesion;	GO:0016020 membrane; GO:0031226 intrinsic component of plasma membrane; GO:0071944 cell periphery; GO:0030054 cell junction; GO:0005737 cytoplasm; GO:0070161 anchoring junction; GO:0031224 intrinsic component of membrane; GO:0044424 intracellular part; GO:0005887 integral component of plasma membrane; GO:0005623 cell; GO:0016021 integral component of membrane; GO:0005886 plasma membrane; GO:00059…		K06520	CD99, MIC2; CD99 antigen	hsa04514 Cell adhesion molecules (CAMs) - Homo sapiens (human); hsa04670 Leukocyte transendothelial migration - Homo sapiens (human);
P02775	Platelet basic protein OS=Homo sapiens OX=9606 GN=PPBP PE=1 SV=3	0.477	Down	0.00015949	PPBP	13.894	0.618	0.631	0.712	1.435	1.293	1.381	extracellular	GO:0044700 single organism signaling; GO:0030335 positive regulation of cell migration; GO:0045321 leukocyte activation; GO:0051674 localization of cell; GO:0007166 cell surface receptor signaling pathway; GO:0040017 positive regulation of locomotion; GO:0098542 defense response to other organism; GO:0044699 single-organism process; GO:0071345 cellular response to cytokine stimulus; GO:0051234 es…	GO:0034774 secretory granule lumen; GO:1904724 tertiary granule lumen; GO:0043229 intracellular organelle; GO:0097708 intracellular vesicle; GO:0005615 extracellular space; GO:0044421 extracellular region part; GO:0031410 cytoplasmic vesicle; GO:0005737 cytoplasm; GO:0044446 intracellular organelle part; GO:0031982 vesicle; GO:0070820 tertiary granule; GO:0044433 cytoplasmic vesicle part; GO:0012…	GO:0008083 growth factor activity; GO:0005355 glucose transmembrane transporter activity; GO:0051119 sugar transmembrane transporter activity; GO:0005102 receptor binding; GO:0005126 cytokine receptor binding; GO:1901476 carbohydrate transporter activity; GO:0022892 substrate-specific transporter activity; GO:0015145 monosaccharide transmembrane transporter activity; GO:0005515 protein binding; G…	K10029	PPBP, CXCL7; platelet basic protein	hsa04060 Cytokine-cytokine receptor interaction - Homo sapiens (human); hsa04061 Viral protein interaction with cytokine and cytokine receptor - Homo sapiens (human); hsa04062 Chemokine signaling pathway - Homo sapiens (human);	IPR033899; IPR001811;	CXC Chemokine domain; Chemokine interleukin-8-like domain;
P63104	14-3-3 protein zeta/delta OS=Homo sapiens OX=9606 GN=YWHAZ PE=1 SV=1	0.353	Down	0.0054374	YWHAZ	27.745	0.576	0.509	0.442	1.471	1.41	1.443	cytoplasm	GO:0044700 single organism signaling; GO:0044085 cellular component biogenesis; GO:0010256 endomembrane system organization; GO:0065008 regulation of biological quality; GO:0007596 blood coagulation; GO:0010941 regulation of cell death; GO:0010608 posttranscriptional regulation of gene expression; GO:0006839 mitochondrial transport; GO:0023051 regulation of signaling; GO:0044699 single-organism p…	GO:0016020 membrane; GO:0005615 extracellular space; GO:0044421 extracellular region part; GO:0031090 organelle membrane; GO:0031410 cytoplasmic vesicle; GO:0030054 cell junction; GO:0005737 cytoplasm; GO:0031982 vesicle; GO:0044433 cytoplasmic vesicle part; GO:0044424 intracellular part; GO:0005623 cell; GO:0044422 organelle part; GO:0048770 pigment granule; GO:0031974 membrane-enclosed lumen; G…	GO:0003723 RNA binding; GO:0031625 ubiquitin protein ligase binding; GO:0019901 protein kinase binding; GO:0005515 protein binding; GO:0019900 kinase binding; GO:1901363 heterocyclic compound binding; GO:0097159 organic cyclic compound binding; GO:0050839 cell adhesion molecule binding; GO:0042802 identical protein binding; GO:0005488 binding; GO:0003676 nucleic acid binding; GO:0045296 cadherin …	K16197	YWHAB_Q_Z; 14-3-3 protein beta/theta/zeta	hsa04110 Cell cycle - Homo sapiens (human); hsa04114 Oocyte meiosis - Homo sapiens (human); hsa04151 PI3K-Akt signaling pathway - Homo sapiens (human); hsa04390 Hippo signaling pathway - Homo sapiens (human); hsa05160 Hepatitis C - Homo sapiens (human); hsa05161 Hepatitis B - Homo sapiens (human); hsa05203 Viral carcinogenesis - Homo sapiens (human);	IPR023410;	14-3-3 domain;
Q14247	Src substrate cortactin OS=Homo sapiens OX=9606 GN=CTTN PE=1 SV=2	0.327	Down	0.00166476	CTTN	61.585	0.497	0.488		1.575	1.44		cytoplasm	GO:0044085 cellular component biogenesis; GO:0065008 regulation of biological quality; GO:0010941 regulation of cell death; GO:0032989 cellular component morphogenesis; GO:0045933 positive regulation of muscle contraction; GO:0030832 regulation of actin filament length; GO:0010821 regulation of mitochondrion organization; GO:0015031 protein transport; GO:0030041 actin filament polymerization; GO:…	GO:0016020 membrane; GO:0030425 dendrite; GO:0044421 extracellular region part; GO:0051233 spindle midzone; GO:0005737 cytoplasm; GO:0099568 cytoplasmic region; GO:0032991 macromolecular complex; GO:0005887 integral component of plasma membrane; GO:0005623 cell; GO:0044422 organelle part; GO:0043197 dendritic spine; GO:0043228 non-membrane-bounded organelle; GO:0070062 extracellular exosome; GO:0…	GO:0005522 profilin binding; GO:0050839 cell adhesion molecule binding; GO:0005515 protein binding; GO:0005488 binding; GO:0045296 cadherin binding;	K06106	CTTN, EMS1; cortactin	hsa04530 Tight junction - Homo sapiens (human); hsa05100 Bacterial invasion of epithelial cells - Homo sapiens (human); hsa05130 Pathogenic Escherichia coli infection - Homo sapiens (human); hsa05131 Shigellosis - Homo sapiens (human); hsa05205 Proteoglycans in cancer - Homo sapiens (human);	IPR001452;	SH3 domain;
P61158	Actin-related protein 3 OS=Homo sapiens OX=9606 GN=ACTR3 PE=1 SV=3	0.396	Down	2.1472e-05	ACTR3	47.371	0.555	0.595	0.533	1.489	1.377	1.381	cytoplasm	GO:0044700 single organism signaling; GO:0044085 cellular component biogenesis; GO:0030833 regulation of actin filament polymerization; GO:0034314 Arp2/3 complex-mediated actin nucleation; GO:0065008 regulation of biological quality; GO:0032273 positive regulation of protein polymerization; GO:0007166 cell surface receptor signaling pathway; GO:0022414 reproductive process; GO:0038094 Fc-gamma re…	GO:0016020 membrane; GO:0044421 extracellular region part; GO:0098862 cluster of actin-based cell projections; GO:0005903 brush border; GO:0030054 cell junction; GO:0031982 vesicle; GO:0005737 cytoplasm; GO:0032991 macromolecular complex; GO:0044424 intracellular part; GO:0005911 cell-cell junction; GO:0005623 cell; GO:0044422 organelle part; GO:0043228 non-membrane-bounded organelle; GO:0005856 …	GO:0005524 ATP binding; GO:1901265 nucleoside phosphate binding; GO:0001882 nucleoside binding; GO:0043167 ion binding; GO:0005515 protein binding; GO:0000166 nucleotide binding; GO:0097159 organic cyclic compound binding; GO:1901363 heterocyclic compound binding; GO:0032549 ribonucleoside binding; GO:0097367 carbohydrate derivative binding; GO:0008092 cytoskeletal protein binding; GO:0005200 str…	K18584	ACTR3, ARP3; actin-related protein 3	hsa04530 Tight junction - Homo sapiens (human); hsa05135 Yersinia infection - Homo sapiens (human);
P37837	Transaldolase OS=Homo sapiens OX=9606 GN=TALDO1 PE=1 SV=2	0.805	Down	0.00111739	TALDO1	37.54	0.899	0.879	0.921	1.158	1.123	1.073	mitochondria	GO:0006739 NADP metabolic process; GO:0016051 carbohydrate biosynthetic process; GO:0019362 pyridine nucleotide metabolic process; GO:0006725 cellular aromatic compound metabolic process; GO:0046496 nicotinamide nucleotide metabolic process; GO:0009117 nucleotide metabolic process; GO:0044699 single-organism process; GO:0006002 fructose 6-phosphate metabolic process; GO:0009058 biosynthetic proce…	GO:0043229 intracellular organelle; GO:0044421 extracellular region part; GO:0031982 vesicle; GO:0005737 cytoplasm; GO:0044424 intracellular part; GO:0005623 cell; GO:0005829 cytosol; GO:0005576 extracellular region; GO:0043231 intracellular membrane-bounded organelle; GO:0043226 organelle; GO:0070062 extracellular exosome; GO:0005634 nucleus; GO:0005622 intracellular; GO:0044464 cell part; GO:19…	GO:0004801 sedoheptulose-7-phosphate:D-glyceraldehyde-3-phosphate glyceronetransferase activity; GO:0003824 catalytic activity; GO:0005488 binding; GO:0016744 transferase activity, transferring aldehyde or ketonic groups; GO:0030246 carbohydrate binding; GO:0005515 protein binding; GO:0048029 monosaccharide binding; GO:0016740 transferase activity; GO:0036094 small molecule binding;	K00616	E2.2.1.2, talA, talB; transaldolase [EC:2.2.1.2]	hsa00030 Pentose phosphate pathway - Homo sapiens (human); hsa01100 Metabolic pathways - Homo sapiens (human); hsa01200 Carbon metabolism - Homo sapiens (human); hsa01230 Biosynthesis of amino acids - Homo sapiens (human);	IPR013785;	Aldolase-type TIM barrel;
P63261	Actin, cytoplasmic 2 OS=Homo sapiens OX=9606 GN=ACTG1 PE=1 SV=1	0.549	Down	0.00156265	ACTG1	41.792	0.788	0.653	0.631	1.333	1.267	1.171	cytoskeleton	GO:0044700 single organism signaling; GO:0044085 cellular component biogenesis; GO:0007596 blood coagulation; GO:0065008 regulation of biological quality; GO:0007166 cell surface receptor signaling pathway; GO:0038094 Fc-gamma receptor signaling pathway; GO:0048869 cellular developmental process; GO:0032989 cellular component morphogenesis; GO:0044699 single-organism process; GO:0048871 multicell…	GO:0016020 membrane; GO:0005615 extracellular space; GO:0044421 extracellular region part; GO:0071944 cell periphery; GO:0030054 cell junction; GO:0030016 myofibril; GO:0031982 vesicle; GO:0005737 cytoplasm; GO:0032991 macromolecular complex; GO:0044424 intracellular part; GO:0099512 supramolecular fiber; GO:0005623 cell; GO:0099080 supramolecular complex; GO:0044422 organelle part; GO:0043228 no…	GO:0005524 ATP binding; GO:1901265 nucleoside phosphate binding; GO:0031625 ubiquitin protein ligase binding; GO:0001882 nucleoside binding; GO:0043167 ion binding; GO:0005515 protein binding; GO:0000166 nucleotide binding; GO:0097159 organic cyclic compound binding; GO:1901363 heterocyclic compound binding; GO:0032549 ribonucleoside binding; GO:0097367 carbohydrate derivative binding; GO:0042802…	K05692	ACTB_G1; actin beta/gamma 1	hsa04015 Rap1 signaling pathway - Homo sapiens (human); hsa04145 Phagosome - Homo sapiens (human); hsa04210 Apoptosis - Homo sapiens (human); hsa04390 Hippo signaling pathway - Homo sapiens (human); hsa04510 Focal adhesion - Homo sapiens (human); hsa04520 Adherens junction - Homo sapiens (human); hsa04530 Tight junction - Homo sapiens (human); hsa04611 Platelet activation - Homo sapiens (human); …
Q86UX7	Fermitin family homolog 3 OS=Homo sapiens OX=9606 GN=FERMT3 PE=1 SV=1	0.577	Down	0.00147958	FERMT3	75.952	0.667	0.731	0.792	1.397	1.197	1.204	nucleus	GO:0044700 single organism signaling; GO:0044085 cellular component biogenesis; GO:0065008 regulation of biological quality; GO:0007596 blood coagulation; GO:0030335 positive regulation of cell migration; GO:0007166 cell surface receptor signaling pathway; GO:0040017 positive regulation of locomotion; GO:0048869 cellular developmental process; GO:0032989 cellular component morphogenesis; GO:00446…	GO:0034774 secretory granule lumen; GO:0016020 membrane; GO:0044421 extracellular region part; GO:0031410 cytoplasmic vesicle; GO:0030054 cell junction; GO:0005737 cytoplasm; GO:0031982 vesicle; GO:0044433 cytoplasmic vesicle part; GO:0032991 macromolecular complex; GO:0044424 intracellular part; GO:0005623 cell; GO:0044422 organelle part; GO:0043228 non-membrane-bounded organelle; GO:0031974 mem…	GO:0050839 cell adhesion molecule binding; GO:0005102 receptor binding; GO:0005488 binding; GO:0044877 macromolecular complex binding; GO:0005515 protein binding; GO:0005178 integrin binding; GO:0032403 protein complex binding;	K17084	FERMT3, KIND3; kindlin 3	hsa04611 Platelet activation - Homo sapiens (human);	IPR019749; IPR019748; IPR011993; IPR014352; IPR001849;	Band 4.1 domain; FERM central domain; PH domain-like; FERM/acyl-CoA-binding protein, 3-helical bundle; Pleckstrin homology domain;
P07339	Cathepsin D OS=Homo sapiens OX=9606 GN=CTSD PE=1 SV=1	1.237	Up	0.035101	CTSD	44.552	1.242	1.223	1.092	0.955	0.963	0.957	extracellular	GO:0044707 single-multicellular organism process; GO:0045321 leukocyte activation; GO:0002283 neutrophil activation involved in immune response; GO:0002252 immune effector process; GO:0044236 multicellular organism metabolic process; GO:0044699 single-organism process; GO:0006914 autophagy; GO:0050896 response to stimulus; GO:0044237 cellular metabolic process; GO:0071704 organic substance metabo…	GO:0016020 membrane; GO:0034774 secretory granule lumen; GO:1904724 tertiary granule lumen; GO:0005615 extracellular space; GO:0044421 extracellular region part; GO:0031410 cytoplasmic vesicle; GO:0098857 membrane microdomain; GO:0005737 cytoplasm; GO:0031982 vesicle; GO:0044433 cytoplasmic vesicle part; GO:0044424 intracellular part; GO:0005623 cell; GO:1904813 ficolin-1-rich granule lumen; GO:0…	GO:0004252 serine-type endopeptidase activity; GO:0004175 endopeptidase activity; GO:0008233 peptidase activity; GO:0017171 serine hydrolase activity; GO:0003824 catalytic activity; GO:0005488 binding; GO:0004190 aspartic-type endopeptidase activity; GO:0008236 serine-type peptidase activity; GO:0070011 peptidase activity, acting on L-amino acid peptides; GO:0008234 cysteine-type peptidase activi…	K01379	CTSD; cathepsin D [EC:3.4.23.5]	hsa04071 Sphingolipid signaling pathway - Homo sapiens (human); hsa04140 Autophagy - animal - Homo sapiens (human); hsa04142 Lysosome - Homo sapiens (human); hsa04210 Apoptosis - Homo sapiens (human); hsa04915 Estrogen signaling pathway - Homo sapiens (human); hsa05152 Tuberculosis - Homo sapiens (human);	IPR012848; IPR033121; IPR021109;	Aspartic peptidase, N-terminal; Peptidase family A1 domain; Aspartic peptidase domain;
P06744	Glucose-6-phosphate isomerase OS=Homo sapiens OX=9606 GN=GPI PE=1 SV=4	0.612	Down	0.0135393	GPI	63.146	0.824		0.737	1.296		1.256	cytoplasm	GO:0042181 ketone biosynthetic process; GO:0065008 regulation of biological quality; GO:0009116 nucleoside metabolic process; GO:0010941 regulation of cell death; GO:0045321 leukocyte activation; GO:0006165 nucleoside diphosphate phosphorylation; GO:0019362 pyridine nucleotide metabolic process; GO:0006096 glycolytic process; GO:0043009 chordate embryonic development; GO:0002262 myeloid cell home…	GO:0034774 secretory granule lumen; GO:0060170 ciliary membrane; GO:0016020 membrane; GO:0005615 extracellular space; GO:0044421 extracellular region part; GO:0031410 cytoplasmic vesicle; GO:0031090 organelle membrane; GO:0071944 cell periphery; GO:0031982 vesicle; GO:0005737 cytoplasm; GO:0044433 cytoplasmic vesicle part; GO:0044424 intracellular part; GO:0005623 cell; GO:1904813 ficolin-1-rich …	GO:0008083 growth factor activity; GO:0031625 ubiquitin protein ligase binding; GO:0005102 receptor binding; GO:0005515 protein binding; GO:0048029 monosaccharide binding; GO:0016861 intramolecular oxidoreductase activity, interconverting aldoses and ketoses; GO:0004347 glucose-6-phosphate isomerase activity; GO:0005125 cytokine activity; GO:0016853 isomerase activity; GO:0003824 catalytic activi…	K01810	GPI, pgi; glucose-6-phosphate isomerase [EC:5.3.1.9]	hsa00010 Glycolysis / Gluconeogenesis - Homo sapiens (human); hsa00030 Pentose phosphate pathway - Homo sapiens (human); hsa00500 Starch and sucrose metabolism - Homo sapiens (human); hsa00520 Amino sugar and nucleotide sugar metabolism - Homo sapiens (human); hsa01100 Metabolic pathways - Homo sapiens (human); hsa01200 Carbon metabolism - Homo sapiens (human);	IPR023096;	Phosphoglucose isomerase, C-terminal;
Q8N6C8	Leukocyte immunoglobulin-like receptor subfamily A member 3 OS=Homo sapiens OX=9606 GN=LILRA3 PE=1 SV=3	0.72	Down	0.049598	LILRA3	47.471	0.979	0.75	0.879	1.214	1.203	1.206	extracellular	GO:0050794 regulation of cellular process; GO:0044700 single organism signaling; GO:0045321 leukocyte activation; GO:0002283 neutrophil activation involved in immune response; GO:0002252 immune effector process; GO:0044699 single-organism process; GO:0050896 response to stimulus; GO:0051234 establishment of localization; GO:0007165 signal transduction; GO:0002275 myeloid cell activation involved …	GO:0016020 membrane; GO:0031090 organelle membrane; GO:0031410 cytoplasmic vesicle; GO:0071944 cell periphery; GO:0031982 vesicle; GO:0005737 cytoplasm; GO:0044433 cytoplasmic vesicle part; GO:0044424 intracellular part; GO:0005623 cell; GO:0044422 organelle part; GO:0070821 tertiary granule membrane; GO:0044464 cell part; GO:0005622 intracellular; GO:0098805 whole membrane; GO:0099503 secretory …	GO:0005515 protein binding; GO:0060089 molecular transducer activity; GO:0004872 receptor activity; GO:0003823 antigen binding; GO:0005488 binding;	K06512	LILR, CD85; leukocyte immunoglobulin-like receptor	hsa04380 Osteoclast differentiation - Homo sapiens (human); hsa04662 B cell receptor signaling pathway - Homo sapiens (human);	IPR003598; IPR007110; IPR013783; IPR003599;	Immunoglobulin subtype 2; Immunoglobulin-like domain; Immunoglobulin-like fold; Immunoglobulin subtype;
P08603	Complement factor H OS=Homo sapiens OX=9606 GN=CFH PE=1 SV=4	1.269	Up	0.0074639	CFH	139.09	1.241	1.103	1.09	0.91	0.863	0.933	extracellular	GO:0030449 regulation of complement activation; GO:2000257 regulation of protein activation cascade; GO:0002252 immune effector process; GO:0060255 regulation of macromolecule metabolic process; GO:0002920 regulation of humoral immune response; GO:0002673 regulation of acute inflammatory response; GO:0006959 humoral immune response; GO:0080134 regulation of response to stress; GO:0050896 response…	GO:0070062 extracellular exosome; GO:0043226 organelle; GO:0072562 blood microparticle; GO:0005615 extracellular space; GO:0044421 extracellular region part; GO:0031982 vesicle; GO:1903561 extracellular vesicle; GO:0043227 membrane-bounded organelle; GO:0005576 extracellular region; GO:0043230 extracellular organelle;	GO:0097367 carbohydrate derivative binding; GO:0005488 binding; GO:0043167 ion binding; GO:0043394 proteoglycan binding; GO:0043395 heparan sulfate proteoglycan binding; GO:0043168 anion binding; GO:0005515 protein binding; GO:0008201 heparin binding; GO:0005539 glycosaminoglycan binding; GO:0001948 glycoprotein binding; GO:1901681 sulfur compound binding;	K04004	CFH, HF1; complement factor H	hsa04610 Complement and coagulation cascades - Homo sapiens (human); hsa05150 Staphylococcus aureus infection - Homo sapiens (human);	IPR000436;	Sushi/SCR/CCP domain;
P00558	Phosphoglycerate kinase 1 OS=Homo sapiens OX=9606 GN=PGK1 PE=1 SV=3	0.548	Down	0.00192282	PGK1	44.614	0.814	0.672	0.674	1.262	1.458	1.224	cytoplasm	GO:0046365 monosaccharide catabolic process; GO:0006757 ATP generation from ADP; GO:0009116 nucleoside metabolic process; GO:0042278 purine nucleoside metabolic process; GO:0006165 nucleoside diphosphate phosphorylation; GO:0046031 ADP metabolic process; GO:0019362 pyridine nucleotide metabolic process; GO:0019319 hexose biosynthetic process; GO:0006096 glycolytic process; GO:0009167 purine ribon…	GO:0016020 membrane; GO:0044421 extracellular region part; GO:0098857 membrane microdomain; GO:0031982 vesicle; GO:0005737 cytoplasm; GO:0044424 intracellular part; GO:0005623 cell; GO:0005829 cytosol; GO:0005576 extracellular region; GO:0043226 organelle; GO:0070062 extracellular exosome; GO:0044425 membrane part; GO:0005622 intracellular; GO:0044464 cell part; GO:0098805 whole membrane; GO:0098…	GO:0005524 ATP binding; GO:1901265 nucleoside phosphate binding; GO:0001882 nucleoside binding; GO:0043167 ion binding; GO:0005515 protein binding; GO:0000166 nucleotide binding; GO:0016774 phosphotransferase activity, carboxyl group as acceptor; GO:0097159 organic cyclic compound binding; GO:1901363 heterocyclic compound binding; GO:0032549 ribonucleoside binding; GO:0097367 carbohydrate derivat…	K00927	PGK, pgk; phosphoglycerate kinase [EC:2.7.2.3]	hsa00010 Glycolysis / Gluconeogenesis - Homo sapiens (human); hsa01100 Metabolic pathways - Homo sapiens (human); hsa01200 Carbon metabolism - Homo sapiens (human); hsa01230 Biosynthesis of amino acids - Homo sapiens (human); hsa04066 HIF-1 signaling pathway - Homo sapiens (human);	IPR015824; IPR015901;	Phosphoglycerate kinase, N-terminal; Phosphoglycerate kinase, C-terminal;
Q9NZK5	Adenosine deaminase 2 OS=Homo sapiens OX=9606 GN=ADA2 PE=1 SV=2	1.225	Up	0.0020603	ADA2	58.933	1.182	1.105	1.168	0.944	0.97	0.907	endoplasmic reticulum	GO:0009116 nucleoside metabolic process; GO:0042278 purine nucleoside metabolic process; GO:0045321 leukocyte activation; GO:0044699 single-organism process; GO:0006154 adenosine catabolic process; GO:0044237 cellular metabolic process; GO:0051234 establishment of localization; GO:0008152 metabolic process; GO:0046130 purine ribonucleoside catabolic process; GO:1901361 organic cyclic compound cat…	GO:0034774 secretory granule lumen; GO:0005615 extracellular space; GO:0044421 extracellular region part; GO:0031410 cytoplasmic vesicle; GO:0005737 cytoplasm; GO:0031982 vesicle; GO:0044433 cytoplasmic vesicle part; GO:0044424 intracellular part; GO:0035578 azurophil granule lumen; GO:0005623 cell; GO:0044422 organelle part; GO:0005775 vacuolar lumen; GO:0031974 membrane-enclosed lumen; GO:00319…	GO:0008083 growth factor activity; GO:0031685 adenosine receptor binding; GO:0004000 adenosine deaminase activity; GO:0005102 receptor binding; GO:0046983 protein dimerization activity; GO:0043167 ion binding; GO:0043394 proteoglycan binding; GO:0016787 hydrolase activity; GO:0005515 protein binding; GO:0008270 zinc ion binding; GO:0008201 heparin binding; GO:1901681 sulfur compound binding; GO:0…	K19572	CECR1, ADA2; adenosine deaminase CECR1 [EC:3.5.4.4]	hsa00230 Purine metabolism - Homo sapiens (human); hsa01100 Metabolic pathways - Homo sapiens (human);	IPR001365; IPR032466; IPR013659;	Adenosine/AMP deaminase domain; Metal-dependent hydrolase; Adenosine/AMP deaminase N-terminal;
P62937	Peptidyl-prolyl cis-trans isomerase A OS=Homo sapiens OX=9606 GN=PPIA PE=1 SV=2	0.426	Down	5.8334e-05	PPIA	18.012	0.627	0.559	0.602	1.429	1.462	1.309	cytoplasm	GO:0044409 entry into host; GO:0044085 cellular component biogenesis; GO:0045321 leukocyte activation; GO:0019043 establishment of viral latency; GO:0052192 movement in environment of other organism involved in symbiotic interaction; GO:0044237 cellular metabolic process; GO:0008152 metabolic process; GO:0019061 uncoating of virus; GO:0034389 lipid particle organization; GO:0032879 regulation of …	GO:0016020 membrane; GO:0034774 secretory granule lumen; GO:0005615 extracellular space; GO:0044421 extracellular region part; GO:0031410 cytoplasmic vesicle; GO:0030054 cell junction; GO:0031982 vesicle; GO:0005737 cytoplasm; GO:0044433 cytoplasmic vesicle part; GO:0044424 intracellular part; GO:0005623 cell; GO:1904813 ficolin-1-rich granule lumen; GO:0044422 organelle part; GO:0070062 extracel…	GO:0097159 organic cyclic compound binding; GO:1901363 heterocyclic compound binding; GO:0003755 peptidyl-prolyl cis-trans isomerase activity; GO:0003723 RNA binding; GO:0016853 isomerase activity; GO:0003824 catalytic activity; GO:0005488 binding; GO:0003676 nucleic acid binding; GO:0005515 protein binding; GO:0051082 unfolded protein binding; GO:0016859 cis-trans isomerase activity; GO:0046790 …	K03767	PPIA; peptidyl-prolyl cis-trans isomerase A (cyclophilin A) [EC:5.2.1.8]	hsa04217 Necroptosis - Homo sapiens (human);	IPR002130; IPR029000;	Cyclophilin-type peptidyl-prolyl cis-trans isomerase domain; Cyclophilin-like domain;
P04278	Sex hormone-binding globulin OS=Homo sapiens OX=9606 GN=SHBG PE=1 SV=2	0.693	Down	0.0154752	SHBG	43.779	0.67	0.831	0.767	1.109	0.962	1.202	extracellular		GO:0070062 extracellular exosome; GO:0043226 organelle; GO:0044421 extracellular region part; GO:0031982 vesicle; GO:1903561 extracellular vesicle; GO:0043227 membrane-bounded organelle; GO:0005576 extracellular region; GO:0043230 extracellular organelle;	GO:0097159 organic cyclic compound binding; GO:0008289 lipid binding; GO:0005497 androgen binding; GO:0042562 hormone binding; GO:0005496 steroid binding; GO:0005488 binding;				IPR001791; IPR013320;	Laminin G domain; Concanavalin A-like lectin/glucanase domain;
P31146	Coronin-1A OS=Homo sapiens OX=9606 GN=CORO1A PE=1 SV=4	0.47	Down	0.00030469	CORO1A	51.026	0.614	0.626	0.569	1.141	1.327	1.377	mitochondria	GO:0044700 single organism signaling; GO:0060627 regulation of vesicle-mediated transport; GO:0044085 cellular component biogenesis; GO:0002694 regulation of leukocyte activation; GO:0010941 regulation of cell death; GO:0030335 positive regulation of cell migration; GO:0065008 regulation of biological quality; GO:0045321 leukocyte activation; GO:0032944 regulation of mononuclear cell proliferatio…	GO:0016020 membrane; GO:0044421 extracellular region part; GO:0031090 organelle membrane; GO:0099568 cytoplasmic region; GO:0005737 cytoplasm; GO:0044433 cytoplasmic vesicle part; GO:0032991 macromolecular complex; GO:0099080 supramolecular complex; GO:0005623 cell; GO:0044422 organelle part; GO:0005769 early endosome; GO:0043228 non-membrane-bounded organelle; GO:0070062 extracellular exosome; G…	GO:0051015 actin filament binding; GO:0003723 RNA binding; GO:0032036 myosin heavy chain binding; GO:0046983 protein dimerization activity; GO:0044877 macromolecular complex binding; GO:0005515 protein binding; GO:0043548 phosphatidylinositol 3-kinase binding; GO:1901363 heterocyclic compound binding; GO:0097159 organic cyclic compound binding; GO:0008092 cytoskeletal protein binding; GO:0042802 …	K13882	CORO1A; coronin-1A	hsa04145 Phagosome - Homo sapiens (human); hsa05152 Tuberculosis - Homo sapiens (human);	IPR017986; IPR015943; IPR015048; IPR015049;	WD40-repeat-containing domain; WD40/YVTN repeat-like-containing domain; Domain of unknown function DUF1899; Trimerisation motif;
P08709	Coagulation factor VII OS=Homo sapiens OX=9606 GN=F7 PE=1 SV=1	0.822	Down	0.0155432	F7	51.593	0.882	0.877	0.994	1.176	1.099	1.076	extracellular	GO:0007596 blood coagulation; GO:0065008 regulation of biological quality; GO:0030335 positive regulation of cell migration; GO:0006518 peptide metabolic process; GO:0051896 regulation of protein kinase B signaling; GO:0007598 blood coagulation, extrinsic pathway; GO:0044237 cellular metabolic process; GO:0009605 response to external stimulus; GO:0008152 metabolic process; GO:0051240 positive reg…	GO:0016020 membrane; GO:0005783 endoplasmic reticulum; GO:0005615 extracellular space; GO:0044421 extracellular region part; GO:0071944 cell periphery; GO:0005737 cytoplasm; GO:0031982 vesicle; GO:0032991 macromolecular complex; GO:0044424 intracellular part; GO:0005623 cell; GO:0044422 organelle part; GO:0031974 membrane-enclosed lumen; GO:1902494 catalytic complex; GO:0070013 intracellular orga…	GO:0008233 peptidase activity; GO:0005102 receptor binding; GO:0043167 ion binding; GO:0008236 serine-type peptidase activity; GO:0016787 hydrolase activity; GO:0005515 protein binding; GO:0004175 endopeptidase activity; GO:0004252 serine-type endopeptidase activity; GO:0097367 carbohydrate derivative binding; GO:0003824 catalytic activity; GO:0017171 serine hydrolase activity; GO:0005488 binding…	K01320	F7; coagulation factor VII [EC:3.4.21.21]	hsa04610 Complement and coagulation cascades - Homo sapiens (human);	IPR009003; IPR017857; IPR000294; IPR001254; IPR001881; IPR000742;	Peptidase S1, PA clan; Coagulation factor, subgroup, Gla domain; Gamma-carboxyglutamic acid-rich (GLA) domain; Serine proteases, trypsin domain; EGF-like calcium-binding domain; EGF-like domain;
O00299	Chloride intracellular channel protein 1 OS=Homo sapiens OX=9606 GN=CLIC1 PE=1 SV=4	0.358	Down	0.032382	CLIC1	26.922		0.451	0.634		1.65	1.384	cytoplasm	GO:0044700 single organism signaling; GO:0098661 inorganic anion transmembrane transport; GO:0065008 regulation of biological quality; GO:0007596 blood coagulation; GO:0044699 single-organism process; GO:0051234 establishment of localization; GO:0009611 response to wounding; GO:0022610 biological adhesion; GO:0016337 single organismal cell-cell adhesion; GO:0007165 signal transduction; GO:0007154…	GO:0016020 membrane; GO:0098862 cluster of actin-based cell projections; GO:0005615 extracellular space; GO:0044421 extracellular region part; GO:0005903 brush border; GO:0031090 organelle membrane; GO:0071944 cell periphery; GO:0005737 cytoplasm; GO:0031982 vesicle; GO:0032991 macromolecular complex; GO:0031224 intrinsic component of membrane; GO:0044424 intracellular part; GO:0005623 cell; GO:0…	GO:0015075 ion transmembrane transporter activity; GO:0022803 passive transmembrane transporter activity; GO:0005253 anion channel activity; GO:0022892 substrate-specific transporter activity; GO:0005515 protein binding; GO:0005254 chloride channel activity; GO:0015267 channel activity; GO:0015103 inorganic anion transmembrane transporter activity; GO:0022891 substrate-specific transmembrane tran…	K05021	CLIC1; chloride intracellular channel protein 1		IPR010987; IPR004045; IPR012336;	Glutathione S-transferase, C-terminal-like; Glutathione S-transferase, N-terminal; Thioredoxin-like fold;
Q9UBQ6	Exostosin-like 2 OS=Homo sapiens OX=9606 GN=EXTL2 PE=1 SV=1	0.83	Down	0.022105	EXTL2	37.465	0.856	0.869	0.966	1.156	1.031	1.057	extracellular	GO:0030201 heparan sulfate proteoglycan metabolic process; GO:1901071 glucosamine-containing compound metabolic process; GO:0006725 cellular aromatic compound metabolic process; GO:0006024 glycosaminoglycan biosynthetic process; GO:0044699 single-organism process; GO:0009058 biosynthetic process; GO:1901566 organonitrogen compound biosynthetic process; GO:0044237 cellular metabolic process; GO:00…	GO:0043229 intracellular organelle; GO:0016020 membrane; GO:0042175 nuclear outer membrane-endoplasmic reticulum membrane network; GO:0005783 endoplasmic reticulum; GO:0044421 extracellular region part; GO:0044446 intracellular organelle part; GO:0005737 cytoplasm; GO:0031982 vesicle; GO:0031224 intrinsic component of membrane; GO:0012505 endomembrane system; GO:0044424 intracellular part; GO:000…	GO:0008375 acetylglucosaminyltransferase activity; GO:0035248 alpha-1,4-N-acetylgalactosaminyltransferase activity; GO:0016758 transferase activity, transferring hexosyl groups; GO:0003824 catalytic activity; GO:0005488 binding; GO:0001888 glucuronyl-galactosyl-proteoglycan 4-alpha-N-acetylglucosaminyltransferase activity; GO:0043167 ion binding; GO:0046872 metal ion binding; GO:0043169 cation bi…	K02369	EXTL2; alpha-1,4-N-acetylglucosaminyltransferase EXTL2 [EC:2.4.1.223]	hsa00534 Glycosaminoglycan biosynthesis - heparan sulfate / heparin - Homo sapiens (human); hsa01100 Metabolic pathways - Homo sapiens (human);	IPR029044; IPR015338;	Nucleotide-diphospho-sugar transferases; Exostosin , C-terminal;
Q9HBI1	Beta-parvin OS=Homo sapiens OX=9606 GN=PARVB PE=1 SV=1	0.528	Down	0.00126025	PARVB	41.714	0.597	0.737	0.694	1.392	1.273	1.178	mitochondria	GO:0030032 lamellipodium assembly; GO:0044085 cellular component biogenesis; GO:0071963 establishment or maintenance of cell polarity regulating cell shape; GO:0050794 regulation of cellular process; GO:0016043 cellular component organization; GO:0097581 lamellipodium organization; GO:0065008 regulation of biological quality; GO:0044763 single-organism cellular process; GO:0044699 single-organism…	GO:0016020 membrane; GO:0071944 cell periphery; GO:0030054 cell junction; GO:0030016 myofibril; GO:0005737 cytoplasm; GO:0099512 supramolecular fiber; GO:0044424 intracellular part; GO:0030018 Z disc; GO:0099080 supramolecular complex; GO:0005623 cell; GO:0031674 I band; GO:0044422 organelle part; GO:0043228 non-membrane-bounded organelle; GO:0005856 cytoskeleton; GO:0005925 focal adhesion; GO:00…	GO:0003779 actin binding; GO:0005515 protein binding; GO:0008092 cytoskeletal protein binding; GO:0005488 binding;	K06275	PARV; parvin	hsa04510 Focal adhesion - Homo sapiens (human);	IPR001715;	Calponin homology domain;
P52566	Rho GDP-dissociation inhibitor 2 OS=Homo sapiens OX=9606 GN=ARHGDIB PE=1 SV=3	0.457	Down	0.030498	ARHGDIB	22.988		0.591	0.754		1.367	1.574	cytoplasm	GO:0050794 regulation of cellular process; GO:0044707 single-multicellular organism process; GO:0051093 negative regulation of developmental process; GO:0007162 negative regulation of cell adhesion; GO:0032956 regulation of actin cytoskeleton organization; GO:0023051 regulation of signaling; GO:0044699 single-organism process; GO:0051241 negative regulation of multicellular organismal process; GO…	GO:0097708 intracellular vesicle; GO:0043229 intracellular organelle; GO:0016020 membrane; GO:0044421 extracellular region part; GO:0043232 intracellular non-membrane-bounded organelle; GO:0031410 cytoplasmic vesicle; GO:0005737 cytoplasm; GO:0031982 vesicle; GO:0044424 intracellular part; GO:0005829 cytosol; GO:0005623 cell; GO:0005576 extracellular region; GO:0043228 non-membrane-bounded organe…	GO:0031267 small GTPase binding; GO:0017048 Rho GTPase binding; GO:0048365 Rac GTPase binding; GO:0060589 nucleoside-triphosphatase regulator activity; GO:0005092 GDP-dissociation inhibitor activity; GO:0030695 GTPase regulator activity; GO:0016817 hydrolase activity, acting on acid anhydrides; GO:0016787 hydrolase activity; GO:0005515 protein binding; GO:0017111 nucleoside-triphosphatase activit…	K12462	ARHGDI, RHOGDI; Rho GDP-dissociation inhibitor	hsa04722 Neurotrophin signaling pathway - Homo sapiens (human); hsa04962 Vasopressin-regulated water reabsorption - Homo sapiens (human);	IPR014756; IPR024792;	Immunoglobulin E-set; Rho GDP-dissociation inhibitor domain;
P07737	Profilin-1 OS=Homo sapiens OX=9606 GN=PFN1 PE=1 SV=2	0.343	Down	0.0091617	PFN1	15.054		0.545	0.443		1.434	1.449	cytoplasm	GO:0044700 single organism signaling; GO:0065008 regulation of biological quality; GO:0030335 positive regulation of cell migration; GO:0007166 cell surface receptor signaling pathway; GO:0060491 regulation of cell projection assembly; GO:0035148 tube formation; GO:0043009 chordate embryonic development; GO:0009891 positive regulation of biosynthetic process; GO:0030832 regulation of actin filame…	GO:0016020 membrane; GO:0005615 extracellular space; GO:0044421 extracellular region part; GO:0005938 cell cortex; GO:0030054 cell junction; GO:0071944 cell periphery; GO:0031982 vesicle; GO:0005737 cytoplasm; GO:0099568 cytoplasmic region; GO:0044424 intracellular part; GO:0005623 cell; GO:0043228 non-membrane-bounded organelle; GO:0005856 cytoskeleton; GO:0070062 extracellular exosome; GO:00059…	GO:1901265 nucleoside phosphate binding; GO:0005102 receptor binding; GO:0060589 nucleoside-triphosphatase regulator activity; GO:0005515 protein binding; GO:0098772 molecular function regulator; GO:1902936 phosphatidylinositol bisphosphate binding; GO:0097159 organic cyclic compound binding; GO:1901363 heterocyclic compound binding; GO:0008092 cytoskeletal protein binding; GO:0017016 Ras GTPase …	K05759	PFN; profilin	hsa04015 Rap1 signaling pathway - Homo sapiens (human); hsa04810 Regulation of actin cytoskeleton - Homo sapiens (human); hsa05131 Shigellosis - Homo sapiens (human); hsa05132 Salmonella infection - Homo sapiens (human);
P04003	C4b-binding protein alpha chain OS=Homo sapiens OX=9606 GN=C4BPA PE=1 SV=2	1.272	Up	0.00069865	C4BPA	67.033	1.184	1.192	1.106	0.924	0.898	0.916	plasma membrane	GO:0060627 regulation of vesicle-mediated transport; GO:0030450 regulation of complement activation, classical pathway; GO:0016064 immunoglobulin mediated immune response; GO:0002698 negative regulation of immune effector process; GO:1903318 negative regulation of protein maturation; GO:0045916 negative regulation of complement activation; GO:0031347 regulation of defense response; GO:0006956 com…	GO:0016020 membrane; GO:0044217 other organism part; GO:0072562 blood microparticle; GO:0044421 extracellular region part; GO:0005615 extracellular space; GO:0044464 cell part; GO:0071944 cell periphery; GO:0044216 other organism cell; GO:0044215 other organism; GO:0005623 cell; GO:0005576 extracellular region; GO:0005886 plasma membrane;	GO:0097159 organic cyclic compound binding; GO:1901363 heterocyclic compound binding; GO:0003723 RNA binding; GO:0005515 protein binding; GO:0005488 binding; GO:0003676 nucleic acid binding;	K04002	C4BPA; complement component 4 binding protein, alpha	hsa04610 Complement and coagulation cascades - Homo sapiens (human); hsa05133 Pertussis - Homo sapiens (human);	IPR000436;	Sushi/SCR/CCP domain;
P02652	Apolipoprotein A-II OS=Homo sapiens OX=9606 GN=APOA2 PE=1 SV=1	0.612	Down	0.020982	APOA2	11.175	0.661	0.744	0.849	1.253	1.217	1.213	extracellular	GO:0044085 cellular component biogenesis; GO:0032371 regulation of sterol transport; GO:0006066 alcohol metabolic process; GO:0009891 positive regulation of biosynthetic process; GO:0002698 negative regulation of immune effector process; GO:0044255 cellular lipid metabolic process; GO:0044237 cellular metabolic process; GO:0008610 lipid biosynthetic process; GO:0046461 neutral lipid catabolic pro…	GO:0005783 endoplasmic reticulum; GO:0044421 extracellular region part; GO:0005615 extracellular space; GO:0031410 cytoplasmic vesicle; GO:0005737 cytoplasm; GO:0031982 vesicle; GO:0034358 plasma lipoprotein particle; GO:0034385 triglyceride-rich plasma lipoprotein particle; GO:0032991 macromolecular complex; GO:0044424 intracellular part; GO:0005623 cell; GO:0034361 very-low-density lipoprotein …	GO:0032934 sterol binding; GO:0070405 ammonium ion binding; GO:0005102 receptor binding; GO:0046983 protein dimerization activity; GO:0005319 lipid transporter activity; GO:0022892 substrate-specific transporter activity; GO:0005515 protein binding; GO:0004857 enzyme inhibitor activity; GO:0098772 molecular function regulator; GO:0005496 steroid binding; GO:0097159 organic cyclic compound binding…	K08758	APOA2; apolipoprotein A-II	hsa03320 PPAR signaling pathway - Homo sapiens (human); hsa04979 Cholesterol metabolism - Homo sapiens (human);
P05090	Apolipoprotein D OS=Homo sapiens OX=9606 GN=APOD PE=1 SV=1	0.772	Down	0.0166443	APOD	21.275	0.771	0.942	0.887	1.178	1.066	1.124	extracellular	GO:2000405 negative regulation of T cell migration; GO:1903533 regulation of protein targeting; GO:0007420 brain development; GO:0090317 negative regulation of intracellular protein transport; GO:0019216 regulation of lipid metabolic process; GO:0031347 regulation of defense response; GO:0008285 negative regulation of cell proliferation; GO:0006006 glucose metabolic process; GO:1900015 regulation…	GO:0030425 dendrite; GO:0005615 extracellular space; GO:0044421 extracellular region part; GO:0005783 endoplasmic reticulum; GO:0031982 vesicle; GO:0005737 cytoplasm; GO:0043025 neuronal cell body; GO:0032991 macromolecular complex; GO:0044424 intracellular part; GO:0005623 cell; GO:0043228 non-membrane-bounded organelle; GO:0070062 extracellular exosome; GO:0044464 cell part; GO:0005622 intracel…	GO:0097159 organic cyclic compound binding; GO:0015485 cholesterol binding; GO:0032934 sterol binding; GO:0043178 alcohol binding; GO:0005488 binding; GO:0005319 lipid transporter activity; GO:0008289 lipid binding; GO:0022892 substrate-specific transporter activity; GO:0005515 protein binding; GO:0005496 steroid binding; GO:0036094 small molecule binding; GO:0005215 transporter activity;	K03098	APOD; apolipoprotein D and lipocalin family protein		IPR012674; IPR000566; IPR011038;	Calycin; Lipocalin/cytosolic fatty-acid binding domain; Calycin-like;
Q9Y490	Talin-1 OS=Homo sapiens OX=9606 GN=TLN1 PE=1 SV=3	0.453	Down	3.5156e-05	TLN1	269.76	0.559	0.62	0.605	1.268	1.363	1.304	cytoplasm,nucleus	GO:0044085 cellular component biogenesis; GO:0044700 single organism signaling; GO:0007596 blood coagulation; GO:0003012 muscle system process; GO:0065008 regulation of biological quality; GO:0045216 cell-cell junction organization; GO:0044699 single-organism process; GO:0044764 multi-organism cellular process; GO:0030968 endoplasmic reticulum unfolded protein response; GO:0051234 establishment o…	GO:0016020 membrane; GO:0044421 extracellular region part; GO:0071944 cell periphery; GO:0030054 cell junction; GO:0032587 ruffle membrane; GO:0031982 vesicle; GO:0005737 cytoplasm; GO:0044424 intracellular part; GO:0005911 cell-cell junction; GO:0005623 cell; GO:0043228 non-membrane-bounded organelle; GO:0005856 cytoskeleton; GO:0070062 extracellular exosome; GO:0005925 focal adhesion; GO:009859…	GO:0051015 actin filament binding; GO:0005102 receptor binding; GO:0044877 macromolecular complex binding; GO:0030274 LIM domain binding; GO:0005178 integrin binding; GO:0005515 protein binding; GO:0050839 cell adhesion molecule binding; GO:0008092 cytoskeletal protein binding; GO:0005200 structural constituent of cytoskeleton; GO:0017166 vinculin binding; GO:0005488 binding; GO:0045296 cadherin …	K06271	TLN; talin	hsa04015 Rap1 signaling pathway - Homo sapiens (human); hsa04510 Focal adhesion - Homo sapiens (human); hsa04611 Platelet activation - Homo sapiens (human); hsa05131 Shigellosis - Homo sapiens (human); hsa05166 Human T-cell leukemia virus 1 infection - Homo sapiens (human);	IPR019748; IPR002558; IPR015224; IPR032425; IPR019749; IPR018979; IPR015009; IPR011993; IPR029071; IPR000299; IPR014352;	FERM central domain; I/LWEQ domain; Talin, central; Talin, N-terminal F0 domain; Band 4.1 domain; FERM, N-terminal; Vinculin-binding site-containing domain; PH domain-like; Ubiquitin-related domain; FERM domain; FERM/acyl-CoA-binding protein, 3-helical bundle;
Q15828	Cystatin-M OS=Homo sapiens OX=9606 GN=CST6 PE=1 SV=1	0.797	Down	0.049264	CST6	16.511		0.765	0.848		1.001	1.024	extracellular	GO:0050794 regulation of cellular process; GO:0010951 negative regulation of endopeptidase activity; GO:0060255 regulation of macromolecule metabolic process; GO:0048523 negative regulation of cellular process; GO:0048519 negative regulation of biological process; GO:0031324 negative regulation of cellular metabolic process; GO:0051346 negative regulation of hydrolase activity; GO:0009653 anatomi…	GO:0016020 membrane; GO:0070062 extracellular exosome; GO:0043226 organelle; GO:0044421 extracellular region part; GO:0001533 cornified envelope; GO:0044464 cell part; GO:0071944 cell periphery; GO:0031982 vesicle; GO:1903561 extracellular vesicle; GO:0005623 cell; GO:0043227 membrane-bounded organelle; GO:0005576 extracellular region; GO:0043230 extracellular organelle; GO:0005886 plasma membran…	GO:0061135 endopeptidase regulator activity; GO:0004857 enzyme inhibitor activity; GO:0098772 molecular function regulator; GO:0030234 enzyme regulator activity; GO:0004866 endopeptidase inhibitor activity; GO:0004869 cysteine-type endopeptidase inhibitor activity; GO:0030414 peptidase inhibitor activity; GO:0061134 peptidase regulator activity;	K13902	CST6; cystatin-M		IPR000010;	Cystatin domain;
P00491	Purine nucleoside phosphorylase OS=Homo sapiens OX=9606 GN=PNP PE=1 SV=2	0.522	Down	0.044118	PNP	32.118		0.747	0.633		1.173	1.473	cytoplasm	GO:0002694 regulation of leukocyte activation; GO:0009116 nucleoside metabolic process; GO:0045321 leukocyte activation; GO:0019362 pyridine nucleotide metabolic process; GO:0032944 regulation of mononuclear cell proliferation; GO:0034418 urate biosynthetic process; GO:0044237 cellular metabolic process; GO:0015031 protein transport; GO:0072525 pyridine-containing compound biosynthetic process; G…	GO:0034774 secretory granule lumen; GO:0044421 extracellular region part; GO:0031410 cytoplasmic vesicle; GO:0031982 vesicle; GO:0005737 cytoplasm; GO:0044433 cytoplasmic vesicle part; GO:0044424 intracellular part; GO:0005623 cell; GO:1904813 ficolin-1-rich granule lumen; GO:0044422 organelle part; GO:0043228 non-membrane-bounded organelle; GO:0005856 cytoskeleton; GO:0070062 extracellular exoso…	GO:0016763 transferase activity, transferring pentosyl groups; GO:0043167 ion binding; GO:0001882 nucleoside binding; GO:0042301 phosphate ion binding; GO:0004731 purine-nucleoside phosphorylase activity; GO:0008144 drug binding; GO:1901363 heterocyclic compound binding; GO:0097159 organic cyclic compound binding; GO:0002054 nucleobase binding; GO:0097367 carbohydrate derivative binding; GO:00020…	K03783	punA, PNP; purine-nucleoside phosphorylase [EC:2.4.2.1]	hsa00230 Purine metabolism - Homo sapiens (human); hsa00240 Pyrimidine metabolism - Homo sapiens (human); hsa00760 Nicotinate and nicotinamide metabolism - Homo sapiens (human); hsa01100 Metabolic pathways - Homo sapiens (human);	IPR000845;	Nucleoside phosphorylase domain;
P35916	Vascular endothelial growth factor receptor 3 OS=Homo sapiens OX=9606 GN=FLT4 PE=1 SV=3	1.203	Up	0.039297	FLT4	152.76	1.05	1.143	1.086	1.006	0.827	0.893	plasma membrane	GO:0044700 single organism signaling; GO:0010941 regulation of cell death; GO:0030335 positive regulation of cell migration; GO:0032872 regulation of stress-activated MAPK cascade; GO:0032270 positive regulation of cellular protein metabolic process; GO:0007166 cell surface receptor signaling pathway; GO:0030323 respiratory tube development; GO:0018212 peptidyl-tyrosine modification; GO:0044237 c…	GO:0043229 intracellular organelle; GO:0016020 membrane; GO:0031226 intrinsic component of plasma membrane; GO:0071944 cell periphery; GO:0005737 cytoplasm; GO:0043235 receptor complex; GO:0032991 macromolecular complex; GO:0031224 intrinsic component of membrane; GO:0044424 intracellular part; GO:0005887 integral component of plasma membrane; GO:0005623 cell; GO:0005576 extracellular region; GO:…	GO:1901265 nucleoside phosphate binding; GO:0016773 phosphotransferase activity, alcohol group as acceptor; GO:0019903 protein phosphatase binding; GO:0019838 growth factor binding; GO:0004713 protein tyrosine kinase activity; GO:0005515 protein binding; GO:0004672 protein kinase activity; GO:0004888 transmembrane signaling receptor activity; GO:0004871 signal transducer activity; GO:0004714 tran…	K05097	FLT4, VEGFR3; FMS-like tyrosine kinase 4 [EC:2.7.10.1]	hsa04010 MAPK signaling pathway - Homo sapiens (human); hsa04014 Ras signaling pathway - Homo sapiens (human); hsa04015 Rap1 signaling pathway - Homo sapiens (human); hsa04151 PI3K-Akt signaling pathway - Homo sapiens (human); hsa04510 Focal adhesion - Homo sapiens (human); hsa05200 Pathways in cancer - Homo sapiens (human); hsa05224 Breast cancer - Homo sapiens (human);	IPR003598; IPR007110; IPR003599; IPR001245; IPR013098; IPR011009; IPR013783; IPR000719; IPR020635;	Immunoglobulin subtype 2; Immunoglobulin-like domain; Immunoglobulin subtype; Serine-threonine/tyrosine-protein kinase catalytic domain; Immunoglobulin I-set; Protein kinase-like domain; Immunoglobulin-like fold; Protein kinase domain; Tyrosine-protein kinase, catalytic domain;
Q13201	Multimerin-1 OS=Homo sapiens OX=9606 GN=MMRN1 PE=1 SV=3	0.774	Down	0.024201	MMRN1	138.11	0.801	0.836	0.962	1.141	1.196	1.02	mitochondria	GO:0044707 single-multicellular organism process; GO:0007596 blood coagulation; GO:0065008 regulation of biological quality; GO:0050878 regulation of body fluid levels; GO:0006950 response to stress; GO:0016192 vesicle-mediated transport; GO:0044763 single-organism cellular process; GO:0002576 platelet degranulation; GO:0044699 single-organism process; GO:0050896 response to stimulus; GO:0032501 …	GO:0034774 secretory granule lumen; GO:0043229 intracellular organelle; GO:0097708 intracellular vesicle; GO:0044421 extracellular region part; GO:0031410 cytoplasmic vesicle; GO:0031982 vesicle; GO:0005737 cytoplasm; GO:0044446 intracellular organelle part; GO:0044433 cytoplasmic vesicle part; GO:0012505 endomembrane system; GO:0044424 intracellular part; GO:0005623 cell; GO:0005576 extracellula…	GO:0043169 cation binding; GO:0046872 metal ion binding; GO:0005515 protein binding; GO:0005509 calcium ion binding; GO:0005488 binding; GO:0043167 ion binding;				IPR008983; IPR001881; IPR000742; IPR011489; IPR001073;	Tumour necrosis factor-like domain; EGF-like calcium-binding domain; EGF-like domain; EMI domain; C1q domain;
Q9H6X2	Anthrax toxin receptor 1 OS=Homo sapiens OX=9606 GN=ANTXR1 PE=1 SV=2	0.742	Down	0.0049163	ANTXR1	62.788	0.872	0.881		1.157	1.205		plasma membrane	GO:0044700 single organism signaling; GO:0032270 positive regulation of cellular protein metabolic process; GO:0001568 blood vessel development; GO:0022414 reproductive process; GO:0051129 negative regulation of cellular component organization; GO:0048869 cellular developmental process; GO:0032989 cellular component morphogenesis; GO:0044699 single-organism process; GO:1903054 negative regulation…	GO:0016020 membrane; GO:0044421 extracellular region part; GO:0009897 external side of plasma membrane; GO:0031410 cytoplasmic vesicle; GO:0031090 organelle membrane; GO:0071944 cell periphery; GO:0005737 cytoplasm; GO:0031982 vesicle; GO:0044433 cytoplasmic vesicle part; GO:0031224 intrinsic component of membrane; GO:0044424 intracellular part; GO:0098858 actin-based cell projection; GO:0005623 …	GO:0038023 signaling receptor activity; GO:0051015 actin filament binding; GO:0043167 ion binding; GO:0044877 macromolecular complex binding; GO:0005515 protein binding; GO:0004888 transmembrane signaling receptor activity; GO:0004871 signal transducer activity; GO:0060089 molecular transducer activity; GO:0008092 cytoskeletal protein binding; GO:0004872 receptor activity; GO:0005488 binding; GO:…	K20909	ANTXR; anthrax toxin receptor	hsa04621 NOD-like receptor signaling pathway - Homo sapiens (human);	IPR008400; IPR008399; IPR002035;	Anthrax toxin receptor, extracellular; Anthrax toxin receptor, C-terminal; von Willebrand factor, type A;
P61224	Ras-related protein Rap-1b OS=Homo sapiens OX=9606 GN=RAP1B PE=1 SV=1	0.449	Down	0.00039544	RAP1B	20.825	0.592	0.638	0.622	1.572	1.281	1.274	cytoplasm	GO:0044700 single organism signaling; GO:0060627 regulation of vesicle-mediated transport; GO:0065008 regulation of biological quality; GO:0032270 positive regulation of cellular protein metabolic process; GO:0045321 leukocyte activation; GO:1903306 negative regulation of regulated secretory pathway; GO:0046683 response to organophosphorus; GO:0032879 regulation of localization; GO:0009719 respon…	GO:0016020 membrane; GO:0044421 extracellular region part; GO:0031090 organelle membrane; GO:0031410 cytoplasmic vesicle; GO:0071944 cell periphery; GO:0030054 cell junction; GO:0031982 vesicle; GO:0005737 cytoplasm; GO:0044433 cytoplasmic vesicle part; GO:0044424 intracellular part; GO:0005911 cell-cell junction; GO:0005623 cell; GO:0044422 organelle part; GO:0043228 non-membrane-bounded organel…	GO:1901265 nucleoside phosphate binding; GO:0016817 hydrolase activity, acting on acid anhydrides; GO:0016787 hydrolase activity; GO:0005515 protein binding; GO:1901363 heterocyclic compound binding; GO:0097159 organic cyclic compound binding; GO:0016462 pyrophosphatase activity; GO:0019003 GDP binding; GO:0003824 catalytic activity; GO:0032553 ribonucleotide binding; GO:0005488 binding; GO:00039…	K07836	RAP1B; Ras-related protein Rap-1B	hsa04010 MAPK signaling pathway - Homo sapiens (human); hsa04014 Ras signaling pathway - Homo sapiens (human); hsa04015 Rap1 signaling pathway - Homo sapiens (human); hsa04024 cAMP signaling pathway - Homo sapiens (human); hsa04062 Chemokine signaling pathway - Homo sapiens (human); hsa04510 Focal adhesion - Homo sapiens (human); hsa04611 Platelet activation - Homo sapiens (human); hsa04670 Leuko…	IPR005225; IPR027417;	Small GTP-binding protein domain; P-loop containing nucleoside triphosphate hydrolase;
P01137	Transforming growth factor beta-1 proprotein OS=Homo sapiens OX=9606 GN=TGFB1 PE=1 SV=2	0.69	Down	0.0107565	TGFB1	44.341	0.843		0.798	1.156		1.221	extracellular	GO:0044700 single organism signaling; GO:0002694 regulation of leukocyte activation; GO:0071384 cellular response to corticosteroid stimulus; GO:0010564 regulation of cell cycle process; GO:0044237 cellular metabolic process; GO:0001558 regulation of cell growth; GO:0007492 endoderm development; GO:0009814 defense response, incompatible interaction; GO:0019693 ribose phosphate metabolic process; …	GO:0034774 secretory granule lumen; GO:0016020 membrane; GO:0005615 extracellular space; GO:0044421 extracellular region part; GO:0031410 cytoplasmic vesicle; GO:0071944 cell periphery; GO:0031982 vesicle; GO:0005737 cytoplasm; GO:0043025 neuronal cell body; GO:0044433 cytoplasmic vesicle part; GO:0044424 intracellular part; GO:0005623 cell; GO:0044422 organelle part; GO:0031974 membrane-enclosed…	GO:0008083 growth factor activity; GO:0047485 protein N-terminus binding; GO:0043539 protein serine/threonine kinase activator activity; GO:0030295 protein kinase activator activity; GO:0046982 protein heterodimerization activity; GO:0005102 receptor binding; GO:0005160 transforming growth factor beta receptor binding; GO:0005126 cytokine receptor binding; GO:0046983 protein dimerization activity…	K13375	TGFB1; transforming growth factor beta-1	hsa04010 MAPK signaling pathway - Homo sapiens (human); hsa04060 Cytokine-cytokine receptor interaction - Homo sapiens (human); hsa04068 FoxO signaling pathway - Homo sapiens (human); hsa04110 Cell cycle - Homo sapiens (human); hsa04218 Cellular senescence - Homo sapiens (human); hsa04350 TGF-beta signaling pathway - Homo sapiens (human); hsa04380 Osteoclast differentiation - Homo sapiens (human)…	IPR001111; IPR001839; IPR029034;	Transforming growth factor-beta, N-terminal; Transforming growth factor-beta, C-terminal; Cystine-knot cytokine;
P05154	Plasma serine protease inhibitor OS=Homo sapiens OX=9606 GN=SERPINA5 PE=1 SV=3	0.764	Down	0.00139993	SERPINA5	45.674	0.802	0.875	0.832	1.114	1.045	1.124	extracellular	GO:0007596 blood coagulation; GO:0065008 regulation of biological quality; GO:0048732 gland development; GO:0022414 reproductive process; GO:0061107 seminal vesicle development; GO:0044699 single-organism process; GO:0051234 establishment of localization; GO:0009611 response to wounding; GO:0010466 negative regulation of peptidase activity; GO:0007342 fusion of sperm to egg plasma membrane; GO:00…	GO:0016020 membrane; GO:0036029 protein C inhibitor-KLK3 complex; GO:0005615 extracellular space; GO:0044421 extracellular region part; GO:0097181 protein C inhibitor-coagulation factor V complex; GO:0009897 external side of plasma membrane; GO:0031090 organelle membrane; GO:0031410 cytoplasmic vesicle; GO:0071944 cell periphery; GO:0097182 protein C inhibitor-coagulation factor Xa complex; GO:00…	GO:0032190 acrosin binding; GO:0070405 ammonium ion binding; GO:0061134 peptidase regulator activity; GO:0005515 protein binding; GO:0098772 molecular function regulator; GO:0004857 enzyme inhibitor activity; GO:0008201 heparin binding; GO:0031210 phosphatidylcholine binding; GO:0050997 quaternary ammonium group binding; GO:0031406 carboxylic acid binding; GO:0005488 binding; GO:0030414 peptidase…	K03913	SERPINA5, PCI; protein C inhibitor	hsa04610 Complement and coagulation cascades - Homo sapiens (human);	IPR023796;	Serpin domain;
Q9NRW1	Ras-related protein Rab-6B OS=Homo sapiens OX=9606 GN=RAB6B PE=1 SV=1	0.653	Down	0.0178767	RAB6B	23.461		0.772	0.74		1.22	1.096	cytoplasm	GO:0050794 regulation of cellular process; GO:0044700 single organism signaling; GO:0046907 intracellular transport; GO:0051716 cellular response to stimulus; GO:0035556 intracellular signal transduction; GO:0006891 intra-Golgi vesicle-mediated transport; GO:0016192 vesicle-mediated transport; GO:0044699 single-organism process; GO:0048193 Golgi vesicle transport; GO:0071702 organic substance tra…	GO:0097708 intracellular vesicle; GO:0043229 intracellular organelle; GO:0016020 membrane; GO:0098588 bounding membrane of organelle; GO:0031090 organelle membrane; GO:0031410 cytoplasmic vesicle; GO:0044446 intracellular organelle part; GO:0005737 cytoplasm; GO:0031982 vesicle; GO:0000139 Golgi membrane; GO:0012505 endomembrane system; GO:0044424 intracellular part; GO:0005829 cytosol; GO:000562…	GO:1901265 nucleoside phosphate binding; GO:0016817 hydrolase activity, acting on acid anhydrides; GO:0016787 hydrolase activity; GO:0005515 protein binding; GO:0031489 myosin V binding; GO:1901363 heterocyclic compound binding; GO:0097159 organic cyclic compound binding; GO:0008092 cytoskeletal protein binding; GO:0016462 pyrophosphatase activity; GO:0032553 ribonucleotide binding; GO:0003824 ca…	K07894	RAB6B; Ras-related protein Rab-6B		IPR005225; IPR027417;	Small GTP-binding protein domain; P-loop containing nucleoside triphosphate hydrolase;
P02776	Platelet factor 4 OS=Homo sapiens OX=9606 GN=PF4 PE=1 SV=2	0.438	Down	0.00141598	PF4	10.845	0.692	0.568	0.693	1.315	1.726	1.417	extracellular	GO:0044700 single organism signaling; GO:0010744 positive regulation of macrophage derived foam cell differentiation; GO:0030335 positive regulation of cell migration; GO:0065008 regulation of biological quality; GO:0007596 blood coagulation; GO:0010941 regulation of cell death; GO:0007166 cell surface receptor signaling pathway; GO:0032680 regulation of tumor necrosis factor production; GO:00098…	GO:0034774 secretory granule lumen; GO:0043229 intracellular organelle; GO:0097708 intracellular vesicle; GO:0005615 extracellular space; GO:0044421 extracellular region part; GO:0031410 cytoplasmic vesicle; GO:0031982 vesicle; GO:0005737 cytoplasm; GO:0044446 intracellular organelle part; GO:0044433 cytoplasmic vesicle part; GO:0012505 endomembrane system; GO:0044424 intracellular part; GO:00056…	GO:0005102 receptor binding; GO:0005126 cytokine receptor binding; GO:0043167 ion binding; GO:0005515 protein binding; GO:0008201 heparin binding; GO:0008009 chemokine activity; GO:1901681 sulfur compound binding; GO:0097367 carbohydrate derivative binding; GO:0048248 CXCR3 chemokine receptor binding; GO:0005125 cytokine activity; GO:0045236 CXCR chemokine receptor binding; GO:0005488 binding; GO…	K05407	PF4, CXCL4; platelet factor 4	hsa04060 Cytokine-cytokine receptor interaction - Homo sapiens (human); hsa04061 Viral protein interaction with cytokine and cytokine receptor - Homo sapiens (human); hsa04062 Chemokine signaling pathway - Homo sapiens (human);	IPR033899; IPR001811;	CXC Chemokine domain; Chemokine interleukin-8-like domain;
Q16643	Drebrin OS=Homo sapiens OX=9606 GN=DBN1 PE=1 SV=4	0.602	Down	0.026385	DBN1	71.428		0.701	0.805		1.31	1.19	nucleus	GO:0050794 regulation of cellular process; GO:0016043 cellular component organization; GO:0044707 single-multicellular organism process; GO:0065008 regulation of biological quality; GO:0023051 regulation of signaling; GO:0048869 cellular developmental process; GO:0007015 actin filament organization; GO:0022008 neurogenesis; GO:0044699 single-organism process; GO:0031344 regulation of cell project…	GO:0016020 membrane; GO:0030425 dendrite; GO:0005938 cell cortex; GO:0071944 cell periphery; GO:0030054 cell junction; GO:0005737 cytoplasm; GO:0099568 cytoplasmic region; GO:0030426 growth cone; GO:0044424 intracellular part; GO:0005911 cell-cell junction; GO:0005623 cell; GO:0044422 organelle part; GO:0043228 non-membrane-bounded organelle; GO:0005856 cytoskeleton; GO:0044464 cell part; GO:0005…	GO:0050839 cell adhesion molecule binding; GO:0008092 cytoskeletal protein binding; GO:0005488 binding; GO:0045296 cadherin binding; GO:0003779 actin binding; GO:0005522 profilin binding; GO:0005515 protein binding;				IPR029006; IPR002108;	ADF-H/Gelsolin-like domain; Actin-depolymerising factor homology domain;
P08493	Matrix Gla protein OS=Homo sapiens OX=9606 GN=MGP PE=1 SV=2	0.71	Down	0.0064169	MGP	12.353		0.877	0.85		1.188	1.243	extracellular	GO:0032502 developmental process; GO:0044707 single-multicellular organism process; GO:0009888 tissue development; GO:0051216 cartilage development; GO:0001503 ossification; GO:0048731 system development; GO:0048869 cellular developmental process; GO:0044763 single-organism cellular process; GO:0044699 single-organism process; GO:0030500 regulation of bone mineralization; GO:0098743 cell aggregat…	GO:0031012 extracellular matrix; GO:0070062 extracellular exosome; GO:0043226 organelle; GO:0044421 extracellular region part; GO:0031982 vesicle; GO:1903561 extracellular vesicle; GO:0005578 proteinaceous extracellular matrix; GO:0043227 membrane-bounded organelle; GO:0005576 extracellular region; GO:0043230 extracellular organelle;	GO:0005201 extracellular matrix structural constituent; GO:0005488 binding; GO:0043167 ion binding; GO:0046872 metal ion binding; GO:0043169 cation binding; GO:0005515 protein binding; GO:0005509 calcium ion binding; GO:0005198 structural molecule activity; GO:0008147 structural constituent of bone;	K19481	MGP; matrix Gla protein		IPR000294;	Gamma-carboxyglutamic acid-rich (GLA) domain;
P00488	Coagulation factor XIII A chain OS=Homo sapiens OX=9606 GN=F13A1 PE=1 SV=4	0.713	Down	0.0056777	F13A1	83.266	0.756	0.776	0.887	1.125	1.209	1.058	cytoplasm	GO:0044707 single-multicellular organism process; GO:0007596 blood coagulation; GO:0065008 regulation of biological quality; GO:0018149 peptide cross-linking; GO:0044267 cellular protein metabolic process; GO:0002576 platelet degranulation; GO:0044699 single-organism process; GO:0050896 response to stimulus; GO:0044237 cellular metabolic process; GO:0007599 hemostasis; GO:0051234 establishment of…	GO:0034774 secretory granule lumen; GO:0043229 intracellular organelle; GO:0097708 intracellular vesicle; GO:0044421 extracellular region part; GO:0005615 extracellular space; GO:0031410 cytoplasmic vesicle; GO:0031982 vesicle; GO:0044446 intracellular organelle part; GO:0005737 cytoplasm; GO:0044433 cytoplasmic vesicle part; GO:0012505 endomembrane system; GO:0044424 intracellular part; GO:00056…	GO:0016746 transferase activity, transferring acyl groups; GO:0003824 catalytic activity; GO:0005488 binding; GO:0043167 ion binding; GO:0043169 cation binding; GO:0046872 metal ion binding; GO:0016740 transferase activity; GO:0003810 protein-glutamine gamma-glutamyltransferase activity; GO:0016755 transferase activity, transferring amino-acyl groups;	K03917	F13A1; coagulation factor XIII A1 polypeptide [EC:2.3.2.13]	hsa04610 Complement and coagulation cascades - Homo sapiens (human);	IPR008958; IPR013783; IPR002931; IPR014756; IPR001102;	Transglutaminase, C-terminal; Immunoglobulin-like fold; Transglutaminase-like; Immunoglobulin E-set; Transglutaminase, N-terminal;
Q14019	Coactosin-like protein OS=Homo sapiens OX=9606 GN=COTL1 PE=1 SV=3	0.452	Down	0.0095765	COTL1	15.945	0.574		0.551	1.338		1.151	cytoplasm	GO:0045321 leukocyte activation; GO:0002283 neutrophil activation involved in immune response; GO:0002252 immune effector process; GO:0098542 defense response to other organism; GO:0044699 single-organism process; GO:0043207 response to external biotic stimulus; GO:0050896 response to stimulus; GO:0051707 response to other organism; GO:0051234 establishment of localization; GO:0009607 response to…	GO:0034774 secretory granule lumen; GO:0044421 extracellular region part; GO:0031410 cytoplasmic vesicle; GO:0005737 cytoplasm; GO:0031982 vesicle; GO:0044433 cytoplasmic vesicle part; GO:0044424 intracellular part; GO:0005623 cell; GO:1904813 ficolin-1-rich granule lumen; GO:0044422 organelle part; GO:0043228 non-membrane-bounded organelle; GO:0101002 ficolin-1-rich granule; GO:0005856 cytoskele…	GO:0003779 actin binding; GO:0005515 protein binding; GO:0008092 cytoskeletal protein binding; GO:0019899 enzyme binding; GO:0005488 binding;				IPR029006; IPR002108;	ADF-H/Gelsolin-like domain; Actin-depolymerising factor homology domain;
P05067	Amyloid-beta precursor protein OS=Homo sapiens OX=9606 GN=APP PE=1 SV=3	0.693	Down	0.032602	APP	86.942	0.792		0.877	1.258		1.15	extracellular	GO:0044085 cellular component biogenesis; GO:0044700 single organism signaling; GO:0021700 developmental maturation; GO:0010941 regulation of cell death; GO:0001967 suckling behavior; GO:0022414 reproductive process; GO:0010608 posttranscriptional regulation of gene expression; GO:0006066 alcohol metabolic process; GO:0009891 positive regulation of biosynthetic process; GO:0043523 regulation of n…	GO:0030425 dendrite; GO:0016020 membrane; GO:0044421 extracellular region part; GO:0051233 spindle midzone; GO:0031090 organelle membrane; GO:0098857 membrane microdomain; GO:0005737 cytoplasm; GO:0044433 cytoplasmic vesicle part; GO:0032991 macromolecular complex; GO:0032588 trans-Golgi network membrane; GO:0005887 integral component of plasma membrane; GO:0098858 actin-based cell projection; GO…	GO:0005102 receptor binding; GO:0046983 protein dimerization activity; GO:0061134 peptidase regulator activity; GO:0033130 acetylcholine receptor binding; GO:0016504 peptidase activator activity; GO:0005515 protein binding; GO:0008201 heparin binding; GO:0004857 enzyme inhibitor activity; GO:0098772 molecular function regulator; GO:1901363 heterocyclic compound binding; GO:0097159 organic cyclic …	K04520	APP; amyloid beta A4 protein	hsa04726 Serotonergic synapse - Homo sapiens (human); hsa05010 Alzheimer disease - Homo sapiens (human);	IPR024329; IPR008154; IPR019543; IPR011178; IPR013803; IPR015849; IPR002223;	Amyloidogenic glycoprotein, E2 domain; Amyloidogenic glycoprotein, extracellular; Beta-amyloid precursor protein C-terminal; Amyloidogenic glycoprotein, copper-binding; Amyloidogenic glycoprotein, amyloid-beta peptide; Amyloidogenic glycoprotein, heparin-binding; Pancreatic trypsin inhibitor Kunitz domain;
P31947	14-3-3 protein sigma OS=Homo sapiens OX=9606 GN=SFN PE=1 SV=1	0.529	Down	0.00088081	SFN	27.774	0.642	0.747	0.607	1.35	1.197	1.229	cytoplasm,nucleus	GO:0044700 single organism signaling; GO:1902807 negative regulation of cell cycle G1/S phase transition; GO:0065008 regulation of biological quality; GO:0010941 regulation of cell death; GO:0010837 regulation of keratinocyte proliferation; GO:0031424 keratinization; GO:0030858 positive regulation of epithelial cell differentiation; GO:0010564 regulation of cell cycle process; GO:0010821 regulati…	GO:0016020 membrane; GO:0097708 intracellular vesicle; GO:0043229 intracellular organelle; GO:0005615 extracellular space; GO:0044421 extracellular region part; GO:0031090 organelle membrane; GO:0031410 cytoplasmic vesicle; GO:0044446 intracellular organelle part; GO:0031982 vesicle; GO:0005737 cytoplasm; GO:0044433 cytoplasmic vesicle part; GO:0012506 vesicle membrane; GO:0044424 intracellular p…	GO:0030291 protein serine/threonine kinase inhibitor activity; GO:0019901 protein kinase binding; GO:0004860 protein kinase inhibitor activity; GO:0008426 protein kinase C inhibitor activity; GO:0005515 protein binding; GO:0019207 kinase regulator activity; GO:0019887 protein kinase regulator activity; GO:0004857 enzyme inhibitor activity; GO:0098772 molecular function regulator; GO:0019900 kinas…	K06644	SFN; stratifin	hsa04110 Cell cycle - Homo sapiens (human); hsa04115 p53 signaling pathway - Homo sapiens (human); hsa04960 Aldosterone-regulated sodium reabsorption - Homo sapiens (human);	IPR023410;	14-3-3 domain;
Q9UHG3	Prenylcysteine oxidase 1 OS=Homo sapiens OX=9606 GN=PCYOX1 PE=1 SV=3	0.774	Down	0.0057783	PCYOX1	56.639	0.829	0.937	0.932	1.224	1.126	1.137	extracellular	GO:0098661 inorganic anion transmembrane transport; GO:0051603 proteolysis involved in cellular protein catabolic process; GO:0044257 cellular protein catabolic process; GO:0034220 ion transmembrane transport; GO:0090662 ATP hydrolysis coupled transmembrane transport; GO:0044267 cellular protein metabolic process; GO:0044699 single-organism process; GO:0006821 chloride transport; GO:0044237 cellu…	GO:0016020 membrane; GO:0044421 extracellular region part; GO:0005615 extracellular space; GO:0031090 organelle membrane; GO:0071944 cell periphery; GO:0005737 cytoplasm; GO:0031982 vesicle; GO:0034358 plasma lipoprotein particle; GO:0034385 triglyceride-rich plasma lipoprotein particle; GO:0032991 macromolecular complex; GO:0044424 intracellular part; GO:0005623 cell; GO:0034361 very-low-density…	GO:0042625 ATPase coupled ion transmembrane transporter activity; GO:0008555 chloride-transporting ATPase activity; GO:0015399 primary active transmembrane transporter activity; GO:0022892 substrate-specific transporter activity; GO:0016817 hydrolase activity, acting on acid anhydrides; GO:0016787 hydrolase activity; GO:0015103 inorganic anion transmembrane transporter activity; GO:0022891 substr…	K05906	PCYOX1, FCLY; prenylcysteine oxidase / farnesylcysteine lyase [EC:1.8.3.5 1.8.3.6]	hsa00900 Terpenoid backbone biosynthesis - Homo sapiens (human);	IPR010795; IPR023753;	Prenylcysteine lyase; FAD/NAD(P)-binding domain;
P78417	Glutathione S-transferase omega-1 OS=Homo sapiens OX=9606 GN=GSTO1 PE=1 SV=2	0.66	Down	1.51465e-05	GSTO1	27.566	0.798	0.788	0.767	1.188	1.168	1.207	cytoplasm	GO:0044700 single organism signaling; GO:0050850 positive regulation of calcium-mediated signaling; GO:2000273 positive regulation of receptor activity; GO:0065008 regulation of biological quality; GO:0045933 positive regulation of muscle contraction; GO:1903170 negative regulation of calcium ion transmembrane transport; GO:0046685 response to arsenic-containing substance; GO:1904427 positive reg…	GO:0044421 extracellular region part; GO:0031982 vesicle; GO:0005737 cytoplasm; GO:0044424 intracellular part; GO:0005623 cell; GO:0005829 cytosol; GO:0005576 extracellular region; GO:0043226 organelle; GO:0070062 extracellular exosome; GO:0005622 intracellular; GO:0044464 cell part; GO:1903561 extracellular vesicle; GO:0043227 membrane-bounded organelle; GO:0043230 extracellular organelle; GO:00…	GO:0016209 antioxidant activity; GO:0030613 oxidoreductase activity, acting on phosphorus or arsenic in donors; GO:0005515 protein binding; GO:0016491 oxidoreductase activity; GO:0004364 glutathione transferase activity; GO:0030614 oxidoreductase activity, acting on phosphorus or arsenic in donors, disulfide as acceptor; GO:0015036 disulfide oxidoreductase activity; GO:0050610 methylarsonate redu…	K00799	GST, gst; glutathione S-transferase [EC:2.5.1.18]	hsa00480 Glutathione metabolism - Homo sapiens (human); hsa00980 Metabolism of xenobiotics by cytochrome P450 - Homo sapiens (human); hsa00982 Drug metabolism - cytochrome P450 - Homo sapiens (human); hsa00983 Drug metabolism - other enzymes - Homo sapiens (human); hsa01100 Metabolic pathways - Homo sapiens (human); hsa01524 Platinum drug resistance - Homo sapiens (human); hsa05200 Pathways in ca…	IPR004046; IPR010987; IPR004045; IPR012336;	Glutathione S-transferase, C-terminal; Glutathione S-transferase, C-terminal-like; Glutathione S-transferase, N-terminal; Thioredoxin-like fold;
O75083	WD repeat-containing protein 1 OS=Homo sapiens OX=9606 GN=WDR1 PE=1 SV=4	0.467	Down	0.000118418	WDR1	66.193	0.641	0.589	0.649	1.42	1.365	1.238	cytoplasm	GO:0001738 morphogenesis of a polarized epithelium; GO:0044085 cellular component biogenesis; GO:0065008 regulation of biological quality; GO:0014013 regulation of gliogenesis; GO:0043243 positive regulation of protein complex disassembly; GO:0035088 establishment or maintenance of apical/basal cell polarity; GO:0032989 cellular component morphogenesis; GO:0030832 regulation of actin filament len…	GO:0044421 extracellular region part; GO:0005938 cell cortex; GO:0071944 cell periphery; GO:0030054 cell junction; GO:0031982 vesicle; GO:0099568 cytoplasmic region; GO:0005737 cytoplasm; GO:0030863 cortical cytoskeleton; GO:0032991 macromolecular complex; GO:0099512 supramolecular fiber; GO:0030864 cortical actin cytoskeleton; GO:0044424 intracellular part; GO:0099080 supramolecular complex; GO:…	GO:0051015 actin filament binding; GO:0008092 cytoskeletal protein binding; GO:0005488 binding; GO:0044877 macromolecular complex binding; GO:0003779 actin binding; GO:0005515 protein binding; GO:0032403 protein complex binding;				IPR017986; IPR015943; IPR011045;	WD40-repeat-containing domain; WD40/YVTN repeat-like-containing domain; Nitrous oxide reductase, N-terminal;
P06733	Alpha-enolase OS=Homo sapiens OX=9606 GN=ENO1 PE=1 SV=2	0.357	Down	9.5983e-05	ENO1	47.168	0.563	0.565	0.466	1.519	1.45	1.492	cytoplasm	GO:0009116 nucleoside metabolic process; GO:0006165 nucleoside diphosphate phosphorylation; GO:0019362 pyridine nucleotide metabolic process; GO:0006096 glycolytic process; GO:0097659 nucleic acid-templated transcription; GO:0009185 ribonucleoside diphosphate metabolic process; GO:0044237 cellular metabolic process; GO:0009607 response to biotic stimulus; GO:0001558 regulation of cell growth; GO:…	GO:0016020 membrane; GO:0005615 extracellular space; GO:0044421 extracellular region part; GO:0071944 cell periphery; GO:0030016 myofibril; GO:0031982 vesicle; GO:0005737 cytoplasm; GO:0032991 macromolecular complex; GO:0099512 supramolecular fiber; GO:0044424 intracellular part; GO:0099080 supramolecular complex; GO:0005623 cell; GO:0044422 organelle part; GO:0043228 non-membrane-bounded organel…	GO:0000287 magnesium ion binding; GO:0003677 DNA binding; GO:0003723 RNA binding; GO:0004634 phosphopyruvate hydratase activity; GO:0043167 ion binding; GO:0016829 lyase activity; GO:0005515 protein binding; GO:0016836 hydro-lyase activity; GO:0016835 carbon-oxygen lyase activity; GO:1901363 heterocyclic compound binding; GO:0097159 organic cyclic compound binding; GO:0050839 cell adhesion molecu…	K01689	ENO, eno; enolase [EC:4.2.1.11]	hsa00010 Glycolysis / Gluconeogenesis - Homo sapiens (human); hsa01100 Metabolic pathways - Homo sapiens (human); hsa01200 Carbon metabolism - Homo sapiens (human); hsa01230 Biosynthesis of amino acids - Homo sapiens (human); hsa03018 RNA degradation - Homo sapiens (human); hsa04066 HIF-1 signaling pathway - Homo sapiens (human);	IPR029065; IPR029017; IPR020810; IPR020811;	Enolase C-terminal domain-like; Enolase N-terminal domain-like; Enolase, C-terminal TIM barrel domain; Enolase, N-terminal;
Q13642	Four and a half LIM domains protein 1 OS=Homo sapiens OX=9606 GN=FHL1 PE=1 SV=4	0.551	Down	0.0025793	FHL1	36.263	0.753	0.582	0.721	1.159	1.335	1.235	nucleus	GO:2000045 regulation of G1/S transition of mitotic cell cycle; GO:0065008 regulation of biological quality; GO:1902807 negative regulation of cell cycle G1/S phase transition; GO:0048869 cellular developmental process; GO:0044699 single-organism process; GO:0010564 regulation of cell cycle process; GO:0001558 regulation of cell growth; GO:0045930 negative regulation of mitotic cell cycle; GO:004…	GO:0043229 intracellular organelle; GO:0016020 membrane; GO:0030054 cell junction; GO:0071944 cell periphery; GO:0005737 cytoplasm; GO:0070161 anchoring junction; GO:0044424 intracellular part; GO:0005623 cell; GO:0005829 cytosol; GO:0005886 plasma membrane; GO:0043231 intracellular membrane-bounded organelle; GO:0043226 organelle; GO:0005634 nucleus; GO:0005925 focal adhesion; GO:0005622 intrace…	GO:0046914 transition metal ion binding; GO:0005488 binding; GO:0043167 ion binding; GO:0046872 metal ion binding; GO:0043169 cation binding; GO:0044325 ion channel binding; GO:0005515 protein binding; GO:0008270 zinc ion binding;	K14365	FHL1, SLIM1; four and a half LIM domains protein 1	hsa04630 JAK-STAT signaling pathway - Homo sapiens (human);	IPR001781;	Zinc finger, LIM-type;
P00338	L-lactate dehydrogenase A chain OS=Homo sapiens OX=9606 GN=LDHA PE=1 SV=2	0.707	Down	0.00030445	LDHA	36.688	0.782	0.844	0.844	1.164	1.195	1.133	cytoplasm	GO:0048569 post-embryonic animal organ development; GO:0010941 regulation of cell death; GO:0009116 nucleoside metabolic process; GO:0006165 nucleoside diphosphate phosphorylation; GO:0019362 pyridine nucleotide metabolic process; GO:0006096 glycolytic process; GO:0007420 brain development; GO:0046683 response to organophosphorus; GO:0009185 ribonucleoside diphosphate metabolic process; GO:000974…	GO:0043229 intracellular organelle; GO:0016020 membrane; GO:0044421 extracellular region part; GO:0031982 vesicle; GO:0005737 cytoplasm; GO:0044424 intracellular part; GO:0005829 cytosol; GO:0005623 cell; GO:0005576 extracellular region; GO:0043231 intracellular membrane-bounded organelle; GO:0043226 organelle; GO:0070062 extracellular exosome; GO:0005634 nucleus; GO:0005622 intracellular; GO:004…	GO:1901265 nucleoside phosphate binding; GO:0005515 protein binding; GO:0000166 nucleotide binding; GO:0019900 kinase binding; GO:0048037 cofactor binding; GO:0016491 oxidoreductase activity; GO:0016614 oxidoreductase activity, acting on CH-OH group of donors; GO:1901363 heterocyclic compound binding; GO:0097159 organic cyclic compound binding; GO:0016616 oxidoreductase activity, acting on the CH…	K00016	LDH, ldh; L-lactate dehydrogenase [EC:1.1.1.27]	hsa00010 Glycolysis / Gluconeogenesis - Homo sapiens (human); hsa00270 Cysteine and methionine metabolism - Homo sapiens (human); hsa00620 Pyruvate metabolism - Homo sapiens (human); hsa00640 Propanoate metabolism - Homo sapiens (human); hsa01100 Metabolic pathways - Homo sapiens (human); hsa04066 HIF-1 signaling pathway - Homo sapiens (human); hsa04922 Glucagon signaling pathway - Homo sapiens (…	IPR022383; IPR016040; IPR001236; IPR015955;	Lactate/malate dehydrogenase, C-terminal; NAD(P)-binding domain; Lactate/malate dehydrogenase, N-terminal; Lactate dehydrogenase/glycoside hydrolase, family 4, C-terminal;
P11226	Mannose-binding protein C OS=Homo sapiens OX=9606 GN=MBL2 PE=1 SV=2	0.746	Down	0.0104178	MBL2	26.143	0.864	0.812	0.785	1.228	1.038	1.031	extracellular	GO:0060627 regulation of vesicle-mediated transport; GO:0016064 immunoglobulin mediated immune response; GO:0065008 regulation of biological quality; GO:0051852 disruption by host of symbiont cells; GO:0098542 defense response to other organism; GO:0044699 single-organism process; GO:0035821 modification of morphology or physiology of other organism; GO:0051234 establishment of localization; GO:0…	GO:0005615 extracellular space; GO:0044421 extracellular region part; GO:0044464 cell part; GO:0032991 macromolecular complex; GO:0009986 cell surface; GO:0005623 cell; GO:0043234 protein complex; GO:0005576 extracellular region; GO:0005581 collagen trimer;	GO:0008233 peptidase activity; GO:0005102 receptor binding; GO:0043167 ion binding; GO:0008236 serine-type peptidase activity; GO:0016787 hydrolase activity; GO:0005515 protein binding; GO:0048029 monosaccharide binding; GO:0048306 calcium-dependent protein binding; GO:0004175 endopeptidase activity; GO:0004252 serine-type endopeptidase activity; GO:0017171 serine hydrolase activity; GO:0003824 c…	K03991	MBL; mannose-binding lectin	hsa04145 Phagosome - Homo sapiens (human); hsa04610 Complement and coagulation cascades - Homo sapiens (human); hsa05150 Staphylococcus aureus infection - Homo sapiens (human);	IPR001304; IPR016187; IPR033990; IPR016186;	C-type lectin-like; C-type lectin fold; Collectin, C-type lectin-like domain; C-type lectin-like/link domain;
Q86Z20	Coiled-coil domain-containing protein 125 OS=Homo sapiens OX=9606 GN=CCDC125 PE=1 SV=2	0.693	Down	0.025656	CCDC125	58.628	0.869	0.802		1.152	1.259		nucleus		GO:0044424 intracellular part; GO:0005623 cell; GO:0044464 cell part; GO:0005622 intracellular; GO:0005737 cytoplasm;
P21333	Filamin-A OS=Homo sapiens OX=9606 GN=FLNA PE=1 SV=4	0.455	Down	0.00199619	FLNA	280.74	0.533	0.723	0.539	1.23	1.272	1.439	cytoplasm	GO:0044700 single organism signaling; GO:0044085 cellular component biogenesis; GO:0010941 regulation of cell death; GO:0098910 regulation of atrial cardiac muscle cell action potential; GO:0044237 cellular metabolic process; GO:0044782 cilium organization; GO:0021932 hindbrain radial glia guided cell migration; GO:0008152 metabolic process; GO:1905031 regulation of membrane repolarization during…	GO:0030425 dendrite; GO:0016020 membrane; GO:0044421 extracellular region part; GO:0099568 cytoplasmic region; GO:0005737 cytoplasm; GO:0043025 neuronal cell body; GO:0032991 macromolecular complex; GO:0099080 supramolecular complex; GO:0005623 cell; GO:0031674 I band; GO:0044422 organelle part; GO:0043228 non-membrane-bounded organelle; GO:0070062 extracellular exosome; GO:0005925 focal adhesion…	GO:0051015 actin filament binding; GO:0048365 Rac GTPase binding; GO:0005102 receptor binding; GO:0046983 protein dimerization activity; GO:0099106 ion channel regulator activity; GO:0005515 protein binding; GO:0098772 molecular function regulator; GO:0004871 signal transducer activity; GO:0017160 Ral GTPase binding; GO:0097159 organic cyclic compound binding; GO:1901363 heterocyclic compound bin…	K04437	FLNA; filamin	hsa04010 MAPK signaling pathway - Homo sapiens (human); hsa04510 Focal adhesion - Homo sapiens (human); hsa05132 Salmonella infection - Homo sapiens (human); hsa05205 Proteoglycans in cancer - Homo sapiens (human);	IPR013783; IPR014756; IPR001715;	Immunoglobulin-like fold; Immunoglobulin E-set; Calponin homology domain;
P23284	Peptidyl-prolyl cis-trans isomerase B OS=Homo sapiens OX=9606 GN=PPIB PE=1 SV=2	0.486	Down	0.0028186	PPIB	23.742	0.597	0.599	0.671	1.28	1.282	1.277	extracellular	GO:0065008 regulation of biological quality; GO:0044827 modulation by host of viral genome replication; GO:0061077 chaperone-mediated protein folding; GO:0044699 single-organism process; GO:0035821 modification of morphology or physiology of other organism; GO:0044237 cellular metabolic process; GO:0045927 positive regulation of growth; GO:0006457 protein folding; GO:0008152 metabolic process; GO…	GO:0005790 smooth endoplasmic reticulum; GO:0016020 membrane; GO:0044421 extracellular region part; GO:0005783 endoplasmic reticulum; GO:0031410 cytoplasmic vesicle; GO:0030054 cell junction; GO:0031982 vesicle; GO:0005737 cytoplasm; GO:0032991 macromolecular complex; GO:0044424 intracellular part; GO:0005623 cell; GO:0044422 organelle part; GO:0048770 pigment granule; GO:0070062 extracellular ex…	GO:0097159 organic cyclic compound binding; GO:1901363 heterocyclic compound binding; GO:0003723 RNA binding; GO:0003755 peptidyl-prolyl cis-trans isomerase activity; GO:0016853 isomerase activity; GO:0003824 catalytic activity; GO:0005488 binding; GO:0044877 macromolecular complex binding; GO:0003676 nucleic acid binding; GO:0005515 protein binding; GO:0051082 unfolded protein binding; GO:007006…	K03768	PPIB, ppiB; peptidyl-prolyl cis-trans isomerase B (cyclophilin B) [EC:5.2.1.8]		IPR002130; IPR029000;	Cyclophilin-type peptidyl-prolyl cis-trans isomerase domain; Cyclophilin-like domain;
P05106	Integrin beta-3 OS=Homo sapiens OX=9606 GN=ITGB3 PE=1 SV=2	0.501	Down	0.0126801	ITGB3	87.057	0.483	0.799	0.709	1.5	1.26	1.216	plasma membrane	GO:0044700 single organism signaling; GO:0044085 cellular component biogenesis; GO:0044409 entry into host; GO:0030335 positive regulation of cell migration; GO:0007596 blood coagulation; GO:0065008 regulation of biological quality; GO:0032270 positive regulation of cellular protein metabolic process; GO:0060055 angiogenesis involved in wound healing; GO:0007166 cell surface receptor signaling pa…	GO:0016020 membrane; GO:0044421 extracellular region part; GO:0031090 organelle membrane; GO:0032587 ruffle membrane; GO:0005737 cytoplasm; GO:0044433 cytoplasmic vesicle part; GO:0032991 macromolecular complex; GO:0034683 integrin alphav-beta3 complex; GO:0005887 integral component of plasma membrane; GO:0098858 actin-based cell projection; GO:0005623 cell; GO:0044422 organelle part; GO:0070062 …	GO:0038023 signaling receptor activity; GO:0001968 fibronectin binding; GO:0005102 receptor binding; GO:0015026 coreceptor activity; GO:0005126 cytokine receptor binding; GO:0070851 growth factor receptor binding; GO:0005172 vascular endothelial growth factor receptor binding; GO:0005515 protein binding; GO:0003756 protein disulfide isomerase activity; GO:0004871 signal transducer activity; GO:00…	K06493	ITGB3, CD61; integrin beta 3	hsa04015 Rap1 signaling pathway - Homo sapiens (human); hsa04145 Phagosome - Homo sapiens (human); hsa04151 PI3K-Akt signaling pathway - Homo sapiens (human); hsa04380 Osteoclast differentiation - Homo sapiens (human); hsa04510 Focal adhesion - Homo sapiens (human); hsa04512 ECM-receptor interaction - Homo sapiens (human); hsa04611 Platelet activation - Homo sapiens (human); hsa04640 Hematopoieti…	IPR033760; IPR002369; IPR016201; IPR012896; IPR032695; IPR013111; IPR014836; IPR002035;	Integrin beta N-terminal; Integrin beta subunit, VWA domain; PSI domain; Integrin beta subunit, tail; Integrin domain; EGF-like domain, extracellular; Integrin beta subunit, cytoplasmic domain; von Willebrand factor, type A;
P30086	Phosphatidylethanolamine-binding protein 1 OS=Homo sapiens OX=9606 GN=PEBP1 PE=1 SV=3	0.712	Down	0.0119588	PEBP1	21.057	0.883	0.731	0.762	1.114	1.214	1.011	cytoplasm	GO:0044700 single organism signaling; GO:0050794 regulation of cellular process; GO:0016310 phosphorylation; GO:0010951 negative regulation of endopeptidase activity; GO:0060255 regulation of macromolecule metabolic process; GO:0044267 cellular protein metabolic process; GO:0044699 single-organism process; GO:0031324 negative regulation of cellular metabolic process; GO:0048523 negative regulatio…	GO:0043229 intracellular organelle; GO:0044421 extracellular region part; GO:0031982 vesicle; GO:0005737 cytoplasm; GO:0044424 intracellular part; GO:0005623 cell; GO:0005829 cytosol; GO:0005576 extracellular region; GO:0043231 intracellular membrane-bounded organelle; GO:0043226 organelle; GO:0070062 extracellular exosome; GO:0005634 nucleus; GO:0005622 intracellular; GO:0044464 cell part; GO:19…	GO:1901265 nucleoside phosphate binding; GO:0061134 peptidase regulator activity; GO:0019901 protein kinase binding; GO:0005515 protein binding; GO:0004857 enzyme inhibitor activity; GO:0098772 molecular function regulator; GO:1901363 heterocyclic compound binding; GO:0097159 organic cyclic compound binding; GO:0032553 ribonucleotide binding; GO:0005488 binding; GO:0030414 peptidase inhibitor act…	K06910	K06910; uncharacterized protein
Q14118	Dystroglycan OS=Homo sapiens OX=9606 GN=DAG1 PE=1 SV=2	0.727	Down	0.027699	DAG1	97.44	0.758	0.954	0.836	1.326	1.115	1.065	plasma membrane	GO:0044409 entry into host; GO:0021700 developmental maturation; GO:0048732 gland development; GO:0014013 regulation of gliogenesis; GO:0007272 ensheathment of neurons; GO:0034453 microtubule anchoring; GO:0030323 respiratory tube development; GO:1904261 positive regulation of basement membrane assembly involved in embryonic body morphogenesis; GO:0044237 cellular metabolic process; GO:0031643 po…	GO:0016020 membrane; GO:0044421 extracellular region part; GO:0098857 membrane microdomain; GO:0005737 cytoplasm; GO:0032991 macromolecular complex; GO:0005913 cell-cell adherens junction; GO:0099080 supramolecular complex; GO:0098858 actin-based cell projection; GO:0005623 cell; GO:0044422 organelle part; GO:0043228 non-membrane-bounded organelle; GO:0005604 basement membrane; GO:0070062 extrace…	GO:0043167 ion binding; GO:0043237 laminin-1 binding; GO:0015631 tubulin binding; GO:0005515 protein binding; GO:0008307 structural constituent of muscle; GO:0001618 virus receptor activity; GO:0050840 extracellular matrix binding; GO:0060089 molecular transducer activity; GO:0004872 receptor activity; GO:0008092 cytoskeletal protein binding; GO:0043236 laminin binding; GO:0005488 binding; GO:001…	K06265	DAG1; dystroglycan 1	hsa04512 ECM-receptor interaction - Homo sapiens (human); hsa05410 Hypertrophic cardiomyopathy (HCM) - Homo sapiens (human); hsa05412 Arrhythmogenic right ventricular cardiomyopathy (ARVC) - Homo sapiens (human); hsa05414 Dilated cardiomyopathy (DCM) - Homo sapiens (human); hsa05416 Viral myocarditis - Homo sapiens (human);	IPR006644; IPR015919; IPR030398; IPR013783; IPR027468;	Dystroglycan-type cadherin-like; Cadherin-like; DG-type SEA domain; Immunoglobulin-like fold; Alpha-dystroglycan domain 2;
P35579	Myosin-9 OS=Homo sapiens OX=9606 GN=MYH9 PE=1 SV=4	0.553	Down	0.00027936	MYH9	226.53	0.675	0.626	0.639	1.158	1.087	1.265	cytoplasm,nucleus	GO:0044700 single organism signaling; GO:0090130 tissue migration; GO:0007596 blood coagulation; GO:0065008 regulation of biological quality; GO:0045321 leukocyte activation; GO:0032270 positive regulation of cellular protein metabolic process; GO:0007166 cell surface receptor signaling pathway; GO:0022414 reproductive process; GO:0043009 chordate embryonic development; GO:0032989 cellular compon…	GO:0016020 membrane; GO:0098862 cluster of actin-based cell projections; GO:0044421 extracellular region part; GO:0099568 cytoplasmic region; GO:0005737 cytoplasm; GO:0032991 macromolecular complex; GO:0005913 cell-cell adherens junction; GO:0005623 cell; GO:0032155 cell division site part; GO:0044422 organelle part; GO:0043228 non-membrane-bounded organelle; GO:0070062 extracellular exosome; GO:…	GO:0051015 actin filament binding; GO:1901265 nucleoside phosphate binding; GO:0003774 motor activity; GO:0046983 protein dimerization activity; GO:0016817 hydrolase activity, acting on acid anhydrides; GO:0016787 hydrolase activity; GO:0005515 protein binding; GO:0016887 ATPase activity; GO:1901363 heterocyclic compound binding; GO:0097159 organic cyclic compound binding; GO:0042802 identical pr…	K10352	MYH; myosin heavy chain	hsa04530 Tight junction - Homo sapiens (human); hsa05130 Pathogenic Escherichia coli infection - Homo sapiens (human);	IPR002928; IPR004009; IPR016137; IPR027417; IPR001609; IPR027401;	Myosin tail; Myosin, N-terminal, SH3-like; RGS domain; P-loop containing nucleoside triphosphate hydrolase; Myosin head, motor domain; Myosin-like IQ motif-containing domain;
Q03591	Complement factor H-related protein 1 OS=Homo sapiens OX=9606 GN=CFHR1 PE=1 SV=2	1.76	Up	0.0177565	CFHR1	37.65	1.388	1.649	1.184	0.76	0.666	0.972	extracellular	GO:0002253 activation of immune response; GO:0002252 immune effector process; GO:0072376 protein activation cascade; GO:0006959 humoral immune response; GO:0002376 immune system process; GO:0044238 primary metabolic process; GO:0050896 response to stimulus; GO:0048518 positive regulation of biological process; GO:0050776 regulation of immune response; GO:0071704 organic substance metabolic proces…	GO:0070062 extracellular exosome; GO:0043226 organelle; GO:0072562 blood microparticle; GO:0005615 extracellular space; GO:0044421 extracellular region part; GO:0031982 vesicle; GO:1903561 extracellular vesicle; GO:0043227 membrane-bounded organelle; GO:0005576 extracellular region; GO:0043230 extracellular organelle;		K23815		hsa04610 Complement and coagulation cascades - Homo sapiens (human);	IPR000436;	Sushi/SCR/CCP domain;
Q86YW5	Trem-like transcript 1 protein OS=Homo sapiens OX=9606 GN=TREML1 PE=1 SV=2	0.546	Down	0.026455	TREML1	32.678	0.768	0.46	0.758	1.052	1.32	1.263	plasma membrane	GO:0050794 regulation of cellular process; GO:0044700 single organism signaling; GO:0044707 single-multicellular organism process; GO:0065008 regulation of biological quality; GO:0007596 blood coagulation; GO:0044699 single-organism process; GO:0050896 response to stimulus; GO:0045087 innate immune response; GO:0007599 hemostasis; GO:0009611 response to wounding; GO:0007165 signal transduction; G…	GO:0097708 intracellular vesicle; GO:0043229 intracellular organelle; GO:0016020 membrane; GO:0031410 cytoplasmic vesicle; GO:0071944 cell periphery; GO:0031982 vesicle; GO:0005737 cytoplasm; GO:0031224 intrinsic component of membrane; GO:0012505 endomembrane system; GO:0044424 intracellular part; GO:0005623 cell; GO:0016021 integral component of membrane; GO:0005886 plasma membrane; GO:0043226 o…	GO:0005515 protein binding; GO:0005488 binding;	K14363	TLT1; trem-like transcript 1 protein		IPR007110; IPR013783;	Immunoglobulin-like domain; Immunoglobulin-like fold;
O95810	Caveolae-associated protein 2 OS=Homo sapiens OX=9606 GN=CAVIN2 PE=1 SV=3	0.407	Down	0.000177838	CAVIN2	47.173	0.554	0.595	0.49	1.44	1.297	1.292	cytoplasm		GO:0016020 membrane; GO:0098857 membrane microdomain; GO:0071944 cell periphery; GO:0005737 cytoplasm; GO:0005901 caveola; GO:0044424 intracellular part; GO:0005829 cytosol; GO:0005623 cell; GO:0005886 plasma membrane; GO:0044459 plasma membrane part; GO:0098590 plasma membrane region; GO:0005622 intracellular; GO:0044464 cell part; GO:0044425 membrane part; GO:0044853 plasma membrane raft; GO:00…	GO:0072341 modified amino acid binding; GO:0005488 binding; GO:0019901 protein kinase binding; GO:0005543 phospholipid binding; GO:0043167 ion binding; GO:0008289 lipid binding; GO:0005080 protein kinase C binding; GO:0043168 anion binding; GO:0005515 protein binding; GO:0019900 kinase binding; GO:0001786 phosphatidylserine binding; GO:0019899 enzyme binding;
P02679	Fibrinogen gamma chain OS=Homo sapiens OX=9606 GN=FGG PE=1 SV=3	1.412	Up	0.046678	FGG	51.511	1.008	1.217	1.121	0.892	0.625	0.853	mitochondria	GO:0044085 cellular component biogenesis; GO:0044700 single organism signaling; GO:0021700 developmental maturation; GO:0010941 regulation of cell death; GO:0002793 positive regulation of peptide secretion; GO:0070555 response to interleukin-1; GO:0031347 regulation of defense response; GO:0042730 fibrinolysis; GO:0008152 metabolic process; GO:0065003 macromolecular complex assembly; GO:0007160 c…	GO:0034774 secretory granule lumen; GO:0016020 membrane; GO:0005615 extracellular space; GO:0044421 extracellular region part; GO:0005938 cell cortex; GO:0009897 external side of plasma membrane; GO:0031410 cytoplasmic vesicle; GO:0071944 cell periphery; GO:0031982 vesicle; GO:0005737 cytoplasm; GO:0099568 cytoplasmic region; GO:0044433 cytoplasmic vesicle part; GO:0032991 macromolecular complex;…	GO:0050839 cell adhesion molecule binding; GO:0042802 identical protein binding; GO:0030674 protein binding, bridging; GO:0005102 receptor binding; GO:0042803 protein homodimerization activity; GO:0005488 binding; GO:0043167 ion binding; GO:0046983 protein dimerization activity; GO:0046872 metal ion binding; GO:0043169 cation binding; GO:0005515 protein binding; GO:0060090 binding, bridging; GO:0…	K03905	FGG; fibrinogen gamma chain	hsa04610 Complement and coagulation cascades - Homo sapiens (human); hsa04611 Platelet activation - Homo sapiens (human); hsa05150 Staphylococcus aureus infection - Homo sapiens (human);	IPR002181; IPR012290; IPR014716; IPR014715;	Fibrinogen, alpha/beta/gamma chain, C-terminal globular domain; Fibrinogen, alpha/beta/gamma chain, coiled coil domain; Fibrinogen, alpha/beta/gamma chain, C-terminal globular, subdomain 1; Fibrinogen, alpha/beta/gamma chain, C-terminal globular, subdomain 2;
O15144	Actin-related protein 2/3 complex subunit 2 OS=Homo sapiens OX=9606 GN=ARPC2 PE=1 SV=1	0.632	Down	0.041318	ARPC2	34.333	0.818		0.674	1.17		1.19	cytoplasm	GO:0044700 single organism signaling; GO:0030833 regulation of actin filament polymerization; GO:0034314 Arp2/3 complex-mediated actin nucleation; GO:0065008 regulation of biological quality; GO:0032273 positive regulation of protein polymerization; GO:0060491 regulation of cell projection assembly; GO:0007166 cell surface receptor signaling pathway; GO:0038094 Fc-gamma receptor signaling pathway…	GO:0016020 membrane; GO:0044421 extracellular region part; GO:0031410 cytoplasmic vesicle; GO:0071944 cell periphery; GO:0030054 cell junction; GO:0031982 vesicle; GO:0005737 cytoplasm; GO:0036195 muscle cell projection membrane; GO:0032991 macromolecular complex; GO:0044424 intracellular part; GO:0005623 cell; GO:0044422 organelle part; GO:0043228 non-membrane-bounded organelle; GO:0070062 extra…	GO:0003779 actin binding; GO:0005515 protein binding; GO:0008092 cytoskeletal protein binding; GO:0005200 structural constituent of cytoskeleton; GO:0005198 structural molecule activity; GO:0005488 binding;	K05758	ARPC2; actin related protein 2/3 complex, subunit 2	hsa04144 Endocytosis - Homo sapiens (human); hsa04666 Fc gamma R-mediated phagocytosis - Homo sapiens (human); hsa04810 Regulation of actin cytoskeleton - Homo sapiens (human); hsa05100 Bacterial invasion of epithelial cells - Homo sapiens (human); hsa05130 Pathogenic Escherichia coli infection - Homo sapiens (human); hsa05131 Shigellosis - Homo sapiens (human); hsa05132 Salmonella infection - Ho…
P20023	Complement receptor type 2 OS=Homo sapiens OX=9606 GN=CR2 PE=1 SV=2	1.254	Up	0.021624	CR2	112.91	1.068	1.264	1.051	0.895	0.878	0.925	endoplasmic reticulum	GO:0044409 entry into host; GO:0044700 single organism signaling; GO:0016064 immunoglobulin mediated immune response; GO:0045321 leukocyte activation; GO:0007166 cell surface receptor signaling pathway; GO:0048869 cellular developmental process; GO:0044699 single-organism process; GO:0044764 multi-organism cellular process; GO:0006956 complement activation; GO:0008152 metabolic process; GO:000716…	GO:0016020 membrane; GO:0044421 extracellular region part; GO:0071944 cell periphery; GO:0031982 vesicle; GO:0043235 receptor complex; GO:0032991 macromolecular complex; GO:0031224 intrinsic component of membrane; GO:0005623 cell; GO:0005576 extracellular region; GO:0016021 integral component of membrane; GO:0005886 plasma membrane; GO:0043226 organelle; GO:0070062 extracellular exosome; GO:00444…	GO:0038023 signaling receptor activity; GO:0003677 DNA binding; GO:0046983 protein dimerization activity; GO:0005515 protein binding; GO:0004888 transmembrane signaling receptor activity; GO:0004871 signal transducer activity; GO:0001618 virus receptor activity; GO:1901363 heterocyclic compound binding; GO:0097159 organic cyclic compound binding; GO:0060089 molecular transducer activity; GO:00048…	K04012	CR2, CD21; complement receptor type 2	hsa04610 Complement and coagulation cascades - Homo sapiens (human); hsa04640 Hematopoietic cell lineage - Homo sapiens (human); hsa04662 B cell receptor signaling pathway - Homo sapiens (human); hsa05169 Epstein-Barr virus infection - Homo sapiens (human);	IPR000436;	Sushi/SCR/CCP domain;
Q14847	LIM and SH3 domain protein 1 OS=Homo sapiens OX=9606 GN=LASP1 PE=1 SV=2	0.446	Down	0.0020354	LASP1	29.717		0.631	0.59		1.35	1.389	nucleus	GO:0050794 regulation of cellular process; GO:0034220 ion transmembrane transport; GO:0023051 regulation of signaling; GO:0048522 positive regulation of cellular process; GO:0048518 positive regulation of biological process; GO:0051234 establishment of localization; GO:0006810 transport; GO:0055085 transmembrane transport; GO:0010646 regulation of cell communication; GO:0050789 regulation of biol…	GO:0044421 extracellular region part; GO:0005938 cell cortex; GO:0030054 cell junction; GO:0071944 cell periphery; GO:0031982 vesicle; GO:0005737 cytoplasm; GO:0099568 cytoplasmic region; GO:0030863 cortical cytoskeleton; GO:0030864 cortical actin cytoskeleton; GO:0044424 intracellular part; GO:0005623 cell; GO:0044422 organelle part; GO:0043228 non-membrane-bounded organelle; GO:0070062 extracel…	GO:0051015 actin filament binding; GO:0030674 protein binding, bridging; GO:0015075 ion transmembrane transporter activity; GO:0043167 ion binding; GO:0044877 macromolecular complex binding; GO:0022892 substrate-specific transporter activity; GO:0005515 protein binding; GO:0008270 zinc ion binding; GO:0022891 substrate-specific transmembrane transporter activity; GO:0050839 cell adhesion molecule…				IPR001781; IPR001452;	Zinc finger, LIM-type; SH3 domain;
P27797	Calreticulin OS=Homo sapiens OX=9606 GN=CALR PE=1 SV=1	0.564	Down	0.000176683	CALR	48.141	0.688	0.755	0.669	1.286	1.197	1.265	endoplasmic reticulum	GO:0044700 single organism signaling; GO:0044085 cellular component biogenesis; GO:0010941 regulation of cell death; GO:0022414 reproductive process; GO:0010608 posttranscriptional regulation of gene expression; GO:0009891 positive regulation of biosynthetic process; GO:0010564 regulation of cell cycle process; GO:1901224 positive regulation of NIK/NF-kappaB signaling; GO:0008152 metabolic proces…	GO:0016020 membrane; GO:0044421 extracellular region part; GO:0009897 external side of plasma membrane; GO:0031090 organelle membrane; GO:0005737 cytoplasm; GO:0044433 cytoplasmic vesicle part; GO:0032991 macromolecular complex; GO:0033018 sarcoplasmic reticulum lumen; GO:0016528 sarcoplasm; GO:0005623 cell; GO:0044422 organelle part; GO:0070062 extracellular exosome; GO:0005925 focal adhesion; G…	GO:0031625 ubiquitin protein ligase binding; GO:0001846 opsonin binding; GO:0005102 receptor binding; GO:0042562 hormone binding; GO:0050681 androgen receptor binding; GO:0005515 protein binding; GO:0005178 integrin binding; GO:0051427 hormone receptor binding; GO:0044183 protein binding involved in protein folding; GO:1901363 heterocyclic compound binding; GO:0097159 organic cyclic compound bind…	K08057	CALR; calreticulin	hsa04141 Protein processing in endoplasmic reticulum - Homo sapiens (human); hsa04145 Phagosome - Homo sapiens (human); hsa04612 Antigen processing and presentation - Homo sapiens (human); hsa05142 Chagas disease (American trypanosomiasis) - Homo sapiens (human); hsa05163 Human cytomegalovirus infection - Homo sapiens (human); hsa05166 Human T-cell leukemia virus 1 infection - Homo sapiens (human…	IPR009033; IPR013320;	Calreticulin/calnexin, P domain; Concanavalin A-like lectin/glucanase domain;
P35542	Serum amyloid A-4 protein OS=Homo sapiens OX=9606 GN=SAA4 PE=1 SV=2	0.809	Down	0.0025761	SAA4	14.746	0.865	0.952	0.93	1.128	1.108	1.159	extracellular	GO:0016477 cell migration; GO:0051716 cellular response to stimulus; GO:0006950 response to stress; GO:0051674 localization of cell; GO:0044763 single-organism cellular process; GO:0044699 single-organism process; GO:0048870 cell motility; GO:0060326 cell chemotaxis; GO:0050896 response to stimulus; GO:0006935 chemotaxis; GO:0009605 response to external stimulus; GO:0042221 response to chemical; …	GO:0070062 extracellular exosome; GO:0043226 organelle; GO:0005615 extracellular space; GO:0044421 extracellular region part; GO:0032994 protein-lipid complex; GO:1990777 lipoprotein particle; GO:0034358 plasma lipoprotein particle; GO:0031982 vesicle; GO:1903561 extracellular vesicle; GO:0032991 macromolecular complex; GO:0034364 high-density lipoprotein particle; GO:0043227 membrane-bounded org…	GO:0042056 chemoattractant activity;	K17310	SAA; serum amyloid A protein
Q08495	Dematin OS=Homo sapiens OX=9606 GN=DMTN PE=1 SV=3	0.603	Down	0.024024	DMTN	45.514	0.699	0.785		1.298	1.163		nucleus	GO:0044700 single organism signaling; GO:0044085 cellular component biogenesis; GO:0090317 negative regulation of intracellular protein transport; GO:0046683 response to organophosphorus; GO:1901731 positive regulation of platelet aggregation; GO:0065003 macromolecular complex assembly; GO:0008360 regulation of cell shape; GO:0032535 regulation of cellular component size; GO:0009306 protein secre…	GO:0016020 membrane; GO:0005938 cell cortex; GO:0031090 organelle membrane; GO:0031410 cytoplasmic vesicle; GO:0071944 cell periphery; GO:0099568 cytoplasmic region; GO:0005737 cytoplasm; GO:0031982 vesicle; GO:0030863 cortical cytoskeleton; GO:0099512 supramolecular fiber; GO:0044424 intracellular part; GO:0099080 supramolecular complex; GO:0005623 cell; GO:0044422 organelle part; GO:0032279 asy…	GO:0008092 cytoskeletal protein binding; GO:0005102 receptor binding; GO:0043621 protein self-association; GO:0005488 binding; GO:0003779 actin binding; GO:0005515 protein binding; GO:0030507 spectrin binding;				IPR003128; IPR032402;	Villin headpiece; Putative adherens-junction anchoring domain;
P04406	Glyceraldehyde-3-phosphate dehydrogenase OS=Homo sapiens OX=9606 GN=GAPDH PE=1 SV=3	0.698	Down	0.0071216	GAPDH	36.053	0.918	0.722	0.846	1.162	1.216	1.182	cytoplasm	GO:0065008 regulation of biological quality; GO:0009116 nucleoside metabolic process; GO:0006165 nucleoside diphosphate phosphorylation; GO:0019362 pyridine nucleotide metabolic process; GO:0070997 neuron death; GO:0006096 glycolytic process; GO:0010608 posttranscriptional regulation of gene expression; GO:0009185 ribonucleoside diphosphate metabolic process; GO:0071345 cellular response to cytok…	GO:0016020 membrane; GO:0044421 extracellular region part; GO:0031090 organelle membrane; GO:0071944 cell periphery; GO:0005737 cytoplasm; GO:0031982 vesicle; GO:0032991 macromolecular complex; GO:0044424 intracellular part; GO:0005623 cell; GO:0097452 GAIT complex; GO:0044422 organelle part; GO:0043228 non-membrane-bounded organelle; GO:0005856 cytoskeleton; GO:0070062 extracellular exosome; GO:…	GO:0016769 transferase activity, transferring nitrogenous groups; GO:1901265 nucleoside phosphate binding; GO:0016903 oxidoreductase activity, acting on the aldehyde or oxo group of donors; GO:0015631 tubulin binding; GO:0005515 protein binding; GO:0000166 nucleotide binding; GO:0048037 cofactor binding; GO:0016491 oxidoreductase activity; GO:0097159 organic cyclic compound binding; GO:1901363 he…	K00134	GAPDH, gapA; glyceraldehyde 3-phosphate dehydrogenase [EC:1.2.1.12]	hsa00010 Glycolysis / Gluconeogenesis - Homo sapiens (human); hsa01100 Metabolic pathways - Homo sapiens (human); hsa01200 Carbon metabolism - Homo sapiens (human); hsa01230 Biosynthesis of amino acids - Homo sapiens (human); hsa04066 HIF-1 signaling pathway - Homo sapiens (human); hsa05010 Alzheimer disease - Homo sapiens (human); hsa05130 Pathogenic Escherichia coli infection - Homo sapiens (hu…	IPR020829; IPR016040; IPR020828;	Glyceraldehyde 3-phosphate dehydrogenase, catalytic domain; NAD(P)-binding domain; Glyceraldehyde 3-phosphate dehydrogenase, NAD(P) binding domain;
Q8IZ41	Ras and EF-hand domain-containing protein OS=Homo sapiens OX=9606 GN=RASEF PE=1 SV=1	1.202	Up	0.033583	RASEF	82.878	0.992	1.148	1.071	0.929	0.822	0.921	nucleus	GO:0050794 regulation of cellular process; GO:0044700 single organism signaling; GO:0051716 cellular response to stimulus; GO:0007165 signal transduction; GO:0050789 regulation of biological process; GO:0007154 cell communication; GO:0035556 intracellular signal transduction; GO:0044699 single-organism process; GO:0007264 small GTPase mediated signal transduction; GO:0023052 signaling; GO:0050896…	GO:0044464 cell part; GO:0005622 intracellular; GO:0005737 cytoplasm; GO:0048471 perinuclear region of cytoplasm; GO:0044424 intracellular part; GO:0005623 cell; GO:0044444 cytoplasmic part;	GO:1901265 nucleoside phosphate binding; GO:0001882 nucleoside binding; GO:0043167 ion binding; GO:0000166 nucleotide binding; GO:1901363 heterocyclic compound binding; GO:0097159 organic cyclic compound binding; GO:0032549 ribonucleoside binding; GO:0097367 carbohydrate derivative binding; GO:0032553 ribonucleotide binding; GO:0005488 binding; GO:0032550 purine ribonucleoside binding; GO:0046872…	K17199	RASEF, RAB45; Ras and EF-hand domain-containing protein		IPR005225; IPR027417; IPR002048; IPR011992;	Small GTP-binding protein domain; P-loop containing nucleoside triphosphate hydrolase; EF-hand domain; EF-hand domain pair;
P47756	F-actin-capping protein subunit beta OS=Homo sapiens OX=9606 GN=CAPZB PE=1 SV=4	0.466	Down	0.0162372	CAPZB	31.35	0.522		0.581	1.282		1.087	cytoplasm,nucleus	GO:0030833 regulation of actin filament polymerization; GO:0007596 blood coagulation; GO:0065008 regulation of biological quality; GO:0030835 negative regulation of actin filament depolymerization; GO:0060491 regulation of cell projection assembly; GO:0051129 negative regulation of cellular component organization; GO:0044699 single-organism process; GO:0030832 regulation of actin filament length;…	GO:0044421 extracellular region part; GO:0030016 myofibril; GO:0031982 vesicle; GO:0005737 cytoplasm; GO:0032991 macromolecular complex; GO:0099512 supramolecular fiber; GO:0044424 intracellular part; GO:0099080 supramolecular complex; GO:0005623 cell; GO:0044422 organelle part; GO:0043228 non-membrane-bounded organelle; GO:0070062 extracellular exosome; GO:0005856 cytoskeleton; GO:0005622 intrac…	GO:0051015 actin filament binding; GO:0050839 cell adhesion molecule binding; GO:0008092 cytoskeletal protein binding; GO:0005488 binding; GO:0045296 cadherin binding; GO:0044877 macromolecular complex binding; GO:0003779 actin binding; GO:0005515 protein binding; GO:0032403 protein complex binding;	K10365	CAPZB; capping protein (actin filament) muscle Z-line, beta	hsa04144 Endocytosis - Homo sapiens (human);
Q8WTR7	Zinc finger protein 473 OS=Homo sapiens OX=9606 GN=ZNF473 PE=1 SV=1	0.759	Down	0.015261	ZNF473	100.18	0.906	0.821	0.82	1.041	1.252	1.062	nucleus	GO:0031123 RNA 3'-end processing; GO:0050794 regulation of cellular process; GO:0006725 cellular aromatic compound metabolic process; GO:0031124 mRNA 3'-end processing; GO:0097659 nucleic acid-templated transcription; GO:0060255 regulation of macromolecule metabolic process; GO:0019219 regulation of nucleobase-containing compound metabolic process; GO:0009058 biosynthetic process; GO:0044237 cell…	GO:0043229 intracellular organelle; GO:0044446 intracellular organelle part; GO:0031981 nuclear lumen; GO:0044424 intracellular part; GO:0016604 nuclear body; GO:0005623 cell; GO:0015030 Cajal body; GO:0044422 organelle part; GO:0043226 organelle; GO:0043231 intracellular membrane-bounded organelle; GO:0031974 membrane-enclosed lumen; GO:0005654 nucleoplasm; GO:0005634 nucleus; GO:0070013 intrace…	GO:0097159 organic cyclic compound binding; GO:1901363 heterocyclic compound binding; GO:0003677 DNA binding; GO:0005488 binding; GO:0043167 ion binding; GO:0003676 nucleic acid binding; GO:0043169 cation binding; GO:0046872 metal ion binding; GO:0005515 protein binding;	K09228	KRAB; KRAB domain-containing zinc finger protein	hsa05168 Herpes simplex virus 1 infection - Homo sapiens (human);	IPR015880; IPR001909; IPR007087; IPR013087;	Zinc finger, C2H2-like; Krueppel-associated box; Zinc finger, C2H2; Zinc finger C2H2-type/integrase DNA-binding domain;
Q15942	Zyxin OS=Homo sapiens OX=9606 GN=ZYX PE=1 SV=1	0.495	Down	0.000122584	ZYX	61.277	0.69	0.666	0.591	1.294	1.338	1.3	nucleus	GO:0044085 cellular component biogenesis; GO:0050794 regulation of cellular process; GO:0044700 single organism signaling; GO:0016043 cellular component organization; GO:0007166 cell surface receptor signaling pathway; GO:0071310 cellular response to organic substance; GO:0071560 cellular response to transforming growth factor beta stimulus; GO:0030038 contractile actin filament bundle assembly; …	GO:0016020 membrane; GO:0071944 cell periphery; GO:0030054 cell junction; GO:0005737 cytoplasm; GO:0031224 intrinsic component of membrane; GO:0044424 intracellular part; GO:0005887 integral component of plasma membrane; GO:0005913 cell-cell adherens junction; GO:0005623 cell; GO:0005911 cell-cell junction; GO:0044422 organelle part; GO:0032432 actin filament bundle; GO:0043228 non-membrane-bound…	GO:0097159 organic cyclic compound binding; GO:1901363 heterocyclic compound binding; GO:0003723 RNA binding; GO:0046914 transition metal ion binding; GO:0005488 binding; GO:0043167 ion binding; GO:0003676 nucleic acid binding; GO:0043169 cation binding; GO:0046872 metal ion binding; GO:0005515 protein binding; GO:0008270 zinc ion binding;	K06273	ZYX; zyxin	hsa04510 Focal adhesion - Homo sapiens (human);	IPR001781;	Zinc finger, LIM-type;
P09486	SPARC OS=Homo sapiens OX=9606 GN=SPARC PE=1 SV=1	0.714	Down	0.0096621	SPARC	34.632	0.872	0.865	0.715	1.07	1.193	1.169	extracellular	GO:0044700 single organism signaling; GO:0030335 positive regulation of cell migration; GO:0030323 respiratory tube development; GO:0046683 response to organophosphorus; GO:0010594 regulation of endothelial cell migration; GO:0009607 response to biotic stimulus; GO:0008285 negative regulation of cell proliferation; GO:0009605 response to external stimulus; GO:0007507 heart development; GO:0051240…	GO:0034774 secretory granule lumen; GO:0016020 membrane; GO:0005615 extracellular space; GO:0044421 extracellular region part; GO:0031090 organelle membrane; GO:0031410 cytoplasmic vesicle; GO:0005737 cytoplasm; GO:0031982 vesicle; GO:0044433 cytoplasmic vesicle part; GO:0044424 intracellular part; GO:0005623 cell; GO:0044420 extracellular matrix component; GO:0044422 organelle part; GO:0005604 b…	GO:0005488 binding; GO:0043167 ion binding; GO:0044877 macromolecular complex binding; GO:0043169 cation binding; GO:0046872 metal ion binding; GO:0005515 protein binding; GO:0005518 collagen binding; GO:0005509 calcium ion binding; GO:0050840 extracellular matrix binding; GO:0032403 protein complex binding;				IPR002350; IPR011992; IPR019577; IPR015369; IPR003645;	Kazal domain; EF-hand domain pair; SPARC/Testican, calcium-binding domain; Follistatin/Osteonectin EGF domain; Follistatin-like, N-terminal;
Q86VB7	Scavenger receptor cysteine-rich type 1 protein M130 OS=Homo sapiens OX=9606 GN=CD163 PE=1 SV=2	1.288	Up	0.0059758	CD163	125.45	1.239	1.095	1.083	0.917	0.876	0.859	plasma membrane	GO:0006810 transport; GO:0006953 acute-phase response; GO:0006950 response to stress; GO:0002526 acute inflammatory response; GO:0016192 vesicle-mediated transport; GO:0006954 inflammatory response; GO:0006952 defense response; GO:0006898 receptor-mediated endocytosis; GO:0051179 localization; GO:0006897 endocytosis; GO:0050896 response to stimulus; GO:0051234 establishment of localization;	GO:0016020 membrane; GO:0031090 organelle membrane; GO:0031410 cytoplasmic vesicle; GO:0071944 cell periphery; GO:0031982 vesicle; GO:0005737 cytoplasm; GO:0044433 cytoplasmic vesicle part; GO:0031224 intrinsic component of membrane; GO:0044424 intracellular part; GO:0005887 integral component of plasma membrane; GO:0005623 cell; GO:0044422 organelle part; GO:0044425 membrane part; GO:0005622 int…	GO:0038024 cargo receptor activity; GO:0005515 protein binding; GO:0005044 scavenger receptor activity; GO:0060089 molecular transducer activity; GO:0004872 receptor activity; GO:0005488 binding;	K06545	CD163; CD163 antigen		IPR017448; IPR001190;	SRCR-like domain; SRCR domain;
O95497	Pantetheinase OS=Homo sapiens OX=9606 GN=VNN1 PE=1 SV=2	1.386	Up	0.00065606	VNN1	57.011	1.216	1.342	1.309	0.941	0.9	0.949	extracellular	GO:0002694 regulation of leukocyte activation; GO:0010941 regulation of cell death; GO:0045321 leukocyte activation; GO:0044237 cellular metabolic process; GO:0042157 lipoprotein metabolic process; GO:0022610 biological adhesion; GO:0008152 metabolic process; GO:0051240 positive regulation of multicellular organismal process; GO:0032787 monocarboxylic acid metabolic process; GO:0007155 cell adhes…	GO:0016020 membrane; GO:0044421 extracellular region part; GO:0031090 organelle membrane; GO:0031410 cytoplasmic vesicle; GO:0071944 cell periphery; GO:0005737 cytoplasm; GO:0031982 vesicle; GO:0044433 cytoplasmic vesicle part; GO:0031224 intrinsic component of membrane; GO:0044424 intracellular part; GO:0005623 cell; GO:0044422 organelle part; GO:0070062 extracellular exosome; GO:0005765 lysosom…	GO:0016787 hydrolase activity; GO:0016811 hydrolase activity, acting on carbon-nitrogen (but not peptide) bonds, in linear amides; GO:0003824 catalytic activity; GO:0017159 pantetheine hydrolase activity; GO:0016810 hydrolase activity, acting on carbon-nitrogen (but not peptide) bonds;	K08069	VNN; pantetheine hydrolase [EC:3.5.1.92]	hsa00770 Pantothenate and CoA biosynthesis - Homo sapiens (human);	IPR003010;	Carbon-nitrogen hydrolase;
P50395	Rab GDP dissociation inhibitor beta OS=Homo sapiens OX=9606 GN=GDI2 PE=1 SV=2	0.681	Down	0.00075909	GDI2	50.663	0.802	0.767	0.858	1.23	1.204	1.129	endoplasmic reticulum	GO:0044700 single organism signaling; GO:0045321 leukocyte activation; GO:0023051 regulation of signaling; GO:0044699 single-organism process; GO:0015031 protein transport; GO:0051234 establishment of localization; GO:0007165 signal transduction; GO:0008152 metabolic process; GO:0010646 regulation of cell communication; GO:0007154 cell communication; GO:0044093 positive regulation of molecular fu…	GO:0016020 membrane; GO:0034774 secretory granule lumen; GO:0044421 extracellular region part; GO:0031410 cytoplasmic vesicle; GO:0030054 cell junction; GO:0031982 vesicle; GO:0005737 cytoplasm; GO:0044433 cytoplasmic vesicle part; GO:0044424 intracellular part; GO:0035578 azurophil granule lumen; GO:0005623 cell; GO:0044422 organelle part; GO:0005775 vacuolar lumen; GO:0070062 extracellular exos…	GO:0031267 small GTPase binding; GO:0003723 RNA binding; GO:0005092 GDP-dissociation inhibitor activity; GO:0060589 nucleoside-triphosphatase regulator activity; GO:0030695 GTPase regulator activity; GO:0005515 protein binding; GO:0098772 molecular function regulator; GO:0016491 oxidoreductase activity; GO:1901363 heterocyclic compound binding; GO:0097159 organic cyclic compound binding; GO:00302…	K17255	GDI1_2; Rab GDP dissociation inhibitor		IPR023753;	FAD/NAD(P)-binding domain;
P04275	von Willebrand factor OS=Homo sapiens OX=9606 GN=VWF PE=1 SV=4	1.547	Up	0.0118984	VWF	309.26	1.033	1.255	1.416	0.833	0.816	0.745	extracellular	GO:0044085 cellular component biogenesis; GO:0016043 cellular component organization; GO:0044707 single-multicellular organism process; GO:0007596 blood coagulation; GO:0065008 regulation of biological quality; GO:0051260 protein homooligomerization; GO:0002576 platelet degranulation; GO:0044699 single-organism process; GO:0050896 response to stimulus; GO:0007599 hemostasis; GO:0051234 establishm…	GO:0034774 secretory granule lumen; GO:0044421 extracellular region part; GO:0005783 endoplasmic reticulum; GO:0031410 cytoplasmic vesicle; GO:0031982 vesicle; GO:0005737 cytoplasm; GO:0044433 cytoplasmic vesicle part; GO:0044424 intracellular part; GO:0005623 cell; GO:0044422 organelle part; GO:0031974 membrane-enclosed lumen; GO:0070062 extracellular exosome; GO:0031983 vesicle lumen; GO:007001…	GO:0047485 protein N-terminus binding; GO:0019865 immunoglobulin binding; GO:0005102 receptor binding; GO:0051087 chaperone binding; GO:0046983 protein dimerization activity; GO:0044877 macromolecular complex binding; GO:0005515 protein binding; GO:0005178 integrin binding; GO:0002020 protease binding; GO:0050839 cell adhesion molecule binding; GO:0097367 carbohydrate derivative binding; GO:00428…	K03900	VWF; von Willebrand factor	hsa04151 PI3K-Akt signaling pathway - Homo sapiens (human); hsa04510 Focal adhesion - Homo sapiens (human); hsa04512 ECM-receptor interaction - Homo sapiens (human); hsa04610 Complement and coagulation cascades - Homo sapiens (human); hsa04611 Platelet activation - Homo sapiens (human); hsa05165 Human papillomavirus infection - Homo sapiens (human);	IPR032361; IPR014853; IPR002919; IPR001007; IPR001846; IPR002035; IPR006207;	von Willebrand factor, VWA N-terminal domain; Uncharacterised domain, cysteine-rich; Trypsin Inhibitor-like, cysteine rich domain; VWFC domain; von Willebrand factor, type D domain; von Willebrand factor, type A; Cystine knot, C-terminal;
P06732	Creatine kinase M-type OS=Homo sapiens OX=9606 GN=CKM PE=1 SV=2	0.744	Down	0.037764	CKM	43.101	0.695	0.771	0.966	1.043	1.102	1.124	cytoplasm	GO:0016310 phosphorylation; GO:0044699 single-organism process; GO:0042398 cellular modified amino acid biosynthetic process; GO:0009058 biosynthetic process; GO:1901566 organonitrogen compound biosynthetic process; GO:0044237 cellular metabolic process; GO:0006796 phosphate-containing compound metabolic process; GO:0071704 organic substance metabolic process; GO:0008152 metabolic process; GO:000…	GO:0044464 cell part; GO:0005622 intracellular; GO:0005737 cytoplasm; GO:0044424 intracellular part; GO:0005623 cell; GO:0005829 cytosol; GO:0044444 cytoplasmic part;	GO:0005524 ATP binding; GO:1901265 nucleoside phosphate binding; GO:0004111 creatine kinase activity; GO:0001882 nucleoside binding; GO:0043167 ion binding; GO:0005515 protein binding; GO:0016775 phosphotransferase activity, nitrogenous group as acceptor; GO:0000166 nucleotide binding; GO:0097159 organic cyclic compound binding; GO:1901363 heterocyclic compound binding; GO:0032549 ribonucleoside …	K00933	E2.7.3.2; creatine kinase [EC:2.7.3.2]	hsa00330 Arginine and proline metabolism - Homo sapiens (human); hsa01100 Metabolic pathways - Homo sapiens (human);	IPR022413; IPR014746; IPR022414;	ATP:guanido phosphotransferase, N-terminal; Glutamine synthetase/guanido kinase, catalytic domain; ATP:guanido phosphotransferase, catalytic domain;
P26038	Moesin OS=Homo sapiens OX=9606 GN=MSN PE=1 SV=3	0.606	Down	0.00044065	MSN	67.819	0.71	0.794	0.758	1.331	1.2	1.203	cytoplasm	GO:0001738 morphogenesis of a polarized epithelium; GO:0060627 regulation of vesicle-mediated transport; GO:0065008 regulation of biological quality; GO:0048732 gland development; GO:0032270 positive regulation of cellular protein metabolic process; GO:0035088 establishment or maintenance of apical/basal cell polarity; GO:1903364 positive regulation of cellular protein catabolic process; GO:00226…	GO:0016323 basolateral plasma membrane; GO:0016020 membrane; GO:0005615 extracellular space; GO:0044421 extracellular region part; GO:0016324 apical plasma membrane; GO:0019898 extrinsic component of membrane; GO:0030054 cell junction; GO:0071944 cell periphery; GO:0005737 cytoplasm; GO:0031982 vesicle; GO:0044424 intracellular part; GO:0098858 actin-based cell projection; GO:0005623 cell; GO:003…	GO:0003723 RNA binding; GO:0005102 receptor binding; GO:0003725 double-stranded RNA binding; GO:0019901 protein kinase binding; GO:0005515 protein binding; GO:0019900 kinase binding; GO:1901363 heterocyclic compound binding; GO:0097159 organic cyclic compound binding; GO:0050839 cell adhesion molecule binding; GO:0008092 cytoskeletal protein binding; GO:0005200 structural constituent of cytoskele…	K05763	MSN; moesin	hsa04530 Tight junction - Homo sapiens (human); hsa04670 Leukocyte transendothelial migration - Homo sapiens (human); hsa04810 Regulation of actin cytoskeleton - Homo sapiens (human); hsa05162 Measles - Homo sapiens (human); hsa05205 Proteoglycans in cancer - Homo sapiens (human);	IPR019748; IPR018980; IPR008954; IPR019749; IPR018979; IPR029071; IPR011993; IPR011259; IPR014352; IPR000299;	FERM central domain; FERM, C-terminal PH-like domain; Moesin tail domain; Band 4.1 domain; FERM, N-terminal; Ubiquitin-related domain; PH domain-like; Ezrin/radixin/moesin, C-terminal; FERM/acyl-CoA-binding protein, 3-helical bundle; FERM domain;
Q86TY3	Armadillo-like helical domain-containing protein 4 OS=Homo sapiens OX=9606 GN=ARMH4 PE=1 SV=1	0.736	Down	0.0032205	ARMH4	84.172	0.801	0.874	0.898	1.232	1.095	1.167	extracellular		GO:0031224 intrinsic component of membrane; GO:0016020 membrane; GO:0016021 integral component of membrane; GO:0044425 membrane part;
