# Supplementary material for: Proteomics profiles of blood glucose-related proteins involved in a Chinese longevity cohort
Source: Clin Proteomics. 2022 Dec 3;19:45. doi: 10.1186/s12014-022-09382-w (PMC9719669; doi:10.1186/s12014-022-09382-w)
Supplement: Supplementary file 4 — Additional file 4: Table S3. GO Terms Classify of DEPs. [file 12014_2022_9382_MOESM4_ESM.xlsx]

## Sheet: Regulated Classification
GO Terms Level 1	GO Terms Level 2	No. of Protein
Biological Process	single-organism process	137
	cellular process	133
	biological regulation	122
	response to stimulus	115
	localization	97
	multicellular organismal process	86
	metabolic process	74
	developmental process	71
	cellular component organization or biogenesis	70
	signaling	68
	immune system process	62
	multi-organism process	37
	biological adhesion	31
	locomotion	28
	other	27
Cellular Component	cell	141
	organelle	136
	extracellular region	133
	membrane	99
	macromolecular complex	57
	membrane-enclosed lumen	52
	cell junction	50
	supramolecular complex	19
	other	14
Molecular Function	binding	143
	catalytic activity	53
	molecular function regulator	23
	structural molecule activity	15
	molecular transducer activity	14
	signal transducer activity	12
	transporter activity	9
	antioxidant activity	6
	other	10

## Sheet: Regulated list
Category	Protein accession	Protein description	Ratio	Regulated Type	P value	Gene name	MW [kDa]	A.A3	A.A2	A.A1	B.B3	B.B2	B.B1
single-organism process	P02656	Apolipoprotein C-III OS=Homo sapiens OX=9606 GN=APOC3 PE=1 SV=1	1.809	Up	0.0048191	APOC3	10.852	1.271	1.405	1.647	0.875	0.827	0.688
	P17066	Heat shock 70 kDa protein 6 OS=Homo sapiens OX=9606 GN=HSPA6 PE=1 SV=2	0.812	Down	0.0046637	HSPA6	71.027		0.882	0.901		1.109	1.088
	P30101	Protein disulfide-isomerase A3 OS=Homo sapiens OX=9606 GN=PDIA3 PE=1 SV=4	0.526	Down	5.7692e-07	PDIA3	56.782	0.67	0.696	0.67	1.303	1.284	1.287
	P02675	Fibrinogen beta chain OS=Homo sapiens OX=9606 GN=FGB PE=1 SV=2	1.357	Up	0.039178	FGB	55.928	0.999	1.187	1.093	0.902	0.67	0.844
	P02741	C-reactive protein OS=Homo sapiens OX=9606 GN=CRP PE=1 SV=1	2.295	Up	0.0042845	CRP	25.038	1.972	1.8	1.363	0.625	0.773	0.839
	P14618	Pyruvate kinase PKM OS=Homo sapiens OX=9606 GN=PKM PE=1 SV=4	0.609	Down	1.1517e-07	PKM	57.936	0.756	0.747	0.747	1.241	1.236	1.218
	P10599	Thioredoxin OS=Homo sapiens OX=9606 GN=TXN PE=1 SV=3	0.606	Down	0.0020975	TXN	11.737	0.804	0.803	0.662	1.218	1.203	1.323
	P02751	Fibronectin OS=Homo sapiens OX=9606 GN=FN1 PE=1 SV=5	1.203	Up	0.0050845	FN1	272.32	1.001	1.03	1.074	0.869	0.894	0.818
	P02647	Apolipoprotein A-I OS=Homo sapiens OX=9606 GN=APOA1 PE=1 SV=1	0.596	Down	0.0022239	APOA1	30.777	0.64	0.808	0.753	1.287	1.166	1.239
	P59998	Actin-related protein 2/3 complex subunit 4 OS=Homo sapiens OX=9606 GN=ARPC4 PE=1 SV=3	0.505	Down	0.003538	ARPC4	19.667	0.66	0.694		1.384	1.298
	P11362	Fibroblast growth factor receptor 1 OS=Homo sapiens OX=9606 GN=FGFR1 PE=1 SV=3	0.804	Down	0.047717	FGFR1	91.867		0.865	0.925		1.154	1.073
	P11142	Heat shock cognate 71 kDa protein OS=Homo sapiens OX=9606 GN=HSPA8 PE=1 SV=1	0.525	Down	0.00100258	HSPA8	70.897	0.748	0.591	0.666	1.237	1.356	1.225
	Q9BY67	Cell adhesion molecule 1 OS=Homo sapiens OX=9606 GN=CADM1 PE=1 SV=2	0.766	Down	0.0193435	CADM1	48.509	0.922	0.919	0.916	1.247	1.112	1.241
	Q13790	Apolipoprotein F OS=Homo sapiens OX=9606 GN=APOF PE=1 SV=2	0.64	Down	0.0095198	APOF	35.399	0.707	0.791	0.819	1.405	1.06	1.155
	P00441	Superoxide dismutase [Cu-Zn] OS=Homo sapiens OX=9606 GN=SOD1 PE=1 SV=2	0.675	Down	0.00023553	SOD1	15.936	0.794	0.775	0.857	1.21	1.203	1.179
	O43707	Alpha-actinin-4 OS=Homo sapiens OX=9606 GN=ACTN4 PE=1 SV=2	0.526	Down	0.022379	ACTN4	104.85	0.627		0.708	1.367		1.173
	P49746	Thrombospondin-3 OS=Homo sapiens OX=9606 GN=THBS3 PE=1 SV=1	0.642	Down	0.038443	THBS3	104.2		0.858	0.76		1.178	1.344
	Q9HCN6	Platelet glycoprotein VI OS=Homo sapiens OX=9606 GN=GP6 PE=1 SV=4	0.58	Down	0.0040389	GP6	36.866		0.728	0.698		1.264	1.196
	P62258	14-3-3 protein epsilon OS=Homo sapiens OX=9606 GN=YWHAE PE=1 SV=1	0.491	Down	0.00065933	YWHAE	29.174	0.582	0.614	0.667	1.422	1.223	1.153
	Q9UBW5	Bridging integrator 2 OS=Homo sapiens OX=9606 GN=BIN2 PE=1 SV=3	0.421	Down	0.0020629	BIN2	61.874	0.509	0.657	0.511	1.543	1.294	1.142
	P14780	Matrix metalloproteinase-9 OS=Homo sapiens OX=9606 GN=MMP9 PE=1 SV=3	0.824	Down	0.037497	MMP9	78.457	0.923	0.948	0.799	1.013	1.145	1.084
	Q12884	Prolyl endopeptidase FAP OS=Homo sapiens OX=9606 GN=FAP PE=1 SV=5	0.808	Down	0.0127249	FAP	87.711	1.009	0.892	0.894	1.113	1.221	1.127
	Q01518	Adenylyl cyclase-associated protein 1 OS=Homo sapiens OX=9606 GN=CAP1 PE=1 SV=5	0.552	Down	0.0057167	CAP1	51.901	0.742	0.55	0.782	1.222	1.31	1.222
	P19021	Peptidyl-glycine alpha-amidating monooxygenase OS=Homo sapiens OX=9606 GN=PAM PE=1 SV=2	0.773	Down	0.039661	PAM	108.33	0.846	0.908		1.179	1.09
	Q06830	Peroxiredoxin-1 OS=Homo sapiens OX=9606 GN=PRDX1 PE=1 SV=1	0.619	Down	0.003862	PRDX1	22.11		0.747	0.705		1.164	1.182
	P67936	Tropomyosin alpha-4 chain OS=Homo sapiens OX=9606 GN=TPM4 PE=1 SV=3	0.273	Down	1.2557e-06	TPM4	28.521	0.416	0.411	0.401	1.587	1.484	1.426
	P54764	Ephrin type-A receptor 4 OS=Homo sapiens OX=9606 GN=EPHA4 PE=1 SV=1	0.812	Down	0.025377	EPHA4	109.86	0.925	0.964	0.869	1.119	1.039	1.24
	P40925	Malate dehydrogenase, cytoplasmic OS=Homo sapiens OX=9606 GN=MDH1 PE=1 SV=4	0.537	Down	0.0035389	MDH1	36.426	0.76	0.577	0.668	1.175	1.404	1.153
	P30740	Leukocyte elastase inhibitor OS=Homo sapiens OX=9606 GN=SERPINB1 PE=1 SV=1	0.442	Down	0.00044079	SERPINB1	42.741	0.622	0.59	0.589	1.425	1.483	1.167
	Q9NPH3	Interleukin-1 receptor accessory protein OS=Homo sapiens OX=9606 GN=IL1RAP PE=1 SV=2	0.82	Down	0.00027748	IL1RAP	65.418	0.916	0.886	0.921	1.101	1.089	1.131
	P31946	14-3-3 protein beta/alpha OS=Homo sapiens OX=9606 GN=YWHAB PE=1 SV=3	0.498	Down	0.02392	YWHAB	28.082		0.688	0.578		1.185	1.355
	P20851	C4b-binding protein beta chain OS=Homo sapiens OX=9606 GN=C4BPB PE=1 SV=1	1.289	Up	0.00118061	C4BPB	28.357	1.192	1.183	1.104	0.933	0.877	0.89
	P68133	Actin, alpha skeletal muscle OS=Homo sapiens OX=9606 GN=ACTA1 PE=1 SV=1	0.391	Down	0.000175726	ACTA1	42.051	0.579	0.526	0.542	1.554	1.406	1.25
	P61981	14-3-3 protein gamma OS=Homo sapiens OX=9606 GN=YWHAG PE=1 SV=2	0.427	Down	0.0186026	YWHAG	28.302	0.695	0.593	0.461	1.36	1.36	1.373
	Q9H299	SH3 domain-binding glutamic acid-rich-like protein 3 OS=Homo sapiens OX=9606 GN=SH3BGRL3 PE=1 SV=1	0.384	Down	0.000102159	SH3BGRL3	10.438	0.526	0.533	0.574	1.263	1.484	1.501
	P50552	Vasodilator-stimulated phosphoprotein OS=Homo sapiens OX=9606 GN=VASP PE=1 SV=3	0.577	Down	0.0060011	VASP	39.829	0.764	0.704		1.287	1.255
	P18065	Insulin-like growth factor-binding protein 2 OS=Homo sapiens OX=9606 GN=IGFBP2 PE=1 SV=2	0.803	Down	0.0181551	IGFBP2	34.814	0.776	0.855	0.84	1.111	0.941	1.025
	Q9UEW3	Macrophage receptor MARCO OS=Homo sapiens OX=9606 GN=MARCO PE=1 SV=1	1.214	Up	0.039481	MARCO	52.657	1.036	1.122	1.049	0.972	0.788	0.881
	P04075	Fructose-bisphosphate aldolase A OS=Homo sapiens OX=9606 GN=ALDOA PE=1 SV=2	0.571	Down	4.4575e-05	ALDOA	39.42	0.692	0.737	0.678	1.253	1.246	1.189
	P60174	Triosephosphate isomerase OS=Homo sapiens OX=9606 GN=TPI1 PE=1 SV=3	0.551	Down	0.000175896	TPI1	30.791	0.718	0.643	0.718	1.288	1.286	1.197
	P37802	Transgelin-2 OS=Homo sapiens OX=9606 GN=TAGLN2 PE=1 SV=3	0.397	Down	0.00024259	TAGLN2	22.391	0.638	0.522	0.51	1.353	1.386	1.467
	P23528	Cofilin-1 OS=Homo sapiens OX=9606 GN=CFL1 PE=1 SV=3	0.396	Down	1.96899e-05	CFL1	18.502	0.508	0.57	0.555	1.4	1.402	1.325
	P11021	Endoplasmic reticulum chaperone BiP OS=Homo sapiens OX=9606 GN=HSPA5 PE=1 SV=2	0.823	Down	0.00026116	HSPA5	72.332	0.913	0.915	0.888	1.122	1.074	1.105
	P62987	Ubiquitin-60S ribosomal protein L40 OS=Homo sapiens OX=9606 GN=UBA52 PE=1 SV=2	0.623	Down	0.00136194	UBA52	14.728		0.778	0.788		1.237	1.278
	P18428	Lipopolysaccharide-binding protein OS=Homo sapiens OX=9606 GN=LBP PE=1 SV=3	1.311	Up	0.0024008	LBP	53.383	1.18	1.241	1.097	0.913	0.905	0.865
	P18206	Vinculin OS=Homo sapiens OX=9606 GN=VCL PE=1 SV=4	0.461	Down	0.0010004	VCL	123.8	0.629	0.623	0.631	1.428	1.321	1.337
	P26447	Protein S100-A4 OS=Homo sapiens OX=9606 GN=S100A4 PE=1 SV=1	0.597	Down	0.002737	S100A4	11.728		0.746	0.78		1.297	1.258
	P07237	Protein disulfide-isomerase OS=Homo sapiens OX=9606 GN=P4HB PE=1 SV=3	0.75	Down	0.00092487	P4HB	57.116	0.872	0.866	0.806	1.17	1.088	1.134
	P55072	Transitional endoplasmic reticulum ATPase OS=Homo sapiens OX=9606 GN=VCP PE=1 SV=4	0.807	Down	0.0033597	VCP	89.321	0.862	0.849		1.071	1.05
	P07195	L-lactate dehydrogenase B chain OS=Homo sapiens OX=9606 GN=LDHB PE=1 SV=2	0.734	Down	0.00064291	LDHB	36.638	0.804	0.869	0.851	1.146	1.103	1.191
	P12814	Alpha-actinin-1 OS=Homo sapiens OX=9606 GN=ACTN1 PE=1 SV=2	0.364	Down	3.9426e-05	ACTN1	103.06	0.552	0.547	0.478	1.507	1.426	1.403
	Q14766	Latent-transforming growth factor beta-binding protein 1 OS=Homo sapiens OX=9606 GN=LTBP1 PE=1 SV=4	0.548	Down	0.000162539	LTBP1	186.79	0.718	0.711	0.739	1.25	1.276	1.432
	Q99497	Protein/nucleic acid deglycase DJ-1 OS=Homo sapiens OX=9606 GN=PARK7 PE=1 SV=2	0.566	Down	0.000175907	PARK7	19.891	0.675	0.754	0.696	1.297	1.189	1.268
	P08833	Insulin-like growth factor-binding protein 1 OS=Homo sapiens OX=9606 GN=IGFBP1 PE=1 SV=1	0.752	Down	0.0137832	IGFBP1	27.903	0.824	0.867		1.099	1.149
	P62942	Peptidyl-prolyl cis-trans isomerase FKBP1A OS=Homo sapiens OX=9606 GN=FKBP1A PE=1 SV=2	0.525	Down	0.00155672	FKBP1A	11.951	0.655	0.601	0.784	1.26	1.381	1.247
	P04792	Heat shock protein beta-1 OS=Homo sapiens OX=9606 GN=HSPB1 PE=1 SV=2	0.624	Down	0.036744	HSPB1	22.782	0.715		0.755	1.178		1.176
	Q5JSZ5	Protein PRRC2B OS=Homo sapiens OX=9606 GN=PRRC2B PE=1 SV=2	1.465	Up	0.0180382	PRRC2B	242.96	1.289	1.171		0.856	0.823
	P08567	Pleckstrin OS=Homo sapiens OX=9606 GN=PLEK PE=1 SV=3	0.49	Down	0.00080075	PLEK	40.124	0.718	0.619	0.557	1.251	1.362	1.254
	P54289	Voltage-dependent calcium channel subunit alpha-2/delta-1 OS=Homo sapiens OX=9606 GN=CACNA2D1 PE=1 SV=3	1.337	Up	0.017415	CACNA2D1	124.57	1.282	1.25	1.171	0.811	1.035	0.923
	P09211	Glutathione S-transferase P OS=Homo sapiens OX=9606 GN=GSTP1 PE=1 SV=2	0.544	Down	0.000159701	GSTP1	23.356	0.66	0.751	0.659	1.276	1.282	1.246
	P00918	Carbonic anhydrase 2 OS=Homo sapiens OX=9606 GN=CA2 PE=1 SV=2	0.791	Down	0.032803	CA2	29.246	0.968	0.844	0.811	0.998	1.149	1.168
	Q9BXJ4	Complement C1q tumor necrosis factor-related protein 3 OS=Homo sapiens OX=9606 GN=C1QTNF3 PE=1 SV=1	0.827	Down	0.0082368	C1QTNF3	26.994	0.872	0.924	0.939	1.089	1.169	1.049
	Q15404	Ras suppressor protein 1 OS=Homo sapiens OX=9606 GN=RSU1 PE=1 SV=3	0.507	Down	0.0038611	RSU1	31.54	0.716	0.641	0.623	1.306	1.305	1.297
	P01860	Immunoglobulin heavy constant gamma 3 OS=Homo sapiens OX=9606 GN=IGHG3 PE=1 SV=2	0.719	Down	0.0022971	IGHG3	41.287	0.802	0.896	0.903	1.277	1.171	1.172
	P06753	Tropomyosin alpha-3 chain OS=Homo sapiens OX=9606 GN=TPM3 PE=1 SV=2	0.348	Down	0.008697	TPM3	32.95		0.436	0.532		1.397	1.386
	Q9ULV4	Coronin-1C OS=Homo sapiens OX=9606 GN=CORO1C PE=1 SV=1	0.495	Down	0.0031379	CORO1C	53.248		0.624	0.675		1.306	1.316
	P13727	Bone marrow proteoglycan OS=Homo sapiens OX=9606 GN=PRG2 PE=1 SV=2	0.818	Down	0.00047715	PRG2	25.205	0.893	0.874	0.867	1.085	1.038	1.098
	P55145	Mesencephalic astrocyte-derived neurotrophic factor OS=Homo sapiens OX=9606 GN=MANF PE=1 SV=3	0.455	Down	0.0136791	MANF	20.7		0.558	0.591		1.152	1.374
	P0DJI9	Serum amyloid A-2 protein OS=Homo sapiens OX=9606 GN=SAA2 PE=1 SV=1	1.203	Up	0.0018037	SAA2	13.527	1.119	1.187	1.154	0.958	0.99	0.929
	P02775	Platelet basic protein OS=Homo sapiens OX=9606 GN=PPBP PE=1 SV=3	0.477	Down	0.00015949	PPBP	13.894	0.618	0.631	0.712	1.435	1.293	1.381
	P63104	14-3-3 protein zeta/delta OS=Homo sapiens OX=9606 GN=YWHAZ PE=1 SV=1	0.353	Down	0.0054374	YWHAZ	27.745	0.576	0.509	0.442	1.471	1.41	1.443
	Q14247	Src substrate cortactin OS=Homo sapiens OX=9606 GN=CTTN PE=1 SV=2	0.327	Down	0.00166476	CTTN	61.585	0.497	0.488		1.575	1.44
	P61158	Actin-related protein 3 OS=Homo sapiens OX=9606 GN=ACTR3 PE=1 SV=3	0.396	Down	2.1472e-05	ACTR3	47.371	0.555	0.595	0.533	1.489	1.377	1.381
	P63261	Actin, cytoplasmic 2 OS=Homo sapiens OX=9606 GN=ACTG1 PE=1 SV=1	0.549	Down	0.00156265	ACTG1	41.792	0.788	0.653	0.631	1.333	1.267	1.171
	P37837	Transaldolase OS=Homo sapiens OX=9606 GN=TALDO1 PE=1 SV=2	0.805	Down	0.00111739	TALDO1	37.54	0.899	0.879	0.921	1.158	1.123	1.073
	P07339	Cathepsin D OS=Homo sapiens OX=9606 GN=CTSD PE=1 SV=1	1.237	Up	0.035101	CTSD	44.552	1.242	1.223	1.092	0.955	0.963	0.957
	Q86UX7	Fermitin family homolog 3 OS=Homo sapiens OX=9606 GN=FERMT3 PE=1 SV=1	0.577	Down	0.00147958	FERMT3	75.952	0.667	0.731	0.792	1.397	1.197	1.204
	P06744	Glucose-6-phosphate isomerase OS=Homo sapiens OX=9606 GN=GPI PE=1 SV=4	0.612	Down	0.0135393	GPI	63.146	0.824		0.737	1.296		1.256
	Q8N6C8	Leukocyte immunoglobulin-like receptor subfamily A member 3 OS=Homo sapiens OX=9606 GN=LILRA3 PE=1 SV=3	0.72	Down	0.049598	LILRA3	47.471	0.979	0.75	0.879	1.214	1.203	1.206
	P00558	Phosphoglycerate kinase 1 OS=Homo sapiens OX=9606 GN=PGK1 PE=1 SV=3	0.548	Down	0.00192282	PGK1	44.614	0.814	0.672	0.674	1.262	1.458	1.224
	Q9NZK5	Adenosine deaminase 2 OS=Homo sapiens OX=9606 GN=ADA2 PE=1 SV=2	1.225	Up	0.0020603	ADA2	58.933	1.182	1.105	1.168	0.944	0.97	0.907
	P62937	Peptidyl-prolyl cis-trans isomerase A OS=Homo sapiens OX=9606 GN=PPIA PE=1 SV=2	0.426	Down	5.8334e-05	PPIA	18.012	0.627	0.559	0.602	1.429	1.462	1.309
	P31146	Coronin-1A OS=Homo sapiens OX=9606 GN=CORO1A PE=1 SV=4	0.47	Down	0.00030469	CORO1A	51.026	0.614	0.626	0.569	1.141	1.327	1.377
	P08709	Coagulation factor VII OS=Homo sapiens OX=9606 GN=F7 PE=1 SV=1	0.822	Down	0.0155432	F7	51.593	0.882	0.877	0.994	1.176	1.099	1.076
	O00299	Chloride intracellular channel protein 1 OS=Homo sapiens OX=9606 GN=CLIC1 PE=1 SV=4	0.358	Down	0.032382	CLIC1	26.922		0.451	0.634		1.65	1.384
	Q9UBQ6	Exostosin-like 2 OS=Homo sapiens OX=9606 GN=EXTL2 PE=1 SV=1	0.83	Down	0.022105	EXTL2	37.465	0.856	0.869	0.966	1.156	1.031	1.057
	Q9HBI1	Beta-parvin OS=Homo sapiens OX=9606 GN=PARVB PE=1 SV=1	0.528	Down	0.00126025	PARVB	41.714	0.597	0.737	0.694	1.392	1.273	1.178
	P52566	Rho GDP-dissociation inhibitor 2 OS=Homo sapiens OX=9606 GN=ARHGDIB PE=1 SV=3	0.457	Down	0.030498	ARHGDIB	22.988		0.591	0.754		1.367	1.574
	P07737	Profilin-1 OS=Homo sapiens OX=9606 GN=PFN1 PE=1 SV=2	0.343	Down	0.0091617	PFN1	15.054		0.545	0.443		1.434	1.449
	P02652	Apolipoprotein A-II OS=Homo sapiens OX=9606 GN=APOA2 PE=1 SV=1	0.612	Down	0.020982	APOA2	11.175	0.661	0.744	0.849	1.253	1.217	1.213
	P05090	Apolipoprotein D OS=Homo sapiens OX=9606 GN=APOD PE=1 SV=1	0.772	Down	0.0166443	APOD	21.275	0.771	0.942	0.887	1.178	1.066	1.124
	Q9Y490	Talin-1 OS=Homo sapiens OX=9606 GN=TLN1 PE=1 SV=3	0.453	Down	3.5156e-05	TLN1	269.76	0.559	0.62	0.605	1.268	1.363	1.304
	P00491	Purine nucleoside phosphorylase OS=Homo sapiens OX=9606 GN=PNP PE=1 SV=2	0.522	Down	0.044118	PNP	32.118		0.747	0.633		1.173	1.473
	P35916	Vascular endothelial growth factor receptor 3 OS=Homo sapiens OX=9606 GN=FLT4 PE=1 SV=3	1.203	Up	0.039297	FLT4	152.76	1.05	1.143	1.086	1.006	0.827	0.893
	Q13201	Multimerin-1 OS=Homo sapiens OX=9606 GN=MMRN1 PE=1 SV=3	0.774	Down	0.024201	MMRN1	138.11	0.801	0.836	0.962	1.141	1.196	1.02
	Q9H6X2	Anthrax toxin receptor 1 OS=Homo sapiens OX=9606 GN=ANTXR1 PE=1 SV=2	0.742	Down	0.0049163	ANTXR1	62.788	0.872	0.881		1.157	1.205
	P01137	Transforming growth factor beta-1 proprotein OS=Homo sapiens OX=9606 GN=TGFB1 PE=1 SV=2	0.69	Down	0.0107565	TGFB1	44.341	0.843		0.798	1.156		1.221
	P61224	Ras-related protein Rap-1b OS=Homo sapiens OX=9606 GN=RAP1B PE=1 SV=1	0.449	Down	0.00039544	RAP1B	20.825	0.592	0.638	0.622	1.572	1.281	1.274
	P05154	Plasma serine protease inhibitor OS=Homo sapiens OX=9606 GN=SERPINA5 PE=1 SV=3	0.764	Down	0.00139993	SERPINA5	45.674	0.802	0.875	0.832	1.114	1.045	1.124
	Q9NRW1	Ras-related protein Rab-6B OS=Homo sapiens OX=9606 GN=RAB6B PE=1 SV=1	0.653	Down	0.0178767	RAB6B	23.461		0.772	0.74		1.22	1.096
	P02776	Platelet factor 4 OS=Homo sapiens OX=9606 GN=PF4 PE=1 SV=2	0.438	Down	0.00141598	PF4	10.845	0.692	0.568	0.693	1.315	1.726	1.417
	Q16643	Drebrin OS=Homo sapiens OX=9606 GN=DBN1 PE=1 SV=4	0.602	Down	0.026385	DBN1	71.428		0.701	0.805		1.31	1.19
	P08493	Matrix Gla protein OS=Homo sapiens OX=9606 GN=MGP PE=1 SV=2	0.71	Down	0.0064169	MGP	12.353		0.877	0.85		1.188	1.243
	P00488	Coagulation factor XIII A chain OS=Homo sapiens OX=9606 GN=F13A1 PE=1 SV=4	0.713	Down	0.0056777	F13A1	83.266	0.756	0.776	0.887	1.125	1.209	1.058
	Q14019	Coactosin-like protein OS=Homo sapiens OX=9606 GN=COTL1 PE=1 SV=3	0.452	Down	0.0095765	COTL1	15.945	0.574		0.551	1.338		1.151
	P05067	Amyloid-beta precursor protein OS=Homo sapiens OX=9606 GN=APP PE=1 SV=3	0.693	Down	0.032602	APP	86.942	0.792		0.877	1.258		1.15
	P31947	14-3-3 protein sigma OS=Homo sapiens OX=9606 GN=SFN PE=1 SV=1	0.529	Down	0.00088081	SFN	27.774	0.642	0.747	0.607	1.35	1.197	1.229
	Q9UHG3	Prenylcysteine oxidase 1 OS=Homo sapiens OX=9606 GN=PCYOX1 PE=1 SV=3	0.774	Down	0.0057783	PCYOX1	56.639	0.829	0.937	0.932	1.224	1.126	1.137
	P78417	Glutathione S-transferase omega-1 OS=Homo sapiens OX=9606 GN=GSTO1 PE=1 SV=2	0.66	Down	1.51465e-05	GSTO1	27.566	0.798	0.788	0.767	1.188	1.168	1.207
	P06733	Alpha-enolase OS=Homo sapiens OX=9606 GN=ENO1 PE=1 SV=2	0.357	Down	9.5983e-05	ENO1	47.168	0.563	0.565	0.466	1.519	1.45	1.492
	O75083	WD repeat-containing protein 1 OS=Homo sapiens OX=9606 GN=WDR1 PE=1 SV=4	0.467	Down	0.000118418	WDR1	66.193	0.641	0.589	0.649	1.42	1.365	1.238
	Q13642	Four and a half LIM domains protein 1 OS=Homo sapiens OX=9606 GN=FHL1 PE=1 SV=4	0.551	Down	0.0025793	FHL1	36.263	0.753	0.582	0.721	1.159	1.335	1.235
	P00338	L-lactate dehydrogenase A chain OS=Homo sapiens OX=9606 GN=LDHA PE=1 SV=2	0.707	Down	0.00030445	LDHA	36.688	0.782	0.844	0.844	1.164	1.195	1.133
	P11226	Mannose-binding protein C OS=Homo sapiens OX=9606 GN=MBL2 PE=1 SV=2	0.746	Down	0.0104178	MBL2	26.143	0.864	0.812	0.785	1.228	1.038	1.031
	P21333	Filamin-A OS=Homo sapiens OX=9606 GN=FLNA PE=1 SV=4	0.455	Down	0.00199619	FLNA	280.74	0.533	0.723	0.539	1.23	1.272	1.439
	P23284	Peptidyl-prolyl cis-trans isomerase B OS=Homo sapiens OX=9606 GN=PPIB PE=1 SV=2	0.486	Down	0.0028186	PPIB	23.742	0.597	0.599	0.671	1.28	1.282	1.277
	P05106	Integrin beta-3 OS=Homo sapiens OX=9606 GN=ITGB3 PE=1 SV=2	0.501	Down	0.0126801	ITGB3	87.057	0.483	0.799	0.709	1.5	1.26	1.216
	P30086	Phosphatidylethanolamine-binding protein 1 OS=Homo sapiens OX=9606 GN=PEBP1 PE=1 SV=3	0.712	Down	0.0119588	PEBP1	21.057	0.883	0.731	0.762	1.114	1.214	1.011
	Q14118	Dystroglycan OS=Homo sapiens OX=9606 GN=DAG1 PE=1 SV=2	0.727	Down	0.027699	DAG1	97.44	0.758	0.954	0.836	1.326	1.115	1.065
	P35579	Myosin-9 OS=Homo sapiens OX=9606 GN=MYH9 PE=1 SV=4	0.553	Down	0.00027936	MYH9	226.53	0.675	0.626	0.639	1.158	1.087	1.265
	Q86YW5	Trem-like transcript 1 protein OS=Homo sapiens OX=9606 GN=TREML1 PE=1 SV=2	0.546	Down	0.026455	TREML1	32.678	0.768	0.46	0.758	1.052	1.32	1.263
	P02679	Fibrinogen gamma chain OS=Homo sapiens OX=9606 GN=FGG PE=1 SV=3	1.412	Up	0.046678	FGG	51.511	1.008	1.217	1.121	0.892	0.625	0.853
	O15144	Actin-related protein 2/3 complex subunit 2 OS=Homo sapiens OX=9606 GN=ARPC2 PE=1 SV=1	0.632	Down	0.041318	ARPC2	34.333	0.818		0.674	1.17		1.19
	P20023	Complement receptor type 2 OS=Homo sapiens OX=9606 GN=CR2 PE=1 SV=2	1.254	Up	0.021624	CR2	112.91	1.068	1.264	1.051	0.895	0.878	0.925
	P27797	Calreticulin OS=Homo sapiens OX=9606 GN=CALR PE=1 SV=1	0.564	Down	0.000176683	CALR	48.141	0.688	0.755	0.669	1.286	1.197	1.265
	P35542	Serum amyloid A-4 protein OS=Homo sapiens OX=9606 GN=SAA4 PE=1 SV=2	0.809	Down	0.0025761	SAA4	14.746	0.865	0.952	0.93	1.128	1.108	1.159
	Q08495	Dematin OS=Homo sapiens OX=9606 GN=DMTN PE=1 SV=3	0.603	Down	0.024024	DMTN	45.514	0.699	0.785		1.298	1.163
	P04406	Glyceraldehyde-3-phosphate dehydrogenase OS=Homo sapiens OX=9606 GN=GAPDH PE=1 SV=3	0.698	Down	0.0071216	GAPDH	36.053	0.918	0.722	0.846	1.162	1.216	1.182
	Q8IZ41	Ras and EF-hand domain-containing protein OS=Homo sapiens OX=9606 GN=RASEF PE=1 SV=1	1.202	Up	0.033583	RASEF	82.878	0.992	1.148	1.071	0.929	0.822	0.921
	P47756	F-actin-capping protein subunit beta OS=Homo sapiens OX=9606 GN=CAPZB PE=1 SV=4	0.466	Down	0.0162372	CAPZB	31.35	0.522		0.581	1.282		1.087
	Q15942	Zyxin OS=Homo sapiens OX=9606 GN=ZYX PE=1 SV=1	0.495	Down	0.000122584	ZYX	61.277	0.69	0.666	0.591	1.294	1.338	1.3
	P09486	SPARC OS=Homo sapiens OX=9606 GN=SPARC PE=1 SV=1	0.714	Down	0.0096621	SPARC	34.632	0.872	0.865	0.715	1.07	1.193	1.169
	O95497	Pantetheinase OS=Homo sapiens OX=9606 GN=VNN1 PE=1 SV=2	1.386	Up	0.00065606	VNN1	57.011	1.216	1.342	1.309	0.941	0.9	0.949
	P50395	Rab GDP dissociation inhibitor beta OS=Homo sapiens OX=9606 GN=GDI2 PE=1 SV=2	0.681	Down	0.00075909	GDI2	50.663	0.802	0.767	0.858	1.23	1.204	1.129
	P04275	von Willebrand factor OS=Homo sapiens OX=9606 GN=VWF PE=1 SV=4	1.547	Up	0.0118984	VWF	309.26	1.033	1.255	1.416	0.833	0.816	0.745
	P06732	Creatine kinase M-type OS=Homo sapiens OX=9606 GN=CKM PE=1 SV=2	0.744	Down	0.037764	CKM	43.101	0.695	0.771	0.966	1.043	1.102	1.124
	P26038	Moesin OS=Homo sapiens OX=9606 GN=MSN PE=1 SV=3	0.606	Down	0.00044065	MSN	67.819	0.71	0.794	0.758	1.331	1.2	1.203
cellular process	P02656	Apolipoprotein C-III OS=Homo sapiens OX=9606 GN=APOC3 PE=1 SV=1	1.809	Up	0.0048191	APOC3	10.852	1.271	1.405	1.647	0.875	0.827	0.688
	P17066	Heat shock 70 kDa protein 6 OS=Homo sapiens OX=9606 GN=HSPA6 PE=1 SV=2	0.812	Down	0.0046637	HSPA6	71.027		0.882	0.901		1.109	1.088
	P30101	Protein disulfide-isomerase A3 OS=Homo sapiens OX=9606 GN=PDIA3 PE=1 SV=4	0.526	Down	5.7692e-07	PDIA3	56.782	0.67	0.696	0.67	1.303	1.284	1.287
	P02675	Fibrinogen beta chain OS=Homo sapiens OX=9606 GN=FGB PE=1 SV=2	1.357	Up	0.039178	FGB	55.928	0.999	1.187	1.093	0.902	0.67	0.844
	P14618	Pyruvate kinase PKM OS=Homo sapiens OX=9606 GN=PKM PE=1 SV=4	0.609	Down	1.1517e-07	PKM	57.936	0.756	0.747	0.747	1.241	1.236	1.218
	P10599	Thioredoxin OS=Homo sapiens OX=9606 GN=TXN PE=1 SV=3	0.606	Down	0.0020975	TXN	11.737	0.804	0.803	0.662	1.218	1.203	1.323
	P02751	Fibronectin OS=Homo sapiens OX=9606 GN=FN1 PE=1 SV=5	1.203	Up	0.0050845	FN1	272.32	1.001	1.03	1.074	0.869	0.894	0.818
	P02647	Apolipoprotein A-I OS=Homo sapiens OX=9606 GN=APOA1 PE=1 SV=1	0.596	Down	0.0022239	APOA1	30.777	0.64	0.808	0.753	1.287	1.166	1.239
	P59998	Actin-related protein 2/3 complex subunit 4 OS=Homo sapiens OX=9606 GN=ARPC4 PE=1 SV=3	0.505	Down	0.003538	ARPC4	19.667	0.66	0.694		1.384	1.298
	P11362	Fibroblast growth factor receptor 1 OS=Homo sapiens OX=9606 GN=FGFR1 PE=1 SV=3	0.804	Down	0.047717	FGFR1	91.867		0.865	0.925		1.154	1.073
	P11142	Heat shock cognate 71 kDa protein OS=Homo sapiens OX=9606 GN=HSPA8 PE=1 SV=1	0.525	Down	0.00100258	HSPA8	70.897	0.748	0.591	0.666	1.237	1.356	1.225
	Q9BY67	Cell adhesion molecule 1 OS=Homo sapiens OX=9606 GN=CADM1 PE=1 SV=2	0.766	Down	0.0193435	CADM1	48.509	0.922	0.919	0.916	1.247	1.112	1.241
	P00441	Superoxide dismutase [Cu-Zn] OS=Homo sapiens OX=9606 GN=SOD1 PE=1 SV=2	0.675	Down	0.00023553	SOD1	15.936	0.794	0.775	0.857	1.21	1.203	1.179
	O43707	Alpha-actinin-4 OS=Homo sapiens OX=9606 GN=ACTN4 PE=1 SV=2	0.526	Down	0.022379	ACTN4	104.85	0.627		0.708	1.367		1.173
	Q9HCN6	Platelet glycoprotein VI OS=Homo sapiens OX=9606 GN=GP6 PE=1 SV=4	0.58	Down	0.0040389	GP6	36.866		0.728	0.698		1.264	1.196
	P62258	14-3-3 protein epsilon OS=Homo sapiens OX=9606 GN=YWHAE PE=1 SV=1	0.491	Down	0.00065933	YWHAE	29.174	0.582	0.614	0.667	1.422	1.223	1.153
	Q9UBW5	Bridging integrator 2 OS=Homo sapiens OX=9606 GN=BIN2 PE=1 SV=3	0.421	Down	0.0020629	BIN2	61.874	0.509	0.657	0.511	1.543	1.294	1.142
	P14780	Matrix metalloproteinase-9 OS=Homo sapiens OX=9606 GN=MMP9 PE=1 SV=3	0.824	Down	0.037497	MMP9	78.457	0.923	0.948	0.799	1.013	1.145	1.084
	Q12884	Prolyl endopeptidase FAP OS=Homo sapiens OX=9606 GN=FAP PE=1 SV=5	0.808	Down	0.0127249	FAP	87.711	1.009	0.892	0.894	1.113	1.221	1.127
	Q01518	Adenylyl cyclase-associated protein 1 OS=Homo sapiens OX=9606 GN=CAP1 PE=1 SV=5	0.552	Down	0.0057167	CAP1	51.901	0.742	0.55	0.782	1.222	1.31	1.222
	P19021	Peptidyl-glycine alpha-amidating monooxygenase OS=Homo sapiens OX=9606 GN=PAM PE=1 SV=2	0.773	Down	0.039661	PAM	108.33	0.846	0.908		1.179	1.09
	Q06830	Peroxiredoxin-1 OS=Homo sapiens OX=9606 GN=PRDX1 PE=1 SV=1	0.619	Down	0.003862	PRDX1	22.11		0.747	0.705		1.164	1.182
	P67936	Tropomyosin alpha-4 chain OS=Homo sapiens OX=9606 GN=TPM4 PE=1 SV=3	0.273	Down	1.2557e-06	TPM4	28.521	0.416	0.411	0.401	1.587	1.484	1.426
	P54764	Ephrin type-A receptor 4 OS=Homo sapiens OX=9606 GN=EPHA4 PE=1 SV=1	0.812	Down	0.025377	EPHA4	109.86	0.925	0.964	0.869	1.119	1.039	1.24
	P40925	Malate dehydrogenase, cytoplasmic OS=Homo sapiens OX=9606 GN=MDH1 PE=1 SV=4	0.537	Down	0.0035389	MDH1	36.426	0.76	0.577	0.668	1.175	1.404	1.153
	P30740	Leukocyte elastase inhibitor OS=Homo sapiens OX=9606 GN=SERPINB1 PE=1 SV=1	0.442	Down	0.00044079	SERPINB1	42.741	0.622	0.59	0.589	1.425	1.483	1.167
	Q9NPH3	Interleukin-1 receptor accessory protein OS=Homo sapiens OX=9606 GN=IL1RAP PE=1 SV=2	0.82	Down	0.00027748	IL1RAP	65.418	0.916	0.886	0.921	1.101	1.089	1.131
	P31946	14-3-3 protein beta/alpha OS=Homo sapiens OX=9606 GN=YWHAB PE=1 SV=3	0.498	Down	0.02392	YWHAB	28.082		0.688	0.578		1.185	1.355
	P68133	Actin, alpha skeletal muscle OS=Homo sapiens OX=9606 GN=ACTA1 PE=1 SV=1	0.391	Down	0.000175726	ACTA1	42.051	0.579	0.526	0.542	1.554	1.406	1.25
	P61981	14-3-3 protein gamma OS=Homo sapiens OX=9606 GN=YWHAG PE=1 SV=2	0.427	Down	0.0186026	YWHAG	28.302	0.695	0.593	0.461	1.36	1.36	1.373
	Q9H299	SH3 domain-binding glutamic acid-rich-like protein 3 OS=Homo sapiens OX=9606 GN=SH3BGRL3 PE=1 SV=1	0.384	Down	0.000102159	SH3BGRL3	10.438	0.526	0.533	0.574	1.263	1.484	1.501
	P50552	Vasodilator-stimulated phosphoprotein OS=Homo sapiens OX=9606 GN=VASP PE=1 SV=3	0.577	Down	0.0060011	VASP	39.829	0.764	0.704		1.287	1.255
	P18065	Insulin-like growth factor-binding protein 2 OS=Homo sapiens OX=9606 GN=IGFBP2 PE=1 SV=2	0.803	Down	0.0181551	IGFBP2	34.814	0.776	0.855	0.84	1.111	0.941	1.025
	Q9UEW3	Macrophage receptor MARCO OS=Homo sapiens OX=9606 GN=MARCO PE=1 SV=1	1.214	Up	0.039481	MARCO	52.657	1.036	1.122	1.049	0.972	0.788	0.881
	P04075	Fructose-bisphosphate aldolase A OS=Homo sapiens OX=9606 GN=ALDOA PE=1 SV=2	0.571	Down	4.4575e-05	ALDOA	39.42	0.692	0.737	0.678	1.253	1.246	1.189
	P60174	Triosephosphate isomerase OS=Homo sapiens OX=9606 GN=TPI1 PE=1 SV=3	0.551	Down	0.000175896	TPI1	30.791	0.718	0.643	0.718	1.288	1.286	1.197
	P37802	Transgelin-2 OS=Homo sapiens OX=9606 GN=TAGLN2 PE=1 SV=3	0.397	Down	0.00024259	TAGLN2	22.391	0.638	0.522	0.51	1.353	1.386	1.467
	P23528	Cofilin-1 OS=Homo sapiens OX=9606 GN=CFL1 PE=1 SV=3	0.396	Down	1.96899e-05	CFL1	18.502	0.508	0.57	0.555	1.4	1.402	1.325
	P11021	Endoplasmic reticulum chaperone BiP OS=Homo sapiens OX=9606 GN=HSPA5 PE=1 SV=2	0.823	Down	0.00026116	HSPA5	72.332	0.913	0.915	0.888	1.122	1.074	1.105
	P62987	Ubiquitin-60S ribosomal protein L40 OS=Homo sapiens OX=9606 GN=UBA52 PE=1 SV=2	0.623	Down	0.00136194	UBA52	14.728		0.778	0.788		1.237	1.278
	P18428	Lipopolysaccharide-binding protein OS=Homo sapiens OX=9606 GN=LBP PE=1 SV=3	1.311	Up	0.0024008	LBP	53.383	1.18	1.241	1.097	0.913	0.905	0.865
	P18206	Vinculin OS=Homo sapiens OX=9606 GN=VCL PE=1 SV=4	0.461	Down	0.0010004	VCL	123.8	0.629	0.623	0.631	1.428	1.321	1.337
	P26447	Protein S100-A4 OS=Homo sapiens OX=9606 GN=S100A4 PE=1 SV=1	0.597	Down	0.002737	S100A4	11.728		0.746	0.78		1.297	1.258
	P07237	Protein disulfide-isomerase OS=Homo sapiens OX=9606 GN=P4HB PE=1 SV=3	0.75	Down	0.00092487	P4HB	57.116	0.872	0.866	0.806	1.17	1.088	1.134
	P55072	Transitional endoplasmic reticulum ATPase OS=Homo sapiens OX=9606 GN=VCP PE=1 SV=4	0.807	Down	0.0033597	VCP	89.321	0.862	0.849		1.071	1.05
	P07195	L-lactate dehydrogenase B chain OS=Homo sapiens OX=9606 GN=LDHB PE=1 SV=2	0.734	Down	0.00064291	LDHB	36.638	0.804	0.869	0.851	1.146	1.103	1.191
	P12814	Alpha-actinin-1 OS=Homo sapiens OX=9606 GN=ACTN1 PE=1 SV=2	0.364	Down	3.9426e-05	ACTN1	103.06	0.552	0.547	0.478	1.507	1.426	1.403
	Q14766	Latent-transforming growth factor beta-binding protein 1 OS=Homo sapiens OX=9606 GN=LTBP1 PE=1 SV=4	0.548	Down	0.000162539	LTBP1	186.79	0.718	0.711	0.739	1.25	1.276	1.432
	Q99497	Protein/nucleic acid deglycase DJ-1 OS=Homo sapiens OX=9606 GN=PARK7 PE=1 SV=2	0.566	Down	0.000175907	PARK7	19.891	0.675	0.754	0.696	1.297	1.189	1.268
	P08833	Insulin-like growth factor-binding protein 1 OS=Homo sapiens OX=9606 GN=IGFBP1 PE=1 SV=1	0.752	Down	0.0137832	IGFBP1	27.903	0.824	0.867		1.099	1.149
	P62942	Peptidyl-prolyl cis-trans isomerase FKBP1A OS=Homo sapiens OX=9606 GN=FKBP1A PE=1 SV=2	0.525	Down	0.00155672	FKBP1A	11.951	0.655	0.601	0.784	1.26	1.381	1.247
	P04792	Heat shock protein beta-1 OS=Homo sapiens OX=9606 GN=HSPB1 PE=1 SV=2	0.624	Down	0.036744	HSPB1	22.782	0.715		0.755	1.178		1.176
	Q5JSZ5	Protein PRRC2B OS=Homo sapiens OX=9606 GN=PRRC2B PE=1 SV=2	1.465	Up	0.0180382	PRRC2B	242.96	1.289	1.171		0.856	0.823
	P08567	Pleckstrin OS=Homo sapiens OX=9606 GN=PLEK PE=1 SV=3	0.49	Down	0.00080075	PLEK	40.124	0.718	0.619	0.557	1.251	1.362	1.254
	P54289	Voltage-dependent calcium channel subunit alpha-2/delta-1 OS=Homo sapiens OX=9606 GN=CACNA2D1 PE=1 SV=3	1.337	Up	0.017415	CACNA2D1	124.57	1.282	1.25	1.171	0.811	1.035	0.923
	P09211	Glutathione S-transferase P OS=Homo sapiens OX=9606 GN=GSTP1 PE=1 SV=2	0.544	Down	0.000159701	GSTP1	23.356	0.66	0.751	0.659	1.276	1.282	1.246
	P00918	Carbonic anhydrase 2 OS=Homo sapiens OX=9606 GN=CA2 PE=1 SV=2	0.791	Down	0.032803	CA2	29.246	0.968	0.844	0.811	0.998	1.149	1.168
	Q9BXJ4	Complement C1q tumor necrosis factor-related protein 3 OS=Homo sapiens OX=9606 GN=C1QTNF3 PE=1 SV=1	0.827	Down	0.0082368	C1QTNF3	26.994	0.872	0.924	0.939	1.089	1.169	1.049
	Q15404	Ras suppressor protein 1 OS=Homo sapiens OX=9606 GN=RSU1 PE=1 SV=3	0.507	Down	0.0038611	RSU1	31.54	0.716	0.641	0.623	1.306	1.305	1.297
	P01860	Immunoglobulin heavy constant gamma 3 OS=Homo sapiens OX=9606 GN=IGHG3 PE=1 SV=2	0.719	Down	0.0022971	IGHG3	41.287	0.802	0.896	0.903	1.277	1.171	1.172
	P06753	Tropomyosin alpha-3 chain OS=Homo sapiens OX=9606 GN=TPM3 PE=1 SV=2	0.348	Down	0.008697	TPM3	32.95		0.436	0.532		1.397	1.386
	Q9ULV4	Coronin-1C OS=Homo sapiens OX=9606 GN=CORO1C PE=1 SV=1	0.495	Down	0.0031379	CORO1C	53.248		0.624	0.675		1.306	1.316
	P13727	Bone marrow proteoglycan OS=Homo sapiens OX=9606 GN=PRG2 PE=1 SV=2	0.818	Down	0.00047715	PRG2	25.205	0.893	0.874	0.867	1.085	1.038	1.098
	P55145	Mesencephalic astrocyte-derived neurotrophic factor OS=Homo sapiens OX=9606 GN=MANF PE=1 SV=3	0.455	Down	0.0136791	MANF	20.7		0.558	0.591		1.152	1.374
	P0DJI9	Serum amyloid A-2 protein OS=Homo sapiens OX=9606 GN=SAA2 PE=1 SV=1	1.203	Up	0.0018037	SAA2	13.527	1.119	1.187	1.154	0.958	0.99	0.929
	P02775	Platelet basic protein OS=Homo sapiens OX=9606 GN=PPBP PE=1 SV=3	0.477	Down	0.00015949	PPBP	13.894	0.618	0.631	0.712	1.435	1.293	1.381
	P63104	14-3-3 protein zeta/delta OS=Homo sapiens OX=9606 GN=YWHAZ PE=1 SV=1	0.353	Down	0.0054374	YWHAZ	27.745	0.576	0.509	0.442	1.471	1.41	1.443
	Q14247	Src substrate cortactin OS=Homo sapiens OX=9606 GN=CTTN PE=1 SV=2	0.327	Down	0.00166476	CTTN	61.585	0.497	0.488		1.575	1.44
	P61158	Actin-related protein 3 OS=Homo sapiens OX=9606 GN=ACTR3 PE=1 SV=3	0.396	Down	2.1472e-05	ACTR3	47.371	0.555	0.595	0.533	1.489	1.377	1.381
	P63261	Actin, cytoplasmic 2 OS=Homo sapiens OX=9606 GN=ACTG1 PE=1 SV=1	0.549	Down	0.00156265	ACTG1	41.792	0.788	0.653	0.631	1.333	1.267	1.171
	P37837	Transaldolase OS=Homo sapiens OX=9606 GN=TALDO1 PE=1 SV=2	0.805	Down	0.00111739	TALDO1	37.54	0.899	0.879	0.921	1.158	1.123	1.073
	P07339	Cathepsin D OS=Homo sapiens OX=9606 GN=CTSD PE=1 SV=1	1.237	Up	0.035101	CTSD	44.552	1.242	1.223	1.092	0.955	0.963	0.957
	Q86UX7	Fermitin family homolog 3 OS=Homo sapiens OX=9606 GN=FERMT3 PE=1 SV=1	0.577	Down	0.00147958	FERMT3	75.952	0.667	0.731	0.792	1.397	1.197	1.204
	P06744	Glucose-6-phosphate isomerase OS=Homo sapiens OX=9606 GN=GPI PE=1 SV=4	0.612	Down	0.0135393	GPI	63.146	0.824		0.737	1.296		1.256
	Q8N6C8	Leukocyte immunoglobulin-like receptor subfamily A member 3 OS=Homo sapiens OX=9606 GN=LILRA3 PE=1 SV=3	0.72	Down	0.049598	LILRA3	47.471	0.979	0.75	0.879	1.214	1.203	1.206
	P00558	Phosphoglycerate kinase 1 OS=Homo sapiens OX=9606 GN=PGK1 PE=1 SV=3	0.548	Down	0.00192282	PGK1	44.614	0.814	0.672	0.674	1.262	1.458	1.224
	Q9NZK5	Adenosine deaminase 2 OS=Homo sapiens OX=9606 GN=ADA2 PE=1 SV=2	1.225	Up	0.0020603	ADA2	58.933	1.182	1.105	1.168	0.944	0.97	0.907
	P62937	Peptidyl-prolyl cis-trans isomerase A OS=Homo sapiens OX=9606 GN=PPIA PE=1 SV=2	0.426	Down	5.8334e-05	PPIA	18.012	0.627	0.559	0.602	1.429	1.462	1.309
	P31146	Coronin-1A OS=Homo sapiens OX=9606 GN=CORO1A PE=1 SV=4	0.47	Down	0.00030469	CORO1A	51.026	0.614	0.626	0.569	1.141	1.327	1.377
	P08709	Coagulation factor VII OS=Homo sapiens OX=9606 GN=F7 PE=1 SV=1	0.822	Down	0.0155432	F7	51.593	0.882	0.877	0.994	1.176	1.099	1.076
	O00299	Chloride intracellular channel protein 1 OS=Homo sapiens OX=9606 GN=CLIC1 PE=1 SV=4	0.358	Down	0.032382	CLIC1	26.922		0.451	0.634		1.65	1.384
	Q9UBQ6	Exostosin-like 2 OS=Homo sapiens OX=9606 GN=EXTL2 PE=1 SV=1	0.83	Down	0.022105	EXTL2	37.465	0.856	0.869	0.966	1.156	1.031	1.057
	Q9HBI1	Beta-parvin OS=Homo sapiens OX=9606 GN=PARVB PE=1 SV=1	0.528	Down	0.00126025	PARVB	41.714	0.597	0.737	0.694	1.392	1.273	1.178
	P52566	Rho GDP-dissociation inhibitor 2 OS=Homo sapiens OX=9606 GN=ARHGDIB PE=1 SV=3	0.457	Down	0.030498	ARHGDIB	22.988		0.591	0.754		1.367	1.574
	P07737	Profilin-1 OS=Homo sapiens OX=9606 GN=PFN1 PE=1 SV=2	0.343	Down	0.0091617	PFN1	15.054		0.545	0.443		1.434	1.449
	P02652	Apolipoprotein A-II OS=Homo sapiens OX=9606 GN=APOA2 PE=1 SV=1	0.612	Down	0.020982	APOA2	11.175	0.661	0.744	0.849	1.253	1.217	1.213
	P05090	Apolipoprotein D OS=Homo sapiens OX=9606 GN=APOD PE=1 SV=1	0.772	Down	0.0166443	APOD	21.275	0.771	0.942	0.887	1.178	1.066	1.124
	Q9Y490	Talin-1 OS=Homo sapiens OX=9606 GN=TLN1 PE=1 SV=3	0.453	Down	3.5156e-05	TLN1	269.76	0.559	0.62	0.605	1.268	1.363	1.304
	P00491	Purine nucleoside phosphorylase OS=Homo sapiens OX=9606 GN=PNP PE=1 SV=2	0.522	Down	0.044118	PNP	32.118		0.747	0.633		1.173	1.473
	P35916	Vascular endothelial growth factor receptor 3 OS=Homo sapiens OX=9606 GN=FLT4 PE=1 SV=3	1.203	Up	0.039297	FLT4	152.76	1.05	1.143	1.086	1.006	0.827	0.893
	Q13201	Multimerin-1 OS=Homo sapiens OX=9606 GN=MMRN1 PE=1 SV=3	0.774	Down	0.024201	MMRN1	138.11	0.801	0.836	0.962	1.141	1.196	1.02
	Q9H6X2	Anthrax toxin receptor 1 OS=Homo sapiens OX=9606 GN=ANTXR1 PE=1 SV=2	0.742	Down	0.0049163	ANTXR1	62.788	0.872	0.881		1.157	1.205
	P01137	Transforming growth factor beta-1 proprotein OS=Homo sapiens OX=9606 GN=TGFB1 PE=1 SV=2	0.69	Down	0.0107565	TGFB1	44.341	0.843		0.798	1.156		1.221
	P61224	Ras-related protein Rap-1b OS=Homo sapiens OX=9606 GN=RAP1B PE=1 SV=1	0.449	Down	0.00039544	RAP1B	20.825	0.592	0.638	0.622	1.572	1.281	1.274
	P05154	Plasma serine protease inhibitor OS=Homo sapiens OX=9606 GN=SERPINA5 PE=1 SV=3	0.764	Down	0.00139993	SERPINA5	45.674	0.802	0.875	0.832	1.114	1.045	1.124
	Q9NRW1	Ras-related protein Rab-6B OS=Homo sapiens OX=9606 GN=RAB6B PE=1 SV=1	0.653	Down	0.0178767	RAB6B	23.461		0.772	0.74		1.22	1.096
	P02776	Platelet factor 4 OS=Homo sapiens OX=9606 GN=PF4 PE=1 SV=2	0.438	Down	0.00141598	PF4	10.845	0.692	0.568	0.693	1.315	1.726	1.417
	Q16643	Drebrin OS=Homo sapiens OX=9606 GN=DBN1 PE=1 SV=4	0.602	Down	0.026385	DBN1	71.428		0.701	0.805		1.31	1.19
	P08493	Matrix Gla protein OS=Homo sapiens OX=9606 GN=MGP PE=1 SV=2	0.71	Down	0.0064169	MGP	12.353		0.877	0.85		1.188	1.243
	P00488	Coagulation factor XIII A chain OS=Homo sapiens OX=9606 GN=F13A1 PE=1 SV=4	0.713	Down	0.0056777	F13A1	83.266	0.756	0.776	0.887	1.125	1.209	1.058
	Q14019	Coactosin-like protein OS=Homo sapiens OX=9606 GN=COTL1 PE=1 SV=3	0.452	Down	0.0095765	COTL1	15.945	0.574		0.551	1.338		1.151
	P05067	Amyloid-beta precursor protein OS=Homo sapiens OX=9606 GN=APP PE=1 SV=3	0.693	Down	0.032602	APP	86.942	0.792		0.877	1.258		1.15
	P31947	14-3-3 protein sigma OS=Homo sapiens OX=9606 GN=SFN PE=1 SV=1	0.529	Down	0.00088081	SFN	27.774	0.642	0.747	0.607	1.35	1.197	1.229
	Q9UHG3	Prenylcysteine oxidase 1 OS=Homo sapiens OX=9606 GN=PCYOX1 PE=1 SV=3	0.774	Down	0.0057783	PCYOX1	56.639	0.829	0.937	0.932	1.224	1.126	1.137
	P78417	Glutathione S-transferase omega-1 OS=Homo sapiens OX=9606 GN=GSTO1 PE=1 SV=2	0.66	Down	1.51465e-05	GSTO1	27.566	0.798	0.788	0.767	1.188	1.168	1.207
	P06733	Alpha-enolase OS=Homo sapiens OX=9606 GN=ENO1 PE=1 SV=2	0.357	Down	9.5983e-05	ENO1	47.168	0.563	0.565	0.466	1.519	1.45	1.492
	O75083	WD repeat-containing protein 1 OS=Homo sapiens OX=9606 GN=WDR1 PE=1 SV=4	0.467	Down	0.000118418	WDR1	66.193	0.641	0.589	0.649	1.42	1.365	1.238
	Q13642	Four and a half LIM domains protein 1 OS=Homo sapiens OX=9606 GN=FHL1 PE=1 SV=4	0.551	Down	0.0025793	FHL1	36.263	0.753	0.582	0.721	1.159	1.335	1.235
	P00338	L-lactate dehydrogenase A chain OS=Homo sapiens OX=9606 GN=LDHA PE=1 SV=2	0.707	Down	0.00030445	LDHA	36.688	0.782	0.844	0.844	1.164	1.195	1.133
	P21333	Filamin-A OS=Homo sapiens OX=9606 GN=FLNA PE=1 SV=4	0.455	Down	0.00199619	FLNA	280.74	0.533	0.723	0.539	1.23	1.272	1.439
	P23284	Peptidyl-prolyl cis-trans isomerase B OS=Homo sapiens OX=9606 GN=PPIB PE=1 SV=2	0.486	Down	0.0028186	PPIB	23.742	0.597	0.599	0.671	1.28	1.282	1.277
	P05106	Integrin beta-3 OS=Homo sapiens OX=9606 GN=ITGB3 PE=1 SV=2	0.501	Down	0.0126801	ITGB3	87.057	0.483	0.799	0.709	1.5	1.26	1.216
	P30086	Phosphatidylethanolamine-binding protein 1 OS=Homo sapiens OX=9606 GN=PEBP1 PE=1 SV=3	0.712	Down	0.0119588	PEBP1	21.057	0.883	0.731	0.762	1.114	1.214	1.011
	Q14118	Dystroglycan OS=Homo sapiens OX=9606 GN=DAG1 PE=1 SV=2	0.727	Down	0.027699	DAG1	97.44	0.758	0.954	0.836	1.326	1.115	1.065
	P35579	Myosin-9 OS=Homo sapiens OX=9606 GN=MYH9 PE=1 SV=4	0.553	Down	0.00027936	MYH9	226.53	0.675	0.626	0.639	1.158	1.087	1.265
	Q86YW5	Trem-like transcript 1 protein OS=Homo sapiens OX=9606 GN=TREML1 PE=1 SV=2	0.546	Down	0.026455	TREML1	32.678	0.768	0.46	0.758	1.052	1.32	1.263
	P02679	Fibrinogen gamma chain OS=Homo sapiens OX=9606 GN=FGG PE=1 SV=3	1.412	Up	0.046678	FGG	51.511	1.008	1.217	1.121	0.892	0.625	0.853
	O15144	Actin-related protein 2/3 complex subunit 2 OS=Homo sapiens OX=9606 GN=ARPC2 PE=1 SV=1	0.632	Down	0.041318	ARPC2	34.333	0.818		0.674	1.17		1.19
	P20023	Complement receptor type 2 OS=Homo sapiens OX=9606 GN=CR2 PE=1 SV=2	1.254	Up	0.021624	CR2	112.91	1.068	1.264	1.051	0.895	0.878	0.925
	P27797	Calreticulin OS=Homo sapiens OX=9606 GN=CALR PE=1 SV=1	0.564	Down	0.000176683	CALR	48.141	0.688	0.755	0.669	1.286	1.197	1.265
	P35542	Serum amyloid A-4 protein OS=Homo sapiens OX=9606 GN=SAA4 PE=1 SV=2	0.809	Down	0.0025761	SAA4	14.746	0.865	0.952	0.93	1.128	1.108	1.159
	Q08495	Dematin OS=Homo sapiens OX=9606 GN=DMTN PE=1 SV=3	0.603	Down	0.024024	DMTN	45.514	0.699	0.785		1.298	1.163
	P04406	Glyceraldehyde-3-phosphate dehydrogenase OS=Homo sapiens OX=9606 GN=GAPDH PE=1 SV=3	0.698	Down	0.0071216	GAPDH	36.053	0.918	0.722	0.846	1.162	1.216	1.182
	Q8IZ41	Ras and EF-hand domain-containing protein OS=Homo sapiens OX=9606 GN=RASEF PE=1 SV=1	1.202	Up	0.033583	RASEF	82.878	0.992	1.148	1.071	0.929	0.822	0.921
	P47756	F-actin-capping protein subunit beta OS=Homo sapiens OX=9606 GN=CAPZB PE=1 SV=4	0.466	Down	0.0162372	CAPZB	31.35	0.522		0.581	1.282		1.087
	Q8WTR7	Zinc finger protein 473 OS=Homo sapiens OX=9606 GN=ZNF473 PE=1 SV=1	0.759	Down	0.015261	ZNF473	100.18	0.906	0.821	0.82	1.041	1.252	1.062
	Q15942	Zyxin OS=Homo sapiens OX=9606 GN=ZYX PE=1 SV=1	0.495	Down	0.000122584	ZYX	61.277	0.69	0.666	0.591	1.294	1.338	1.3
	P09486	SPARC OS=Homo sapiens OX=9606 GN=SPARC PE=1 SV=1	0.714	Down	0.0096621	SPARC	34.632	0.872	0.865	0.715	1.07	1.193	1.169
	O95497	Pantetheinase OS=Homo sapiens OX=9606 GN=VNN1 PE=1 SV=2	1.386	Up	0.00065606	VNN1	57.011	1.216	1.342	1.309	0.941	0.9	0.949
	P50395	Rab GDP dissociation inhibitor beta OS=Homo sapiens OX=9606 GN=GDI2 PE=1 SV=2	0.681	Down	0.00075909	GDI2	50.663	0.802	0.767	0.858	1.23	1.204	1.129
	P04275	von Willebrand factor OS=Homo sapiens OX=9606 GN=VWF PE=1 SV=4	1.547	Up	0.0118984	VWF	309.26	1.033	1.255	1.416	0.833	0.816	0.745
	P06732	Creatine kinase M-type OS=Homo sapiens OX=9606 GN=CKM PE=1 SV=2	0.744	Down	0.037764	CKM	43.101	0.695	0.771	0.966	1.043	1.102	1.124
	P26038	Moesin OS=Homo sapiens OX=9606 GN=MSN PE=1 SV=3	0.606	Down	0.00044065	MSN	67.819	0.71	0.794	0.758	1.331	1.2	1.203
biological regulation	P02656	Apolipoprotein C-III OS=Homo sapiens OX=9606 GN=APOC3 PE=1 SV=1	1.809	Up	0.0048191	APOC3	10.852	1.271	1.405	1.647	0.875	0.827	0.688
	P30101	Protein disulfide-isomerase A3 OS=Homo sapiens OX=9606 GN=PDIA3 PE=1 SV=4	0.526	Down	5.7692e-07	PDIA3	56.782	0.67	0.696	0.67	1.303	1.284	1.287
	P02675	Fibrinogen beta chain OS=Homo sapiens OX=9606 GN=FGB PE=1 SV=2	1.357	Up	0.039178	FGB	55.928	0.999	1.187	1.093	0.902	0.67	0.844
	P02741	C-reactive protein OS=Homo sapiens OX=9606 GN=CRP PE=1 SV=1	2.295	Up	0.0042845	CRP	25.038	1.972	1.8	1.363	0.625	0.773	0.839
	P10599	Thioredoxin OS=Homo sapiens OX=9606 GN=TXN PE=1 SV=3	0.606	Down	0.0020975	TXN	11.737	0.804	0.803	0.662	1.218	1.203	1.323
	P02751	Fibronectin OS=Homo sapiens OX=9606 GN=FN1 PE=1 SV=5	1.203	Up	0.0050845	FN1	272.32	1.001	1.03	1.074	0.869	0.894	0.818
	P02647	Apolipoprotein A-I OS=Homo sapiens OX=9606 GN=APOA1 PE=1 SV=1	0.596	Down	0.0022239	APOA1	30.777	0.64	0.808	0.753	1.287	1.166	1.239
	P59998	Actin-related protein 2/3 complex subunit 4 OS=Homo sapiens OX=9606 GN=ARPC4 PE=1 SV=3	0.505	Down	0.003538	ARPC4	19.667	0.66	0.694		1.384	1.298
	P11362	Fibroblast growth factor receptor 1 OS=Homo sapiens OX=9606 GN=FGFR1 PE=1 SV=3	0.804	Down	0.047717	FGFR1	91.867		0.865	0.925		1.154	1.073
	P11142	Heat shock cognate 71 kDa protein OS=Homo sapiens OX=9606 GN=HSPA8 PE=1 SV=1	0.525	Down	0.00100258	HSPA8	70.897	0.748	0.591	0.666	1.237	1.356	1.225
	Q9BY67	Cell adhesion molecule 1 OS=Homo sapiens OX=9606 GN=CADM1 PE=1 SV=2	0.766	Down	0.0193435	CADM1	48.509	0.922	0.919	0.916	1.247	1.112	1.241
	P00441	Superoxide dismutase [Cu-Zn] OS=Homo sapiens OX=9606 GN=SOD1 PE=1 SV=2	0.675	Down	0.00023553	SOD1	15.936	0.794	0.775	0.857	1.21	1.203	1.179
	O43707	Alpha-actinin-4 OS=Homo sapiens OX=9606 GN=ACTN4 PE=1 SV=2	0.526	Down	0.022379	ACTN4	104.85	0.627		0.708	1.367		1.173
	Q9HCN6	Platelet glycoprotein VI OS=Homo sapiens OX=9606 GN=GP6 PE=1 SV=4	0.58	Down	0.0040389	GP6	36.866		0.728	0.698		1.264	1.196
	P62258	14-3-3 protein epsilon OS=Homo sapiens OX=9606 GN=YWHAE PE=1 SV=1	0.491	Down	0.00065933	YWHAE	29.174	0.582	0.614	0.667	1.422	1.223	1.153
	P14780	Matrix metalloproteinase-9 OS=Homo sapiens OX=9606 GN=MMP9 PE=1 SV=3	0.824	Down	0.037497	MMP9	78.457	0.923	0.948	0.799	1.013	1.145	1.084
	Q12884	Prolyl endopeptidase FAP OS=Homo sapiens OX=9606 GN=FAP PE=1 SV=5	0.808	Down	0.0127249	FAP	87.711	1.009	0.892	0.894	1.113	1.221	1.127
	Q01518	Adenylyl cyclase-associated protein 1 OS=Homo sapiens OX=9606 GN=CAP1 PE=1 SV=5	0.552	Down	0.0057167	CAP1	51.901	0.742	0.55	0.782	1.222	1.31	1.222
	P19021	Peptidyl-glycine alpha-amidating monooxygenase OS=Homo sapiens OX=9606 GN=PAM PE=1 SV=2	0.773	Down	0.039661	PAM	108.33	0.846	0.908		1.179	1.09
	Q06830	Peroxiredoxin-1 OS=Homo sapiens OX=9606 GN=PRDX1 PE=1 SV=1	0.619	Down	0.003862	PRDX1	22.11		0.747	0.705		1.164	1.182
	P54764	Ephrin type-A receptor 4 OS=Homo sapiens OX=9606 GN=EPHA4 PE=1 SV=1	0.812	Down	0.025377	EPHA4	109.86	0.925	0.964	0.869	1.119	1.039	1.24
	P30740	Leukocyte elastase inhibitor OS=Homo sapiens OX=9606 GN=SERPINB1 PE=1 SV=1	0.442	Down	0.00044079	SERPINB1	42.741	0.622	0.59	0.589	1.425	1.483	1.167
	O00151	PDZ and LIM domain protein 1 OS=Homo sapiens OX=9606 GN=PDLIM1 PE=1 SV=4	0.426	Down	0.00173557	PDLIM1	36.071	0.676	0.479	0.66	1.331	1.491	1.443
	Q9NPH3	Interleukin-1 receptor accessory protein OS=Homo sapiens OX=9606 GN=IL1RAP PE=1 SV=2	0.82	Down	0.00027748	IL1RAP	65.418	0.916	0.886	0.921	1.101	1.089	1.131
	P31946	14-3-3 protein beta/alpha OS=Homo sapiens OX=9606 GN=YWHAB PE=1 SV=3	0.498	Down	0.02392	YWHAB	28.082		0.688	0.578		1.185	1.355
	P20851	C4b-binding protein beta chain OS=Homo sapiens OX=9606 GN=C4BPB PE=1 SV=1	1.289	Up	0.00118061	C4BPB	28.357	1.192	1.183	1.104	0.933	0.877	0.89
	P68133	Actin, alpha skeletal muscle OS=Homo sapiens OX=9606 GN=ACTA1 PE=1 SV=1	0.391	Down	0.000175726	ACTA1	42.051	0.579	0.526	0.542	1.554	1.406	1.25
	P61981	14-3-3 protein gamma OS=Homo sapiens OX=9606 GN=YWHAG PE=1 SV=2	0.427	Down	0.0186026	YWHAG	28.302	0.695	0.593	0.461	1.36	1.36	1.373
	Q9H299	SH3 domain-binding glutamic acid-rich-like protein 3 OS=Homo sapiens OX=9606 GN=SH3BGRL3 PE=1 SV=1	0.384	Down	0.000102159	SH3BGRL3	10.438	0.526	0.533	0.574	1.263	1.484	1.501
	P50552	Vasodilator-stimulated phosphoprotein OS=Homo sapiens OX=9606 GN=VASP PE=1 SV=3	0.577	Down	0.0060011	VASP	39.829	0.764	0.704		1.287	1.255
	P18065	Insulin-like growth factor-binding protein 2 OS=Homo sapiens OX=9606 GN=IGFBP2 PE=1 SV=2	0.803	Down	0.0181551	IGFBP2	34.814	0.776	0.855	0.84	1.111	0.941	1.025
	Q9UEW3	Macrophage receptor MARCO OS=Homo sapiens OX=9606 GN=MARCO PE=1 SV=1	1.214	Up	0.039481	MARCO	52.657	1.036	1.122	1.049	0.972	0.788	0.881
	P04075	Fructose-bisphosphate aldolase A OS=Homo sapiens OX=9606 GN=ALDOA PE=1 SV=2	0.571	Down	4.4575e-05	ALDOA	39.42	0.692	0.737	0.678	1.253	1.246	1.189
	P23528	Cofilin-1 OS=Homo sapiens OX=9606 GN=CFL1 PE=1 SV=3	0.396	Down	1.96899e-05	CFL1	18.502	0.508	0.57	0.555	1.4	1.402	1.325
	P11021	Endoplasmic reticulum chaperone BiP OS=Homo sapiens OX=9606 GN=HSPA5 PE=1 SV=2	0.823	Down	0.00026116	HSPA5	72.332	0.913	0.915	0.888	1.122	1.074	1.105
	P62987	Ubiquitin-60S ribosomal protein L40 OS=Homo sapiens OX=9606 GN=UBA52 PE=1 SV=2	0.623	Down	0.00136194	UBA52	14.728		0.778	0.788		1.237	1.278
	P18428	Lipopolysaccharide-binding protein OS=Homo sapiens OX=9606 GN=LBP PE=1 SV=3	1.311	Up	0.0024008	LBP	53.383	1.18	1.241	1.097	0.913	0.905	0.865
	P18206	Vinculin OS=Homo sapiens OX=9606 GN=VCL PE=1 SV=4	0.461	Down	0.0010004	VCL	123.8	0.629	0.623	0.631	1.428	1.321	1.337
	P26447	Protein S100-A4 OS=Homo sapiens OX=9606 GN=S100A4 PE=1 SV=1	0.597	Down	0.002737	S100A4	11.728		0.746	0.78		1.297	1.258
	P07237	Protein disulfide-isomerase OS=Homo sapiens OX=9606 GN=P4HB PE=1 SV=3	0.75	Down	0.00092487	P4HB	57.116	0.872	0.866	0.806	1.17	1.088	1.134
	P55072	Transitional endoplasmic reticulum ATPase OS=Homo sapiens OX=9606 GN=VCP PE=1 SV=4	0.807	Down	0.0033597	VCP	89.321	0.862	0.849		1.071	1.05
	P12814	Alpha-actinin-1 OS=Homo sapiens OX=9606 GN=ACTN1 PE=1 SV=2	0.364	Down	3.9426e-05	ACTN1	103.06	0.552	0.547	0.478	1.507	1.426	1.403
	Q14766	Latent-transforming growth factor beta-binding protein 1 OS=Homo sapiens OX=9606 GN=LTBP1 PE=1 SV=4	0.548	Down	0.000162539	LTBP1	186.79	0.718	0.711	0.739	1.25	1.276	1.432
	Q99497	Protein/nucleic acid deglycase DJ-1 OS=Homo sapiens OX=9606 GN=PARK7 PE=1 SV=2	0.566	Down	0.000175907	PARK7	19.891	0.675	0.754	0.696	1.297	1.189	1.268
	P08833	Insulin-like growth factor-binding protein 1 OS=Homo sapiens OX=9606 GN=IGFBP1 PE=1 SV=1	0.752	Down	0.0137832	IGFBP1	27.903	0.824	0.867		1.099	1.149
	P62942	Peptidyl-prolyl cis-trans isomerase FKBP1A OS=Homo sapiens OX=9606 GN=FKBP1A PE=1 SV=2	0.525	Down	0.00155672	FKBP1A	11.951	0.655	0.601	0.784	1.26	1.381	1.247
	P04792	Heat shock protein beta-1 OS=Homo sapiens OX=9606 GN=HSPB1 PE=1 SV=2	0.624	Down	0.036744	HSPB1	22.782	0.715		0.755	1.178		1.176
	P08567	Pleckstrin OS=Homo sapiens OX=9606 GN=PLEK PE=1 SV=3	0.49	Down	0.00080075	PLEK	40.124	0.718	0.619	0.557	1.251	1.362	1.254
	P54289	Voltage-dependent calcium channel subunit alpha-2/delta-1 OS=Homo sapiens OX=9606 GN=CACNA2D1 PE=1 SV=3	1.337	Up	0.017415	CACNA2D1	124.57	1.282	1.25	1.171	0.811	1.035	0.923
	P09211	Glutathione S-transferase P OS=Homo sapiens OX=9606 GN=GSTP1 PE=1 SV=2	0.544	Down	0.000159701	GSTP1	23.356	0.66	0.751	0.659	1.276	1.282	1.246
	P00918	Carbonic anhydrase 2 OS=Homo sapiens OX=9606 GN=CA2 PE=1 SV=2	0.791	Down	0.032803	CA2	29.246	0.968	0.844	0.811	0.998	1.149	1.168
	Q9BXJ4	Complement C1q tumor necrosis factor-related protein 3 OS=Homo sapiens OX=9606 GN=C1QTNF3 PE=1 SV=1	0.827	Down	0.0082368	C1QTNF3	26.994	0.872	0.924	0.939	1.089	1.169	1.049
	Q15404	Ras suppressor protein 1 OS=Homo sapiens OX=9606 GN=RSU1 PE=1 SV=3	0.507	Down	0.0038611	RSU1	31.54	0.716	0.641	0.623	1.306	1.305	1.297
	P01860	Immunoglobulin heavy constant gamma 3 OS=Homo sapiens OX=9606 GN=IGHG3 PE=1 SV=2	0.719	Down	0.0022971	IGHG3	41.287	0.802	0.896	0.903	1.277	1.171	1.172
	Q9ULV4	Coronin-1C OS=Homo sapiens OX=9606 GN=CORO1C PE=1 SV=1	0.495	Down	0.0031379	CORO1C	53.248		0.624	0.675		1.306	1.316
	O96006	Zinc finger BED domain-containing protein 1 OS=Homo sapiens OX=9606 GN=ZBED1 PE=1 SV=1	0.621	Down	0.0028614	ZBED1	78.155	0.782		0.779	1.225		1.289
	P13727	Bone marrow proteoglycan OS=Homo sapiens OX=9606 GN=PRG2 PE=1 SV=2	0.818	Down	0.00047715	PRG2	25.205	0.893	0.874	0.867	1.085	1.038	1.098
	P02775	Platelet basic protein OS=Homo sapiens OX=9606 GN=PPBP PE=1 SV=3	0.477	Down	0.00015949	PPBP	13.894	0.618	0.631	0.712	1.435	1.293	1.381
	P63104	14-3-3 protein zeta/delta OS=Homo sapiens OX=9606 GN=YWHAZ PE=1 SV=1	0.353	Down	0.0054374	YWHAZ	27.745	0.576	0.509	0.442	1.471	1.41	1.443
	Q14247	Src substrate cortactin OS=Homo sapiens OX=9606 GN=CTTN PE=1 SV=2	0.327	Down	0.00166476	CTTN	61.585	0.497	0.488		1.575	1.44
	P61158	Actin-related protein 3 OS=Homo sapiens OX=9606 GN=ACTR3 PE=1 SV=3	0.396	Down	2.1472e-05	ACTR3	47.371	0.555	0.595	0.533	1.489	1.377	1.381
	P63261	Actin, cytoplasmic 2 OS=Homo sapiens OX=9606 GN=ACTG1 PE=1 SV=1	0.549	Down	0.00156265	ACTG1	41.792	0.788	0.653	0.631	1.333	1.267	1.171
	Q86UX7	Fermitin family homolog 3 OS=Homo sapiens OX=9606 GN=FERMT3 PE=1 SV=1	0.577	Down	0.00147958	FERMT3	75.952	0.667	0.731	0.792	1.397	1.197	1.204
	P06744	Glucose-6-phosphate isomerase OS=Homo sapiens OX=9606 GN=GPI PE=1 SV=4	0.612	Down	0.0135393	GPI	63.146	0.824		0.737	1.296		1.256
	Q8N6C8	Leukocyte immunoglobulin-like receptor subfamily A member 3 OS=Homo sapiens OX=9606 GN=LILRA3 PE=1 SV=3	0.72	Down	0.049598	LILRA3	47.471	0.979	0.75	0.879	1.214	1.203	1.206
	P08603	Complement factor H OS=Homo sapiens OX=9606 GN=CFH PE=1 SV=4	1.269	Up	0.0074639	CFH	139.09	1.241	1.103	1.09	0.91	0.863	0.933
	P62937	Peptidyl-prolyl cis-trans isomerase A OS=Homo sapiens OX=9606 GN=PPIA PE=1 SV=2	0.426	Down	5.8334e-05	PPIA	18.012	0.627	0.559	0.602	1.429	1.462	1.309
	P31146	Coronin-1A OS=Homo sapiens OX=9606 GN=CORO1A PE=1 SV=4	0.47	Down	0.00030469	CORO1A	51.026	0.614	0.626	0.569	1.141	1.327	1.377
	P08709	Coagulation factor VII OS=Homo sapiens OX=9606 GN=F7 PE=1 SV=1	0.822	Down	0.0155432	F7	51.593	0.882	0.877	0.994	1.176	1.099	1.076
	O00299	Chloride intracellular channel protein 1 OS=Homo sapiens OX=9606 GN=CLIC1 PE=1 SV=4	0.358	Down	0.032382	CLIC1	26.922		0.451	0.634		1.65	1.384
	Q9HBI1	Beta-parvin OS=Homo sapiens OX=9606 GN=PARVB PE=1 SV=1	0.528	Down	0.00126025	PARVB	41.714	0.597	0.737	0.694	1.392	1.273	1.178
	P52566	Rho GDP-dissociation inhibitor 2 OS=Homo sapiens OX=9606 GN=ARHGDIB PE=1 SV=3	0.457	Down	0.030498	ARHGDIB	22.988		0.591	0.754		1.367	1.574
	P07737	Profilin-1 OS=Homo sapiens OX=9606 GN=PFN1 PE=1 SV=2	0.343	Down	0.0091617	PFN1	15.054		0.545	0.443		1.434	1.449
	P04003	C4b-binding protein alpha chain OS=Homo sapiens OX=9606 GN=C4BPA PE=1 SV=2	1.272	Up	0.00069865	C4BPA	67.033	1.184	1.192	1.106	0.924	0.898	0.916
	P02652	Apolipoprotein A-II OS=Homo sapiens OX=9606 GN=APOA2 PE=1 SV=1	0.612	Down	0.020982	APOA2	11.175	0.661	0.744	0.849	1.253	1.217	1.213
	P05090	Apolipoprotein D OS=Homo sapiens OX=9606 GN=APOD PE=1 SV=1	0.772	Down	0.0166443	APOD	21.275	0.771	0.942	0.887	1.178	1.066	1.124
	Q9Y490	Talin-1 OS=Homo sapiens OX=9606 GN=TLN1 PE=1 SV=3	0.453	Down	3.5156e-05	TLN1	269.76	0.559	0.62	0.605	1.268	1.363	1.304
	Q15828	Cystatin-M OS=Homo sapiens OX=9606 GN=CST6 PE=1 SV=1	0.797	Down	0.049264	CST6	16.511		0.765	0.848		1.001	1.024
	P00491	Purine nucleoside phosphorylase OS=Homo sapiens OX=9606 GN=PNP PE=1 SV=2	0.522	Down	0.044118	PNP	32.118		0.747	0.633		1.173	1.473
	P35916	Vascular endothelial growth factor receptor 3 OS=Homo sapiens OX=9606 GN=FLT4 PE=1 SV=3	1.203	Up	0.039297	FLT4	152.76	1.05	1.143	1.086	1.006	0.827	0.893
	Q13201	Multimerin-1 OS=Homo sapiens OX=9606 GN=MMRN1 PE=1 SV=3	0.774	Down	0.024201	MMRN1	138.11	0.801	0.836	0.962	1.141	1.196	1.02
	Q9H6X2	Anthrax toxin receptor 1 OS=Homo sapiens OX=9606 GN=ANTXR1 PE=1 SV=2	0.742	Down	0.0049163	ANTXR1	62.788	0.872	0.881		1.157	1.205
	P01137	Transforming growth factor beta-1 proprotein OS=Homo sapiens OX=9606 GN=TGFB1 PE=1 SV=2	0.69	Down	0.0107565	TGFB1	44.341	0.843		0.798	1.156		1.221
	P61224	Ras-related protein Rap-1b OS=Homo sapiens OX=9606 GN=RAP1B PE=1 SV=1	0.449	Down	0.00039544	RAP1B	20.825	0.592	0.638	0.622	1.572	1.281	1.274
	P05154	Plasma serine protease inhibitor OS=Homo sapiens OX=9606 GN=SERPINA5 PE=1 SV=3	0.764	Down	0.00139993	SERPINA5	45.674	0.802	0.875	0.832	1.114	1.045	1.124
	Q9NRW1	Ras-related protein Rab-6B OS=Homo sapiens OX=9606 GN=RAB6B PE=1 SV=1	0.653	Down	0.0178767	RAB6B	23.461		0.772	0.74		1.22	1.096
	P02776	Platelet factor 4 OS=Homo sapiens OX=9606 GN=PF4 PE=1 SV=2	0.438	Down	0.00141598	PF4	10.845	0.692	0.568	0.693	1.315	1.726	1.417
	Q16643	Drebrin OS=Homo sapiens OX=9606 GN=DBN1 PE=1 SV=4	0.602	Down	0.026385	DBN1	71.428		0.701	0.805		1.31	1.19
	P08493	Matrix Gla protein OS=Homo sapiens OX=9606 GN=MGP PE=1 SV=2	0.71	Down	0.0064169	MGP	12.353		0.877	0.85		1.188	1.243
	P00488	Coagulation factor XIII A chain OS=Homo sapiens OX=9606 GN=F13A1 PE=1 SV=4	0.713	Down	0.0056777	F13A1	83.266	0.756	0.776	0.887	1.125	1.209	1.058
	P05067	Amyloid-beta precursor protein OS=Homo sapiens OX=9606 GN=APP PE=1 SV=3	0.693	Down	0.032602	APP	86.942	0.792		0.877	1.258		1.15
	P31947	14-3-3 protein sigma OS=Homo sapiens OX=9606 GN=SFN PE=1 SV=1	0.529	Down	0.00088081	SFN	27.774	0.642	0.747	0.607	1.35	1.197	1.229
	P78417	Glutathione S-transferase omega-1 OS=Homo sapiens OX=9606 GN=GSTO1 PE=1 SV=2	0.66	Down	1.51465e-05	GSTO1	27.566	0.798	0.788	0.767	1.188	1.168	1.207
	P06733	Alpha-enolase OS=Homo sapiens OX=9606 GN=ENO1 PE=1 SV=2	0.357	Down	9.5983e-05	ENO1	47.168	0.563	0.565	0.466	1.519	1.45	1.492
	O75083	WD repeat-containing protein 1 OS=Homo sapiens OX=9606 GN=WDR1 PE=1 SV=4	0.467	Down	0.000118418	WDR1	66.193	0.641	0.589	0.649	1.42	1.365	1.238
	Q13642	Four and a half LIM domains protein 1 OS=Homo sapiens OX=9606 GN=FHL1 PE=1 SV=4	0.551	Down	0.0025793	FHL1	36.263	0.753	0.582	0.721	1.159	1.335	1.235
	P00338	L-lactate dehydrogenase A chain OS=Homo sapiens OX=9606 GN=LDHA PE=1 SV=2	0.707	Down	0.00030445	LDHA	36.688	0.782	0.844	0.844	1.164	1.195	1.133
	P11226	Mannose-binding protein C OS=Homo sapiens OX=9606 GN=MBL2 PE=1 SV=2	0.746	Down	0.0104178	MBL2	26.143	0.864	0.812	0.785	1.228	1.038	1.031
	P21333	Filamin-A OS=Homo sapiens OX=9606 GN=FLNA PE=1 SV=4	0.455	Down	0.00199619	FLNA	280.74	0.533	0.723	0.539	1.23	1.272	1.439
	P23284	Peptidyl-prolyl cis-trans isomerase B OS=Homo sapiens OX=9606 GN=PPIB PE=1 SV=2	0.486	Down	0.0028186	PPIB	23.742	0.597	0.599	0.671	1.28	1.282	1.277
	P05106	Integrin beta-3 OS=Homo sapiens OX=9606 GN=ITGB3 PE=1 SV=2	0.501	Down	0.0126801	ITGB3	87.057	0.483	0.799	0.709	1.5	1.26	1.216
	P30086	Phosphatidylethanolamine-binding protein 1 OS=Homo sapiens OX=9606 GN=PEBP1 PE=1 SV=3	0.712	Down	0.0119588	PEBP1	21.057	0.883	0.731	0.762	1.114	1.214	1.011
	Q14118	Dystroglycan OS=Homo sapiens OX=9606 GN=DAG1 PE=1 SV=2	0.727	Down	0.027699	DAG1	97.44	0.758	0.954	0.836	1.326	1.115	1.065
	P35579	Myosin-9 OS=Homo sapiens OX=9606 GN=MYH9 PE=1 SV=4	0.553	Down	0.00027936	MYH9	226.53	0.675	0.626	0.639	1.158	1.087	1.265
	Q03591	Complement factor H-related protein 1 OS=Homo sapiens OX=9606 GN=CFHR1 PE=1 SV=2	1.76	Up	0.0177565	CFHR1	37.65	1.388	1.649	1.184	0.76	0.666	0.972
	Q86YW5	Trem-like transcript 1 protein OS=Homo sapiens OX=9606 GN=TREML1 PE=1 SV=2	0.546	Down	0.026455	TREML1	32.678	0.768	0.46	0.758	1.052	1.32	1.263
	P02679	Fibrinogen gamma chain OS=Homo sapiens OX=9606 GN=FGG PE=1 SV=3	1.412	Up	0.046678	FGG	51.511	1.008	1.217	1.121	0.892	0.625	0.853
	O15144	Actin-related protein 2/3 complex subunit 2 OS=Homo sapiens OX=9606 GN=ARPC2 PE=1 SV=1	0.632	Down	0.041318	ARPC2	34.333	0.818		0.674	1.17		1.19
	P20023	Complement receptor type 2 OS=Homo sapiens OX=9606 GN=CR2 PE=1 SV=2	1.254	Up	0.021624	CR2	112.91	1.068	1.264	1.051	0.895	0.878	0.925
	Q14847	LIM and SH3 domain protein 1 OS=Homo sapiens OX=9606 GN=LASP1 PE=1 SV=2	0.446	Down	0.0020354	LASP1	29.717		0.631	0.59		1.35	1.389
	P27797	Calreticulin OS=Homo sapiens OX=9606 GN=CALR PE=1 SV=1	0.564	Down	0.000176683	CALR	48.141	0.688	0.755	0.669	1.286	1.197	1.265
	Q08495	Dematin OS=Homo sapiens OX=9606 GN=DMTN PE=1 SV=3	0.603	Down	0.024024	DMTN	45.514	0.699	0.785		1.298	1.163
	P04406	Glyceraldehyde-3-phosphate dehydrogenase OS=Homo sapiens OX=9606 GN=GAPDH PE=1 SV=3	0.698	Down	0.0071216	GAPDH	36.053	0.918	0.722	0.846	1.162	1.216	1.182
	Q8IZ41	Ras and EF-hand domain-containing protein OS=Homo sapiens OX=9606 GN=RASEF PE=1 SV=1	1.202	Up	0.033583	RASEF	82.878	0.992	1.148	1.071	0.929	0.822	0.921
	P47756	F-actin-capping protein subunit beta OS=Homo sapiens OX=9606 GN=CAPZB PE=1 SV=4	0.466	Down	0.0162372	CAPZB	31.35	0.522		0.581	1.282		1.087
	Q8WTR7	Zinc finger protein 473 OS=Homo sapiens OX=9606 GN=ZNF473 PE=1 SV=1	0.759	Down	0.015261	ZNF473	100.18	0.906	0.821	0.82	1.041	1.252	1.062
	Q15942	Zyxin OS=Homo sapiens OX=9606 GN=ZYX PE=1 SV=1	0.495	Down	0.000122584	ZYX	61.277	0.69	0.666	0.591	1.294	1.338	1.3
	P09486	SPARC OS=Homo sapiens OX=9606 GN=SPARC PE=1 SV=1	0.714	Down	0.0096621	SPARC	34.632	0.872	0.865	0.715	1.07	1.193	1.169
	O95497	Pantetheinase OS=Homo sapiens OX=9606 GN=VNN1 PE=1 SV=2	1.386	Up	0.00065606	VNN1	57.011	1.216	1.342	1.309	0.941	0.9	0.949
	P50395	Rab GDP dissociation inhibitor beta OS=Homo sapiens OX=9606 GN=GDI2 PE=1 SV=2	0.681	Down	0.00075909	GDI2	50.663	0.802	0.767	0.858	1.23	1.204	1.129
	P04275	von Willebrand factor OS=Homo sapiens OX=9606 GN=VWF PE=1 SV=4	1.547	Up	0.0118984	VWF	309.26	1.033	1.255	1.416	0.833	0.816	0.745
	P26038	Moesin OS=Homo sapiens OX=9606 GN=MSN PE=1 SV=3	0.606	Down	0.00044065	MSN	67.819	0.71	0.794	0.758	1.331	1.2	1.203
response to stimulus	P02656	Apolipoprotein C-III OS=Homo sapiens OX=9606 GN=APOC3 PE=1 SV=1	1.809	Up	0.0048191	APOC3	10.852	1.271	1.405	1.647	0.875	0.827	0.688
	P17066	Heat shock 70 kDa protein 6 OS=Homo sapiens OX=9606 GN=HSPA6 PE=1 SV=2	0.812	Down	0.0046637	HSPA6	71.027		0.882	0.901		1.109	1.088
	P30101	Protein disulfide-isomerase A3 OS=Homo sapiens OX=9606 GN=PDIA3 PE=1 SV=4	0.526	Down	5.7692e-07	PDIA3	56.782	0.67	0.696	0.67	1.303	1.284	1.287
	P02675	Fibrinogen beta chain OS=Homo sapiens OX=9606 GN=FGB PE=1 SV=2	1.357	Up	0.039178	FGB	55.928	0.999	1.187	1.093	0.902	0.67	0.844
	P02741	C-reactive protein OS=Homo sapiens OX=9606 GN=CRP PE=1 SV=1	2.295	Up	0.0042845	CRP	25.038	1.972	1.8	1.363	0.625	0.773	0.839
	P14618	Pyruvate kinase PKM OS=Homo sapiens OX=9606 GN=PKM PE=1 SV=4	0.609	Down	1.1517e-07	PKM	57.936	0.756	0.747	0.747	1.241	1.236	1.218
	P10599	Thioredoxin OS=Homo sapiens OX=9606 GN=TXN PE=1 SV=3	0.606	Down	0.0020975	TXN	11.737	0.804	0.803	0.662	1.218	1.203	1.323
	P02751	Fibronectin OS=Homo sapiens OX=9606 GN=FN1 PE=1 SV=5	1.203	Up	0.0050845	FN1	272.32	1.001	1.03	1.074	0.869	0.894	0.818
	P02647	Apolipoprotein A-I OS=Homo sapiens OX=9606 GN=APOA1 PE=1 SV=1	0.596	Down	0.0022239	APOA1	30.777	0.64	0.808	0.753	1.287	1.166	1.239
	P59998	Actin-related protein 2/3 complex subunit 4 OS=Homo sapiens OX=9606 GN=ARPC4 PE=1 SV=3	0.505	Down	0.003538	ARPC4	19.667	0.66	0.694		1.384	1.298
	P11362	Fibroblast growth factor receptor 1 OS=Homo sapiens OX=9606 GN=FGFR1 PE=1 SV=3	0.804	Down	0.047717	FGFR1	91.867		0.865	0.925		1.154	1.073
	P11142	Heat shock cognate 71 kDa protein OS=Homo sapiens OX=9606 GN=HSPA8 PE=1 SV=1	0.525	Down	0.00100258	HSPA8	70.897	0.748	0.591	0.666	1.237	1.356	1.225
	Q9BY67	Cell adhesion molecule 1 OS=Homo sapiens OX=9606 GN=CADM1 PE=1 SV=2	0.766	Down	0.0193435	CADM1	48.509	0.922	0.919	0.916	1.247	1.112	1.241
	P00441	Superoxide dismutase [Cu-Zn] OS=Homo sapiens OX=9606 GN=SOD1 PE=1 SV=2	0.675	Down	0.00023553	SOD1	15.936	0.794	0.775	0.857	1.21	1.203	1.179
	O43707	Alpha-actinin-4 OS=Homo sapiens OX=9606 GN=ACTN4 PE=1 SV=2	0.526	Down	0.022379	ACTN4	104.85	0.627		0.708	1.367		1.173
	Q9HCN6	Platelet glycoprotein VI OS=Homo sapiens OX=9606 GN=GP6 PE=1 SV=4	0.58	Down	0.0040389	GP6	36.866		0.728	0.698		1.264	1.196
	P62258	14-3-3 protein epsilon OS=Homo sapiens OX=9606 GN=YWHAE PE=1 SV=1	0.491	Down	0.00065933	YWHAE	29.174	0.582	0.614	0.667	1.422	1.223	1.153
	Q9UBW5	Bridging integrator 2 OS=Homo sapiens OX=9606 GN=BIN2 PE=1 SV=3	0.421	Down	0.0020629	BIN2	61.874	0.509	0.657	0.511	1.543	1.294	1.142
	P14780	Matrix metalloproteinase-9 OS=Homo sapiens OX=9606 GN=MMP9 PE=1 SV=3	0.824	Down	0.037497	MMP9	78.457	0.923	0.948	0.799	1.013	1.145	1.084
	Q01518	Adenylyl cyclase-associated protein 1 OS=Homo sapiens OX=9606 GN=CAP1 PE=1 SV=5	0.552	Down	0.0057167	CAP1	51.901	0.742	0.55	0.782	1.222	1.31	1.222
	P19021	Peptidyl-glycine alpha-amidating monooxygenase OS=Homo sapiens OX=9606 GN=PAM PE=1 SV=2	0.773	Down	0.039661	PAM	108.33	0.846	0.908		1.179	1.09
	Q06830	Peroxiredoxin-1 OS=Homo sapiens OX=9606 GN=PRDX1 PE=1 SV=1	0.619	Down	0.003862	PRDX1	22.11		0.747	0.705		1.164	1.182
	P54764	Ephrin type-A receptor 4 OS=Homo sapiens OX=9606 GN=EPHA4 PE=1 SV=1	0.812	Down	0.025377	EPHA4	109.86	0.925	0.964	0.869	1.119	1.039	1.24
	P30740	Leukocyte elastase inhibitor OS=Homo sapiens OX=9606 GN=SERPINB1 PE=1 SV=1	0.442	Down	0.00044079	SERPINB1	42.741	0.622	0.59	0.589	1.425	1.483	1.167
	O00151	PDZ and LIM domain protein 1 OS=Homo sapiens OX=9606 GN=PDLIM1 PE=1 SV=4	0.426	Down	0.00173557	PDLIM1	36.071	0.676	0.479	0.66	1.331	1.491	1.443
	Q9NPH3	Interleukin-1 receptor accessory protein OS=Homo sapiens OX=9606 GN=IL1RAP PE=1 SV=2	0.82	Down	0.00027748	IL1RAP	65.418	0.916	0.886	0.921	1.101	1.089	1.131
	P31946	14-3-3 protein beta/alpha OS=Homo sapiens OX=9606 GN=YWHAB PE=1 SV=3	0.498	Down	0.02392	YWHAB	28.082		0.688	0.578		1.185	1.355
	P20851	C4b-binding protein beta chain OS=Homo sapiens OX=9606 GN=C4BPB PE=1 SV=1	1.289	Up	0.00118061	C4BPB	28.357	1.192	1.183	1.104	0.933	0.877	0.89
	P68133	Actin, alpha skeletal muscle OS=Homo sapiens OX=9606 GN=ACTA1 PE=1 SV=1	0.391	Down	0.000175726	ACTA1	42.051	0.579	0.526	0.542	1.554	1.406	1.25
	P61981	14-3-3 protein gamma OS=Homo sapiens OX=9606 GN=YWHAG PE=1 SV=2	0.427	Down	0.0186026	YWHAG	28.302	0.695	0.593	0.461	1.36	1.36	1.373
	P50552	Vasodilator-stimulated phosphoprotein OS=Homo sapiens OX=9606 GN=VASP PE=1 SV=3	0.577	Down	0.0060011	VASP	39.829	0.764	0.704		1.287	1.255
	P18065	Insulin-like growth factor-binding protein 2 OS=Homo sapiens OX=9606 GN=IGFBP2 PE=1 SV=2	0.803	Down	0.0181551	IGFBP2	34.814	0.776	0.855	0.84	1.111	0.941	1.025
	Q9UEW3	Macrophage receptor MARCO OS=Homo sapiens OX=9606 GN=MARCO PE=1 SV=1	1.214	Up	0.039481	MARCO	52.657	1.036	1.122	1.049	0.972	0.788	0.881
	P04075	Fructose-bisphosphate aldolase A OS=Homo sapiens OX=9606 GN=ALDOA PE=1 SV=2	0.571	Down	4.4575e-05	ALDOA	39.42	0.692	0.737	0.678	1.253	1.246	1.189
	P23528	Cofilin-1 OS=Homo sapiens OX=9606 GN=CFL1 PE=1 SV=3	0.396	Down	1.96899e-05	CFL1	18.502	0.508	0.57	0.555	1.4	1.402	1.325
	P11021	Endoplasmic reticulum chaperone BiP OS=Homo sapiens OX=9606 GN=HSPA5 PE=1 SV=2	0.823	Down	0.00026116	HSPA5	72.332	0.913	0.915	0.888	1.122	1.074	1.105
	P62987	Ubiquitin-60S ribosomal protein L40 OS=Homo sapiens OX=9606 GN=UBA52 PE=1 SV=2	0.623	Down	0.00136194	UBA52	14.728		0.778	0.788		1.237	1.278
	P18428	Lipopolysaccharide-binding protein OS=Homo sapiens OX=9606 GN=LBP PE=1 SV=3	1.311	Up	0.0024008	LBP	53.383	1.18	1.241	1.097	0.913	0.905	0.865
	P18206	Vinculin OS=Homo sapiens OX=9606 GN=VCL PE=1 SV=4	0.461	Down	0.0010004	VCL	123.8	0.629	0.623	0.631	1.428	1.321	1.337
	P07237	Protein disulfide-isomerase OS=Homo sapiens OX=9606 GN=P4HB PE=1 SV=3	0.75	Down	0.00092487	P4HB	57.116	0.872	0.866	0.806	1.17	1.088	1.134
	P55072	Transitional endoplasmic reticulum ATPase OS=Homo sapiens OX=9606 GN=VCP PE=1 SV=4	0.807	Down	0.0033597	VCP	89.321	0.862	0.849		1.071	1.05
	Q14766	Latent-transforming growth factor beta-binding protein 1 OS=Homo sapiens OX=9606 GN=LTBP1 PE=1 SV=4	0.548	Down	0.000162539	LTBP1	186.79	0.718	0.711	0.739	1.25	1.276	1.432
	Q99497	Protein/nucleic acid deglycase DJ-1 OS=Homo sapiens OX=9606 GN=PARK7 PE=1 SV=2	0.566	Down	0.000175907	PARK7	19.891	0.675	0.754	0.696	1.297	1.189	1.268
	P08833	Insulin-like growth factor-binding protein 1 OS=Homo sapiens OX=9606 GN=IGFBP1 PE=1 SV=1	0.752	Down	0.0137832	IGFBP1	27.903	0.824	0.867		1.099	1.149
	P62942	Peptidyl-prolyl cis-trans isomerase FKBP1A OS=Homo sapiens OX=9606 GN=FKBP1A PE=1 SV=2	0.525	Down	0.00155672	FKBP1A	11.951	0.655	0.601	0.784	1.26	1.381	1.247
	P04792	Heat shock protein beta-1 OS=Homo sapiens OX=9606 GN=HSPB1 PE=1 SV=2	0.624	Down	0.036744	HSPB1	22.782	0.715		0.755	1.178		1.176
	P08567	Pleckstrin OS=Homo sapiens OX=9606 GN=PLEK PE=1 SV=3	0.49	Down	0.00080075	PLEK	40.124	0.718	0.619	0.557	1.251	1.362	1.254
	P09211	Glutathione S-transferase P OS=Homo sapiens OX=9606 GN=GSTP1 PE=1 SV=2	0.544	Down	0.000159701	GSTP1	23.356	0.66	0.751	0.659	1.276	1.282	1.246
	P00918	Carbonic anhydrase 2 OS=Homo sapiens OX=9606 GN=CA2 PE=1 SV=2	0.791	Down	0.032803	CA2	29.246	0.968	0.844	0.811	0.998	1.149	1.168
	Q15404	Ras suppressor protein 1 OS=Homo sapiens OX=9606 GN=RSU1 PE=1 SV=3	0.507	Down	0.0038611	RSU1	31.54	0.716	0.641	0.623	1.306	1.305	1.297
	P01860	Immunoglobulin heavy constant gamma 3 OS=Homo sapiens OX=9606 GN=IGHG3 PE=1 SV=2	0.719	Down	0.0022971	IGHG3	41.287	0.802	0.896	0.903	1.277	1.171	1.172
	Q9ULV4	Coronin-1C OS=Homo sapiens OX=9606 GN=CORO1C PE=1 SV=1	0.495	Down	0.0031379	CORO1C	53.248		0.624	0.675		1.306	1.316
	P13727	Bone marrow proteoglycan OS=Homo sapiens OX=9606 GN=PRG2 PE=1 SV=2	0.818	Down	0.00047715	PRG2	25.205	0.893	0.874	0.867	1.085	1.038	1.098
	P55145	Mesencephalic astrocyte-derived neurotrophic factor OS=Homo sapiens OX=9606 GN=MANF PE=1 SV=3	0.455	Down	0.0136791	MANF	20.7		0.558	0.591		1.152	1.374
	P0DJI9	Serum amyloid A-2 protein OS=Homo sapiens OX=9606 GN=SAA2 PE=1 SV=1	1.203	Up	0.0018037	SAA2	13.527	1.119	1.187	1.154	0.958	0.99	0.929
	P02775	Platelet basic protein OS=Homo sapiens OX=9606 GN=PPBP PE=1 SV=3	0.477	Down	0.00015949	PPBP	13.894	0.618	0.631	0.712	1.435	1.293	1.381
	P63104	14-3-3 protein zeta/delta OS=Homo sapiens OX=9606 GN=YWHAZ PE=1 SV=1	0.353	Down	0.0054374	YWHAZ	27.745	0.576	0.509	0.442	1.471	1.41	1.443
	P61158	Actin-related protein 3 OS=Homo sapiens OX=9606 GN=ACTR3 PE=1 SV=3	0.396	Down	2.1472e-05	ACTR3	47.371	0.555	0.595	0.533	1.489	1.377	1.381
	P63261	Actin, cytoplasmic 2 OS=Homo sapiens OX=9606 GN=ACTG1 PE=1 SV=1	0.549	Down	0.00156265	ACTG1	41.792	0.788	0.653	0.631	1.333	1.267	1.171
	P07339	Cathepsin D OS=Homo sapiens OX=9606 GN=CTSD PE=1 SV=1	1.237	Up	0.035101	CTSD	44.552	1.242	1.223	1.092	0.955	0.963	0.957
	Q86UX7	Fermitin family homolog 3 OS=Homo sapiens OX=9606 GN=FERMT3 PE=1 SV=1	0.577	Down	0.00147958	FERMT3	75.952	0.667	0.731	0.792	1.397	1.197	1.204
	P06744	Glucose-6-phosphate isomerase OS=Homo sapiens OX=9606 GN=GPI PE=1 SV=4	0.612	Down	0.0135393	GPI	63.146	0.824		0.737	1.296		1.256
	Q8N6C8	Leukocyte immunoglobulin-like receptor subfamily A member 3 OS=Homo sapiens OX=9606 GN=LILRA3 PE=1 SV=3	0.72	Down	0.049598	LILRA3	47.471	0.979	0.75	0.879	1.214	1.203	1.206
	P08603	Complement factor H OS=Homo sapiens OX=9606 GN=CFH PE=1 SV=4	1.269	Up	0.0074639	CFH	139.09	1.241	1.103	1.09	0.91	0.863	0.933
	Q9NZK5	Adenosine deaminase 2 OS=Homo sapiens OX=9606 GN=ADA2 PE=1 SV=2	1.225	Up	0.0020603	ADA2	58.933	1.182	1.105	1.168	0.944	0.97	0.907
	P62937	Peptidyl-prolyl cis-trans isomerase A OS=Homo sapiens OX=9606 GN=PPIA PE=1 SV=2	0.426	Down	5.8334e-05	PPIA	18.012	0.627	0.559	0.602	1.429	1.462	1.309
	P31146	Coronin-1A OS=Homo sapiens OX=9606 GN=CORO1A PE=1 SV=4	0.47	Down	0.00030469	CORO1A	51.026	0.614	0.626	0.569	1.141	1.327	1.377
	P08709	Coagulation factor VII OS=Homo sapiens OX=9606 GN=F7 PE=1 SV=1	0.822	Down	0.0155432	F7	51.593	0.882	0.877	0.994	1.176	1.099	1.076
	O00299	Chloride intracellular channel protein 1 OS=Homo sapiens OX=9606 GN=CLIC1 PE=1 SV=4	0.358	Down	0.032382	CLIC1	26.922		0.451	0.634		1.65	1.384
	P52566	Rho GDP-dissociation inhibitor 2 OS=Homo sapiens OX=9606 GN=ARHGDIB PE=1 SV=3	0.457	Down	0.030498	ARHGDIB	22.988		0.591	0.754		1.367	1.574
	P07737	Profilin-1 OS=Homo sapiens OX=9606 GN=PFN1 PE=1 SV=2	0.343	Down	0.0091617	PFN1	15.054		0.545	0.443		1.434	1.449
	P04003	C4b-binding protein alpha chain OS=Homo sapiens OX=9606 GN=C4BPA PE=1 SV=2	1.272	Up	0.00069865	C4BPA	67.033	1.184	1.192	1.106	0.924	0.898	0.916
	P02652	Apolipoprotein A-II OS=Homo sapiens OX=9606 GN=APOA2 PE=1 SV=1	0.612	Down	0.020982	APOA2	11.175	0.661	0.744	0.849	1.253	1.217	1.213
	P05090	Apolipoprotein D OS=Homo sapiens OX=9606 GN=APOD PE=1 SV=1	0.772	Down	0.0166443	APOD	21.275	0.771	0.942	0.887	1.178	1.066	1.124
	Q9Y490	Talin-1 OS=Homo sapiens OX=9606 GN=TLN1 PE=1 SV=3	0.453	Down	3.5156e-05	TLN1	269.76	0.559	0.62	0.605	1.268	1.363	1.304
	P00491	Purine nucleoside phosphorylase OS=Homo sapiens OX=9606 GN=PNP PE=1 SV=2	0.522	Down	0.044118	PNP	32.118		0.747	0.633		1.173	1.473
	P35916	Vascular endothelial growth factor receptor 3 OS=Homo sapiens OX=9606 GN=FLT4 PE=1 SV=3	1.203	Up	0.039297	FLT4	152.76	1.05	1.143	1.086	1.006	0.827	0.893
	Q13201	Multimerin-1 OS=Homo sapiens OX=9606 GN=MMRN1 PE=1 SV=3	0.774	Down	0.024201	MMRN1	138.11	0.801	0.836	0.962	1.141	1.196	1.02
	Q9H6X2	Anthrax toxin receptor 1 OS=Homo sapiens OX=9606 GN=ANTXR1 PE=1 SV=2	0.742	Down	0.0049163	ANTXR1	62.788	0.872	0.881		1.157	1.205
	P01137	Transforming growth factor beta-1 proprotein OS=Homo sapiens OX=9606 GN=TGFB1 PE=1 SV=2	0.69	Down	0.0107565	TGFB1	44.341	0.843		0.798	1.156		1.221
	P61224	Ras-related protein Rap-1b OS=Homo sapiens OX=9606 GN=RAP1B PE=1 SV=1	0.449	Down	0.00039544	RAP1B	20.825	0.592	0.638	0.622	1.572	1.281	1.274
	P05154	Plasma serine protease inhibitor OS=Homo sapiens OX=9606 GN=SERPINA5 PE=1 SV=3	0.764	Down	0.00139993	SERPINA5	45.674	0.802	0.875	0.832	1.114	1.045	1.124
	Q9NRW1	Ras-related protein Rab-6B OS=Homo sapiens OX=9606 GN=RAB6B PE=1 SV=1	0.653	Down	0.0178767	RAB6B	23.461		0.772	0.74		1.22	1.096
	P02776	Platelet factor 4 OS=Homo sapiens OX=9606 GN=PF4 PE=1 SV=2	0.438	Down	0.00141598	PF4	10.845	0.692	0.568	0.693	1.315	1.726	1.417
	P00488	Coagulation factor XIII A chain OS=Homo sapiens OX=9606 GN=F13A1 PE=1 SV=4	0.713	Down	0.0056777	F13A1	83.266	0.756	0.776	0.887	1.125	1.209	1.058
	Q14019	Coactosin-like protein OS=Homo sapiens OX=9606 GN=COTL1 PE=1 SV=3	0.452	Down	0.0095765	COTL1	15.945	0.574		0.551	1.338		1.151
	P05067	Amyloid-beta precursor protein OS=Homo sapiens OX=9606 GN=APP PE=1 SV=3	0.693	Down	0.032602	APP	86.942	0.792		0.877	1.258		1.15
	P31947	14-3-3 protein sigma OS=Homo sapiens OX=9606 GN=SFN PE=1 SV=1	0.529	Down	0.00088081	SFN	27.774	0.642	0.747	0.607	1.35	1.197	1.229
	P78417	Glutathione S-transferase omega-1 OS=Homo sapiens OX=9606 GN=GSTO1 PE=1 SV=2	0.66	Down	1.51465e-05	GSTO1	27.566	0.798	0.788	0.767	1.188	1.168	1.207
	P06733	Alpha-enolase OS=Homo sapiens OX=9606 GN=ENO1 PE=1 SV=2	0.357	Down	9.5983e-05	ENO1	47.168	0.563	0.565	0.466	1.519	1.45	1.492
	P00338	L-lactate dehydrogenase A chain OS=Homo sapiens OX=9606 GN=LDHA PE=1 SV=2	0.707	Down	0.00030445	LDHA	36.688	0.782	0.844	0.844	1.164	1.195	1.133
	P11226	Mannose-binding protein C OS=Homo sapiens OX=9606 GN=MBL2 PE=1 SV=2	0.746	Down	0.0104178	MBL2	26.143	0.864	0.812	0.785	1.228	1.038	1.031
	P21333	Filamin-A OS=Homo sapiens OX=9606 GN=FLNA PE=1 SV=4	0.455	Down	0.00199619	FLNA	280.74	0.533	0.723	0.539	1.23	1.272	1.439
	P05106	Integrin beta-3 OS=Homo sapiens OX=9606 GN=ITGB3 PE=1 SV=2	0.501	Down	0.0126801	ITGB3	87.057	0.483	0.799	0.709	1.5	1.26	1.216
	P30086	Phosphatidylethanolamine-binding protein 1 OS=Homo sapiens OX=9606 GN=PEBP1 PE=1 SV=3	0.712	Down	0.0119588	PEBP1	21.057	0.883	0.731	0.762	1.114	1.214	1.011
	Q14118	Dystroglycan OS=Homo sapiens OX=9606 GN=DAG1 PE=1 SV=2	0.727	Down	0.027699	DAG1	97.44	0.758	0.954	0.836	1.326	1.115	1.065
	P35579	Myosin-9 OS=Homo sapiens OX=9606 GN=MYH9 PE=1 SV=4	0.553	Down	0.00027936	MYH9	226.53	0.675	0.626	0.639	1.158	1.087	1.265
	Q03591	Complement factor H-related protein 1 OS=Homo sapiens OX=9606 GN=CFHR1 PE=1 SV=2	1.76	Up	0.0177565	CFHR1	37.65	1.388	1.649	1.184	0.76	0.666	0.972
	Q86YW5	Trem-like transcript 1 protein OS=Homo sapiens OX=9606 GN=TREML1 PE=1 SV=2	0.546	Down	0.026455	TREML1	32.678	0.768	0.46	0.758	1.052	1.32	1.263
	P02679	Fibrinogen gamma chain OS=Homo sapiens OX=9606 GN=FGG PE=1 SV=3	1.412	Up	0.046678	FGG	51.511	1.008	1.217	1.121	0.892	0.625	0.853
	O15144	Actin-related protein 2/3 complex subunit 2 OS=Homo sapiens OX=9606 GN=ARPC2 PE=1 SV=1	0.632	Down	0.041318	ARPC2	34.333	0.818		0.674	1.17		1.19
	P20023	Complement receptor type 2 OS=Homo sapiens OX=9606 GN=CR2 PE=1 SV=2	1.254	Up	0.021624	CR2	112.91	1.068	1.264	1.051	0.895	0.878	0.925
	P27797	Calreticulin OS=Homo sapiens OX=9606 GN=CALR PE=1 SV=1	0.564	Down	0.000176683	CALR	48.141	0.688	0.755	0.669	1.286	1.197	1.265
	P35542	Serum amyloid A-4 protein OS=Homo sapiens OX=9606 GN=SAA4 PE=1 SV=2	0.809	Down	0.0025761	SAA4	14.746	0.865	0.952	0.93	1.128	1.108	1.159
	Q08495	Dematin OS=Homo sapiens OX=9606 GN=DMTN PE=1 SV=3	0.603	Down	0.024024	DMTN	45.514	0.699	0.785		1.298	1.163
	P04406	Glyceraldehyde-3-phosphate dehydrogenase OS=Homo sapiens OX=9606 GN=GAPDH PE=1 SV=3	0.698	Down	0.0071216	GAPDH	36.053	0.918	0.722	0.846	1.162	1.216	1.182
	Q8IZ41	Ras and EF-hand domain-containing protein OS=Homo sapiens OX=9606 GN=RASEF PE=1 SV=1	1.202	Up	0.033583	RASEF	82.878	0.992	1.148	1.071	0.929	0.822	0.921
	P47756	F-actin-capping protein subunit beta OS=Homo sapiens OX=9606 GN=CAPZB PE=1 SV=4	0.466	Down	0.0162372	CAPZB	31.35	0.522		0.581	1.282		1.087
	Q15942	Zyxin OS=Homo sapiens OX=9606 GN=ZYX PE=1 SV=1	0.495	Down	0.000122584	ZYX	61.277	0.69	0.666	0.591	1.294	1.338	1.3
	P09486	SPARC OS=Homo sapiens OX=9606 GN=SPARC PE=1 SV=1	0.714	Down	0.0096621	SPARC	34.632	0.872	0.865	0.715	1.07	1.193	1.169
	Q86VB7	Scavenger receptor cysteine-rich type 1 protein M130 OS=Homo sapiens OX=9606 GN=CD163 PE=1 SV=2	1.288	Up	0.0059758	CD163	125.45	1.239	1.095	1.083	0.917	0.876	0.859
	O95497	Pantetheinase OS=Homo sapiens OX=9606 GN=VNN1 PE=1 SV=2	1.386	Up	0.00065606	VNN1	57.011	1.216	1.342	1.309	0.941	0.9	0.949
	P50395	Rab GDP dissociation inhibitor beta OS=Homo sapiens OX=9606 GN=GDI2 PE=1 SV=2	0.681	Down	0.00075909	GDI2	50.663	0.802	0.767	0.858	1.23	1.204	1.129
	P04275	von Willebrand factor OS=Homo sapiens OX=9606 GN=VWF PE=1 SV=4	1.547	Up	0.0118984	VWF	309.26	1.033	1.255	1.416	0.833	0.816	0.745
	P26038	Moesin OS=Homo sapiens OX=9606 GN=MSN PE=1 SV=3	0.606	Down	0.00044065	MSN	67.819	0.71	0.794	0.758	1.331	1.2	1.203
localization	P02656	Apolipoprotein C-III OS=Homo sapiens OX=9606 GN=APOC3 PE=1 SV=1	1.809	Up	0.0048191	APOC3	10.852	1.271	1.405	1.647	0.875	0.827	0.688
	P17066	Heat shock 70 kDa protein 6 OS=Homo sapiens OX=9606 GN=HSPA6 PE=1 SV=2	0.812	Down	0.0046637	HSPA6	71.027		0.882	0.901		1.109	1.088
	P30101	Protein disulfide-isomerase A3 OS=Homo sapiens OX=9606 GN=PDIA3 PE=1 SV=4	0.526	Down	5.7692e-07	PDIA3	56.782	0.67	0.696	0.67	1.303	1.284	1.287
	P02675	Fibrinogen beta chain OS=Homo sapiens OX=9606 GN=FGB PE=1 SV=2	1.357	Up	0.039178	FGB	55.928	0.999	1.187	1.093	0.902	0.67	0.844
	P02741	C-reactive protein OS=Homo sapiens OX=9606 GN=CRP PE=1 SV=1	2.295	Up	0.0042845	CRP	25.038	1.972	1.8	1.363	0.625	0.773	0.839
	P14618	Pyruvate kinase PKM OS=Homo sapiens OX=9606 GN=PKM PE=1 SV=4	0.609	Down	1.1517e-07	PKM	57.936	0.756	0.747	0.747	1.241	1.236	1.218
	P02751	Fibronectin OS=Homo sapiens OX=9606 GN=FN1 PE=1 SV=5	1.203	Up	0.0050845	FN1	272.32	1.001	1.03	1.074	0.869	0.894	0.818
	P02647	Apolipoprotein A-I OS=Homo sapiens OX=9606 GN=APOA1 PE=1 SV=1	0.596	Down	0.0022239	APOA1	30.777	0.64	0.808	0.753	1.287	1.166	1.239
	P59998	Actin-related protein 2/3 complex subunit 4 OS=Homo sapiens OX=9606 GN=ARPC4 PE=1 SV=3	0.505	Down	0.003538	ARPC4	19.667	0.66	0.694		1.384	1.298
	P11362	Fibroblast growth factor receptor 1 OS=Homo sapiens OX=9606 GN=FGFR1 PE=1 SV=3	0.804	Down	0.047717	FGFR1	91.867		0.865	0.925		1.154	1.073
	P11142	Heat shock cognate 71 kDa protein OS=Homo sapiens OX=9606 GN=HSPA8 PE=1 SV=1	0.525	Down	0.00100258	HSPA8	70.897	0.748	0.591	0.666	1.237	1.356	1.225
	Q13790	Apolipoprotein F OS=Homo sapiens OX=9606 GN=APOF PE=1 SV=2	0.64	Down	0.0095198	APOF	35.399	0.707	0.791	0.819	1.405	1.06	1.155
	P00441	Superoxide dismutase [Cu-Zn] OS=Homo sapiens OX=9606 GN=SOD1 PE=1 SV=2	0.675	Down	0.00023553	SOD1	15.936	0.794	0.775	0.857	1.21	1.203	1.179
	O43707	Alpha-actinin-4 OS=Homo sapiens OX=9606 GN=ACTN4 PE=1 SV=2	0.526	Down	0.022379	ACTN4	104.85	0.627		0.708	1.367		1.173
	Q9HCN6	Platelet glycoprotein VI OS=Homo sapiens OX=9606 GN=GP6 PE=1 SV=4	0.58	Down	0.0040389	GP6	36.866		0.728	0.698		1.264	1.196
	P62258	14-3-3 protein epsilon OS=Homo sapiens OX=9606 GN=YWHAE PE=1 SV=1	0.491	Down	0.00065933	YWHAE	29.174	0.582	0.614	0.667	1.422	1.223	1.153
	Q9UBW5	Bridging integrator 2 OS=Homo sapiens OX=9606 GN=BIN2 PE=1 SV=3	0.421	Down	0.0020629	BIN2	61.874	0.509	0.657	0.511	1.543	1.294	1.142
	P14780	Matrix metalloproteinase-9 OS=Homo sapiens OX=9606 GN=MMP9 PE=1 SV=3	0.824	Down	0.037497	MMP9	78.457	0.923	0.948	0.799	1.013	1.145	1.084
	Q12884	Prolyl endopeptidase FAP OS=Homo sapiens OX=9606 GN=FAP PE=1 SV=5	0.808	Down	0.0127249	FAP	87.711	1.009	0.892	0.894	1.113	1.221	1.127
	Q01518	Adenylyl cyclase-associated protein 1 OS=Homo sapiens OX=9606 GN=CAP1 PE=1 SV=5	0.552	Down	0.0057167	CAP1	51.901	0.742	0.55	0.782	1.222	1.31	1.222
	P19021	Peptidyl-glycine alpha-amidating monooxygenase OS=Homo sapiens OX=9606 GN=PAM PE=1 SV=2	0.773	Down	0.039661	PAM	108.33	0.846	0.908		1.179	1.09
	P54764	Ephrin type-A receptor 4 OS=Homo sapiens OX=9606 GN=EPHA4 PE=1 SV=1	0.812	Down	0.025377	EPHA4	109.86	0.925	0.964	0.869	1.119	1.039	1.24
	P30740	Leukocyte elastase inhibitor OS=Homo sapiens OX=9606 GN=SERPINB1 PE=1 SV=1	0.442	Down	0.00044079	SERPINB1	42.741	0.622	0.59	0.589	1.425	1.483	1.167
	Q9NPH3	Interleukin-1 receptor accessory protein OS=Homo sapiens OX=9606 GN=IL1RAP PE=1 SV=2	0.82	Down	0.00027748	IL1RAP	65.418	0.916	0.886	0.921	1.101	1.089	1.131
	P31946	14-3-3 protein beta/alpha OS=Homo sapiens OX=9606 GN=YWHAB PE=1 SV=3	0.498	Down	0.02392	YWHAB	28.082		0.688	0.578		1.185	1.355
	P61981	14-3-3 protein gamma OS=Homo sapiens OX=9606 GN=YWHAG PE=1 SV=2	0.427	Down	0.0186026	YWHAG	28.302	0.695	0.593	0.461	1.36	1.36	1.373
	Q9UEW3	Macrophage receptor MARCO OS=Homo sapiens OX=9606 GN=MARCO PE=1 SV=1	1.214	Up	0.039481	MARCO	52.657	1.036	1.122	1.049	0.972	0.788	0.881
	P04075	Fructose-bisphosphate aldolase A OS=Homo sapiens OX=9606 GN=ALDOA PE=1 SV=2	0.571	Down	4.4575e-05	ALDOA	39.42	0.692	0.737	0.678	1.253	1.246	1.189
	P37802	Transgelin-2 OS=Homo sapiens OX=9606 GN=TAGLN2 PE=1 SV=3	0.397	Down	0.00024259	TAGLN2	22.391	0.638	0.522	0.51	1.353	1.386	1.467
	P23528	Cofilin-1 OS=Homo sapiens OX=9606 GN=CFL1 PE=1 SV=3	0.396	Down	1.96899e-05	CFL1	18.502	0.508	0.57	0.555	1.4	1.402	1.325
	P11021	Endoplasmic reticulum chaperone BiP OS=Homo sapiens OX=9606 GN=HSPA5 PE=1 SV=2	0.823	Down	0.00026116	HSPA5	72.332	0.913	0.915	0.888	1.122	1.074	1.105
	P62987	Ubiquitin-60S ribosomal protein L40 OS=Homo sapiens OX=9606 GN=UBA52 PE=1 SV=2	0.623	Down	0.00136194	UBA52	14.728		0.778	0.788		1.237	1.278
	P18428	Lipopolysaccharide-binding protein OS=Homo sapiens OX=9606 GN=LBP PE=1 SV=3	1.311	Up	0.0024008	LBP	53.383	1.18	1.241	1.097	0.913	0.905	0.865
	P18206	Vinculin OS=Homo sapiens OX=9606 GN=VCL PE=1 SV=4	0.461	Down	0.0010004	VCL	123.8	0.629	0.623	0.631	1.428	1.321	1.337
	P55072	Transitional endoplasmic reticulum ATPase OS=Homo sapiens OX=9606 GN=VCP PE=1 SV=4	0.807	Down	0.0033597	VCP	89.321	0.862	0.849		1.071	1.05
	P12814	Alpha-actinin-1 OS=Homo sapiens OX=9606 GN=ACTN1 PE=1 SV=2	0.364	Down	3.9426e-05	ACTN1	103.06	0.552	0.547	0.478	1.507	1.426	1.403
	Q14766	Latent-transforming growth factor beta-binding protein 1 OS=Homo sapiens OX=9606 GN=LTBP1 PE=1 SV=4	0.548	Down	0.000162539	LTBP1	186.79	0.718	0.711	0.739	1.25	1.276	1.432
	Q99497	Protein/nucleic acid deglycase DJ-1 OS=Homo sapiens OX=9606 GN=PARK7 PE=1 SV=2	0.566	Down	0.000175907	PARK7	19.891	0.675	0.754	0.696	1.297	1.189	1.268
	P62942	Peptidyl-prolyl cis-trans isomerase FKBP1A OS=Homo sapiens OX=9606 GN=FKBP1A PE=1 SV=2	0.525	Down	0.00155672	FKBP1A	11.951	0.655	0.601	0.784	1.26	1.381	1.247
	P04792	Heat shock protein beta-1 OS=Homo sapiens OX=9606 GN=HSPB1 PE=1 SV=2	0.624	Down	0.036744	HSPB1	22.782	0.715		0.755	1.178		1.176
	P08567	Pleckstrin OS=Homo sapiens OX=9606 GN=PLEK PE=1 SV=3	0.49	Down	0.00080075	PLEK	40.124	0.718	0.619	0.557	1.251	1.362	1.254
	P54289	Voltage-dependent calcium channel subunit alpha-2/delta-1 OS=Homo sapiens OX=9606 GN=CACNA2D1 PE=1 SV=3	1.337	Up	0.017415	CACNA2D1	124.57	1.282	1.25	1.171	0.811	1.035	0.923
	P09211	Glutathione S-transferase P OS=Homo sapiens OX=9606 GN=GSTP1 PE=1 SV=2	0.544	Down	0.000159701	GSTP1	23.356	0.66	0.751	0.659	1.276	1.282	1.246
	P00918	Carbonic anhydrase 2 OS=Homo sapiens OX=9606 GN=CA2 PE=1 SV=2	0.791	Down	0.032803	CA2	29.246	0.968	0.844	0.811	0.998	1.149	1.168
	P01860	Immunoglobulin heavy constant gamma 3 OS=Homo sapiens OX=9606 GN=IGHG3 PE=1 SV=2	0.719	Down	0.0022971	IGHG3	41.287	0.802	0.896	0.903	1.277	1.171	1.172
	Q9ULV4	Coronin-1C OS=Homo sapiens OX=9606 GN=CORO1C PE=1 SV=1	0.495	Down	0.0031379	CORO1C	53.248		0.624	0.675		1.306	1.316
	P13727	Bone marrow proteoglycan OS=Homo sapiens OX=9606 GN=PRG2 PE=1 SV=2	0.818	Down	0.00047715	PRG2	25.205	0.893	0.874	0.867	1.085	1.038	1.098
	P55145	Mesencephalic astrocyte-derived neurotrophic factor OS=Homo sapiens OX=9606 GN=MANF PE=1 SV=3	0.455	Down	0.0136791	MANF	20.7		0.558	0.591		1.152	1.374
	P0DJI9	Serum amyloid A-2 protein OS=Homo sapiens OX=9606 GN=SAA2 PE=1 SV=1	1.203	Up	0.0018037	SAA2	13.527	1.119	1.187	1.154	0.958	0.99	0.929
	P02775	Platelet basic protein OS=Homo sapiens OX=9606 GN=PPBP PE=1 SV=3	0.477	Down	0.00015949	PPBP	13.894	0.618	0.631	0.712	1.435	1.293	1.381
	P63104	14-3-3 protein zeta/delta OS=Homo sapiens OX=9606 GN=YWHAZ PE=1 SV=1	0.353	Down	0.0054374	YWHAZ	27.745	0.576	0.509	0.442	1.471	1.41	1.443
	Q14247	Src substrate cortactin OS=Homo sapiens OX=9606 GN=CTTN PE=1 SV=2	0.327	Down	0.00166476	CTTN	61.585	0.497	0.488		1.575	1.44
	P61158	Actin-related protein 3 OS=Homo sapiens OX=9606 GN=ACTR3 PE=1 SV=3	0.396	Down	2.1472e-05	ACTR3	47.371	0.555	0.595	0.533	1.489	1.377	1.381
	P63261	Actin, cytoplasmic 2 OS=Homo sapiens OX=9606 GN=ACTG1 PE=1 SV=1	0.549	Down	0.00156265	ACTG1	41.792	0.788	0.653	0.631	1.333	1.267	1.171
	P07339	Cathepsin D OS=Homo sapiens OX=9606 GN=CTSD PE=1 SV=1	1.237	Up	0.035101	CTSD	44.552	1.242	1.223	1.092	0.955	0.963	0.957
	Q86UX7	Fermitin family homolog 3 OS=Homo sapiens OX=9606 GN=FERMT3 PE=1 SV=1	0.577	Down	0.00147958	FERMT3	75.952	0.667	0.731	0.792	1.397	1.197	1.204
	P06744	Glucose-6-phosphate isomerase OS=Homo sapiens OX=9606 GN=GPI PE=1 SV=4	0.612	Down	0.0135393	GPI	63.146	0.824		0.737	1.296		1.256
	Q8N6C8	Leukocyte immunoglobulin-like receptor subfamily A member 3 OS=Homo sapiens OX=9606 GN=LILRA3 PE=1 SV=3	0.72	Down	0.049598	LILRA3	47.471	0.979	0.75	0.879	1.214	1.203	1.206
	Q9NZK5	Adenosine deaminase 2 OS=Homo sapiens OX=9606 GN=ADA2 PE=1 SV=2	1.225	Up	0.0020603	ADA2	58.933	1.182	1.105	1.168	0.944	0.97	0.907
	P62937	Peptidyl-prolyl cis-trans isomerase A OS=Homo sapiens OX=9606 GN=PPIA PE=1 SV=2	0.426	Down	5.8334e-05	PPIA	18.012	0.627	0.559	0.602	1.429	1.462	1.309
	P31146	Coronin-1A OS=Homo sapiens OX=9606 GN=CORO1A PE=1 SV=4	0.47	Down	0.00030469	CORO1A	51.026	0.614	0.626	0.569	1.141	1.327	1.377
	P08709	Coagulation factor VII OS=Homo sapiens OX=9606 GN=F7 PE=1 SV=1	0.822	Down	0.0155432	F7	51.593	0.882	0.877	0.994	1.176	1.099	1.076
	O00299	Chloride intracellular channel protein 1 OS=Homo sapiens OX=9606 GN=CLIC1 PE=1 SV=4	0.358	Down	0.032382	CLIC1	26.922		0.451	0.634		1.65	1.384
	P02652	Apolipoprotein A-II OS=Homo sapiens OX=9606 GN=APOA2 PE=1 SV=1	0.612	Down	0.020982	APOA2	11.175	0.661	0.744	0.849	1.253	1.217	1.213
	P05090	Apolipoprotein D OS=Homo sapiens OX=9606 GN=APOD PE=1 SV=1	0.772	Down	0.0166443	APOD	21.275	0.771	0.942	0.887	1.178	1.066	1.124
	Q9Y490	Talin-1 OS=Homo sapiens OX=9606 GN=TLN1 PE=1 SV=3	0.453	Down	3.5156e-05	TLN1	269.76	0.559	0.62	0.605	1.268	1.363	1.304
	P00491	Purine nucleoside phosphorylase OS=Homo sapiens OX=9606 GN=PNP PE=1 SV=2	0.522	Down	0.044118	PNP	32.118		0.747	0.633		1.173	1.473
	Q13201	Multimerin-1 OS=Homo sapiens OX=9606 GN=MMRN1 PE=1 SV=3	0.774	Down	0.024201	MMRN1	138.11	0.801	0.836	0.962	1.141	1.196	1.02
	P01137	Transforming growth factor beta-1 proprotein OS=Homo sapiens OX=9606 GN=TGFB1 PE=1 SV=2	0.69	Down	0.0107565	TGFB1	44.341	0.843		0.798	1.156		1.221
	P61224	Ras-related protein Rap-1b OS=Homo sapiens OX=9606 GN=RAP1B PE=1 SV=1	0.449	Down	0.00039544	RAP1B	20.825	0.592	0.638	0.622	1.572	1.281	1.274
	P05154	Plasma serine protease inhibitor OS=Homo sapiens OX=9606 GN=SERPINA5 PE=1 SV=3	0.764	Down	0.00139993	SERPINA5	45.674	0.802	0.875	0.832	1.114	1.045	1.124
	Q9NRW1	Ras-related protein Rab-6B OS=Homo sapiens OX=9606 GN=RAB6B PE=1 SV=1	0.653	Down	0.0178767	RAB6B	23.461		0.772	0.74		1.22	1.096
	P02776	Platelet factor 4 OS=Homo sapiens OX=9606 GN=PF4 PE=1 SV=2	0.438	Down	0.00141598	PF4	10.845	0.692	0.568	0.693	1.315	1.726	1.417
	Q16643	Drebrin OS=Homo sapiens OX=9606 GN=DBN1 PE=1 SV=4	0.602	Down	0.026385	DBN1	71.428		0.701	0.805		1.31	1.19
	P00488	Coagulation factor XIII A chain OS=Homo sapiens OX=9606 GN=F13A1 PE=1 SV=4	0.713	Down	0.0056777	F13A1	83.266	0.756	0.776	0.887	1.125	1.209	1.058
	Q14019	Coactosin-like protein OS=Homo sapiens OX=9606 GN=COTL1 PE=1 SV=3	0.452	Down	0.0095765	COTL1	15.945	0.574		0.551	1.338		1.151
	P05067	Amyloid-beta precursor protein OS=Homo sapiens OX=9606 GN=APP PE=1 SV=3	0.693	Down	0.032602	APP	86.942	0.792		0.877	1.258		1.15
	P31947	14-3-3 protein sigma OS=Homo sapiens OX=9606 GN=SFN PE=1 SV=1	0.529	Down	0.00088081	SFN	27.774	0.642	0.747	0.607	1.35	1.197	1.229
	Q9UHG3	Prenylcysteine oxidase 1 OS=Homo sapiens OX=9606 GN=PCYOX1 PE=1 SV=3	0.774	Down	0.0057783	PCYOX1	56.639	0.829	0.937	0.932	1.224	1.126	1.137
	O75083	WD repeat-containing protein 1 OS=Homo sapiens OX=9606 GN=WDR1 PE=1 SV=4	0.467	Down	0.000118418	WDR1	66.193	0.641	0.589	0.649	1.42	1.365	1.238
	P11226	Mannose-binding protein C OS=Homo sapiens OX=9606 GN=MBL2 PE=1 SV=2	0.746	Down	0.0104178	MBL2	26.143	0.864	0.812	0.785	1.228	1.038	1.031
	P21333	Filamin-A OS=Homo sapiens OX=9606 GN=FLNA PE=1 SV=4	0.455	Down	0.00199619	FLNA	280.74	0.533	0.723	0.539	1.23	1.272	1.439
	P05106	Integrin beta-3 OS=Homo sapiens OX=9606 GN=ITGB3 PE=1 SV=2	0.501	Down	0.0126801	ITGB3	87.057	0.483	0.799	0.709	1.5	1.26	1.216
	Q14118	Dystroglycan OS=Homo sapiens OX=9606 GN=DAG1 PE=1 SV=2	0.727	Down	0.027699	DAG1	97.44	0.758	0.954	0.836	1.326	1.115	1.065
	P35579	Myosin-9 OS=Homo sapiens OX=9606 GN=MYH9 PE=1 SV=4	0.553	Down	0.00027936	MYH9	226.53	0.675	0.626	0.639	1.158	1.087	1.265
	P02679	Fibrinogen gamma chain OS=Homo sapiens OX=9606 GN=FGG PE=1 SV=3	1.412	Up	0.046678	FGG	51.511	1.008	1.217	1.121	0.892	0.625	0.853
	O15144	Actin-related protein 2/3 complex subunit 2 OS=Homo sapiens OX=9606 GN=ARPC2 PE=1 SV=1	0.632	Down	0.041318	ARPC2	34.333	0.818		0.674	1.17		1.19
	Q14847	LIM and SH3 domain protein 1 OS=Homo sapiens OX=9606 GN=LASP1 PE=1 SV=2	0.446	Down	0.0020354	LASP1	29.717		0.631	0.59		1.35	1.389
	P27797	Calreticulin OS=Homo sapiens OX=9606 GN=CALR PE=1 SV=1	0.564	Down	0.000176683	CALR	48.141	0.688	0.755	0.669	1.286	1.197	1.265
	P35542	Serum amyloid A-4 protein OS=Homo sapiens OX=9606 GN=SAA4 PE=1 SV=2	0.809	Down	0.0025761	SAA4	14.746	0.865	0.952	0.93	1.128	1.108	1.159
	Q08495	Dematin OS=Homo sapiens OX=9606 GN=DMTN PE=1 SV=3	0.603	Down	0.024024	DMTN	45.514	0.699	0.785		1.298	1.163
	P09486	SPARC OS=Homo sapiens OX=9606 GN=SPARC PE=1 SV=1	0.714	Down	0.0096621	SPARC	34.632	0.872	0.865	0.715	1.07	1.193	1.169
	Q86VB7	Scavenger receptor cysteine-rich type 1 protein M130 OS=Homo sapiens OX=9606 GN=CD163 PE=1 SV=2	1.288	Up	0.0059758	CD163	125.45	1.239	1.095	1.083	0.917	0.876	0.859
	O95497	Pantetheinase OS=Homo sapiens OX=9606 GN=VNN1 PE=1 SV=2	1.386	Up	0.00065606	VNN1	57.011	1.216	1.342	1.309	0.941	0.9	0.949
	P50395	Rab GDP dissociation inhibitor beta OS=Homo sapiens OX=9606 GN=GDI2 PE=1 SV=2	0.681	Down	0.00075909	GDI2	50.663	0.802	0.767	0.858	1.23	1.204	1.129
	P04275	von Willebrand factor OS=Homo sapiens OX=9606 GN=VWF PE=1 SV=4	1.547	Up	0.0118984	VWF	309.26	1.033	1.255	1.416	0.833	0.816	0.745
	P26038	Moesin OS=Homo sapiens OX=9606 GN=MSN PE=1 SV=3	0.606	Down	0.00044065	MSN	67.819	0.71	0.794	0.758	1.331	1.2	1.203
multicellular organismal process	P02656	Apolipoprotein C-III OS=Homo sapiens OX=9606 GN=APOC3 PE=1 SV=1	1.809	Up	0.0048191	APOC3	10.852	1.271	1.405	1.647	0.875	0.827	0.688
	P02675	Fibrinogen beta chain OS=Homo sapiens OX=9606 GN=FGB PE=1 SV=2	1.357	Up	0.039178	FGB	55.928	0.999	1.187	1.093	0.902	0.67	0.844
	P02741	C-reactive protein OS=Homo sapiens OX=9606 GN=CRP PE=1 SV=1	2.295	Up	0.0042845	CRP	25.038	1.972	1.8	1.363	0.625	0.773	0.839
	P02751	Fibronectin OS=Homo sapiens OX=9606 GN=FN1 PE=1 SV=5	1.203	Up	0.0050845	FN1	272.32	1.001	1.03	1.074	0.869	0.894	0.818
	P02647	Apolipoprotein A-I OS=Homo sapiens OX=9606 GN=APOA1 PE=1 SV=1	0.596	Down	0.0022239	APOA1	30.777	0.64	0.808	0.753	1.287	1.166	1.239
	P11362	Fibroblast growth factor receptor 1 OS=Homo sapiens OX=9606 GN=FGFR1 PE=1 SV=3	0.804	Down	0.047717	FGFR1	91.867		0.865	0.925		1.154	1.073
	Q9BY67	Cell adhesion molecule 1 OS=Homo sapiens OX=9606 GN=CADM1 PE=1 SV=2	0.766	Down	0.0193435	CADM1	48.509	0.922	0.919	0.916	1.247	1.112	1.241
	P00441	Superoxide dismutase [Cu-Zn] OS=Homo sapiens OX=9606 GN=SOD1 PE=1 SV=2	0.675	Down	0.00023553	SOD1	15.936	0.794	0.775	0.857	1.21	1.203	1.179
	P49746	Thrombospondin-3 OS=Homo sapiens OX=9606 GN=THBS3 PE=1 SV=1	0.642	Down	0.038443	THBS3	104.2		0.858	0.76		1.178	1.344
	Q9HCN6	Platelet glycoprotein VI OS=Homo sapiens OX=9606 GN=GP6 PE=1 SV=4	0.58	Down	0.0040389	GP6	36.866		0.728	0.698		1.264	1.196
	P62258	14-3-3 protein epsilon OS=Homo sapiens OX=9606 GN=YWHAE PE=1 SV=1	0.491	Down	0.00065933	YWHAE	29.174	0.582	0.614	0.667	1.422	1.223	1.153
	P14780	Matrix metalloproteinase-9 OS=Homo sapiens OX=9606 GN=MMP9 PE=1 SV=3	0.824	Down	0.037497	MMP9	78.457	0.923	0.948	0.799	1.013	1.145	1.084
	Q12884	Prolyl endopeptidase FAP OS=Homo sapiens OX=9606 GN=FAP PE=1 SV=5	0.808	Down	0.0127249	FAP	87.711	1.009	0.892	0.894	1.113	1.221	1.127
	P19021	Peptidyl-glycine alpha-amidating monooxygenase OS=Homo sapiens OX=9606 GN=PAM PE=1 SV=2	0.773	Down	0.039661	PAM	108.33	0.846	0.908		1.179	1.09
	Q06830	Peroxiredoxin-1 OS=Homo sapiens OX=9606 GN=PRDX1 PE=1 SV=1	0.619	Down	0.003862	PRDX1	22.11		0.747	0.705		1.164	1.182
	P67936	Tropomyosin alpha-4 chain OS=Homo sapiens OX=9606 GN=TPM4 PE=1 SV=3	0.273	Down	1.2557e-06	TPM4	28.521	0.416	0.411	0.401	1.587	1.484	1.426
	P54764	Ephrin type-A receptor 4 OS=Homo sapiens OX=9606 GN=EPHA4 PE=1 SV=1	0.812	Down	0.025377	EPHA4	109.86	0.925	0.964	0.869	1.119	1.039	1.24
	Q9NPH3	Interleukin-1 receptor accessory protein OS=Homo sapiens OX=9606 GN=IL1RAP PE=1 SV=2	0.82	Down	0.00027748	IL1RAP	65.418	0.916	0.886	0.921	1.101	1.089	1.131
	P20851	C4b-binding protein beta chain OS=Homo sapiens OX=9606 GN=C4BPB PE=1 SV=1	1.289	Up	0.00118061	C4BPB	28.357	1.192	1.183	1.104	0.933	0.877	0.89
	P68133	Actin, alpha skeletal muscle OS=Homo sapiens OX=9606 GN=ACTA1 PE=1 SV=1	0.391	Down	0.000175726	ACTA1	42.051	0.579	0.526	0.542	1.554	1.406	1.25
	P61981	14-3-3 protein gamma OS=Homo sapiens OX=9606 GN=YWHAG PE=1 SV=2	0.427	Down	0.0186026	YWHAG	28.302	0.695	0.593	0.461	1.36	1.36	1.373
	P50552	Vasodilator-stimulated phosphoprotein OS=Homo sapiens OX=9606 GN=VASP PE=1 SV=3	0.577	Down	0.0060011	VASP	39.829	0.764	0.704		1.287	1.255
	P18065	Insulin-like growth factor-binding protein 2 OS=Homo sapiens OX=9606 GN=IGFBP2 PE=1 SV=2	0.803	Down	0.0181551	IGFBP2	34.814	0.776	0.855	0.84	1.111	0.941	1.025
	P04075	Fructose-bisphosphate aldolase A OS=Homo sapiens OX=9606 GN=ALDOA PE=1 SV=2	0.571	Down	4.4575e-05	ALDOA	39.42	0.692	0.737	0.678	1.253	1.246	1.189
	P60174	Triosephosphate isomerase OS=Homo sapiens OX=9606 GN=TPI1 PE=1 SV=3	0.551	Down	0.000175896	TPI1	30.791	0.718	0.643	0.718	1.288	1.286	1.197
	P23528	Cofilin-1 OS=Homo sapiens OX=9606 GN=CFL1 PE=1 SV=3	0.396	Down	1.96899e-05	CFL1	18.502	0.508	0.57	0.555	1.4	1.402	1.325
	P11021	Endoplasmic reticulum chaperone BiP OS=Homo sapiens OX=9606 GN=HSPA5 PE=1 SV=2	0.823	Down	0.00026116	HSPA5	72.332	0.913	0.915	0.888	1.122	1.074	1.105
	P18206	Vinculin OS=Homo sapiens OX=9606 GN=VCL PE=1 SV=4	0.461	Down	0.0010004	VCL	123.8	0.629	0.623	0.631	1.428	1.321	1.337
	P26447	Protein S100-A4 OS=Homo sapiens OX=9606 GN=S100A4 PE=1 SV=1	0.597	Down	0.002737	S100A4	11.728		0.746	0.78		1.297	1.258
	P12814	Alpha-actinin-1 OS=Homo sapiens OX=9606 GN=ACTN1 PE=1 SV=2	0.364	Down	3.9426e-05	ACTN1	103.06	0.552	0.547	0.478	1.507	1.426	1.403
	Q14766	Latent-transforming growth factor beta-binding protein 1 OS=Homo sapiens OX=9606 GN=LTBP1 PE=1 SV=4	0.548	Down	0.000162539	LTBP1	186.79	0.718	0.711	0.739	1.25	1.276	1.432
	Q99497	Protein/nucleic acid deglycase DJ-1 OS=Homo sapiens OX=9606 GN=PARK7 PE=1 SV=2	0.566	Down	0.000175907	PARK7	19.891	0.675	0.754	0.696	1.297	1.189	1.268
	P62942	Peptidyl-prolyl cis-trans isomerase FKBP1A OS=Homo sapiens OX=9606 GN=FKBP1A PE=1 SV=2	0.525	Down	0.00155672	FKBP1A	11.951	0.655	0.601	0.784	1.26	1.381	1.247
	P04792	Heat shock protein beta-1 OS=Homo sapiens OX=9606 GN=HSPB1 PE=1 SV=2	0.624	Down	0.036744	HSPB1	22.782	0.715		0.755	1.178		1.176
	P08567	Pleckstrin OS=Homo sapiens OX=9606 GN=PLEK PE=1 SV=3	0.49	Down	0.00080075	PLEK	40.124	0.718	0.619	0.557	1.251	1.362	1.254
	P54289	Voltage-dependent calcium channel subunit alpha-2/delta-1 OS=Homo sapiens OX=9606 GN=CACNA2D1 PE=1 SV=3	1.337	Up	0.017415	CACNA2D1	124.57	1.282	1.25	1.171	0.811	1.035	0.923
	P09211	Glutathione S-transferase P OS=Homo sapiens OX=9606 GN=GSTP1 PE=1 SV=2	0.544	Down	0.000159701	GSTP1	23.356	0.66	0.751	0.659	1.276	1.282	1.246
	P00918	Carbonic anhydrase 2 OS=Homo sapiens OX=9606 GN=CA2 PE=1 SV=2	0.791	Down	0.032803	CA2	29.246	0.968	0.844	0.811	0.998	1.149	1.168
	P01860	Immunoglobulin heavy constant gamma 3 OS=Homo sapiens OX=9606 GN=IGHG3 PE=1 SV=2	0.719	Down	0.0022971	IGHG3	41.287	0.802	0.896	0.903	1.277	1.171	1.172
	P06753	Tropomyosin alpha-3 chain OS=Homo sapiens OX=9606 GN=TPM3 PE=1 SV=2	0.348	Down	0.008697	TPM3	32.95		0.436	0.532		1.397	1.386
	Q9ULV4	Coronin-1C OS=Homo sapiens OX=9606 GN=CORO1C PE=1 SV=1	0.495	Down	0.0031379	CORO1C	53.248		0.624	0.675		1.306	1.316
	P55145	Mesencephalic astrocyte-derived neurotrophic factor OS=Homo sapiens OX=9606 GN=MANF PE=1 SV=3	0.455	Down	0.0136791	MANF	20.7		0.558	0.591		1.152	1.374
	P63104	14-3-3 protein zeta/delta OS=Homo sapiens OX=9606 GN=YWHAZ PE=1 SV=1	0.353	Down	0.0054374	YWHAZ	27.745	0.576	0.509	0.442	1.471	1.41	1.443
	Q14247	Src substrate cortactin OS=Homo sapiens OX=9606 GN=CTTN PE=1 SV=2	0.327	Down	0.00166476	CTTN	61.585	0.497	0.488		1.575	1.44
	P63261	Actin, cytoplasmic 2 OS=Homo sapiens OX=9606 GN=ACTG1 PE=1 SV=1	0.549	Down	0.00156265	ACTG1	41.792	0.788	0.653	0.631	1.333	1.267	1.171
	P07339	Cathepsin D OS=Homo sapiens OX=9606 GN=CTSD PE=1 SV=1	1.237	Up	0.035101	CTSD	44.552	1.242	1.223	1.092	0.955	0.963	0.957
	Q86UX7	Fermitin family homolog 3 OS=Homo sapiens OX=9606 GN=FERMT3 PE=1 SV=1	0.577	Down	0.00147958	FERMT3	75.952	0.667	0.731	0.792	1.397	1.197	1.204
	P06744	Glucose-6-phosphate isomerase OS=Homo sapiens OX=9606 GN=GPI PE=1 SV=4	0.612	Down	0.0135393	GPI	63.146	0.824		0.737	1.296		1.256
	Q9NZK5	Adenosine deaminase 2 OS=Homo sapiens OX=9606 GN=ADA2 PE=1 SV=2	1.225	Up	0.0020603	ADA2	58.933	1.182	1.105	1.168	0.944	0.97	0.907
	P31146	Coronin-1A OS=Homo sapiens OX=9606 GN=CORO1A PE=1 SV=4	0.47	Down	0.00030469	CORO1A	51.026	0.614	0.626	0.569	1.141	1.327	1.377
	P08709	Coagulation factor VII OS=Homo sapiens OX=9606 GN=F7 PE=1 SV=1	0.822	Down	0.0155432	F7	51.593	0.882	0.877	0.994	1.176	1.099	1.076
	O00299	Chloride intracellular channel protein 1 OS=Homo sapiens OX=9606 GN=CLIC1 PE=1 SV=4	0.358	Down	0.032382	CLIC1	26.922		0.451	0.634		1.65	1.384
	P52566	Rho GDP-dissociation inhibitor 2 OS=Homo sapiens OX=9606 GN=ARHGDIB PE=1 SV=3	0.457	Down	0.030498	ARHGDIB	22.988		0.591	0.754		1.367	1.574
	P07737	Profilin-1 OS=Homo sapiens OX=9606 GN=PFN1 PE=1 SV=2	0.343	Down	0.0091617	PFN1	15.054		0.545	0.443		1.434	1.449
	P02652	Apolipoprotein A-II OS=Homo sapiens OX=9606 GN=APOA2 PE=1 SV=1	0.612	Down	0.020982	APOA2	11.175	0.661	0.744	0.849	1.253	1.217	1.213
	P05090	Apolipoprotein D OS=Homo sapiens OX=9606 GN=APOD PE=1 SV=1	0.772	Down	0.0166443	APOD	21.275	0.771	0.942	0.887	1.178	1.066	1.124
	Q9Y490	Talin-1 OS=Homo sapiens OX=9606 GN=TLN1 PE=1 SV=3	0.453	Down	3.5156e-05	TLN1	269.76	0.559	0.62	0.605	1.268	1.363	1.304
	P00491	Purine nucleoside phosphorylase OS=Homo sapiens OX=9606 GN=PNP PE=1 SV=2	0.522	Down	0.044118	PNP	32.118		0.747	0.633		1.173	1.473
	P35916	Vascular endothelial growth factor receptor 3 OS=Homo sapiens OX=9606 GN=FLT4 PE=1 SV=3	1.203	Up	0.039297	FLT4	152.76	1.05	1.143	1.086	1.006	0.827	0.893
	Q13201	Multimerin-1 OS=Homo sapiens OX=9606 GN=MMRN1 PE=1 SV=3	0.774	Down	0.024201	MMRN1	138.11	0.801	0.836	0.962	1.141	1.196	1.02
	Q9H6X2	Anthrax toxin receptor 1 OS=Homo sapiens OX=9606 GN=ANTXR1 PE=1 SV=2	0.742	Down	0.0049163	ANTXR1	62.788	0.872	0.881		1.157	1.205
	P01137	Transforming growth factor beta-1 proprotein OS=Homo sapiens OX=9606 GN=TGFB1 PE=1 SV=2	0.69	Down	0.0107565	TGFB1	44.341	0.843		0.798	1.156		1.221
	P05154	Plasma serine protease inhibitor OS=Homo sapiens OX=9606 GN=SERPINA5 PE=1 SV=3	0.764	Down	0.00139993	SERPINA5	45.674	0.802	0.875	0.832	1.114	1.045	1.124
	P02776	Platelet factor 4 OS=Homo sapiens OX=9606 GN=PF4 PE=1 SV=2	0.438	Down	0.00141598	PF4	10.845	0.692	0.568	0.693	1.315	1.726	1.417
	Q16643	Drebrin OS=Homo sapiens OX=9606 GN=DBN1 PE=1 SV=4	0.602	Down	0.026385	DBN1	71.428		0.701	0.805		1.31	1.19
	P08493	Matrix Gla protein OS=Homo sapiens OX=9606 GN=MGP PE=1 SV=2	0.71	Down	0.0064169	MGP	12.353		0.877	0.85		1.188	1.243
	P00488	Coagulation factor XIII A chain OS=Homo sapiens OX=9606 GN=F13A1 PE=1 SV=4	0.713	Down	0.0056777	F13A1	83.266	0.756	0.776	0.887	1.125	1.209	1.058
	P05067	Amyloid-beta precursor protein OS=Homo sapiens OX=9606 GN=APP PE=1 SV=3	0.693	Down	0.032602	APP	86.942	0.792		0.877	1.258		1.15
	P31947	14-3-3 protein sigma OS=Homo sapiens OX=9606 GN=SFN PE=1 SV=1	0.529	Down	0.00088081	SFN	27.774	0.642	0.747	0.607	1.35	1.197	1.229
	O75083	WD repeat-containing protein 1 OS=Homo sapiens OX=9606 GN=WDR1 PE=1 SV=4	0.467	Down	0.000118418	WDR1	66.193	0.641	0.589	0.649	1.42	1.365	1.238
	Q13642	Four and a half LIM domains protein 1 OS=Homo sapiens OX=9606 GN=FHL1 PE=1 SV=4	0.551	Down	0.0025793	FHL1	36.263	0.753	0.582	0.721	1.159	1.335	1.235
	P00338	L-lactate dehydrogenase A chain OS=Homo sapiens OX=9606 GN=LDHA PE=1 SV=2	0.707	Down	0.00030445	LDHA	36.688	0.782	0.844	0.844	1.164	1.195	1.133
	P21333	Filamin-A OS=Homo sapiens OX=9606 GN=FLNA PE=1 SV=4	0.455	Down	0.00199619	FLNA	280.74	0.533	0.723	0.539	1.23	1.272	1.439
	P23284	Peptidyl-prolyl cis-trans isomerase B OS=Homo sapiens OX=9606 GN=PPIB PE=1 SV=2	0.486	Down	0.0028186	PPIB	23.742	0.597	0.599	0.671	1.28	1.282	1.277
	P05106	Integrin beta-3 OS=Homo sapiens OX=9606 GN=ITGB3 PE=1 SV=2	0.501	Down	0.0126801	ITGB3	87.057	0.483	0.799	0.709	1.5	1.26	1.216
	Q14118	Dystroglycan OS=Homo sapiens OX=9606 GN=DAG1 PE=1 SV=2	0.727	Down	0.027699	DAG1	97.44	0.758	0.954	0.836	1.326	1.115	1.065
	P35579	Myosin-9 OS=Homo sapiens OX=9606 GN=MYH9 PE=1 SV=4	0.553	Down	0.00027936	MYH9	226.53	0.675	0.626	0.639	1.158	1.087	1.265
	Q86YW5	Trem-like transcript 1 protein OS=Homo sapiens OX=9606 GN=TREML1 PE=1 SV=2	0.546	Down	0.026455	TREML1	32.678	0.768	0.46	0.758	1.052	1.32	1.263
	P02679	Fibrinogen gamma chain OS=Homo sapiens OX=9606 GN=FGG PE=1 SV=3	1.412	Up	0.046678	FGG	51.511	1.008	1.217	1.121	0.892	0.625	0.853
	P20023	Complement receptor type 2 OS=Homo sapiens OX=9606 GN=CR2 PE=1 SV=2	1.254	Up	0.021624	CR2	112.91	1.068	1.264	1.051	0.895	0.878	0.925
	P27797	Calreticulin OS=Homo sapiens OX=9606 GN=CALR PE=1 SV=1	0.564	Down	0.000176683	CALR	48.141	0.688	0.755	0.669	1.286	1.197	1.265
	Q08495	Dematin OS=Homo sapiens OX=9606 GN=DMTN PE=1 SV=3	0.603	Down	0.024024	DMTN	45.514	0.699	0.785		1.298	1.163
	P47756	F-actin-capping protein subunit beta OS=Homo sapiens OX=9606 GN=CAPZB PE=1 SV=4	0.466	Down	0.0162372	CAPZB	31.35	0.522		0.581	1.282		1.087
	P09486	SPARC OS=Homo sapiens OX=9606 GN=SPARC PE=1 SV=1	0.714	Down	0.0096621	SPARC	34.632	0.872	0.865	0.715	1.07	1.193	1.169
	P04275	von Willebrand factor OS=Homo sapiens OX=9606 GN=VWF PE=1 SV=4	1.547	Up	0.0118984	VWF	309.26	1.033	1.255	1.416	0.833	0.816	0.745
	P26038	Moesin OS=Homo sapiens OX=9606 GN=MSN PE=1 SV=3	0.606	Down	0.00044065	MSN	67.819	0.71	0.794	0.758	1.331	1.2	1.203
metabolic process	P02656	Apolipoprotein C-III OS=Homo sapiens OX=9606 GN=APOC3 PE=1 SV=1	1.809	Up	0.0048191	APOC3	10.852	1.271	1.405	1.647	0.875	0.827	0.688
	P30101	Protein disulfide-isomerase A3 OS=Homo sapiens OX=9606 GN=PDIA3 PE=1 SV=4	0.526	Down	5.7692e-07	PDIA3	56.782	0.67	0.696	0.67	1.303	1.284	1.287
	P02675	Fibrinogen beta chain OS=Homo sapiens OX=9606 GN=FGB PE=1 SV=2	1.357	Up	0.039178	FGB	55.928	0.999	1.187	1.093	0.902	0.67	0.844
	P14618	Pyruvate kinase PKM OS=Homo sapiens OX=9606 GN=PKM PE=1 SV=4	0.609	Down	1.1517e-07	PKM	57.936	0.756	0.747	0.747	1.241	1.236	1.218
	P10599	Thioredoxin OS=Homo sapiens OX=9606 GN=TXN PE=1 SV=3	0.606	Down	0.0020975	TXN	11.737	0.804	0.803	0.662	1.218	1.203	1.323
	P02751	Fibronectin OS=Homo sapiens OX=9606 GN=FN1 PE=1 SV=5	1.203	Up	0.0050845	FN1	272.32	1.001	1.03	1.074	0.869	0.894	0.818
	P02647	Apolipoprotein A-I OS=Homo sapiens OX=9606 GN=APOA1 PE=1 SV=1	0.596	Down	0.0022239	APOA1	30.777	0.64	0.808	0.753	1.287	1.166	1.239
	P11362	Fibroblast growth factor receptor 1 OS=Homo sapiens OX=9606 GN=FGFR1 PE=1 SV=3	0.804	Down	0.047717	FGFR1	91.867		0.865	0.925		1.154	1.073
	P11142	Heat shock cognate 71 kDa protein OS=Homo sapiens OX=9606 GN=HSPA8 PE=1 SV=1	0.525	Down	0.00100258	HSPA8	70.897	0.748	0.591	0.666	1.237	1.356	1.225
	Q13790	Apolipoprotein F OS=Homo sapiens OX=9606 GN=APOF PE=1 SV=2	0.64	Down	0.0095198	APOF	35.399	0.707	0.791	0.819	1.405	1.06	1.155
	P00441	Superoxide dismutase [Cu-Zn] OS=Homo sapiens OX=9606 GN=SOD1 PE=1 SV=2	0.675	Down	0.00023553	SOD1	15.936	0.794	0.775	0.857	1.21	1.203	1.179
	P62258	14-3-3 protein epsilon OS=Homo sapiens OX=9606 GN=YWHAE PE=1 SV=1	0.491	Down	0.00065933	YWHAE	29.174	0.582	0.614	0.667	1.422	1.223	1.153
	P14780	Matrix metalloproteinase-9 OS=Homo sapiens OX=9606 GN=MMP9 PE=1 SV=3	0.824	Down	0.037497	MMP9	78.457	0.923	0.948	0.799	1.013	1.145	1.084
	Q12884	Prolyl endopeptidase FAP OS=Homo sapiens OX=9606 GN=FAP PE=1 SV=5	0.808	Down	0.0127249	FAP	87.711	1.009	0.892	0.894	1.113	1.221	1.127
	P19021	Peptidyl-glycine alpha-amidating monooxygenase OS=Homo sapiens OX=9606 GN=PAM PE=1 SV=2	0.773	Down	0.039661	PAM	108.33	0.846	0.908		1.179	1.09
	Q06830	Peroxiredoxin-1 OS=Homo sapiens OX=9606 GN=PRDX1 PE=1 SV=1	0.619	Down	0.003862	PRDX1	22.11		0.747	0.705		1.164	1.182
	P54764	Ephrin type-A receptor 4 OS=Homo sapiens OX=9606 GN=EPHA4 PE=1 SV=1	0.812	Down	0.025377	EPHA4	109.86	0.925	0.964	0.869	1.119	1.039	1.24
	P40925	Malate dehydrogenase, cytoplasmic OS=Homo sapiens OX=9606 GN=MDH1 PE=1 SV=4	0.537	Down	0.0035389	MDH1	36.426	0.76	0.577	0.668	1.175	1.404	1.153
	Q9NPH3	Interleukin-1 receptor accessory protein OS=Homo sapiens OX=9606 GN=IL1RAP PE=1 SV=2	0.82	Down	0.00027748	IL1RAP	65.418	0.916	0.886	0.921	1.101	1.089	1.131
	P31946	14-3-3 protein beta/alpha OS=Homo sapiens OX=9606 GN=YWHAB PE=1 SV=3	0.498	Down	0.02392	YWHAB	28.082		0.688	0.578		1.185	1.355
	P20851	C4b-binding protein beta chain OS=Homo sapiens OX=9606 GN=C4BPB PE=1 SV=1	1.289	Up	0.00118061	C4BPB	28.357	1.192	1.183	1.104	0.933	0.877	0.89
	Q9H299	SH3 domain-binding glutamic acid-rich-like protein 3 OS=Homo sapiens OX=9606 GN=SH3BGRL3 PE=1 SV=1	0.384	Down	0.000102159	SH3BGRL3	10.438	0.526	0.533	0.574	1.263	1.484	1.501
	P18065	Insulin-like growth factor-binding protein 2 OS=Homo sapiens OX=9606 GN=IGFBP2 PE=1 SV=2	0.803	Down	0.0181551	IGFBP2	34.814	0.776	0.855	0.84	1.111	0.941	1.025
	P04075	Fructose-bisphosphate aldolase A OS=Homo sapiens OX=9606 GN=ALDOA PE=1 SV=2	0.571	Down	4.4575e-05	ALDOA	39.42	0.692	0.737	0.678	1.253	1.246	1.189
	P60174	Triosephosphate isomerase OS=Homo sapiens OX=9606 GN=TPI1 PE=1 SV=3	0.551	Down	0.000175896	TPI1	30.791	0.718	0.643	0.718	1.288	1.286	1.197
	P11021	Endoplasmic reticulum chaperone BiP OS=Homo sapiens OX=9606 GN=HSPA5 PE=1 SV=2	0.823	Down	0.00026116	HSPA5	72.332	0.913	0.915	0.888	1.122	1.074	1.105
	P62987	Ubiquitin-60S ribosomal protein L40 OS=Homo sapiens OX=9606 GN=UBA52 PE=1 SV=2	0.623	Down	0.00136194	UBA52	14.728		0.778	0.788		1.237	1.278
	P07237	Protein disulfide-isomerase OS=Homo sapiens OX=9606 GN=P4HB PE=1 SV=3	0.75	Down	0.00092487	P4HB	57.116	0.872	0.866	0.806	1.17	1.088	1.134
	P55072	Transitional endoplasmic reticulum ATPase OS=Homo sapiens OX=9606 GN=VCP PE=1 SV=4	0.807	Down	0.0033597	VCP	89.321	0.862	0.849		1.071	1.05
	P07195	L-lactate dehydrogenase B chain OS=Homo sapiens OX=9606 GN=LDHB PE=1 SV=2	0.734	Down	0.00064291	LDHB	36.638	0.804	0.869	0.851	1.146	1.103	1.191
	Q99497	Protein/nucleic acid deglycase DJ-1 OS=Homo sapiens OX=9606 GN=PARK7 PE=1 SV=2	0.566	Down	0.000175907	PARK7	19.891	0.675	0.754	0.696	1.297	1.189	1.268
	P08833	Insulin-like growth factor-binding protein 1 OS=Homo sapiens OX=9606 GN=IGFBP1 PE=1 SV=1	0.752	Down	0.0137832	IGFBP1	27.903	0.824	0.867		1.099	1.149
	P62942	Peptidyl-prolyl cis-trans isomerase FKBP1A OS=Homo sapiens OX=9606 GN=FKBP1A PE=1 SV=2	0.525	Down	0.00155672	FKBP1A	11.951	0.655	0.601	0.784	1.26	1.381	1.247
	P08567	Pleckstrin OS=Homo sapiens OX=9606 GN=PLEK PE=1 SV=3	0.49	Down	0.00080075	PLEK	40.124	0.718	0.619	0.557	1.251	1.362	1.254
	P09211	Glutathione S-transferase P OS=Homo sapiens OX=9606 GN=GSTP1 PE=1 SV=2	0.544	Down	0.000159701	GSTP1	23.356	0.66	0.751	0.659	1.276	1.282	1.246
	P00918	Carbonic anhydrase 2 OS=Homo sapiens OX=9606 GN=CA2 PE=1 SV=2	0.791	Down	0.032803	CA2	29.246	0.968	0.844	0.811	0.998	1.149	1.168
	P01860	Immunoglobulin heavy constant gamma 3 OS=Homo sapiens OX=9606 GN=IGHG3 PE=1 SV=2	0.719	Down	0.0022971	IGHG3	41.287	0.802	0.896	0.903	1.277	1.171	1.172
	P37837	Transaldolase OS=Homo sapiens OX=9606 GN=TALDO1 PE=1 SV=2	0.805	Down	0.00111739	TALDO1	37.54	0.899	0.879	0.921	1.158	1.123	1.073
	P07339	Cathepsin D OS=Homo sapiens OX=9606 GN=CTSD PE=1 SV=1	1.237	Up	0.035101	CTSD	44.552	1.242	1.223	1.092	0.955	0.963	0.957
	P06744	Glucose-6-phosphate isomerase OS=Homo sapiens OX=9606 GN=GPI PE=1 SV=4	0.612	Down	0.0135393	GPI	63.146	0.824		0.737	1.296		1.256
	P08603	Complement factor H OS=Homo sapiens OX=9606 GN=CFH PE=1 SV=4	1.269	Up	0.0074639	CFH	139.09	1.241	1.103	1.09	0.91	0.863	0.933
	P00558	Phosphoglycerate kinase 1 OS=Homo sapiens OX=9606 GN=PGK1 PE=1 SV=3	0.548	Down	0.00192282	PGK1	44.614	0.814	0.672	0.674	1.262	1.458	1.224
	Q9NZK5	Adenosine deaminase 2 OS=Homo sapiens OX=9606 GN=ADA2 PE=1 SV=2	1.225	Up	0.0020603	ADA2	58.933	1.182	1.105	1.168	0.944	0.97	0.907
	P62937	Peptidyl-prolyl cis-trans isomerase A OS=Homo sapiens OX=9606 GN=PPIA PE=1 SV=2	0.426	Down	5.8334e-05	PPIA	18.012	0.627	0.559	0.602	1.429	1.462	1.309
	P08709	Coagulation factor VII OS=Homo sapiens OX=9606 GN=F7 PE=1 SV=1	0.822	Down	0.0155432	F7	51.593	0.882	0.877	0.994	1.176	1.099	1.076
	Q9UBQ6	Exostosin-like 2 OS=Homo sapiens OX=9606 GN=EXTL2 PE=1 SV=1	0.83	Down	0.022105	EXTL2	37.465	0.856	0.869	0.966	1.156	1.031	1.057
	P04003	C4b-binding protein alpha chain OS=Homo sapiens OX=9606 GN=C4BPA PE=1 SV=2	1.272	Up	0.00069865	C4BPA	67.033	1.184	1.192	1.106	0.924	0.898	0.916
	P02652	Apolipoprotein A-II OS=Homo sapiens OX=9606 GN=APOA2 PE=1 SV=1	0.612	Down	0.020982	APOA2	11.175	0.661	0.744	0.849	1.253	1.217	1.213
	P05090	Apolipoprotein D OS=Homo sapiens OX=9606 GN=APOD PE=1 SV=1	0.772	Down	0.0166443	APOD	21.275	0.771	0.942	0.887	1.178	1.066	1.124
	P00491	Purine nucleoside phosphorylase OS=Homo sapiens OX=9606 GN=PNP PE=1 SV=2	0.522	Down	0.044118	PNP	32.118		0.747	0.633		1.173	1.473
	P35916	Vascular endothelial growth factor receptor 3 OS=Homo sapiens OX=9606 GN=FLT4 PE=1 SV=3	1.203	Up	0.039297	FLT4	152.76	1.05	1.143	1.086	1.006	0.827	0.893
	P01137	Transforming growth factor beta-1 proprotein OS=Homo sapiens OX=9606 GN=TGFB1 PE=1 SV=2	0.69	Down	0.0107565	TGFB1	44.341	0.843		0.798	1.156		1.221
	P00488	Coagulation factor XIII A chain OS=Homo sapiens OX=9606 GN=F13A1 PE=1 SV=4	0.713	Down	0.0056777	F13A1	83.266	0.756	0.776	0.887	1.125	1.209	1.058
	P05067	Amyloid-beta precursor protein OS=Homo sapiens OX=9606 GN=APP PE=1 SV=3	0.693	Down	0.032602	APP	86.942	0.792		0.877	1.258		1.15
	Q9UHG3	Prenylcysteine oxidase 1 OS=Homo sapiens OX=9606 GN=PCYOX1 PE=1 SV=3	0.774	Down	0.0057783	PCYOX1	56.639	0.829	0.937	0.932	1.224	1.126	1.137
	P78417	Glutathione S-transferase omega-1 OS=Homo sapiens OX=9606 GN=GSTO1 PE=1 SV=2	0.66	Down	1.51465e-05	GSTO1	27.566	0.798	0.788	0.767	1.188	1.168	1.207
	P06733	Alpha-enolase OS=Homo sapiens OX=9606 GN=ENO1 PE=1 SV=2	0.357	Down	9.5983e-05	ENO1	47.168	0.563	0.565	0.466	1.519	1.45	1.492
	P00338	L-lactate dehydrogenase A chain OS=Homo sapiens OX=9606 GN=LDHA PE=1 SV=2	0.707	Down	0.00030445	LDHA	36.688	0.782	0.844	0.844	1.164	1.195	1.133
	P11226	Mannose-binding protein C OS=Homo sapiens OX=9606 GN=MBL2 PE=1 SV=2	0.746	Down	0.0104178	MBL2	26.143	0.864	0.812	0.785	1.228	1.038	1.031
	P21333	Filamin-A OS=Homo sapiens OX=9606 GN=FLNA PE=1 SV=4	0.455	Down	0.00199619	FLNA	280.74	0.533	0.723	0.539	1.23	1.272	1.439
	P23284	Peptidyl-prolyl cis-trans isomerase B OS=Homo sapiens OX=9606 GN=PPIB PE=1 SV=2	0.486	Down	0.0028186	PPIB	23.742	0.597	0.599	0.671	1.28	1.282	1.277
	P30086	Phosphatidylethanolamine-binding protein 1 OS=Homo sapiens OX=9606 GN=PEBP1 PE=1 SV=3	0.712	Down	0.0119588	PEBP1	21.057	0.883	0.731	0.762	1.114	1.214	1.011
	Q14118	Dystroglycan OS=Homo sapiens OX=9606 GN=DAG1 PE=1 SV=2	0.727	Down	0.027699	DAG1	97.44	0.758	0.954	0.836	1.326	1.115	1.065
	P35579	Myosin-9 OS=Homo sapiens OX=9606 GN=MYH9 PE=1 SV=4	0.553	Down	0.00027936	MYH9	226.53	0.675	0.626	0.639	1.158	1.087	1.265
	Q03591	Complement factor H-related protein 1 OS=Homo sapiens OX=9606 GN=CFHR1 PE=1 SV=2	1.76	Up	0.0177565	CFHR1	37.65	1.388	1.649	1.184	0.76	0.666	0.972
	P02679	Fibrinogen gamma chain OS=Homo sapiens OX=9606 GN=FGG PE=1 SV=3	1.412	Up	0.046678	FGG	51.511	1.008	1.217	1.121	0.892	0.625	0.853
	P20023	Complement receptor type 2 OS=Homo sapiens OX=9606 GN=CR2 PE=1 SV=2	1.254	Up	0.021624	CR2	112.91	1.068	1.264	1.051	0.895	0.878	0.925
	P27797	Calreticulin OS=Homo sapiens OX=9606 GN=CALR PE=1 SV=1	0.564	Down	0.000176683	CALR	48.141	0.688	0.755	0.669	1.286	1.197	1.265
	P04406	Glyceraldehyde-3-phosphate dehydrogenase OS=Homo sapiens OX=9606 GN=GAPDH PE=1 SV=3	0.698	Down	0.0071216	GAPDH	36.053	0.918	0.722	0.846	1.162	1.216	1.182
	Q8WTR7	Zinc finger protein 473 OS=Homo sapiens OX=9606 GN=ZNF473 PE=1 SV=1	0.759	Down	0.015261	ZNF473	100.18	0.906	0.821	0.82	1.041	1.252	1.062
	O95497	Pantetheinase OS=Homo sapiens OX=9606 GN=VNN1 PE=1 SV=2	1.386	Up	0.00065606	VNN1	57.011	1.216	1.342	1.309	0.941	0.9	0.949
	P50395	Rab GDP dissociation inhibitor beta OS=Homo sapiens OX=9606 GN=GDI2 PE=1 SV=2	0.681	Down	0.00075909	GDI2	50.663	0.802	0.767	0.858	1.23	1.204	1.129
	P04275	von Willebrand factor OS=Homo sapiens OX=9606 GN=VWF PE=1 SV=4	1.547	Up	0.0118984	VWF	309.26	1.033	1.255	1.416	0.833	0.816	0.745
	P06732	Creatine kinase M-type OS=Homo sapiens OX=9606 GN=CKM PE=1 SV=2	0.744	Down	0.037764	CKM	43.101	0.695	0.771	0.966	1.043	1.102	1.124
developmental process	P02751	Fibronectin OS=Homo sapiens OX=9606 GN=FN1 PE=1 SV=5	1.203	Up	0.0050845	FN1	272.32	1.001	1.03	1.074	0.869	0.894	0.818
	P02647	Apolipoprotein A-I OS=Homo sapiens OX=9606 GN=APOA1 PE=1 SV=1	0.596	Down	0.0022239	APOA1	30.777	0.64	0.808	0.753	1.287	1.166	1.239
	P11362	Fibroblast growth factor receptor 1 OS=Homo sapiens OX=9606 GN=FGFR1 PE=1 SV=3	0.804	Down	0.047717	FGFR1	91.867		0.865	0.925		1.154	1.073
	Q9BY67	Cell adhesion molecule 1 OS=Homo sapiens OX=9606 GN=CADM1 PE=1 SV=2	0.766	Down	0.0193435	CADM1	48.509	0.922	0.919	0.916	1.247	1.112	1.241
	P00441	Superoxide dismutase [Cu-Zn] OS=Homo sapiens OX=9606 GN=SOD1 PE=1 SV=2	0.675	Down	0.00023553	SOD1	15.936	0.794	0.775	0.857	1.21	1.203	1.179
	P49746	Thrombospondin-3 OS=Homo sapiens OX=9606 GN=THBS3 PE=1 SV=1	0.642	Down	0.038443	THBS3	104.2		0.858	0.76		1.178	1.344
	P62258	14-3-3 protein epsilon OS=Homo sapiens OX=9606 GN=YWHAE PE=1 SV=1	0.491	Down	0.00065933	YWHAE	29.174	0.582	0.614	0.667	1.422	1.223	1.153
	P14780	Matrix metalloproteinase-9 OS=Homo sapiens OX=9606 GN=MMP9 PE=1 SV=3	0.824	Down	0.037497	MMP9	78.457	0.923	0.948	0.799	1.013	1.145	1.084
	Q12884	Prolyl endopeptidase FAP OS=Homo sapiens OX=9606 GN=FAP PE=1 SV=5	0.808	Down	0.0127249	FAP	87.711	1.009	0.892	0.894	1.113	1.221	1.127
	Q01518	Adenylyl cyclase-associated protein 1 OS=Homo sapiens OX=9606 GN=CAP1 PE=1 SV=5	0.552	Down	0.0057167	CAP1	51.901	0.742	0.55	0.782	1.222	1.31	1.222
	P19021	Peptidyl-glycine alpha-amidating monooxygenase OS=Homo sapiens OX=9606 GN=PAM PE=1 SV=2	0.773	Down	0.039661	PAM	108.33	0.846	0.908		1.179	1.09
	Q06830	Peroxiredoxin-1 OS=Homo sapiens OX=9606 GN=PRDX1 PE=1 SV=1	0.619	Down	0.003862	PRDX1	22.11		0.747	0.705		1.164	1.182
	P67936	Tropomyosin alpha-4 chain OS=Homo sapiens OX=9606 GN=TPM4 PE=1 SV=3	0.273	Down	1.2557e-06	TPM4	28.521	0.416	0.411	0.401	1.587	1.484	1.426
	P54764	Ephrin type-A receptor 4 OS=Homo sapiens OX=9606 GN=EPHA4 PE=1 SV=1	0.812	Down	0.025377	EPHA4	109.86	0.925	0.964	0.869	1.119	1.039	1.24
	Q9NPH3	Interleukin-1 receptor accessory protein OS=Homo sapiens OX=9606 GN=IL1RAP PE=1 SV=2	0.82	Down	0.00027748	IL1RAP	65.418	0.916	0.886	0.921	1.101	1.089	1.131
	P68133	Actin, alpha skeletal muscle OS=Homo sapiens OX=9606 GN=ACTA1 PE=1 SV=1	0.391	Down	0.000175726	ACTA1	42.051	0.579	0.526	0.542	1.554	1.406	1.25
	P61981	14-3-3 protein gamma OS=Homo sapiens OX=9606 GN=YWHAG PE=1 SV=2	0.427	Down	0.0186026	YWHAG	28.302	0.695	0.593	0.461	1.36	1.36	1.373
	P50552	Vasodilator-stimulated phosphoprotein OS=Homo sapiens OX=9606 GN=VASP PE=1 SV=3	0.577	Down	0.0060011	VASP	39.829	0.764	0.704		1.287	1.255
	P18065	Insulin-like growth factor-binding protein 2 OS=Homo sapiens OX=9606 GN=IGFBP2 PE=1 SV=2	0.803	Down	0.0181551	IGFBP2	34.814	0.776	0.855	0.84	1.111	0.941	1.025
	P60174	Triosephosphate isomerase OS=Homo sapiens OX=9606 GN=TPI1 PE=1 SV=3	0.551	Down	0.000175896	TPI1	30.791	0.718	0.643	0.718	1.288	1.286	1.197
	P37802	Transgelin-2 OS=Homo sapiens OX=9606 GN=TAGLN2 PE=1 SV=3	0.397	Down	0.00024259	TAGLN2	22.391	0.638	0.522	0.51	1.353	1.386	1.467
	P23528	Cofilin-1 OS=Homo sapiens OX=9606 GN=CFL1 PE=1 SV=3	0.396	Down	1.96899e-05	CFL1	18.502	0.508	0.57	0.555	1.4	1.402	1.325
	P11021	Endoplasmic reticulum chaperone BiP OS=Homo sapiens OX=9606 GN=HSPA5 PE=1 SV=2	0.823	Down	0.00026116	HSPA5	72.332	0.913	0.915	0.888	1.122	1.074	1.105
	P18206	Vinculin OS=Homo sapiens OX=9606 GN=VCL PE=1 SV=4	0.461	Down	0.0010004	VCL	123.8	0.629	0.623	0.631	1.428	1.321	1.337
	P26447	Protein S100-A4 OS=Homo sapiens OX=9606 GN=S100A4 PE=1 SV=1	0.597	Down	0.002737	S100A4	11.728		0.746	0.78		1.297	1.258
	P12814	Alpha-actinin-1 OS=Homo sapiens OX=9606 GN=ACTN1 PE=1 SV=2	0.364	Down	3.9426e-05	ACTN1	103.06	0.552	0.547	0.478	1.507	1.426	1.403
	Q14766	Latent-transforming growth factor beta-binding protein 1 OS=Homo sapiens OX=9606 GN=LTBP1 PE=1 SV=4	0.548	Down	0.000162539	LTBP1	186.79	0.718	0.711	0.739	1.25	1.276	1.432
	P08833	Insulin-like growth factor-binding protein 1 OS=Homo sapiens OX=9606 GN=IGFBP1 PE=1 SV=1	0.752	Down	0.0137832	IGFBP1	27.903	0.824	0.867		1.099	1.149
	P62942	Peptidyl-prolyl cis-trans isomerase FKBP1A OS=Homo sapiens OX=9606 GN=FKBP1A PE=1 SV=2	0.525	Down	0.00155672	FKBP1A	11.951	0.655	0.601	0.784	1.26	1.381	1.247
	Q5JSZ5	Protein PRRC2B OS=Homo sapiens OX=9606 GN=PRRC2B PE=1 SV=2	1.465	Up	0.0180382	PRRC2B	242.96	1.289	1.171		0.856	0.823
	P08567	Pleckstrin OS=Homo sapiens OX=9606 GN=PLEK PE=1 SV=3	0.49	Down	0.00080075	PLEK	40.124	0.718	0.619	0.557	1.251	1.362	1.254
	P09211	Glutathione S-transferase P OS=Homo sapiens OX=9606 GN=GSTP1 PE=1 SV=2	0.544	Down	0.000159701	GSTP1	23.356	0.66	0.751	0.659	1.276	1.282	1.246
	P00918	Carbonic anhydrase 2 OS=Homo sapiens OX=9606 GN=CA2 PE=1 SV=2	0.791	Down	0.032803	CA2	29.246	0.968	0.844	0.811	0.998	1.149	1.168
	Q9BXJ4	Complement C1q tumor necrosis factor-related protein 3 OS=Homo sapiens OX=9606 GN=C1QTNF3 PE=1 SV=1	0.827	Down	0.0082368	C1QTNF3	26.994	0.872	0.924	0.939	1.089	1.169	1.049
	Q9ULV4	Coronin-1C OS=Homo sapiens OX=9606 GN=CORO1C PE=1 SV=1	0.495	Down	0.0031379	CORO1C	53.248		0.624	0.675		1.306	1.316
	P55145	Mesencephalic astrocyte-derived neurotrophic factor OS=Homo sapiens OX=9606 GN=MANF PE=1 SV=3	0.455	Down	0.0136791	MANF	20.7		0.558	0.591		1.152	1.374
	Q14247	Src substrate cortactin OS=Homo sapiens OX=9606 GN=CTTN PE=1 SV=2	0.327	Down	0.00166476	CTTN	61.585	0.497	0.488		1.575	1.44
	P63261	Actin, cytoplasmic 2 OS=Homo sapiens OX=9606 GN=ACTG1 PE=1 SV=1	0.549	Down	0.00156265	ACTG1	41.792	0.788	0.653	0.631	1.333	1.267	1.171
	Q86UX7	Fermitin family homolog 3 OS=Homo sapiens OX=9606 GN=FERMT3 PE=1 SV=1	0.577	Down	0.00147958	FERMT3	75.952	0.667	0.731	0.792	1.397	1.197	1.204
	P06744	Glucose-6-phosphate isomerase OS=Homo sapiens OX=9606 GN=GPI PE=1 SV=4	0.612	Down	0.0135393	GPI	63.146	0.824		0.737	1.296		1.256
	P00558	Phosphoglycerate kinase 1 OS=Homo sapiens OX=9606 GN=PGK1 PE=1 SV=3	0.548	Down	0.00192282	PGK1	44.614	0.814	0.672	0.674	1.262	1.458	1.224
	Q9NZK5	Adenosine deaminase 2 OS=Homo sapiens OX=9606 GN=ADA2 PE=1 SV=2	1.225	Up	0.0020603	ADA2	58.933	1.182	1.105	1.168	0.944	0.97	0.907
	P08709	Coagulation factor VII OS=Homo sapiens OX=9606 GN=F7 PE=1 SV=1	0.822	Down	0.0155432	F7	51.593	0.882	0.877	0.994	1.176	1.099	1.076
	P52566	Rho GDP-dissociation inhibitor 2 OS=Homo sapiens OX=9606 GN=ARHGDIB PE=1 SV=3	0.457	Down	0.030498	ARHGDIB	22.988		0.591	0.754		1.367	1.574
	P07737	Profilin-1 OS=Homo sapiens OX=9606 GN=PFN1 PE=1 SV=2	0.343	Down	0.0091617	PFN1	15.054		0.545	0.443		1.434	1.449
	P02652	Apolipoprotein A-II OS=Homo sapiens OX=9606 GN=APOA2 PE=1 SV=1	0.612	Down	0.020982	APOA2	11.175	0.661	0.744	0.849	1.253	1.217	1.213
	P05090	Apolipoprotein D OS=Homo sapiens OX=9606 GN=APOD PE=1 SV=1	0.772	Down	0.0166443	APOD	21.275	0.771	0.942	0.887	1.178	1.066	1.124
	Q15828	Cystatin-M OS=Homo sapiens OX=9606 GN=CST6 PE=1 SV=1	0.797	Down	0.049264	CST6	16.511		0.765	0.848		1.001	1.024
	P35916	Vascular endothelial growth factor receptor 3 OS=Homo sapiens OX=9606 GN=FLT4 PE=1 SV=3	1.203	Up	0.039297	FLT4	152.76	1.05	1.143	1.086	1.006	0.827	0.893
	Q9H6X2	Anthrax toxin receptor 1 OS=Homo sapiens OX=9606 GN=ANTXR1 PE=1 SV=2	0.742	Down	0.0049163	ANTXR1	62.788	0.872	0.881		1.157	1.205
	P01137	Transforming growth factor beta-1 proprotein OS=Homo sapiens OX=9606 GN=TGFB1 PE=1 SV=2	0.69	Down	0.0107565	TGFB1	44.341	0.843		0.798	1.156		1.221
	P61224	Ras-related protein Rap-1b OS=Homo sapiens OX=9606 GN=RAP1B PE=1 SV=1	0.449	Down	0.00039544	RAP1B	20.825	0.592	0.638	0.622	1.572	1.281	1.274
	P05154	Plasma serine protease inhibitor OS=Homo sapiens OX=9606 GN=SERPINA5 PE=1 SV=3	0.764	Down	0.00139993	SERPINA5	45.674	0.802	0.875	0.832	1.114	1.045	1.124
	Q16643	Drebrin OS=Homo sapiens OX=9606 GN=DBN1 PE=1 SV=4	0.602	Down	0.026385	DBN1	71.428		0.701	0.805		1.31	1.19
	P08493	Matrix Gla protein OS=Homo sapiens OX=9606 GN=MGP PE=1 SV=2	0.71	Down	0.0064169	MGP	12.353		0.877	0.85		1.188	1.243
	P05067	Amyloid-beta precursor protein OS=Homo sapiens OX=9606 GN=APP PE=1 SV=3	0.693	Down	0.032602	APP	86.942	0.792		0.877	1.258		1.15
	P31947	14-3-3 protein sigma OS=Homo sapiens OX=9606 GN=SFN PE=1 SV=1	0.529	Down	0.00088081	SFN	27.774	0.642	0.747	0.607	1.35	1.197	1.229
	O75083	WD repeat-containing protein 1 OS=Homo sapiens OX=9606 GN=WDR1 PE=1 SV=4	0.467	Down	0.000118418	WDR1	66.193	0.641	0.589	0.649	1.42	1.365	1.238
	Q13642	Four and a half LIM domains protein 1 OS=Homo sapiens OX=9606 GN=FHL1 PE=1 SV=4	0.551	Down	0.0025793	FHL1	36.263	0.753	0.582	0.721	1.159	1.335	1.235
	P00338	L-lactate dehydrogenase A chain OS=Homo sapiens OX=9606 GN=LDHA PE=1 SV=2	0.707	Down	0.00030445	LDHA	36.688	0.782	0.844	0.844	1.164	1.195	1.133
	P21333	Filamin-A OS=Homo sapiens OX=9606 GN=FLNA PE=1 SV=4	0.455	Down	0.00199619	FLNA	280.74	0.533	0.723	0.539	1.23	1.272	1.439
	P23284	Peptidyl-prolyl cis-trans isomerase B OS=Homo sapiens OX=9606 GN=PPIB PE=1 SV=2	0.486	Down	0.0028186	PPIB	23.742	0.597	0.599	0.671	1.28	1.282	1.277
	P05106	Integrin beta-3 OS=Homo sapiens OX=9606 GN=ITGB3 PE=1 SV=2	0.501	Down	0.0126801	ITGB3	87.057	0.483	0.799	0.709	1.5	1.26	1.216
	Q14118	Dystroglycan OS=Homo sapiens OX=9606 GN=DAG1 PE=1 SV=2	0.727	Down	0.027699	DAG1	97.44	0.758	0.954	0.836	1.326	1.115	1.065
	P35579	Myosin-9 OS=Homo sapiens OX=9606 GN=MYH9 PE=1 SV=4	0.553	Down	0.00027936	MYH9	226.53	0.675	0.626	0.639	1.158	1.087	1.265
	P02679	Fibrinogen gamma chain OS=Homo sapiens OX=9606 GN=FGG PE=1 SV=3	1.412	Up	0.046678	FGG	51.511	1.008	1.217	1.121	0.892	0.625	0.853
	P20023	Complement receptor type 2 OS=Homo sapiens OX=9606 GN=CR2 PE=1 SV=2	1.254	Up	0.021624	CR2	112.91	1.068	1.264	1.051	0.895	0.878	0.925
	P27797	Calreticulin OS=Homo sapiens OX=9606 GN=CALR PE=1 SV=1	0.564	Down	0.000176683	CALR	48.141	0.688	0.755	0.669	1.286	1.197	1.265
	Q08495	Dematin OS=Homo sapiens OX=9606 GN=DMTN PE=1 SV=3	0.603	Down	0.024024	DMTN	45.514	0.699	0.785		1.298	1.163
	P09486	SPARC OS=Homo sapiens OX=9606 GN=SPARC PE=1 SV=1	0.714	Down	0.0096621	SPARC	34.632	0.872	0.865	0.715	1.07	1.193	1.169
	P26038	Moesin OS=Homo sapiens OX=9606 GN=MSN PE=1 SV=3	0.606	Down	0.00044065	MSN	67.819	0.71	0.794	0.758	1.331	1.2	1.203
cellular component organization or biogenesis	P02656	Apolipoprotein C-III OS=Homo sapiens OX=9606 GN=APOC3 PE=1 SV=1	1.809	Up	0.0048191	APOC3	10.852	1.271	1.405	1.647	0.875	0.827	0.688
	P02675	Fibrinogen beta chain OS=Homo sapiens OX=9606 GN=FGB PE=1 SV=2	1.357	Up	0.039178	FGB	55.928	0.999	1.187	1.093	0.902	0.67	0.844
	P02751	Fibronectin OS=Homo sapiens OX=9606 GN=FN1 PE=1 SV=5	1.203	Up	0.0050845	FN1	272.32	1.001	1.03	1.074	0.869	0.894	0.818
	P02647	Apolipoprotein A-I OS=Homo sapiens OX=9606 GN=APOA1 PE=1 SV=1	0.596	Down	0.0022239	APOA1	30.777	0.64	0.808	0.753	1.287	1.166	1.239
	P59998	Actin-related protein 2/3 complex subunit 4 OS=Homo sapiens OX=9606 GN=ARPC4 PE=1 SV=3	0.505	Down	0.003538	ARPC4	19.667	0.66	0.694		1.384	1.298
	P11142	Heat shock cognate 71 kDa protein OS=Homo sapiens OX=9606 GN=HSPA8 PE=1 SV=1	0.525	Down	0.00100258	HSPA8	70.897	0.748	0.591	0.666	1.237	1.356	1.225
	Q9BY67	Cell adhesion molecule 1 OS=Homo sapiens OX=9606 GN=CADM1 PE=1 SV=2	0.766	Down	0.0193435	CADM1	48.509	0.922	0.919	0.916	1.247	1.112	1.241
	P00441	Superoxide dismutase [Cu-Zn] OS=Homo sapiens OX=9606 GN=SOD1 PE=1 SV=2	0.675	Down	0.00023553	SOD1	15.936	0.794	0.775	0.857	1.21	1.203	1.179
	O43707	Alpha-actinin-4 OS=Homo sapiens OX=9606 GN=ACTN4 PE=1 SV=2	0.526	Down	0.022379	ACTN4	104.85	0.627		0.708	1.367		1.173
	P62258	14-3-3 protein epsilon OS=Homo sapiens OX=9606 GN=YWHAE PE=1 SV=1	0.491	Down	0.00065933	YWHAE	29.174	0.582	0.614	0.667	1.422	1.223	1.153
	Q9UBW5	Bridging integrator 2 OS=Homo sapiens OX=9606 GN=BIN2 PE=1 SV=3	0.421	Down	0.0020629	BIN2	61.874	0.509	0.657	0.511	1.543	1.294	1.142
	P14780	Matrix metalloproteinase-9 OS=Homo sapiens OX=9606 GN=MMP9 PE=1 SV=3	0.824	Down	0.037497	MMP9	78.457	0.923	0.948	0.799	1.013	1.145	1.084
	Q01518	Adenylyl cyclase-associated protein 1 OS=Homo sapiens OX=9606 GN=CAP1 PE=1 SV=5	0.552	Down	0.0057167	CAP1	51.901	0.742	0.55	0.782	1.222	1.31	1.222
	P19021	Peptidyl-glycine alpha-amidating monooxygenase OS=Homo sapiens OX=9606 GN=PAM PE=1 SV=2	0.773	Down	0.039661	PAM	108.33	0.846	0.908		1.179	1.09
	P67936	Tropomyosin alpha-4 chain OS=Homo sapiens OX=9606 GN=TPM4 PE=1 SV=3	0.273	Down	1.2557e-06	TPM4	28.521	0.416	0.411	0.401	1.587	1.484	1.426
	P54764	Ephrin type-A receptor 4 OS=Homo sapiens OX=9606 GN=EPHA4 PE=1 SV=1	0.812	Down	0.025377	EPHA4	109.86	0.925	0.964	0.869	1.119	1.039	1.24
	Q9NPH3	Interleukin-1 receptor accessory protein OS=Homo sapiens OX=9606 GN=IL1RAP PE=1 SV=2	0.82	Down	0.00027748	IL1RAP	65.418	0.916	0.886	0.921	1.101	1.089	1.131
	P31946	14-3-3 protein beta/alpha OS=Homo sapiens OX=9606 GN=YWHAB PE=1 SV=3	0.498	Down	0.02392	YWHAB	28.082		0.688	0.578		1.185	1.355
	P68133	Actin, alpha skeletal muscle OS=Homo sapiens OX=9606 GN=ACTA1 PE=1 SV=1	0.391	Down	0.000175726	ACTA1	42.051	0.579	0.526	0.542	1.554	1.406	1.25
	P61981	14-3-3 protein gamma OS=Homo sapiens OX=9606 GN=YWHAG PE=1 SV=2	0.427	Down	0.0186026	YWHAG	28.302	0.695	0.593	0.461	1.36	1.36	1.373
	Q9H299	SH3 domain-binding glutamic acid-rich-like protein 3 OS=Homo sapiens OX=9606 GN=SH3BGRL3 PE=1 SV=1	0.384	Down	0.000102159	SH3BGRL3	10.438	0.526	0.533	0.574	1.263	1.484	1.501
	P50552	Vasodilator-stimulated phosphoprotein OS=Homo sapiens OX=9606 GN=VASP PE=1 SV=3	0.577	Down	0.0060011	VASP	39.829	0.764	0.704		1.287	1.255
	P04075	Fructose-bisphosphate aldolase A OS=Homo sapiens OX=9606 GN=ALDOA PE=1 SV=2	0.571	Down	4.4575e-05	ALDOA	39.42	0.692	0.737	0.678	1.253	1.246	1.189
	P23528	Cofilin-1 OS=Homo sapiens OX=9606 GN=CFL1 PE=1 SV=3	0.396	Down	1.96899e-05	CFL1	18.502	0.508	0.57	0.555	1.4	1.402	1.325
	P62987	Ubiquitin-60S ribosomal protein L40 OS=Homo sapiens OX=9606 GN=UBA52 PE=1 SV=2	0.623	Down	0.00136194	UBA52	14.728		0.778	0.788		1.237	1.278
	P18206	Vinculin OS=Homo sapiens OX=9606 GN=VCL PE=1 SV=4	0.461	Down	0.0010004	VCL	123.8	0.629	0.623	0.631	1.428	1.321	1.337
	P55072	Transitional endoplasmic reticulum ATPase OS=Homo sapiens OX=9606 GN=VCP PE=1 SV=4	0.807	Down	0.0033597	VCP	89.321	0.862	0.849		1.071	1.05
	P12814	Alpha-actinin-1 OS=Homo sapiens OX=9606 GN=ACTN1 PE=1 SV=2	0.364	Down	3.9426e-05	ACTN1	103.06	0.552	0.547	0.478	1.507	1.426	1.403
	Q99497	Protein/nucleic acid deglycase DJ-1 OS=Homo sapiens OX=9606 GN=PARK7 PE=1 SV=2	0.566	Down	0.000175907	PARK7	19.891	0.675	0.754	0.696	1.297	1.189	1.268
	P62942	Peptidyl-prolyl cis-trans isomerase FKBP1A OS=Homo sapiens OX=9606 GN=FKBP1A PE=1 SV=2	0.525	Down	0.00155672	FKBP1A	11.951	0.655	0.601	0.784	1.26	1.381	1.247
	P08567	Pleckstrin OS=Homo sapiens OX=9606 GN=PLEK PE=1 SV=3	0.49	Down	0.00080075	PLEK	40.124	0.718	0.619	0.557	1.251	1.362	1.254
	Q9BXJ4	Complement C1q tumor necrosis factor-related protein 3 OS=Homo sapiens OX=9606 GN=C1QTNF3 PE=1 SV=1	0.827	Down	0.0082368	C1QTNF3	26.994	0.872	0.924	0.939	1.089	1.169	1.049
	P01860	Immunoglobulin heavy constant gamma 3 OS=Homo sapiens OX=9606 GN=IGHG3 PE=1 SV=2	0.719	Down	0.0022971	IGHG3	41.287	0.802	0.896	0.903	1.277	1.171	1.172
	P06753	Tropomyosin alpha-3 chain OS=Homo sapiens OX=9606 GN=TPM3 PE=1 SV=2	0.348	Down	0.008697	TPM3	32.95		0.436	0.532		1.397	1.386
	Q9ULV4	Coronin-1C OS=Homo sapiens OX=9606 GN=CORO1C PE=1 SV=1	0.495	Down	0.0031379	CORO1C	53.248		0.624	0.675		1.306	1.316
	P55145	Mesencephalic astrocyte-derived neurotrophic factor OS=Homo sapiens OX=9606 GN=MANF PE=1 SV=3	0.455	Down	0.0136791	MANF	20.7		0.558	0.591		1.152	1.374
	P63104	14-3-3 protein zeta/delta OS=Homo sapiens OX=9606 GN=YWHAZ PE=1 SV=1	0.353	Down	0.0054374	YWHAZ	27.745	0.576	0.509	0.442	1.471	1.41	1.443
	Q14247	Src substrate cortactin OS=Homo sapiens OX=9606 GN=CTTN PE=1 SV=2	0.327	Down	0.00166476	CTTN	61.585	0.497	0.488		1.575	1.44
	P61158	Actin-related protein 3 OS=Homo sapiens OX=9606 GN=ACTR3 PE=1 SV=3	0.396	Down	2.1472e-05	ACTR3	47.371	0.555	0.595	0.533	1.489	1.377	1.381
	P63261	Actin, cytoplasmic 2 OS=Homo sapiens OX=9606 GN=ACTG1 PE=1 SV=1	0.549	Down	0.00156265	ACTG1	41.792	0.788	0.653	0.631	1.333	1.267	1.171
	Q86UX7	Fermitin family homolog 3 OS=Homo sapiens OX=9606 GN=FERMT3 PE=1 SV=1	0.577	Down	0.00147958	FERMT3	75.952	0.667	0.731	0.792	1.397	1.197	1.204
	P62937	Peptidyl-prolyl cis-trans isomerase A OS=Homo sapiens OX=9606 GN=PPIA PE=1 SV=2	0.426	Down	5.8334e-05	PPIA	18.012	0.627	0.559	0.602	1.429	1.462	1.309
	P31146	Coronin-1A OS=Homo sapiens OX=9606 GN=CORO1A PE=1 SV=4	0.47	Down	0.00030469	CORO1A	51.026	0.614	0.626	0.569	1.141	1.327	1.377
	Q9HBI1	Beta-parvin OS=Homo sapiens OX=9606 GN=PARVB PE=1 SV=1	0.528	Down	0.00126025	PARVB	41.714	0.597	0.737	0.694	1.392	1.273	1.178
	P07737	Profilin-1 OS=Homo sapiens OX=9606 GN=PFN1 PE=1 SV=2	0.343	Down	0.0091617	PFN1	15.054		0.545	0.443		1.434	1.449
	P02652	Apolipoprotein A-II OS=Homo sapiens OX=9606 GN=APOA2 PE=1 SV=1	0.612	Down	0.020982	APOA2	11.175	0.661	0.744	0.849	1.253	1.217	1.213
	P05090	Apolipoprotein D OS=Homo sapiens OX=9606 GN=APOD PE=1 SV=1	0.772	Down	0.0166443	APOD	21.275	0.771	0.942	0.887	1.178	1.066	1.124
	Q9Y490	Talin-1 OS=Homo sapiens OX=9606 GN=TLN1 PE=1 SV=3	0.453	Down	3.5156e-05	TLN1	269.76	0.559	0.62	0.605	1.268	1.363	1.304
	Q9H6X2	Anthrax toxin receptor 1 OS=Homo sapiens OX=9606 GN=ANTXR1 PE=1 SV=2	0.742	Down	0.0049163	ANTXR1	62.788	0.872	0.881		1.157	1.205
	P01137	Transforming growth factor beta-1 proprotein OS=Homo sapiens OX=9606 GN=TGFB1 PE=1 SV=2	0.69	Down	0.0107565	TGFB1	44.341	0.843		0.798	1.156		1.221
	P05154	Plasma serine protease inhibitor OS=Homo sapiens OX=9606 GN=SERPINA5 PE=1 SV=3	0.764	Down	0.00139993	SERPINA5	45.674	0.802	0.875	0.832	1.114	1.045	1.124
	Q16643	Drebrin OS=Homo sapiens OX=9606 GN=DBN1 PE=1 SV=4	0.602	Down	0.026385	DBN1	71.428		0.701	0.805		1.31	1.19
	P05067	Amyloid-beta precursor protein OS=Homo sapiens OX=9606 GN=APP PE=1 SV=3	0.693	Down	0.032602	APP	86.942	0.792		0.877	1.258		1.15
	P31947	14-3-3 protein sigma OS=Homo sapiens OX=9606 GN=SFN PE=1 SV=1	0.529	Down	0.00088081	SFN	27.774	0.642	0.747	0.607	1.35	1.197	1.229
	O75083	WD repeat-containing protein 1 OS=Homo sapiens OX=9606 GN=WDR1 PE=1 SV=4	0.467	Down	0.000118418	WDR1	66.193	0.641	0.589	0.649	1.42	1.365	1.238
	P21333	Filamin-A OS=Homo sapiens OX=9606 GN=FLNA PE=1 SV=4	0.455	Down	0.00199619	FLNA	280.74	0.533	0.723	0.539	1.23	1.272	1.439
	P05106	Integrin beta-3 OS=Homo sapiens OX=9606 GN=ITGB3 PE=1 SV=2	0.501	Down	0.0126801	ITGB3	87.057	0.483	0.799	0.709	1.5	1.26	1.216
	Q14118	Dystroglycan OS=Homo sapiens OX=9606 GN=DAG1 PE=1 SV=2	0.727	Down	0.027699	DAG1	97.44	0.758	0.954	0.836	1.326	1.115	1.065
	P35579	Myosin-9 OS=Homo sapiens OX=9606 GN=MYH9 PE=1 SV=4	0.553	Down	0.00027936	MYH9	226.53	0.675	0.626	0.639	1.158	1.087	1.265
	P02679	Fibrinogen gamma chain OS=Homo sapiens OX=9606 GN=FGG PE=1 SV=3	1.412	Up	0.046678	FGG	51.511	1.008	1.217	1.121	0.892	0.625	0.853
	O15144	Actin-related protein 2/3 complex subunit 2 OS=Homo sapiens OX=9606 GN=ARPC2 PE=1 SV=1	0.632	Down	0.041318	ARPC2	34.333	0.818		0.674	1.17		1.19
	P27797	Calreticulin OS=Homo sapiens OX=9606 GN=CALR PE=1 SV=1	0.564	Down	0.000176683	CALR	48.141	0.688	0.755	0.669	1.286	1.197	1.265
	Q08495	Dematin OS=Homo sapiens OX=9606 GN=DMTN PE=1 SV=3	0.603	Down	0.024024	DMTN	45.514	0.699	0.785		1.298	1.163
	P04406	Glyceraldehyde-3-phosphate dehydrogenase OS=Homo sapiens OX=9606 GN=GAPDH PE=1 SV=3	0.698	Down	0.0071216	GAPDH	36.053	0.918	0.722	0.846	1.162	1.216	1.182
	P47756	F-actin-capping protein subunit beta OS=Homo sapiens OX=9606 GN=CAPZB PE=1 SV=4	0.466	Down	0.0162372	CAPZB	31.35	0.522		0.581	1.282		1.087
	Q15942	Zyxin OS=Homo sapiens OX=9606 GN=ZYX PE=1 SV=1	0.495	Down	0.000122584	ZYX	61.277	0.69	0.666	0.591	1.294	1.338	1.3
	P09486	SPARC OS=Homo sapiens OX=9606 GN=SPARC PE=1 SV=1	0.714	Down	0.0096621	SPARC	34.632	0.872	0.865	0.715	1.07	1.193	1.169
	P50395	Rab GDP dissociation inhibitor beta OS=Homo sapiens OX=9606 GN=GDI2 PE=1 SV=2	0.681	Down	0.00075909	GDI2	50.663	0.802	0.767	0.858	1.23	1.204	1.129
	P04275	von Willebrand factor OS=Homo sapiens OX=9606 GN=VWF PE=1 SV=4	1.547	Up	0.0118984	VWF	309.26	1.033	1.255	1.416	0.833	0.816	0.745
	P26038	Moesin OS=Homo sapiens OX=9606 GN=MSN PE=1 SV=3	0.606	Down	0.00044065	MSN	67.819	0.71	0.794	0.758	1.331	1.2	1.203
signaling	P02656	Apolipoprotein C-III OS=Homo sapiens OX=9606 GN=APOC3 PE=1 SV=1	1.809	Up	0.0048191	APOC3	10.852	1.271	1.405	1.647	0.875	0.827	0.688
	P30101	Protein disulfide-isomerase A3 OS=Homo sapiens OX=9606 GN=PDIA3 PE=1 SV=4	0.526	Down	5.7692e-07	PDIA3	56.782	0.67	0.696	0.67	1.303	1.284	1.287
	P02675	Fibrinogen beta chain OS=Homo sapiens OX=9606 GN=FGB PE=1 SV=2	1.357	Up	0.039178	FGB	55.928	0.999	1.187	1.093	0.902	0.67	0.844
	P10599	Thioredoxin OS=Homo sapiens OX=9606 GN=TXN PE=1 SV=3	0.606	Down	0.0020975	TXN	11.737	0.804	0.803	0.662	1.218	1.203	1.323
	P02647	Apolipoprotein A-I OS=Homo sapiens OX=9606 GN=APOA1 PE=1 SV=1	0.596	Down	0.0022239	APOA1	30.777	0.64	0.808	0.753	1.287	1.166	1.239
	P59998	Actin-related protein 2/3 complex subunit 4 OS=Homo sapiens OX=9606 GN=ARPC4 PE=1 SV=3	0.505	Down	0.003538	ARPC4	19.667	0.66	0.694		1.384	1.298
	P11362	Fibroblast growth factor receptor 1 OS=Homo sapiens OX=9606 GN=FGFR1 PE=1 SV=3	0.804	Down	0.047717	FGFR1	91.867		0.865	0.925		1.154	1.073
	P11142	Heat shock cognate 71 kDa protein OS=Homo sapiens OX=9606 GN=HSPA8 PE=1 SV=1	0.525	Down	0.00100258	HSPA8	70.897	0.748	0.591	0.666	1.237	1.356	1.225
	P00441	Superoxide dismutase [Cu-Zn] OS=Homo sapiens OX=9606 GN=SOD1 PE=1 SV=2	0.675	Down	0.00023553	SOD1	15.936	0.794	0.775	0.857	1.21	1.203	1.179
	O43707	Alpha-actinin-4 OS=Homo sapiens OX=9606 GN=ACTN4 PE=1 SV=2	0.526	Down	0.022379	ACTN4	104.85	0.627		0.708	1.367		1.173
	Q9HCN6	Platelet glycoprotein VI OS=Homo sapiens OX=9606 GN=GP6 PE=1 SV=4	0.58	Down	0.0040389	GP6	36.866		0.728	0.698		1.264	1.196
	P62258	14-3-3 protein epsilon OS=Homo sapiens OX=9606 GN=YWHAE PE=1 SV=1	0.491	Down	0.00065933	YWHAE	29.174	0.582	0.614	0.667	1.422	1.223	1.153
	P14780	Matrix metalloproteinase-9 OS=Homo sapiens OX=9606 GN=MMP9 PE=1 SV=3	0.824	Down	0.037497	MMP9	78.457	0.923	0.948	0.799	1.013	1.145	1.084
	Q01518	Adenylyl cyclase-associated protein 1 OS=Homo sapiens OX=9606 GN=CAP1 PE=1 SV=5	0.552	Down	0.0057167	CAP1	51.901	0.742	0.55	0.782	1.222	1.31	1.222
	P54764	Ephrin type-A receptor 4 OS=Homo sapiens OX=9606 GN=EPHA4 PE=1 SV=1	0.812	Down	0.025377	EPHA4	109.86	0.925	0.964	0.869	1.119	1.039	1.24
	Q9NPH3	Interleukin-1 receptor accessory protein OS=Homo sapiens OX=9606 GN=IL1RAP PE=1 SV=2	0.82	Down	0.00027748	IL1RAP	65.418	0.916	0.886	0.921	1.101	1.089	1.131
	P31946	14-3-3 protein beta/alpha OS=Homo sapiens OX=9606 GN=YWHAB PE=1 SV=3	0.498	Down	0.02392	YWHAB	28.082		0.688	0.578		1.185	1.355
	P18065	Insulin-like growth factor-binding protein 2 OS=Homo sapiens OX=9606 GN=IGFBP2 PE=1 SV=2	0.803	Down	0.0181551	IGFBP2	34.814	0.776	0.855	0.84	1.111	0.941	1.025
	Q9UEW3	Macrophage receptor MARCO OS=Homo sapiens OX=9606 GN=MARCO PE=1 SV=1	1.214	Up	0.039481	MARCO	52.657	1.036	1.122	1.049	0.972	0.788	0.881
	P23528	Cofilin-1 OS=Homo sapiens OX=9606 GN=CFL1 PE=1 SV=3	0.396	Down	1.96899e-05	CFL1	18.502	0.508	0.57	0.555	1.4	1.402	1.325
	P11021	Endoplasmic reticulum chaperone BiP OS=Homo sapiens OX=9606 GN=HSPA5 PE=1 SV=2	0.823	Down	0.00026116	HSPA5	72.332	0.913	0.915	0.888	1.122	1.074	1.105
	P62987	Ubiquitin-60S ribosomal protein L40 OS=Homo sapiens OX=9606 GN=UBA52 PE=1 SV=2	0.623	Down	0.00136194	UBA52	14.728		0.778	0.788		1.237	1.278
	P18428	Lipopolysaccharide-binding protein OS=Homo sapiens OX=9606 GN=LBP PE=1 SV=3	1.311	Up	0.0024008	LBP	53.383	1.18	1.241	1.097	0.913	0.905	0.865
	P55072	Transitional endoplasmic reticulum ATPase OS=Homo sapiens OX=9606 GN=VCP PE=1 SV=4	0.807	Down	0.0033597	VCP	89.321	0.862	0.849		1.071	1.05
	Q14766	Latent-transforming growth factor beta-binding protein 1 OS=Homo sapiens OX=9606 GN=LTBP1 PE=1 SV=4	0.548	Down	0.000162539	LTBP1	186.79	0.718	0.711	0.739	1.25	1.276	1.432
	Q99497	Protein/nucleic acid deglycase DJ-1 OS=Homo sapiens OX=9606 GN=PARK7 PE=1 SV=2	0.566	Down	0.000175907	PARK7	19.891	0.675	0.754	0.696	1.297	1.189	1.268
	P08833	Insulin-like growth factor-binding protein 1 OS=Homo sapiens OX=9606 GN=IGFBP1 PE=1 SV=1	0.752	Down	0.0137832	IGFBP1	27.903	0.824	0.867		1.099	1.149
	P62942	Peptidyl-prolyl cis-trans isomerase FKBP1A OS=Homo sapiens OX=9606 GN=FKBP1A PE=1 SV=2	0.525	Down	0.00155672	FKBP1A	11.951	0.655	0.601	0.784	1.26	1.381	1.247
	P04792	Heat shock protein beta-1 OS=Homo sapiens OX=9606 GN=HSPB1 PE=1 SV=2	0.624	Down	0.036744	HSPB1	22.782	0.715		0.755	1.178		1.176
	P08567	Pleckstrin OS=Homo sapiens OX=9606 GN=PLEK PE=1 SV=3	0.49	Down	0.00080075	PLEK	40.124	0.718	0.619	0.557	1.251	1.362	1.254
	P54289	Voltage-dependent calcium channel subunit alpha-2/delta-1 OS=Homo sapiens OX=9606 GN=CACNA2D1 PE=1 SV=3	1.337	Up	0.017415	CACNA2D1	124.57	1.282	1.25	1.171	0.811	1.035	0.923
	P00918	Carbonic anhydrase 2 OS=Homo sapiens OX=9606 GN=CA2 PE=1 SV=2	0.791	Down	0.032803	CA2	29.246	0.968	0.844	0.811	0.998	1.149	1.168
	Q15404	Ras suppressor protein 1 OS=Homo sapiens OX=9606 GN=RSU1 PE=1 SV=3	0.507	Down	0.0038611	RSU1	31.54	0.716	0.641	0.623	1.306	1.305	1.297
	P01860	Immunoglobulin heavy constant gamma 3 OS=Homo sapiens OX=9606 GN=IGHG3 PE=1 SV=2	0.719	Down	0.0022971	IGHG3	41.287	0.802	0.896	0.903	1.277	1.171	1.172
	Q9ULV4	Coronin-1C OS=Homo sapiens OX=9606 GN=CORO1C PE=1 SV=1	0.495	Down	0.0031379	CORO1C	53.248		0.624	0.675		1.306	1.316
	P02775	Platelet basic protein OS=Homo sapiens OX=9606 GN=PPBP PE=1 SV=3	0.477	Down	0.00015949	PPBP	13.894	0.618	0.631	0.712	1.435	1.293	1.381
	P63104	14-3-3 protein zeta/delta OS=Homo sapiens OX=9606 GN=YWHAZ PE=1 SV=1	0.353	Down	0.0054374	YWHAZ	27.745	0.576	0.509	0.442	1.471	1.41	1.443
	P61158	Actin-related protein 3 OS=Homo sapiens OX=9606 GN=ACTR3 PE=1 SV=3	0.396	Down	2.1472e-05	ACTR3	47.371	0.555	0.595	0.533	1.489	1.377	1.381
	P63261	Actin, cytoplasmic 2 OS=Homo sapiens OX=9606 GN=ACTG1 PE=1 SV=1	0.549	Down	0.00156265	ACTG1	41.792	0.788	0.653	0.631	1.333	1.267	1.171
	Q86UX7	Fermitin family homolog 3 OS=Homo sapiens OX=9606 GN=FERMT3 PE=1 SV=1	0.577	Down	0.00147958	FERMT3	75.952	0.667	0.731	0.792	1.397	1.197	1.204
	Q8N6C8	Leukocyte immunoglobulin-like receptor subfamily A member 3 OS=Homo sapiens OX=9606 GN=LILRA3 PE=1 SV=3	0.72	Down	0.049598	LILRA3	47.471	0.979	0.75	0.879	1.214	1.203	1.206
	P31146	Coronin-1A OS=Homo sapiens OX=9606 GN=CORO1A PE=1 SV=4	0.47	Down	0.00030469	CORO1A	51.026	0.614	0.626	0.569	1.141	1.327	1.377
	O00299	Chloride intracellular channel protein 1 OS=Homo sapiens OX=9606 GN=CLIC1 PE=1 SV=4	0.358	Down	0.032382	CLIC1	26.922		0.451	0.634		1.65	1.384
	P07737	Profilin-1 OS=Homo sapiens OX=9606 GN=PFN1 PE=1 SV=2	0.343	Down	0.0091617	PFN1	15.054		0.545	0.443		1.434	1.449
	Q9Y490	Talin-1 OS=Homo sapiens OX=9606 GN=TLN1 PE=1 SV=3	0.453	Down	3.5156e-05	TLN1	269.76	0.559	0.62	0.605	1.268	1.363	1.304
	P35916	Vascular endothelial growth factor receptor 3 OS=Homo sapiens OX=9606 GN=FLT4 PE=1 SV=3	1.203	Up	0.039297	FLT4	152.76	1.05	1.143	1.086	1.006	0.827	0.893
	Q9H6X2	Anthrax toxin receptor 1 OS=Homo sapiens OX=9606 GN=ANTXR1 PE=1 SV=2	0.742	Down	0.0049163	ANTXR1	62.788	0.872	0.881		1.157	1.205
	P01137	Transforming growth factor beta-1 proprotein OS=Homo sapiens OX=9606 GN=TGFB1 PE=1 SV=2	0.69	Down	0.0107565	TGFB1	44.341	0.843		0.798	1.156		1.221
	P61224	Ras-related protein Rap-1b OS=Homo sapiens OX=9606 GN=RAP1B PE=1 SV=1	0.449	Down	0.00039544	RAP1B	20.825	0.592	0.638	0.622	1.572	1.281	1.274
	Q9NRW1	Ras-related protein Rab-6B OS=Homo sapiens OX=9606 GN=RAB6B PE=1 SV=1	0.653	Down	0.0178767	RAB6B	23.461		0.772	0.74		1.22	1.096
	P02776	Platelet factor 4 OS=Homo sapiens OX=9606 GN=PF4 PE=1 SV=2	0.438	Down	0.00141598	PF4	10.845	0.692	0.568	0.693	1.315	1.726	1.417
	P05067	Amyloid-beta precursor protein OS=Homo sapiens OX=9606 GN=APP PE=1 SV=3	0.693	Down	0.032602	APP	86.942	0.792		0.877	1.258		1.15
	P31947	14-3-3 protein sigma OS=Homo sapiens OX=9606 GN=SFN PE=1 SV=1	0.529	Down	0.00088081	SFN	27.774	0.642	0.747	0.607	1.35	1.197	1.229
	P78417	Glutathione S-transferase omega-1 OS=Homo sapiens OX=9606 GN=GSTO1 PE=1 SV=2	0.66	Down	1.51465e-05	GSTO1	27.566	0.798	0.788	0.767	1.188	1.168	1.207
	P21333	Filamin-A OS=Homo sapiens OX=9606 GN=FLNA PE=1 SV=4	0.455	Down	0.00199619	FLNA	280.74	0.533	0.723	0.539	1.23	1.272	1.439
	P05106	Integrin beta-3 OS=Homo sapiens OX=9606 GN=ITGB3 PE=1 SV=2	0.501	Down	0.0126801	ITGB3	87.057	0.483	0.799	0.709	1.5	1.26	1.216
	P30086	Phosphatidylethanolamine-binding protein 1 OS=Homo sapiens OX=9606 GN=PEBP1 PE=1 SV=3	0.712	Down	0.0119588	PEBP1	21.057	0.883	0.731	0.762	1.114	1.214	1.011
	P35579	Myosin-9 OS=Homo sapiens OX=9606 GN=MYH9 PE=1 SV=4	0.553	Down	0.00027936	MYH9	226.53	0.675	0.626	0.639	1.158	1.087	1.265
	Q86YW5	Trem-like transcript 1 protein OS=Homo sapiens OX=9606 GN=TREML1 PE=1 SV=2	0.546	Down	0.026455	TREML1	32.678	0.768	0.46	0.758	1.052	1.32	1.263
	P02679	Fibrinogen gamma chain OS=Homo sapiens OX=9606 GN=FGG PE=1 SV=3	1.412	Up	0.046678	FGG	51.511	1.008	1.217	1.121	0.892	0.625	0.853
	O15144	Actin-related protein 2/3 complex subunit 2 OS=Homo sapiens OX=9606 GN=ARPC2 PE=1 SV=1	0.632	Down	0.041318	ARPC2	34.333	0.818		0.674	1.17		1.19
	P20023	Complement receptor type 2 OS=Homo sapiens OX=9606 GN=CR2 PE=1 SV=2	1.254	Up	0.021624	CR2	112.91	1.068	1.264	1.051	0.895	0.878	0.925
	P27797	Calreticulin OS=Homo sapiens OX=9606 GN=CALR PE=1 SV=1	0.564	Down	0.000176683	CALR	48.141	0.688	0.755	0.669	1.286	1.197	1.265
	Q08495	Dematin OS=Homo sapiens OX=9606 GN=DMTN PE=1 SV=3	0.603	Down	0.024024	DMTN	45.514	0.699	0.785		1.298	1.163
	Q8IZ41	Ras and EF-hand domain-containing protein OS=Homo sapiens OX=9606 GN=RASEF PE=1 SV=1	1.202	Up	0.033583	RASEF	82.878	0.992	1.148	1.071	0.929	0.822	0.921
	Q15942	Zyxin OS=Homo sapiens OX=9606 GN=ZYX PE=1 SV=1	0.495	Down	0.000122584	ZYX	61.277	0.69	0.666	0.591	1.294	1.338	1.3
	P09486	SPARC OS=Homo sapiens OX=9606 GN=SPARC PE=1 SV=1	0.714	Down	0.0096621	SPARC	34.632	0.872	0.865	0.715	1.07	1.193	1.169
	P50395	Rab GDP dissociation inhibitor beta OS=Homo sapiens OX=9606 GN=GDI2 PE=1 SV=2	0.681	Down	0.00075909	GDI2	50.663	0.802	0.767	0.858	1.23	1.204	1.129
immune system process	P17066	Heat shock 70 kDa protein 6 OS=Homo sapiens OX=9606 GN=HSPA6 PE=1 SV=2	0.812	Down	0.0046637	HSPA6	71.027		0.882	0.901		1.109	1.088
	P30101	Protein disulfide-isomerase A3 OS=Homo sapiens OX=9606 GN=PDIA3 PE=1 SV=4	0.526	Down	5.7692e-07	PDIA3	56.782	0.67	0.696	0.67	1.303	1.284	1.287
	P02675	Fibrinogen beta chain OS=Homo sapiens OX=9606 GN=FGB PE=1 SV=2	1.357	Up	0.039178	FGB	55.928	0.999	1.187	1.093	0.902	0.67	0.844
	P02741	C-reactive protein OS=Homo sapiens OX=9606 GN=CRP PE=1 SV=1	2.295	Up	0.0042845	CRP	25.038	1.972	1.8	1.363	0.625	0.773	0.839
	P14618	Pyruvate kinase PKM OS=Homo sapiens OX=9606 GN=PKM PE=1 SV=4	0.609	Down	1.1517e-07	PKM	57.936	0.756	0.747	0.747	1.241	1.236	1.218
	P02751	Fibronectin OS=Homo sapiens OX=9606 GN=FN1 PE=1 SV=5	1.203	Up	0.0050845	FN1	272.32	1.001	1.03	1.074	0.869	0.894	0.818
	P59998	Actin-related protein 2/3 complex subunit 4 OS=Homo sapiens OX=9606 GN=ARPC4 PE=1 SV=3	0.505	Down	0.003538	ARPC4	19.667	0.66	0.694		1.384	1.298
	P11142	Heat shock cognate 71 kDa protein OS=Homo sapiens OX=9606 GN=HSPA8 PE=1 SV=1	0.525	Down	0.00100258	HSPA8	70.897	0.748	0.591	0.666	1.237	1.356	1.225
	Q9BY67	Cell adhesion molecule 1 OS=Homo sapiens OX=9606 GN=CADM1 PE=1 SV=2	0.766	Down	0.0193435	CADM1	48.509	0.922	0.919	0.916	1.247	1.112	1.241
	P00441	Superoxide dismutase [Cu-Zn] OS=Homo sapiens OX=9606 GN=SOD1 PE=1 SV=2	0.675	Down	0.00023553	SOD1	15.936	0.794	0.775	0.857	1.21	1.203	1.179
	Q9HCN6	Platelet glycoprotein VI OS=Homo sapiens OX=9606 GN=GP6 PE=1 SV=4	0.58	Down	0.0040389	GP6	36.866		0.728	0.698		1.264	1.196
	Q9UBW5	Bridging integrator 2 OS=Homo sapiens OX=9606 GN=BIN2 PE=1 SV=3	0.421	Down	0.0020629	BIN2	61.874	0.509	0.657	0.511	1.543	1.294	1.142
	P14780	Matrix metalloproteinase-9 OS=Homo sapiens OX=9606 GN=MMP9 PE=1 SV=3	0.824	Down	0.037497	MMP9	78.457	0.923	0.948	0.799	1.013	1.145	1.084
	Q01518	Adenylyl cyclase-associated protein 1 OS=Homo sapiens OX=9606 GN=CAP1 PE=1 SV=5	0.552	Down	0.0057167	CAP1	51.901	0.742	0.55	0.782	1.222	1.31	1.222
	Q06830	Peroxiredoxin-1 OS=Homo sapiens OX=9606 GN=PRDX1 PE=1 SV=1	0.619	Down	0.003862	PRDX1	22.11		0.747	0.705		1.164	1.182
	P30740	Leukocyte elastase inhibitor OS=Homo sapiens OX=9606 GN=SERPINB1 PE=1 SV=1	0.442	Down	0.00044079	SERPINB1	42.741	0.622	0.59	0.589	1.425	1.483	1.167
	Q9NPH3	Interleukin-1 receptor accessory protein OS=Homo sapiens OX=9606 GN=IL1RAP PE=1 SV=2	0.82	Down	0.00027748	IL1RAP	65.418	0.916	0.886	0.921	1.101	1.089	1.131
	P20851	C4b-binding protein beta chain OS=Homo sapiens OX=9606 GN=C4BPB PE=1 SV=1	1.289	Up	0.00118061	C4BPB	28.357	1.192	1.183	1.104	0.933	0.877	0.89
	Q9UEW3	Macrophage receptor MARCO OS=Homo sapiens OX=9606 GN=MARCO PE=1 SV=1	1.214	Up	0.039481	MARCO	52.657	1.036	1.122	1.049	0.972	0.788	0.881
	P04075	Fructose-bisphosphate aldolase A OS=Homo sapiens OX=9606 GN=ALDOA PE=1 SV=2	0.571	Down	4.4575e-05	ALDOA	39.42	0.692	0.737	0.678	1.253	1.246	1.189
	P62987	Ubiquitin-60S ribosomal protein L40 OS=Homo sapiens OX=9606 GN=UBA52 PE=1 SV=2	0.623	Down	0.00136194	UBA52	14.728		0.778	0.788		1.237	1.278
	P18428	Lipopolysaccharide-binding protein OS=Homo sapiens OX=9606 GN=LBP PE=1 SV=3	1.311	Up	0.0024008	LBP	53.383	1.18	1.241	1.097	0.913	0.905	0.865
	P18206	Vinculin OS=Homo sapiens OX=9606 GN=VCL PE=1 SV=4	0.461	Down	0.0010004	VCL	123.8	0.629	0.623	0.631	1.428	1.321	1.337
	P55072	Transitional endoplasmic reticulum ATPase OS=Homo sapiens OX=9606 GN=VCP PE=1 SV=4	0.807	Down	0.0033597	VCP	89.321	0.862	0.849		1.071	1.05
	P12814	Alpha-actinin-1 OS=Homo sapiens OX=9606 GN=ACTN1 PE=1 SV=2	0.364	Down	3.9426e-05	ACTN1	103.06	0.552	0.547	0.478	1.507	1.426	1.403
	P62942	Peptidyl-prolyl cis-trans isomerase FKBP1A OS=Homo sapiens OX=9606 GN=FKBP1A PE=1 SV=2	0.525	Down	0.00155672	FKBP1A	11.951	0.655	0.601	0.784	1.26	1.381	1.247
	P08567	Pleckstrin OS=Homo sapiens OX=9606 GN=PLEK PE=1 SV=3	0.49	Down	0.00080075	PLEK	40.124	0.718	0.619	0.557	1.251	1.362	1.254
	P09211	Glutathione S-transferase P OS=Homo sapiens OX=9606 GN=GSTP1 PE=1 SV=2	0.544	Down	0.000159701	GSTP1	23.356	0.66	0.751	0.659	1.276	1.282	1.246
	P01860	Immunoglobulin heavy constant gamma 3 OS=Homo sapiens OX=9606 GN=IGHG3 PE=1 SV=2	0.719	Down	0.0022971	IGHG3	41.287	0.802	0.896	0.903	1.277	1.171	1.172
	P13727	Bone marrow proteoglycan OS=Homo sapiens OX=9606 GN=PRG2 PE=1 SV=2	0.818	Down	0.00047715	PRG2	25.205	0.893	0.874	0.867	1.085	1.038	1.098
	P02775	Platelet basic protein OS=Homo sapiens OX=9606 GN=PPBP PE=1 SV=3	0.477	Down	0.00015949	PPBP	13.894	0.618	0.631	0.712	1.435	1.293	1.381
	P61158	Actin-related protein 3 OS=Homo sapiens OX=9606 GN=ACTR3 PE=1 SV=3	0.396	Down	2.1472e-05	ACTR3	47.371	0.555	0.595	0.533	1.489	1.377	1.381
	P63261	Actin, cytoplasmic 2 OS=Homo sapiens OX=9606 GN=ACTG1 PE=1 SV=1	0.549	Down	0.00156265	ACTG1	41.792	0.788	0.653	0.631	1.333	1.267	1.171
	P07339	Cathepsin D OS=Homo sapiens OX=9606 GN=CTSD PE=1 SV=1	1.237	Up	0.035101	CTSD	44.552	1.242	1.223	1.092	0.955	0.963	0.957
	P06744	Glucose-6-phosphate isomerase OS=Homo sapiens OX=9606 GN=GPI PE=1 SV=4	0.612	Down	0.0135393	GPI	63.146	0.824		0.737	1.296		1.256
	Q8N6C8	Leukocyte immunoglobulin-like receptor subfamily A member 3 OS=Homo sapiens OX=9606 GN=LILRA3 PE=1 SV=3	0.72	Down	0.049598	LILRA3	47.471	0.979	0.75	0.879	1.214	1.203	1.206
	P08603	Complement factor H OS=Homo sapiens OX=9606 GN=CFH PE=1 SV=4	1.269	Up	0.0074639	CFH	139.09	1.241	1.103	1.09	0.91	0.863	0.933
	Q9NZK5	Adenosine deaminase 2 OS=Homo sapiens OX=9606 GN=ADA2 PE=1 SV=2	1.225	Up	0.0020603	ADA2	58.933	1.182	1.105	1.168	0.944	0.97	0.907
	P62937	Peptidyl-prolyl cis-trans isomerase A OS=Homo sapiens OX=9606 GN=PPIA PE=1 SV=2	0.426	Down	5.8334e-05	PPIA	18.012	0.627	0.559	0.602	1.429	1.462	1.309
	P31146	Coronin-1A OS=Homo sapiens OX=9606 GN=CORO1A PE=1 SV=4	0.47	Down	0.00030469	CORO1A	51.026	0.614	0.626	0.569	1.141	1.327	1.377
	P04003	C4b-binding protein alpha chain OS=Homo sapiens OX=9606 GN=C4BPA PE=1 SV=2	1.272	Up	0.00069865	C4BPA	67.033	1.184	1.192	1.106	0.924	0.898	0.916
	P00491	Purine nucleoside phosphorylase OS=Homo sapiens OX=9606 GN=PNP PE=1 SV=2	0.522	Down	0.044118	PNP	32.118		0.747	0.633		1.173	1.473
	P01137	Transforming growth factor beta-1 proprotein OS=Homo sapiens OX=9606 GN=TGFB1 PE=1 SV=2	0.69	Down	0.0107565	TGFB1	44.341	0.843		0.798	1.156		1.221
	P61224	Ras-related protein Rap-1b OS=Homo sapiens OX=9606 GN=RAP1B PE=1 SV=1	0.449	Down	0.00039544	RAP1B	20.825	0.592	0.638	0.622	1.572	1.281	1.274
	P02776	Platelet factor 4 OS=Homo sapiens OX=9606 GN=PF4 PE=1 SV=2	0.438	Down	0.00141598	PF4	10.845	0.692	0.568	0.693	1.315	1.726	1.417
	Q14019	Coactosin-like protein OS=Homo sapiens OX=9606 GN=COTL1 PE=1 SV=3	0.452	Down	0.0095765	COTL1	15.945	0.574		0.551	1.338		1.151
	P05067	Amyloid-beta precursor protein OS=Homo sapiens OX=9606 GN=APP PE=1 SV=3	0.693	Down	0.032602	APP	86.942	0.792		0.877	1.258		1.15
	O75083	WD repeat-containing protein 1 OS=Homo sapiens OX=9606 GN=WDR1 PE=1 SV=4	0.467	Down	0.000118418	WDR1	66.193	0.641	0.589	0.649	1.42	1.365	1.238
	P11226	Mannose-binding protein C OS=Homo sapiens OX=9606 GN=MBL2 PE=1 SV=2	0.746	Down	0.0104178	MBL2	26.143	0.864	0.812	0.785	1.228	1.038	1.031
	P05106	Integrin beta-3 OS=Homo sapiens OX=9606 GN=ITGB3 PE=1 SV=2	0.501	Down	0.0126801	ITGB3	87.057	0.483	0.799	0.709	1.5	1.26	1.216
	P35579	Myosin-9 OS=Homo sapiens OX=9606 GN=MYH9 PE=1 SV=4	0.553	Down	0.00027936	MYH9	226.53	0.675	0.626	0.639	1.158	1.087	1.265
	Q03591	Complement factor H-related protein 1 OS=Homo sapiens OX=9606 GN=CFHR1 PE=1 SV=2	1.76	Up	0.0177565	CFHR1	37.65	1.388	1.649	1.184	0.76	0.666	0.972
	Q86YW5	Trem-like transcript 1 protein OS=Homo sapiens OX=9606 GN=TREML1 PE=1 SV=2	0.546	Down	0.026455	TREML1	32.678	0.768	0.46	0.758	1.052	1.32	1.263
	P02679	Fibrinogen gamma chain OS=Homo sapiens OX=9606 GN=FGG PE=1 SV=3	1.412	Up	0.046678	FGG	51.511	1.008	1.217	1.121	0.892	0.625	0.853
	O15144	Actin-related protein 2/3 complex subunit 2 OS=Homo sapiens OX=9606 GN=ARPC2 PE=1 SV=1	0.632	Down	0.041318	ARPC2	34.333	0.818		0.674	1.17		1.19
	P20023	Complement receptor type 2 OS=Homo sapiens OX=9606 GN=CR2 PE=1 SV=2	1.254	Up	0.021624	CR2	112.91	1.068	1.264	1.051	0.895	0.878	0.925
	P27797	Calreticulin OS=Homo sapiens OX=9606 GN=CALR PE=1 SV=1	0.564	Down	0.000176683	CALR	48.141	0.688	0.755	0.669	1.286	1.197	1.265
	Q08495	Dematin OS=Homo sapiens OX=9606 GN=DMTN PE=1 SV=3	0.603	Down	0.024024	DMTN	45.514	0.699	0.785		1.298	1.163
	P04406	Glyceraldehyde-3-phosphate dehydrogenase OS=Homo sapiens OX=9606 GN=GAPDH PE=1 SV=3	0.698	Down	0.0071216	GAPDH	36.053	0.918	0.722	0.846	1.162	1.216	1.182
	O95497	Pantetheinase OS=Homo sapiens OX=9606 GN=VNN1 PE=1 SV=2	1.386	Up	0.00065606	VNN1	57.011	1.216	1.342	1.309	0.941	0.9	0.949
	P50395	Rab GDP dissociation inhibitor beta OS=Homo sapiens OX=9606 GN=GDI2 PE=1 SV=2	0.681	Down	0.00075909	GDI2	50.663	0.802	0.767	0.858	1.23	1.204	1.129
	P26038	Moesin OS=Homo sapiens OX=9606 GN=MSN PE=1 SV=3	0.606	Down	0.00044065	MSN	67.819	0.71	0.794	0.758	1.331	1.2	1.203
multi-organism process	P02675	Fibrinogen beta chain OS=Homo sapiens OX=9606 GN=FGB PE=1 SV=2	1.357	Up	0.039178	FGB	55.928	0.999	1.187	1.093	0.902	0.67	0.844
	P02741	C-reactive protein OS=Homo sapiens OX=9606 GN=CRP PE=1 SV=1	2.295	Up	0.0042845	CRP	25.038	1.972	1.8	1.363	0.625	0.773	0.839
	P11142	Heat shock cognate 71 kDa protein OS=Homo sapiens OX=9606 GN=HSPA8 PE=1 SV=1	0.525	Down	0.00100258	HSPA8	70.897	0.748	0.591	0.666	1.237	1.356	1.225
	Q9BY67	Cell adhesion molecule 1 OS=Homo sapiens OX=9606 GN=CADM1 PE=1 SV=2	0.766	Down	0.0193435	CADM1	48.509	0.922	0.919	0.916	1.247	1.112	1.241
	P00441	Superoxide dismutase [Cu-Zn] OS=Homo sapiens OX=9606 GN=SOD1 PE=1 SV=2	0.675	Down	0.00023553	SOD1	15.936	0.794	0.775	0.857	1.21	1.203	1.179
	P62258	14-3-3 protein epsilon OS=Homo sapiens OX=9606 GN=YWHAE PE=1 SV=1	0.491	Down	0.00065933	YWHAE	29.174	0.582	0.614	0.667	1.422	1.223	1.153
	P14780	Matrix metalloproteinase-9 OS=Homo sapiens OX=9606 GN=MMP9 PE=1 SV=3	0.824	Down	0.037497	MMP9	78.457	0.923	0.948	0.799	1.013	1.145	1.084
	P19021	Peptidyl-glycine alpha-amidating monooxygenase OS=Homo sapiens OX=9606 GN=PAM PE=1 SV=2	0.773	Down	0.039661	PAM	108.33	0.846	0.908		1.179	1.09
	P31946	14-3-3 protein beta/alpha OS=Homo sapiens OX=9606 GN=YWHAB PE=1 SV=3	0.498	Down	0.02392	YWHAB	28.082		0.688	0.578		1.185	1.355
	P18065	Insulin-like growth factor-binding protein 2 OS=Homo sapiens OX=9606 GN=IGFBP2 PE=1 SV=2	0.803	Down	0.0181551	IGFBP2	34.814	0.776	0.855	0.84	1.111	0.941	1.025
	P23528	Cofilin-1 OS=Homo sapiens OX=9606 GN=CFL1 PE=1 SV=3	0.396	Down	1.96899e-05	CFL1	18.502	0.508	0.57	0.555	1.4	1.402	1.325
	P62987	Ubiquitin-60S ribosomal protein L40 OS=Homo sapiens OX=9606 GN=UBA52 PE=1 SV=2	0.623	Down	0.00136194	UBA52	14.728		0.778	0.788		1.237	1.278
	P18428	Lipopolysaccharide-binding protein OS=Homo sapiens OX=9606 GN=LBP PE=1 SV=3	1.311	Up	0.0024008	LBP	53.383	1.18	1.241	1.097	0.913	0.905	0.865
	P55072	Transitional endoplasmic reticulum ATPase OS=Homo sapiens OX=9606 GN=VCP PE=1 SV=4	0.807	Down	0.0033597	VCP	89.321	0.862	0.849		1.071	1.05
	Q99497	Protein/nucleic acid deglycase DJ-1 OS=Homo sapiens OX=9606 GN=PARK7 PE=1 SV=2	0.566	Down	0.000175907	PARK7	19.891	0.675	0.754	0.696	1.297	1.189	1.268
	P04792	Heat shock protein beta-1 OS=Homo sapiens OX=9606 GN=HSPB1 PE=1 SV=2	0.624	Down	0.036744	HSPB1	22.782	0.715		0.755	1.178		1.176
	P09211	Glutathione S-transferase P OS=Homo sapiens OX=9606 GN=GSTP1 PE=1 SV=2	0.544	Down	0.000159701	GSTP1	23.356	0.66	0.751	0.659	1.276	1.282	1.246
	P01860	Immunoglobulin heavy constant gamma 3 OS=Homo sapiens OX=9606 GN=IGHG3 PE=1 SV=2	0.719	Down	0.0022971	IGHG3	41.287	0.802	0.896	0.903	1.277	1.171	1.172
	P13727	Bone marrow proteoglycan OS=Homo sapiens OX=9606 GN=PRG2 PE=1 SV=2	0.818	Down	0.00047715	PRG2	25.205	0.893	0.874	0.867	1.085	1.038	1.098
	P02775	Platelet basic protein OS=Homo sapiens OX=9606 GN=PPBP PE=1 SV=3	0.477	Down	0.00015949	PPBP	13.894	0.618	0.631	0.712	1.435	1.293	1.381
	P62937	Peptidyl-prolyl cis-trans isomerase A OS=Homo sapiens OX=9606 GN=PPIA PE=1 SV=2	0.426	Down	5.8334e-05	PPIA	18.012	0.627	0.559	0.602	1.429	1.462	1.309
	P02652	Apolipoprotein A-II OS=Homo sapiens OX=9606 GN=APOA2 PE=1 SV=1	0.612	Down	0.020982	APOA2	11.175	0.661	0.744	0.849	1.253	1.217	1.213
	Q9Y490	Talin-1 OS=Homo sapiens OX=9606 GN=TLN1 PE=1 SV=3	0.453	Down	3.5156e-05	TLN1	269.76	0.559	0.62	0.605	1.268	1.363	1.304
	P01137	Transforming growth factor beta-1 proprotein OS=Homo sapiens OX=9606 GN=TGFB1 PE=1 SV=2	0.69	Down	0.0107565	TGFB1	44.341	0.843		0.798	1.156		1.221
	P05154	Plasma serine protease inhibitor OS=Homo sapiens OX=9606 GN=SERPINA5 PE=1 SV=3	0.764	Down	0.00139993	SERPINA5	45.674	0.802	0.875	0.832	1.114	1.045	1.124
	P02776	Platelet factor 4 OS=Homo sapiens OX=9606 GN=PF4 PE=1 SV=2	0.438	Down	0.00141598	PF4	10.845	0.692	0.568	0.693	1.315	1.726	1.417
	Q14019	Coactosin-like protein OS=Homo sapiens OX=9606 GN=COTL1 PE=1 SV=3	0.452	Down	0.0095765	COTL1	15.945	0.574		0.551	1.338		1.151
	P05067	Amyloid-beta precursor protein OS=Homo sapiens OX=9606 GN=APP PE=1 SV=3	0.693	Down	0.032602	APP	86.942	0.792		0.877	1.258		1.15
	P06733	Alpha-enolase OS=Homo sapiens OX=9606 GN=ENO1 PE=1 SV=2	0.357	Down	9.5983e-05	ENO1	47.168	0.563	0.565	0.466	1.519	1.45	1.492
	P11226	Mannose-binding protein C OS=Homo sapiens OX=9606 GN=MBL2 PE=1 SV=2	0.746	Down	0.0104178	MBL2	26.143	0.864	0.812	0.785	1.228	1.038	1.031
	P23284	Peptidyl-prolyl cis-trans isomerase B OS=Homo sapiens OX=9606 GN=PPIB PE=1 SV=2	0.486	Down	0.0028186	PPIB	23.742	0.597	0.599	0.671	1.28	1.282	1.277
	P05106	Integrin beta-3 OS=Homo sapiens OX=9606 GN=ITGB3 PE=1 SV=2	0.501	Down	0.0126801	ITGB3	87.057	0.483	0.799	0.709	1.5	1.26	1.216
	Q14118	Dystroglycan OS=Homo sapiens OX=9606 GN=DAG1 PE=1 SV=2	0.727	Down	0.027699	DAG1	97.44	0.758	0.954	0.836	1.326	1.115	1.065
	P20023	Complement receptor type 2 OS=Homo sapiens OX=9606 GN=CR2 PE=1 SV=2	1.254	Up	0.021624	CR2	112.91	1.068	1.264	1.051	0.895	0.878	0.925
	P27797	Calreticulin OS=Homo sapiens OX=9606 GN=CALR PE=1 SV=1	0.564	Down	0.000176683	CALR	48.141	0.688	0.755	0.669	1.286	1.197	1.265
	Q15942	Zyxin OS=Homo sapiens OX=9606 GN=ZYX PE=1 SV=1	0.495	Down	0.000122584	ZYX	61.277	0.69	0.666	0.591	1.294	1.338	1.3
	P09486	SPARC OS=Homo sapiens OX=9606 GN=SPARC PE=1 SV=1	0.714	Down	0.0096621	SPARC	34.632	0.872	0.865	0.715	1.07	1.193	1.169
biological adhesion	P02675	Fibrinogen beta chain OS=Homo sapiens OX=9606 GN=FGB PE=1 SV=2	1.357	Up	0.039178	FGB	55.928	0.999	1.187	1.093	0.902	0.67	0.844
	P02751	Fibronectin OS=Homo sapiens OX=9606 GN=FN1 PE=1 SV=5	1.203	Up	0.0050845	FN1	272.32	1.001	1.03	1.074	0.869	0.894	0.818
	Q9BY67	Cell adhesion molecule 1 OS=Homo sapiens OX=9606 GN=CADM1 PE=1 SV=2	0.766	Down	0.0193435	CADM1	48.509	0.922	0.919	0.916	1.247	1.112	1.241
	P49746	Thrombospondin-3 OS=Homo sapiens OX=9606 GN=THBS3 PE=1 SV=1	0.642	Down	0.038443	THBS3	104.2		0.858	0.76		1.178	1.344
	Q12884	Prolyl endopeptidase FAP OS=Homo sapiens OX=9606 GN=FAP PE=1 SV=5	0.808	Down	0.0127249	FAP	87.711	1.009	0.892	0.894	1.113	1.221	1.127
	P54764	Ephrin type-A receptor 4 OS=Homo sapiens OX=9606 GN=EPHA4 PE=1 SV=1	0.812	Down	0.025377	EPHA4	109.86	0.925	0.964	0.869	1.119	1.039	1.24
	O00151	PDZ and LIM domain protein 1 OS=Homo sapiens OX=9606 GN=PDLIM1 PE=1 SV=4	0.426	Down	0.00173557	PDLIM1	36.071	0.676	0.479	0.66	1.331	1.491	1.443
	P18206	Vinculin OS=Homo sapiens OX=9606 GN=VCL PE=1 SV=4	0.461	Down	0.0010004	VCL	123.8	0.629	0.623	0.631	1.428	1.321	1.337
	P12814	Alpha-actinin-1 OS=Homo sapiens OX=9606 GN=ACTN1 PE=1 SV=2	0.364	Down	3.9426e-05	ACTN1	103.06	0.552	0.547	0.478	1.507	1.426	1.403
	P04792	Heat shock protein beta-1 OS=Homo sapiens OX=9606 GN=HSPB1 PE=1 SV=2	0.624	Down	0.036744	HSPB1	22.782	0.715		0.755	1.178		1.176
	P08567	Pleckstrin OS=Homo sapiens OX=9606 GN=PLEK PE=1 SV=3	0.49	Down	0.00080075	PLEK	40.124	0.718	0.619	0.557	1.251	1.362	1.254
	P14209	CD99 antigen OS=Homo sapiens OX=9606 GN=CD99 PE=1 SV=1	0.512	Down	0.034343	CD99	18.848	0.65		0.663	1.122		1.442
	Q14247	Src substrate cortactin OS=Homo sapiens OX=9606 GN=CTTN PE=1 SV=2	0.327	Down	0.00166476	CTTN	61.585	0.497	0.488		1.575	1.44
	P63261	Actin, cytoplasmic 2 OS=Homo sapiens OX=9606 GN=ACTG1 PE=1 SV=1	0.549	Down	0.00156265	ACTG1	41.792	0.788	0.653	0.631	1.333	1.267	1.171
	Q86UX7	Fermitin family homolog 3 OS=Homo sapiens OX=9606 GN=FERMT3 PE=1 SV=1	0.577	Down	0.00147958	FERMT3	75.952	0.667	0.731	0.792	1.397	1.197	1.204
	P31146	Coronin-1A OS=Homo sapiens OX=9606 GN=CORO1A PE=1 SV=4	0.47	Down	0.00030469	CORO1A	51.026	0.614	0.626	0.569	1.141	1.327	1.377
	O00299	Chloride intracellular channel protein 1 OS=Homo sapiens OX=9606 GN=CLIC1 PE=1 SV=4	0.358	Down	0.032382	CLIC1	26.922		0.451	0.634		1.65	1.384
	Q9HBI1	Beta-parvin OS=Homo sapiens OX=9606 GN=PARVB PE=1 SV=1	0.528	Down	0.00126025	PARVB	41.714	0.597	0.737	0.694	1.392	1.273	1.178
	Q9Y490	Talin-1 OS=Homo sapiens OX=9606 GN=TLN1 PE=1 SV=3	0.453	Down	3.5156e-05	TLN1	269.76	0.559	0.62	0.605	1.268	1.363	1.304
	Q13201	Multimerin-1 OS=Homo sapiens OX=9606 GN=MMRN1 PE=1 SV=3	0.774	Down	0.024201	MMRN1	138.11	0.801	0.836	0.962	1.141	1.196	1.02
	Q9H6X2	Anthrax toxin receptor 1 OS=Homo sapiens OX=9606 GN=ANTXR1 PE=1 SV=2	0.742	Down	0.0049163	ANTXR1	62.788	0.872	0.881		1.157	1.205
	P05067	Amyloid-beta precursor protein OS=Homo sapiens OX=9606 GN=APP PE=1 SV=3	0.693	Down	0.032602	APP	86.942	0.792		0.877	1.258		1.15
	P21333	Filamin-A OS=Homo sapiens OX=9606 GN=FLNA PE=1 SV=4	0.455	Down	0.00199619	FLNA	280.74	0.533	0.723	0.539	1.23	1.272	1.439
	P05106	Integrin beta-3 OS=Homo sapiens OX=9606 GN=ITGB3 PE=1 SV=2	0.501	Down	0.0126801	ITGB3	87.057	0.483	0.799	0.709	1.5	1.26	1.216
	Q14118	Dystroglycan OS=Homo sapiens OX=9606 GN=DAG1 PE=1 SV=2	0.727	Down	0.027699	DAG1	97.44	0.758	0.954	0.836	1.326	1.115	1.065
	P35579	Myosin-9 OS=Homo sapiens OX=9606 GN=MYH9 PE=1 SV=4	0.553	Down	0.00027936	MYH9	226.53	0.675	0.626	0.639	1.158	1.087	1.265
	P02679	Fibrinogen gamma chain OS=Homo sapiens OX=9606 GN=FGG PE=1 SV=3	1.412	Up	0.046678	FGG	51.511	1.008	1.217	1.121	0.892	0.625	0.853
	Q15942	Zyxin OS=Homo sapiens OX=9606 GN=ZYX PE=1 SV=1	0.495	Down	0.000122584	ZYX	61.277	0.69	0.666	0.591	1.294	1.338	1.3
	O95497	Pantetheinase OS=Homo sapiens OX=9606 GN=VNN1 PE=1 SV=2	1.386	Up	0.00065606	VNN1	57.011	1.216	1.342	1.309	0.941	0.9	0.949
	P04275	von Willebrand factor OS=Homo sapiens OX=9606 GN=VWF PE=1 SV=4	1.547	Up	0.0118984	VWF	309.26	1.033	1.255	1.416	0.833	0.816	0.745
	P26038	Moesin OS=Homo sapiens OX=9606 GN=MSN PE=1 SV=3	0.606	Down	0.00044065	MSN	67.819	0.71	0.794	0.758	1.331	1.2	1.203
locomotion	P02751	Fibronectin OS=Homo sapiens OX=9606 GN=FN1 PE=1 SV=5	1.203	Up	0.0050845	FN1	272.32	1.001	1.03	1.074	0.869	0.894	0.818
	P02647	Apolipoprotein A-I OS=Homo sapiens OX=9606 GN=APOA1 PE=1 SV=1	0.596	Down	0.0022239	APOA1	30.777	0.64	0.808	0.753	1.287	1.166	1.239
	P11362	Fibroblast growth factor receptor 1 OS=Homo sapiens OX=9606 GN=FGFR1 PE=1 SV=3	0.804	Down	0.047717	FGFR1	91.867		0.865	0.925		1.154	1.073
	Q9HCN6	Platelet glycoprotein VI OS=Homo sapiens OX=9606 GN=GP6 PE=1 SV=4	0.58	Down	0.0040389	GP6	36.866		0.728	0.698		1.264	1.196
	P62258	14-3-3 protein epsilon OS=Homo sapiens OX=9606 GN=YWHAE PE=1 SV=1	0.491	Down	0.00065933	YWHAE	29.174	0.582	0.614	0.667	1.422	1.223	1.153
	Q9UBW5	Bridging integrator 2 OS=Homo sapiens OX=9606 GN=BIN2 PE=1 SV=3	0.421	Down	0.0020629	BIN2	61.874	0.509	0.657	0.511	1.543	1.294	1.142
	P14780	Matrix metalloproteinase-9 OS=Homo sapiens OX=9606 GN=MMP9 PE=1 SV=3	0.824	Down	0.037497	MMP9	78.457	0.923	0.948	0.799	1.013	1.145	1.084
	Q12884	Prolyl endopeptidase FAP OS=Homo sapiens OX=9606 GN=FAP PE=1 SV=5	0.808	Down	0.0127249	FAP	87.711	1.009	0.892	0.894	1.113	1.221	1.127
	Q01518	Adenylyl cyclase-associated protein 1 OS=Homo sapiens OX=9606 GN=CAP1 PE=1 SV=5	0.552	Down	0.0057167	CAP1	51.901	0.742	0.55	0.782	1.222	1.31	1.222
	P54764	Ephrin type-A receptor 4 OS=Homo sapiens OX=9606 GN=EPHA4 PE=1 SV=1	0.812	Down	0.025377	EPHA4	109.86	0.925	0.964	0.869	1.119	1.039	1.24
	P50552	Vasodilator-stimulated phosphoprotein OS=Homo sapiens OX=9606 GN=VASP PE=1 SV=3	0.577	Down	0.0060011	VASP	39.829	0.764	0.704		1.287	1.255
	P18428	Lipopolysaccharide-binding protein OS=Homo sapiens OX=9606 GN=LBP PE=1 SV=3	1.311	Up	0.0024008	LBP	53.383	1.18	1.241	1.097	0.913	0.905	0.865
	Q9ULV4	Coronin-1C OS=Homo sapiens OX=9606 GN=CORO1C PE=1 SV=1	0.495	Down	0.0031379	CORO1C	53.248		0.624	0.675		1.306	1.316
	P0DJI9	Serum amyloid A-2 protein OS=Homo sapiens OX=9606 GN=SAA2 PE=1 SV=1	1.203	Up	0.0018037	SAA2	13.527	1.119	1.187	1.154	0.958	0.99	0.929
	P02775	Platelet basic protein OS=Homo sapiens OX=9606 GN=PPBP PE=1 SV=3	0.477	Down	0.00015949	PPBP	13.894	0.618	0.631	0.712	1.435	1.293	1.381
	Q14247	Src substrate cortactin OS=Homo sapiens OX=9606 GN=CTTN PE=1 SV=2	0.327	Down	0.00166476	CTTN	61.585	0.497	0.488		1.575	1.44
	P62937	Peptidyl-prolyl cis-trans isomerase A OS=Homo sapiens OX=9606 GN=PPIA PE=1 SV=2	0.426	Down	5.8334e-05	PPIA	18.012	0.627	0.559	0.602	1.429	1.462	1.309
	P31146	Coronin-1A OS=Homo sapiens OX=9606 GN=CORO1A PE=1 SV=4	0.47	Down	0.00030469	CORO1A	51.026	0.614	0.626	0.569	1.141	1.327	1.377
	P01137	Transforming growth factor beta-1 proprotein OS=Homo sapiens OX=9606 GN=TGFB1 PE=1 SV=2	0.69	Down	0.0107565	TGFB1	44.341	0.843		0.798	1.156		1.221
	P02776	Platelet factor 4 OS=Homo sapiens OX=9606 GN=PF4 PE=1 SV=2	0.438	Down	0.00141598	PF4	10.845	0.692	0.568	0.693	1.315	1.726	1.417
	P05067	Amyloid-beta precursor protein OS=Homo sapiens OX=9606 GN=APP PE=1 SV=3	0.693	Down	0.032602	APP	86.942	0.792		0.877	1.258		1.15
	O75083	WD repeat-containing protein 1 OS=Homo sapiens OX=9606 GN=WDR1 PE=1 SV=4	0.467	Down	0.000118418	WDR1	66.193	0.641	0.589	0.649	1.42	1.365	1.238
	P21333	Filamin-A OS=Homo sapiens OX=9606 GN=FLNA PE=1 SV=4	0.455	Down	0.00199619	FLNA	280.74	0.533	0.723	0.539	1.23	1.272	1.439
	P05106	Integrin beta-3 OS=Homo sapiens OX=9606 GN=ITGB3 PE=1 SV=2	0.501	Down	0.0126801	ITGB3	87.057	0.483	0.799	0.709	1.5	1.26	1.216
	Q14118	Dystroglycan OS=Homo sapiens OX=9606 GN=DAG1 PE=1 SV=2	0.727	Down	0.027699	DAG1	97.44	0.758	0.954	0.836	1.326	1.115	1.065
	P35579	Myosin-9 OS=Homo sapiens OX=9606 GN=MYH9 PE=1 SV=4	0.553	Down	0.00027936	MYH9	226.53	0.675	0.626	0.639	1.158	1.087	1.265
	P35542	Serum amyloid A-4 protein OS=Homo sapiens OX=9606 GN=SAA4 PE=1 SV=2	0.809	Down	0.0025761	SAA4	14.746	0.865	0.952	0.93	1.128	1.108	1.159
	P26038	Moesin OS=Homo sapiens OX=9606 GN=MSN PE=1 SV=3	0.606	Down	0.00044065	MSN	67.819	0.71	0.794	0.758	1.331	1.2	1.203
other | behavior	P00441	Superoxide dismutase [Cu-Zn] OS=Homo sapiens OX=9606 GN=SOD1 PE=1 SV=2	0.675	Down	0.00023553	SOD1	15.936	0.794	0.775	0.857	1.21	1.203	1.179
	P54764	Ephrin type-A receptor 4 OS=Homo sapiens OX=9606 GN=EPHA4 PE=1 SV=1	0.812	Down	0.025377	EPHA4	109.86	0.925	0.964	0.869	1.119	1.039	1.24
	Q99497	Protein/nucleic acid deglycase DJ-1 OS=Homo sapiens OX=9606 GN=PARK7 PE=1 SV=2	0.566	Down	0.000175907	PARK7	19.891	0.675	0.754	0.696	1.297	1.189	1.268
	P06744	Glucose-6-phosphate isomerase OS=Homo sapiens OX=9606 GN=GPI PE=1 SV=4	0.612	Down	0.0135393	GPI	63.146	0.824		0.737	1.296		1.256
	P05067	Amyloid-beta precursor protein OS=Homo sapiens OX=9606 GN=APP PE=1 SV=3	0.693	Down	0.032602	APP	86.942	0.792		0.877	1.258		1.15
other | reproduction	Q9BY67	Cell adhesion molecule 1 OS=Homo sapiens OX=9606 GN=CADM1 PE=1 SV=2	0.766	Down	0.0193435	CADM1	48.509	0.922	0.919	0.916	1.247	1.112	1.241
	P00441	Superoxide dismutase [Cu-Zn] OS=Homo sapiens OX=9606 GN=SOD1 PE=1 SV=2	0.675	Down	0.00023553	SOD1	15.936	0.794	0.775	0.857	1.21	1.203	1.179
	P14780	Matrix metalloproteinase-9 OS=Homo sapiens OX=9606 GN=MMP9 PE=1 SV=3	0.824	Down	0.037497	MMP9	78.457	0.923	0.948	0.799	1.013	1.145	1.084
	P19021	Peptidyl-glycine alpha-amidating monooxygenase OS=Homo sapiens OX=9606 GN=PAM PE=1 SV=2	0.773	Down	0.039661	PAM	108.33	0.846	0.908		1.179	1.09
	P18065	Insulin-like growth factor-binding protein 2 OS=Homo sapiens OX=9606 GN=IGFBP2 PE=1 SV=2	0.803	Down	0.0181551	IGFBP2	34.814	0.776	0.855	0.84	1.111	0.941	1.025
	Q99497	Protein/nucleic acid deglycase DJ-1 OS=Homo sapiens OX=9606 GN=PARK7 PE=1 SV=2	0.566	Down	0.000175907	PARK7	19.891	0.675	0.754	0.696	1.297	1.189	1.268
	P61158	Actin-related protein 3 OS=Homo sapiens OX=9606 GN=ACTR3 PE=1 SV=3	0.396	Down	2.1472e-05	ACTR3	47.371	0.555	0.595	0.533	1.489	1.377	1.381
	Q9H6X2	Anthrax toxin receptor 1 OS=Homo sapiens OX=9606 GN=ANTXR1 PE=1 SV=2	0.742	Down	0.0049163	ANTXR1	62.788	0.872	0.881		1.157	1.205
	P01137	Transforming growth factor beta-1 proprotein OS=Homo sapiens OX=9606 GN=TGFB1 PE=1 SV=2	0.69	Down	0.0107565	TGFB1	44.341	0.843		0.798	1.156		1.221
	P05154	Plasma serine protease inhibitor OS=Homo sapiens OX=9606 GN=SERPINA5 PE=1 SV=3	0.764	Down	0.00139993	SERPINA5	45.674	0.802	0.875	0.832	1.114	1.045	1.124
	P05067	Amyloid-beta precursor protein OS=Homo sapiens OX=9606 GN=APP PE=1 SV=3	0.693	Down	0.032602	APP	86.942	0.792		0.877	1.258		1.15
	P35579	Myosin-9 OS=Homo sapiens OX=9606 GN=MYH9 PE=1 SV=4	0.553	Down	0.00027936	MYH9	226.53	0.675	0.626	0.639	1.158	1.087	1.265
	P27797	Calreticulin OS=Homo sapiens OX=9606 GN=CALR PE=1 SV=1	0.564	Down	0.000176683	CALR	48.141	0.688	0.755	0.669	1.286	1.197	1.265
other | cell aggregation	P08493	Matrix Gla protein OS=Homo sapiens OX=9606 GN=MGP PE=1 SV=2	0.71	Down	0.0064169	MGP	12.353		0.877	0.85		1.188	1.243
other | cell killing	Q06830	Peroxiredoxin-1 OS=Homo sapiens OX=9606 GN=PRDX1 PE=1 SV=1	0.619	Down	0.003862	PRDX1	22.11		0.747	0.705		1.164	1.182
	P31146	Coronin-1A OS=Homo sapiens OX=9606 GN=CORO1A PE=1 SV=4	0.47	Down	0.00030469	CORO1A	51.026	0.614	0.626	0.569	1.141	1.327	1.377
	P11226	Mannose-binding protein C OS=Homo sapiens OX=9606 GN=MBL2 PE=1 SV=2	0.746	Down	0.0104178	MBL2	26.143	0.864	0.812	0.785	1.228	1.038	1.031
other | growth	P49746	Thrombospondin-3 OS=Homo sapiens OX=9606 GN=THBS3 PE=1 SV=1	0.642	Down	0.038443	THBS3	104.2		0.858	0.76		1.178	1.344
	P68133	Actin, alpha skeletal muscle OS=Homo sapiens OX=9606 GN=ACTA1 PE=1 SV=1	0.391	Down	0.000175726	ACTA1	42.051	0.579	0.526	0.542	1.554	1.406	1.25
	P18206	Vinculin OS=Homo sapiens OX=9606 GN=VCL PE=1 SV=4	0.461	Down	0.0010004	VCL	123.8	0.629	0.623	0.631	1.428	1.321	1.337
	P08833	Insulin-like growth factor-binding protein 1 OS=Homo sapiens OX=9606 GN=IGFBP1 PE=1 SV=1	0.752	Down	0.0137832	IGFBP1	27.903	0.824	0.867		1.099	1.149
	P05090	Apolipoprotein D OS=Homo sapiens OX=9606 GN=APOD PE=1 SV=1	0.772	Down	0.0166443	APOD	21.275	0.771	0.942	0.887	1.178	1.066	1.124
	P01137	Transforming growth factor beta-1 proprotein OS=Homo sapiens OX=9606 GN=TGFB1 PE=1 SV=2	0.69	Down	0.0107565	TGFB1	44.341	0.843		0.798	1.156		1.221
	P05067	Amyloid-beta precursor protein OS=Homo sapiens OX=9606 GN=APP PE=1 SV=3	0.693	Down	0.032602	APP	86.942	0.792		0.877	1.258		1.15
	P05106	Integrin beta-3 OS=Homo sapiens OX=9606 GN=ITGB3 PE=1 SV=2	0.501	Down	0.0126801	ITGB3	87.057	0.483	0.799	0.709	1.5	1.26	1.216
	Q14118	Dystroglycan OS=Homo sapiens OX=9606 GN=DAG1 PE=1 SV=2	0.727	Down	0.027699	DAG1	97.44	0.758	0.954	0.836	1.326	1.115	1.065
other | rhythmic process	P00441	Superoxide dismutase [Cu-Zn] OS=Homo sapiens OX=9606 GN=SOD1 PE=1 SV=2	0.675	Down	0.00023553	SOD1	15.936	0.794	0.775	0.857	1.21	1.203	1.179
	P19021	Peptidyl-glycine alpha-amidating monooxygenase OS=Homo sapiens OX=9606 GN=PAM PE=1 SV=2	0.773	Down	0.039661	PAM	108.33	0.846	0.908		1.179	1.09
	P08709	Coagulation factor VII OS=Homo sapiens OX=9606 GN=F7 PE=1 SV=1	0.822	Down	0.0155432	F7	51.593	0.882	0.877	0.994	1.176	1.099	1.076
cell	P02656	Apolipoprotein C-III OS=Homo sapiens OX=9606 GN=APOC3 PE=1 SV=1	1.809	Up	0.0048191	APOC3	10.852	1.271	1.405	1.647	0.875	0.827	0.688
	P17066	Heat shock 70 kDa protein 6 OS=Homo sapiens OX=9606 GN=HSPA6 PE=1 SV=2	0.812	Down	0.0046637	HSPA6	71.027		0.882	0.901		1.109	1.088
	P30101	Protein disulfide-isomerase A3 OS=Homo sapiens OX=9606 GN=PDIA3 PE=1 SV=4	0.526	Down	5.7692e-07	PDIA3	56.782	0.67	0.696	0.67	1.303	1.284	1.287
	P02675	Fibrinogen beta chain OS=Homo sapiens OX=9606 GN=FGB PE=1 SV=2	1.357	Up	0.039178	FGB	55.928	0.999	1.187	1.093	0.902	0.67	0.844
	P14618	Pyruvate kinase PKM OS=Homo sapiens OX=9606 GN=PKM PE=1 SV=4	0.609	Down	1.1517e-07	PKM	57.936	0.756	0.747	0.747	1.241	1.236	1.218
	P10599	Thioredoxin OS=Homo sapiens OX=9606 GN=TXN PE=1 SV=3	0.606	Down	0.0020975	TXN	11.737	0.804	0.803	0.662	1.218	1.203	1.323
	Q96S96	Phosphatidylethanolamine-binding protein 4 OS=Homo sapiens OX=9606 GN=PEBP4 PE=1 SV=3	0.762	Down	0.0043821	PEBP4	25.733	0.89	0.786	0.825	1.053	1.069	1.159
	P02751	Fibronectin OS=Homo sapiens OX=9606 GN=FN1 PE=1 SV=5	1.203	Up	0.0050845	FN1	272.32	1.001	1.03	1.074	0.869	0.894	0.818
	P02647	Apolipoprotein A-I OS=Homo sapiens OX=9606 GN=APOA1 PE=1 SV=1	0.596	Down	0.0022239	APOA1	30.777	0.64	0.808	0.753	1.287	1.166	1.239
	P59998	Actin-related protein 2/3 complex subunit 4 OS=Homo sapiens OX=9606 GN=ARPC4 PE=1 SV=3	0.505	Down	0.003538	ARPC4	19.667	0.66	0.694		1.384	1.298
	P11362	Fibroblast growth factor receptor 1 OS=Homo sapiens OX=9606 GN=FGFR1 PE=1 SV=3	0.804	Down	0.047717	FGFR1	91.867		0.865	0.925		1.154	1.073
	P11142	Heat shock cognate 71 kDa protein OS=Homo sapiens OX=9606 GN=HSPA8 PE=1 SV=1	0.525	Down	0.00100258	HSPA8	70.897	0.748	0.591	0.666	1.237	1.356	1.225
	Q9BY67	Cell adhesion molecule 1 OS=Homo sapiens OX=9606 GN=CADM1 PE=1 SV=2	0.766	Down	0.0193435	CADM1	48.509	0.922	0.919	0.916	1.247	1.112	1.241
	P00441	Superoxide dismutase [Cu-Zn] OS=Homo sapiens OX=9606 GN=SOD1 PE=1 SV=2	0.675	Down	0.00023553	SOD1	15.936	0.794	0.775	0.857	1.21	1.203	1.179
	O43707	Alpha-actinin-4 OS=Homo sapiens OX=9606 GN=ACTN4 PE=1 SV=2	0.526	Down	0.022379	ACTN4	104.85	0.627		0.708	1.367		1.173
	P49746	Thrombospondin-3 OS=Homo sapiens OX=9606 GN=THBS3 PE=1 SV=1	0.642	Down	0.038443	THBS3	104.2		0.858	0.76		1.178	1.344
	Q9HCN6	Platelet glycoprotein VI OS=Homo sapiens OX=9606 GN=GP6 PE=1 SV=4	0.58	Down	0.0040389	GP6	36.866		0.728	0.698		1.264	1.196
	P62258	14-3-3 protein epsilon OS=Homo sapiens OX=9606 GN=YWHAE PE=1 SV=1	0.491	Down	0.00065933	YWHAE	29.174	0.582	0.614	0.667	1.422	1.223	1.153
	Q9UBW5	Bridging integrator 2 OS=Homo sapiens OX=9606 GN=BIN2 PE=1 SV=3	0.421	Down	0.0020629	BIN2	61.874	0.509	0.657	0.511	1.543	1.294	1.142
	P14780	Matrix metalloproteinase-9 OS=Homo sapiens OX=9606 GN=MMP9 PE=1 SV=3	0.824	Down	0.037497	MMP9	78.457	0.923	0.948	0.799	1.013	1.145	1.084
	Q12884	Prolyl endopeptidase FAP OS=Homo sapiens OX=9606 GN=FAP PE=1 SV=5	0.808	Down	0.0127249	FAP	87.711	1.009	0.892	0.894	1.113	1.221	1.127
	Q01518	Adenylyl cyclase-associated protein 1 OS=Homo sapiens OX=9606 GN=CAP1 PE=1 SV=5	0.552	Down	0.0057167	CAP1	51.901	0.742	0.55	0.782	1.222	1.31	1.222
	P19021	Peptidyl-glycine alpha-amidating monooxygenase OS=Homo sapiens OX=9606 GN=PAM PE=1 SV=2	0.773	Down	0.039661	PAM	108.33	0.846	0.908		1.179	1.09
	Q06830	Peroxiredoxin-1 OS=Homo sapiens OX=9606 GN=PRDX1 PE=1 SV=1	0.619	Down	0.003862	PRDX1	22.11		0.747	0.705		1.164	1.182
	P67936	Tropomyosin alpha-4 chain OS=Homo sapiens OX=9606 GN=TPM4 PE=1 SV=3	0.273	Down	1.2557e-06	TPM4	28.521	0.416	0.411	0.401	1.587	1.484	1.426
	P54764	Ephrin type-A receptor 4 OS=Homo sapiens OX=9606 GN=EPHA4 PE=1 SV=1	0.812	Down	0.025377	EPHA4	109.86	0.925	0.964	0.869	1.119	1.039	1.24
	P40925	Malate dehydrogenase, cytoplasmic OS=Homo sapiens OX=9606 GN=MDH1 PE=1 SV=4	0.537	Down	0.0035389	MDH1	36.426	0.76	0.577	0.668	1.175	1.404	1.153
	P30740	Leukocyte elastase inhibitor OS=Homo sapiens OX=9606 GN=SERPINB1 PE=1 SV=1	0.442	Down	0.00044079	SERPINB1	42.741	0.622	0.59	0.589	1.425	1.483	1.167
	O00151	PDZ and LIM domain protein 1 OS=Homo sapiens OX=9606 GN=PDLIM1 PE=1 SV=4	0.426	Down	0.00173557	PDLIM1	36.071	0.676	0.479	0.66	1.331	1.491	1.443
	Q9NPH3	Interleukin-1 receptor accessory protein OS=Homo sapiens OX=9606 GN=IL1RAP PE=1 SV=2	0.82	Down	0.00027748	IL1RAP	65.418	0.916	0.886	0.921	1.101	1.089	1.131
	P31946	14-3-3 protein beta/alpha OS=Homo sapiens OX=9606 GN=YWHAB PE=1 SV=3	0.498	Down	0.02392	YWHAB	28.082		0.688	0.578		1.185	1.355
	P20851	C4b-binding protein beta chain OS=Homo sapiens OX=9606 GN=C4BPB PE=1 SV=1	1.289	Up	0.00118061	C4BPB	28.357	1.192	1.183	1.104	0.933	0.877	0.89
	P68133	Actin, alpha skeletal muscle OS=Homo sapiens OX=9606 GN=ACTA1 PE=1 SV=1	0.391	Down	0.000175726	ACTA1	42.051	0.579	0.526	0.542	1.554	1.406	1.25
	P61981	14-3-3 protein gamma OS=Homo sapiens OX=9606 GN=YWHAG PE=1 SV=2	0.427	Down	0.0186026	YWHAG	28.302	0.695	0.593	0.461	1.36	1.36	1.373
	Q9H299	SH3 domain-binding glutamic acid-rich-like protein 3 OS=Homo sapiens OX=9606 GN=SH3BGRL3 PE=1 SV=1	0.384	Down	0.000102159	SH3BGRL3	10.438	0.526	0.533	0.574	1.263	1.484	1.501
	P50552	Vasodilator-stimulated phosphoprotein OS=Homo sapiens OX=9606 GN=VASP PE=1 SV=3	0.577	Down	0.0060011	VASP	39.829	0.764	0.704		1.287	1.255
	P18065	Insulin-like growth factor-binding protein 2 OS=Homo sapiens OX=9606 GN=IGFBP2 PE=1 SV=2	0.803	Down	0.0181551	IGFBP2	34.814	0.776	0.855	0.84	1.111	0.941	1.025
	Q9UEW3	Macrophage receptor MARCO OS=Homo sapiens OX=9606 GN=MARCO PE=1 SV=1	1.214	Up	0.039481	MARCO	52.657	1.036	1.122	1.049	0.972	0.788	0.881
	P04075	Fructose-bisphosphate aldolase A OS=Homo sapiens OX=9606 GN=ALDOA PE=1 SV=2	0.571	Down	4.4575e-05	ALDOA	39.42	0.692	0.737	0.678	1.253	1.246	1.189
	P60174	Triosephosphate isomerase OS=Homo sapiens OX=9606 GN=TPI1 PE=1 SV=3	0.551	Down	0.000175896	TPI1	30.791	0.718	0.643	0.718	1.288	1.286	1.197
	P37802	Transgelin-2 OS=Homo sapiens OX=9606 GN=TAGLN2 PE=1 SV=3	0.397	Down	0.00024259	TAGLN2	22.391	0.638	0.522	0.51	1.353	1.386	1.467
	P23528	Cofilin-1 OS=Homo sapiens OX=9606 GN=CFL1 PE=1 SV=3	0.396	Down	1.96899e-05	CFL1	18.502	0.508	0.57	0.555	1.4	1.402	1.325
	P11021	Endoplasmic reticulum chaperone BiP OS=Homo sapiens OX=9606 GN=HSPA5 PE=1 SV=2	0.823	Down	0.00026116	HSPA5	72.332	0.913	0.915	0.888	1.122	1.074	1.105
	P62987	Ubiquitin-60S ribosomal protein L40 OS=Homo sapiens OX=9606 GN=UBA52 PE=1 SV=2	0.623	Down	0.00136194	UBA52	14.728		0.778	0.788		1.237	1.278
	P18428	Lipopolysaccharide-binding protein OS=Homo sapiens OX=9606 GN=LBP PE=1 SV=3	1.311	Up	0.0024008	LBP	53.383	1.18	1.241	1.097	0.913	0.905	0.865
	P18206	Vinculin OS=Homo sapiens OX=9606 GN=VCL PE=1 SV=4	0.461	Down	0.0010004	VCL	123.8	0.629	0.623	0.631	1.428	1.321	1.337
	P26447	Protein S100-A4 OS=Homo sapiens OX=9606 GN=S100A4 PE=1 SV=1	0.597	Down	0.002737	S100A4	11.728		0.746	0.78		1.297	1.258
	P07237	Protein disulfide-isomerase OS=Homo sapiens OX=9606 GN=P4HB PE=1 SV=3	0.75	Down	0.00092487	P4HB	57.116	0.872	0.866	0.806	1.17	1.088	1.134
	P55072	Transitional endoplasmic reticulum ATPase OS=Homo sapiens OX=9606 GN=VCP PE=1 SV=4	0.807	Down	0.0033597	VCP	89.321	0.862	0.849		1.071	1.05
	P07195	L-lactate dehydrogenase B chain OS=Homo sapiens OX=9606 GN=LDHB PE=1 SV=2	0.734	Down	0.00064291	LDHB	36.638	0.804	0.869	0.851	1.146	1.103	1.191
	P12814	Alpha-actinin-1 OS=Homo sapiens OX=9606 GN=ACTN1 PE=1 SV=2	0.364	Down	3.9426e-05	ACTN1	103.06	0.552	0.547	0.478	1.507	1.426	1.403
	Q99497	Protein/nucleic acid deglycase DJ-1 OS=Homo sapiens OX=9606 GN=PARK7 PE=1 SV=2	0.566	Down	0.000175907	PARK7	19.891	0.675	0.754	0.696	1.297	1.189	1.268
	P08833	Insulin-like growth factor-binding protein 1 OS=Homo sapiens OX=9606 GN=IGFBP1 PE=1 SV=1	0.752	Down	0.0137832	IGFBP1	27.903	0.824	0.867		1.099	1.149
	P62942	Peptidyl-prolyl cis-trans isomerase FKBP1A OS=Homo sapiens OX=9606 GN=FKBP1A PE=1 SV=2	0.525	Down	0.00155672	FKBP1A	11.951	0.655	0.601	0.784	1.26	1.381	1.247
	P04792	Heat shock protein beta-1 OS=Homo sapiens OX=9606 GN=HSPB1 PE=1 SV=2	0.624	Down	0.036744	HSPB1	22.782	0.715		0.755	1.178		1.176
	P08567	Pleckstrin OS=Homo sapiens OX=9606 GN=PLEK PE=1 SV=3	0.49	Down	0.00080075	PLEK	40.124	0.718	0.619	0.557	1.251	1.362	1.254
	P54289	Voltage-dependent calcium channel subunit alpha-2/delta-1 OS=Homo sapiens OX=9606 GN=CACNA2D1 PE=1 SV=3	1.337	Up	0.017415	CACNA2D1	124.57	1.282	1.25	1.171	0.811	1.035	0.923
	P09211	Glutathione S-transferase P OS=Homo sapiens OX=9606 GN=GSTP1 PE=1 SV=2	0.544	Down	0.000159701	GSTP1	23.356	0.66	0.751	0.659	1.276	1.282	1.246
	P00918	Carbonic anhydrase 2 OS=Homo sapiens OX=9606 GN=CA2 PE=1 SV=2	0.791	Down	0.032803	CA2	29.246	0.968	0.844	0.811	0.998	1.149	1.168
	Q9BXJ4	Complement C1q tumor necrosis factor-related protein 3 OS=Homo sapiens OX=9606 GN=C1QTNF3 PE=1 SV=1	0.827	Down	0.0082368	C1QTNF3	26.994	0.872	0.924	0.939	1.089	1.169	1.049
	Q15404	Ras suppressor protein 1 OS=Homo sapiens OX=9606 GN=RSU1 PE=1 SV=3	0.507	Down	0.0038611	RSU1	31.54	0.716	0.641	0.623	1.306	1.305	1.297
	P01860	Immunoglobulin heavy constant gamma 3 OS=Homo sapiens OX=9606 GN=IGHG3 PE=1 SV=2	0.719	Down	0.0022971	IGHG3	41.287	0.802	0.896	0.903	1.277	1.171	1.172
	P06753	Tropomyosin alpha-3 chain OS=Homo sapiens OX=9606 GN=TPM3 PE=1 SV=2	0.348	Down	0.008697	TPM3	32.95		0.436	0.532		1.397	1.386
	Q9ULV4	Coronin-1C OS=Homo sapiens OX=9606 GN=CORO1C PE=1 SV=1	0.495	Down	0.0031379	CORO1C	53.248		0.624	0.675		1.306	1.316
	O96006	Zinc finger BED domain-containing protein 1 OS=Homo sapiens OX=9606 GN=ZBED1 PE=1 SV=1	0.621	Down	0.0028614	ZBED1	78.155	0.782		0.779	1.225		1.289
	P13727	Bone marrow proteoglycan OS=Homo sapiens OX=9606 GN=PRG2 PE=1 SV=2	0.818	Down	0.00047715	PRG2	25.205	0.893	0.874	0.867	1.085	1.038	1.098
	P55145	Mesencephalic astrocyte-derived neurotrophic factor OS=Homo sapiens OX=9606 GN=MANF PE=1 SV=3	0.455	Down	0.0136791	MANF	20.7		0.558	0.591		1.152	1.374
	P14209	CD99 antigen OS=Homo sapiens OX=9606 GN=CD99 PE=1 SV=1	0.512	Down	0.034343	CD99	18.848	0.65		0.663	1.122		1.442
	P02775	Platelet basic protein OS=Homo sapiens OX=9606 GN=PPBP PE=1 SV=3	0.477	Down	0.00015949	PPBP	13.894	0.618	0.631	0.712	1.435	1.293	1.381
	P63104	14-3-3 protein zeta/delta OS=Homo sapiens OX=9606 GN=YWHAZ PE=1 SV=1	0.353	Down	0.0054374	YWHAZ	27.745	0.576	0.509	0.442	1.471	1.41	1.443
	Q14247	Src substrate cortactin OS=Homo sapiens OX=9606 GN=CTTN PE=1 SV=2	0.327	Down	0.00166476	CTTN	61.585	0.497	0.488		1.575	1.44
	P61158	Actin-related protein 3 OS=Homo sapiens OX=9606 GN=ACTR3 PE=1 SV=3	0.396	Down	2.1472e-05	ACTR3	47.371	0.555	0.595	0.533	1.489	1.377	1.381
	P63261	Actin, cytoplasmic 2 OS=Homo sapiens OX=9606 GN=ACTG1 PE=1 SV=1	0.549	Down	0.00156265	ACTG1	41.792	0.788	0.653	0.631	1.333	1.267	1.171
	P37837	Transaldolase OS=Homo sapiens OX=9606 GN=TALDO1 PE=1 SV=2	0.805	Down	0.00111739	TALDO1	37.54	0.899	0.879	0.921	1.158	1.123	1.073
	P07339	Cathepsin D OS=Homo sapiens OX=9606 GN=CTSD PE=1 SV=1	1.237	Up	0.035101	CTSD	44.552	1.242	1.223	1.092	0.955	0.963	0.957
	Q86UX7	Fermitin family homolog 3 OS=Homo sapiens OX=9606 GN=FERMT3 PE=1 SV=1	0.577	Down	0.00147958	FERMT3	75.952	0.667	0.731	0.792	1.397	1.197	1.204
	P06744	Glucose-6-phosphate isomerase OS=Homo sapiens OX=9606 GN=GPI PE=1 SV=4	0.612	Down	0.0135393	GPI	63.146	0.824		0.737	1.296		1.256
	Q8N6C8	Leukocyte immunoglobulin-like receptor subfamily A member 3 OS=Homo sapiens OX=9606 GN=LILRA3 PE=1 SV=3	0.72	Down	0.049598	LILRA3	47.471	0.979	0.75	0.879	1.214	1.203	1.206
	P00558	Phosphoglycerate kinase 1 OS=Homo sapiens OX=9606 GN=PGK1 PE=1 SV=3	0.548	Down	0.00192282	PGK1	44.614	0.814	0.672	0.674	1.262	1.458	1.224
	Q9NZK5	Adenosine deaminase 2 OS=Homo sapiens OX=9606 GN=ADA2 PE=1 SV=2	1.225	Up	0.0020603	ADA2	58.933	1.182	1.105	1.168	0.944	0.97	0.907
	P62937	Peptidyl-prolyl cis-trans isomerase A OS=Homo sapiens OX=9606 GN=PPIA PE=1 SV=2	0.426	Down	5.8334e-05	PPIA	18.012	0.627	0.559	0.602	1.429	1.462	1.309
	P31146	Coronin-1A OS=Homo sapiens OX=9606 GN=CORO1A PE=1 SV=4	0.47	Down	0.00030469	CORO1A	51.026	0.614	0.626	0.569	1.141	1.327	1.377
	P08709	Coagulation factor VII OS=Homo sapiens OX=9606 GN=F7 PE=1 SV=1	0.822	Down	0.0155432	F7	51.593	0.882	0.877	0.994	1.176	1.099	1.076
	O00299	Chloride intracellular channel protein 1 OS=Homo sapiens OX=9606 GN=CLIC1 PE=1 SV=4	0.358	Down	0.032382	CLIC1	26.922		0.451	0.634		1.65	1.384
	Q9UBQ6	Exostosin-like 2 OS=Homo sapiens OX=9606 GN=EXTL2 PE=1 SV=1	0.83	Down	0.022105	EXTL2	37.465	0.856	0.869	0.966	1.156	1.031	1.057
	Q9HBI1	Beta-parvin OS=Homo sapiens OX=9606 GN=PARVB PE=1 SV=1	0.528	Down	0.00126025	PARVB	41.714	0.597	0.737	0.694	1.392	1.273	1.178
	P52566	Rho GDP-dissociation inhibitor 2 OS=Homo sapiens OX=9606 GN=ARHGDIB PE=1 SV=3	0.457	Down	0.030498	ARHGDIB	22.988		0.591	0.754		1.367	1.574
	P07737	Profilin-1 OS=Homo sapiens OX=9606 GN=PFN1 PE=1 SV=2	0.343	Down	0.0091617	PFN1	15.054		0.545	0.443		1.434	1.449
	P04003	C4b-binding protein alpha chain OS=Homo sapiens OX=9606 GN=C4BPA PE=1 SV=2	1.272	Up	0.00069865	C4BPA	67.033	1.184	1.192	1.106	0.924	0.898	0.916
	P02652	Apolipoprotein A-II OS=Homo sapiens OX=9606 GN=APOA2 PE=1 SV=1	0.612	Down	0.020982	APOA2	11.175	0.661	0.744	0.849	1.253	1.217	1.213
	P05090	Apolipoprotein D OS=Homo sapiens OX=9606 GN=APOD PE=1 SV=1	0.772	Down	0.0166443	APOD	21.275	0.771	0.942	0.887	1.178	1.066	1.124
	Q9Y490	Talin-1 OS=Homo sapiens OX=9606 GN=TLN1 PE=1 SV=3	0.453	Down	3.5156e-05	TLN1	269.76	0.559	0.62	0.605	1.268	1.363	1.304
	Q15828	Cystatin-M OS=Homo sapiens OX=9606 GN=CST6 PE=1 SV=1	0.797	Down	0.049264	CST6	16.511		0.765	0.848		1.001	1.024
	P00491	Purine nucleoside phosphorylase OS=Homo sapiens OX=9606 GN=PNP PE=1 SV=2	0.522	Down	0.044118	PNP	32.118		0.747	0.633		1.173	1.473
	P35916	Vascular endothelial growth factor receptor 3 OS=Homo sapiens OX=9606 GN=FLT4 PE=1 SV=3	1.203	Up	0.039297	FLT4	152.76	1.05	1.143	1.086	1.006	0.827	0.893
	Q13201	Multimerin-1 OS=Homo sapiens OX=9606 GN=MMRN1 PE=1 SV=3	0.774	Down	0.024201	MMRN1	138.11	0.801	0.836	0.962	1.141	1.196	1.02
	Q9H6X2	Anthrax toxin receptor 1 OS=Homo sapiens OX=9606 GN=ANTXR1 PE=1 SV=2	0.742	Down	0.0049163	ANTXR1	62.788	0.872	0.881		1.157	1.205
	P01137	Transforming growth factor beta-1 proprotein OS=Homo sapiens OX=9606 GN=TGFB1 PE=1 SV=2	0.69	Down	0.0107565	TGFB1	44.341	0.843		0.798	1.156		1.221
	P61224	Ras-related protein Rap-1b OS=Homo sapiens OX=9606 GN=RAP1B PE=1 SV=1	0.449	Down	0.00039544	RAP1B	20.825	0.592	0.638	0.622	1.572	1.281	1.274
	P05154	Plasma serine protease inhibitor OS=Homo sapiens OX=9606 GN=SERPINA5 PE=1 SV=3	0.764	Down	0.00139993	SERPINA5	45.674	0.802	0.875	0.832	1.114	1.045	1.124
	Q9NRW1	Ras-related protein Rab-6B OS=Homo sapiens OX=9606 GN=RAB6B PE=1 SV=1	0.653	Down	0.0178767	RAB6B	23.461		0.772	0.74		1.22	1.096
	P02776	Platelet factor 4 OS=Homo sapiens OX=9606 GN=PF4 PE=1 SV=2	0.438	Down	0.00141598	PF4	10.845	0.692	0.568	0.693	1.315	1.726	1.417
	Q16643	Drebrin OS=Homo sapiens OX=9606 GN=DBN1 PE=1 SV=4	0.602	Down	0.026385	DBN1	71.428		0.701	0.805		1.31	1.19
	P00488	Coagulation factor XIII A chain OS=Homo sapiens OX=9606 GN=F13A1 PE=1 SV=4	0.713	Down	0.0056777	F13A1	83.266	0.756	0.776	0.887	1.125	1.209	1.058
	Q14019	Coactosin-like protein OS=Homo sapiens OX=9606 GN=COTL1 PE=1 SV=3	0.452	Down	0.0095765	COTL1	15.945	0.574		0.551	1.338		1.151
	P05067	Amyloid-beta precursor protein OS=Homo sapiens OX=9606 GN=APP PE=1 SV=3	0.693	Down	0.032602	APP	86.942	0.792		0.877	1.258		1.15
	P31947	14-3-3 protein sigma OS=Homo sapiens OX=9606 GN=SFN PE=1 SV=1	0.529	Down	0.00088081	SFN	27.774	0.642	0.747	0.607	1.35	1.197	1.229
	Q9UHG3	Prenylcysteine oxidase 1 OS=Homo sapiens OX=9606 GN=PCYOX1 PE=1 SV=3	0.774	Down	0.0057783	PCYOX1	56.639	0.829	0.937	0.932	1.224	1.126	1.137
	P78417	Glutathione S-transferase omega-1 OS=Homo sapiens OX=9606 GN=GSTO1 PE=1 SV=2	0.66	Down	1.51465e-05	GSTO1	27.566	0.798	0.788	0.767	1.188	1.168	1.207
	P06733	Alpha-enolase OS=Homo sapiens OX=9606 GN=ENO1 PE=1 SV=2	0.357	Down	9.5983e-05	ENO1	47.168	0.563	0.565	0.466	1.519	1.45	1.492
	O75083	WD repeat-containing protein 1 OS=Homo sapiens OX=9606 GN=WDR1 PE=1 SV=4	0.467	Down	0.000118418	WDR1	66.193	0.641	0.589	0.649	1.42	1.365	1.238
	Q13642	Four and a half LIM domains protein 1 OS=Homo sapiens OX=9606 GN=FHL1 PE=1 SV=4	0.551	Down	0.0025793	FHL1	36.263	0.753	0.582	0.721	1.159	1.335	1.235
	P00338	L-lactate dehydrogenase A chain OS=Homo sapiens OX=9606 GN=LDHA PE=1 SV=2	0.707	Down	0.00030445	LDHA	36.688	0.782	0.844	0.844	1.164	1.195	1.133
	P11226	Mannose-binding protein C OS=Homo sapiens OX=9606 GN=MBL2 PE=1 SV=2	0.746	Down	0.0104178	MBL2	26.143	0.864	0.812	0.785	1.228	1.038	1.031
	P21333	Filamin-A OS=Homo sapiens OX=9606 GN=FLNA PE=1 SV=4	0.455	Down	0.00199619	FLNA	280.74	0.533	0.723	0.539	1.23	1.272	1.439
	Q86Z20	Coiled-coil domain-containing protein 125 OS=Homo sapiens OX=9606 GN=CCDC125 PE=1 SV=2	0.693	Down	0.025656	CCDC125	58.628	0.869	0.802		1.152	1.259
	P23284	Peptidyl-prolyl cis-trans isomerase B OS=Homo sapiens OX=9606 GN=PPIB PE=1 SV=2	0.486	Down	0.0028186	PPIB	23.742	0.597	0.599	0.671	1.28	1.282	1.277
	P05106	Integrin beta-3 OS=Homo sapiens OX=9606 GN=ITGB3 PE=1 SV=2	0.501	Down	0.0126801	ITGB3	87.057	0.483	0.799	0.709	1.5	1.26	1.216
	P30086	Phosphatidylethanolamine-binding protein 1 OS=Homo sapiens OX=9606 GN=PEBP1 PE=1 SV=3	0.712	Down	0.0119588	PEBP1	21.057	0.883	0.731	0.762	1.114	1.214	1.011
	Q14118	Dystroglycan OS=Homo sapiens OX=9606 GN=DAG1 PE=1 SV=2	0.727	Down	0.027699	DAG1	97.44	0.758	0.954	0.836	1.326	1.115	1.065
	P35579	Myosin-9 OS=Homo sapiens OX=9606 GN=MYH9 PE=1 SV=4	0.553	Down	0.00027936	MYH9	226.53	0.675	0.626	0.639	1.158	1.087	1.265
	Q86YW5	Trem-like transcript 1 protein OS=Homo sapiens OX=9606 GN=TREML1 PE=1 SV=2	0.546	Down	0.026455	TREML1	32.678	0.768	0.46	0.758	1.052	1.32	1.263
	O95810	Caveolae-associated protein 2 OS=Homo sapiens OX=9606 GN=CAVIN2 PE=1 SV=3	0.407	Down	0.000177838	CAVIN2	47.173	0.554	0.595	0.49	1.44	1.297	1.292
	P02679	Fibrinogen gamma chain OS=Homo sapiens OX=9606 GN=FGG PE=1 SV=3	1.412	Up	0.046678	FGG	51.511	1.008	1.217	1.121	0.892	0.625	0.853
	O15144	Actin-related protein 2/3 complex subunit 2 OS=Homo sapiens OX=9606 GN=ARPC2 PE=1 SV=1	0.632	Down	0.041318	ARPC2	34.333	0.818		0.674	1.17		1.19
	P20023	Complement receptor type 2 OS=Homo sapiens OX=9606 GN=CR2 PE=1 SV=2	1.254	Up	0.021624	CR2	112.91	1.068	1.264	1.051	0.895	0.878	0.925
	Q14847	LIM and SH3 domain protein 1 OS=Homo sapiens OX=9606 GN=LASP1 PE=1 SV=2	0.446	Down	0.0020354	LASP1	29.717		0.631	0.59		1.35	1.389
	P27797	Calreticulin OS=Homo sapiens OX=9606 GN=CALR PE=1 SV=1	0.564	Down	0.000176683	CALR	48.141	0.688	0.755	0.669	1.286	1.197	1.265
	Q08495	Dematin OS=Homo sapiens OX=9606 GN=DMTN PE=1 SV=3	0.603	Down	0.024024	DMTN	45.514	0.699	0.785		1.298	1.163
	P04406	Glyceraldehyde-3-phosphate dehydrogenase OS=Homo sapiens OX=9606 GN=GAPDH PE=1 SV=3	0.698	Down	0.0071216	GAPDH	36.053	0.918	0.722	0.846	1.162	1.216	1.182
	Q8IZ41	Ras and EF-hand domain-containing protein OS=Homo sapiens OX=9606 GN=RASEF PE=1 SV=1	1.202	Up	0.033583	RASEF	82.878	0.992	1.148	1.071	0.929	0.822	0.921
	P47756	F-actin-capping protein subunit beta OS=Homo sapiens OX=9606 GN=CAPZB PE=1 SV=4	0.466	Down	0.0162372	CAPZB	31.35	0.522		0.581	1.282		1.087
	Q8WTR7	Zinc finger protein 473 OS=Homo sapiens OX=9606 GN=ZNF473 PE=1 SV=1	0.759	Down	0.015261	ZNF473	100.18	0.906	0.821	0.82	1.041	1.252	1.062
	Q15942	Zyxin OS=Homo sapiens OX=9606 GN=ZYX PE=1 SV=1	0.495	Down	0.000122584	ZYX	61.277	0.69	0.666	0.591	1.294	1.338	1.3
	P09486	SPARC OS=Homo sapiens OX=9606 GN=SPARC PE=1 SV=1	0.714	Down	0.0096621	SPARC	34.632	0.872	0.865	0.715	1.07	1.193	1.169
	Q86VB7	Scavenger receptor cysteine-rich type 1 protein M130 OS=Homo sapiens OX=9606 GN=CD163 PE=1 SV=2	1.288	Up	0.0059758	CD163	125.45	1.239	1.095	1.083	0.917	0.876	0.859
	O95497	Pantetheinase OS=Homo sapiens OX=9606 GN=VNN1 PE=1 SV=2	1.386	Up	0.00065606	VNN1	57.011	1.216	1.342	1.309	0.941	0.9	0.949
	P50395	Rab GDP dissociation inhibitor beta OS=Homo sapiens OX=9606 GN=GDI2 PE=1 SV=2	0.681	Down	0.00075909	GDI2	50.663	0.802	0.767	0.858	1.23	1.204	1.129
	P04275	von Willebrand factor OS=Homo sapiens OX=9606 GN=VWF PE=1 SV=4	1.547	Up	0.0118984	VWF	309.26	1.033	1.255	1.416	0.833	0.816	0.745
	P06732	Creatine kinase M-type OS=Homo sapiens OX=9606 GN=CKM PE=1 SV=2	0.744	Down	0.037764	CKM	43.101	0.695	0.771	0.966	1.043	1.102	1.124
	P26038	Moesin OS=Homo sapiens OX=9606 GN=MSN PE=1 SV=3	0.606	Down	0.00044065	MSN	67.819	0.71	0.794	0.758	1.331	1.2	1.203
organelle	P02656	Apolipoprotein C-III OS=Homo sapiens OX=9606 GN=APOC3 PE=1 SV=1	1.809	Up	0.0048191	APOC3	10.852	1.271	1.405	1.647	0.875	0.827	0.688
	P17066	Heat shock 70 kDa protein 6 OS=Homo sapiens OX=9606 GN=HSPA6 PE=1 SV=2	0.812	Down	0.0046637	HSPA6	71.027		0.882	0.901		1.109	1.088
	P30101	Protein disulfide-isomerase A3 OS=Homo sapiens OX=9606 GN=PDIA3 PE=1 SV=4	0.526	Down	5.7692e-07	PDIA3	56.782	0.67	0.696	0.67	1.303	1.284	1.287
	P02675	Fibrinogen beta chain OS=Homo sapiens OX=9606 GN=FGB PE=1 SV=2	1.357	Up	0.039178	FGB	55.928	0.999	1.187	1.093	0.902	0.67	0.844
	P02741	C-reactive protein OS=Homo sapiens OX=9606 GN=CRP PE=1 SV=1	2.295	Up	0.0042845	CRP	25.038	1.972	1.8	1.363	0.625	0.773	0.839
	P14618	Pyruvate kinase PKM OS=Homo sapiens OX=9606 GN=PKM PE=1 SV=4	0.609	Down	1.1517e-07	PKM	57.936	0.756	0.747	0.747	1.241	1.236	1.218
	P10599	Thioredoxin OS=Homo sapiens OX=9606 GN=TXN PE=1 SV=3	0.606	Down	0.0020975	TXN	11.737	0.804	0.803	0.662	1.218	1.203	1.323
	Q96S96	Phosphatidylethanolamine-binding protein 4 OS=Homo sapiens OX=9606 GN=PEBP4 PE=1 SV=3	0.762	Down	0.0043821	PEBP4	25.733	0.89	0.786	0.825	1.053	1.069	1.159
	P02751	Fibronectin OS=Homo sapiens OX=9606 GN=FN1 PE=1 SV=5	1.203	Up	0.0050845	FN1	272.32	1.001	1.03	1.074	0.869	0.894	0.818
	P02647	Apolipoprotein A-I OS=Homo sapiens OX=9606 GN=APOA1 PE=1 SV=1	0.596	Down	0.0022239	APOA1	30.777	0.64	0.808	0.753	1.287	1.166	1.239
	P59998	Actin-related protein 2/3 complex subunit 4 OS=Homo sapiens OX=9606 GN=ARPC4 PE=1 SV=3	0.505	Down	0.003538	ARPC4	19.667	0.66	0.694		1.384	1.298
	P11362	Fibroblast growth factor receptor 1 OS=Homo sapiens OX=9606 GN=FGFR1 PE=1 SV=3	0.804	Down	0.047717	FGFR1	91.867		0.865	0.925		1.154	1.073
	P11142	Heat shock cognate 71 kDa protein OS=Homo sapiens OX=9606 GN=HSPA8 PE=1 SV=1	0.525	Down	0.00100258	HSPA8	70.897	0.748	0.591	0.666	1.237	1.356	1.225
	Q9BY67	Cell adhesion molecule 1 OS=Homo sapiens OX=9606 GN=CADM1 PE=1 SV=2	0.766	Down	0.0193435	CADM1	48.509	0.922	0.919	0.916	1.247	1.112	1.241
	P00441	Superoxide dismutase [Cu-Zn] OS=Homo sapiens OX=9606 GN=SOD1 PE=1 SV=2	0.675	Down	0.00023553	SOD1	15.936	0.794	0.775	0.857	1.21	1.203	1.179
	O43707	Alpha-actinin-4 OS=Homo sapiens OX=9606 GN=ACTN4 PE=1 SV=2	0.526	Down	0.022379	ACTN4	104.85	0.627		0.708	1.367		1.173
	Q9HCN6	Platelet glycoprotein VI OS=Homo sapiens OX=9606 GN=GP6 PE=1 SV=4	0.58	Down	0.0040389	GP6	36.866		0.728	0.698		1.264	1.196
	P62258	14-3-3 protein epsilon OS=Homo sapiens OX=9606 GN=YWHAE PE=1 SV=1	0.491	Down	0.00065933	YWHAE	29.174	0.582	0.614	0.667	1.422	1.223	1.153
	Q9UBW5	Bridging integrator 2 OS=Homo sapiens OX=9606 GN=BIN2 PE=1 SV=3	0.421	Down	0.0020629	BIN2	61.874	0.509	0.657	0.511	1.543	1.294	1.142
	P14780	Matrix metalloproteinase-9 OS=Homo sapiens OX=9606 GN=MMP9 PE=1 SV=3	0.824	Down	0.037497	MMP9	78.457	0.923	0.948	0.799	1.013	1.145	1.084
	Q01518	Adenylyl cyclase-associated protein 1 OS=Homo sapiens OX=9606 GN=CAP1 PE=1 SV=5	0.552	Down	0.0057167	CAP1	51.901	0.742	0.55	0.782	1.222	1.31	1.222
	P19021	Peptidyl-glycine alpha-amidating monooxygenase OS=Homo sapiens OX=9606 GN=PAM PE=1 SV=2	0.773	Down	0.039661	PAM	108.33	0.846	0.908		1.179	1.09
	Q06830	Peroxiredoxin-1 OS=Homo sapiens OX=9606 GN=PRDX1 PE=1 SV=1	0.619	Down	0.003862	PRDX1	22.11		0.747	0.705		1.164	1.182
	P67936	Tropomyosin alpha-4 chain OS=Homo sapiens OX=9606 GN=TPM4 PE=1 SV=3	0.273	Down	1.2557e-06	TPM4	28.521	0.416	0.411	0.401	1.587	1.484	1.426
	P54764	Ephrin type-A receptor 4 OS=Homo sapiens OX=9606 GN=EPHA4 PE=1 SV=1	0.812	Down	0.025377	EPHA4	109.86	0.925	0.964	0.869	1.119	1.039	1.24
	P40925	Malate dehydrogenase, cytoplasmic OS=Homo sapiens OX=9606 GN=MDH1 PE=1 SV=4	0.537	Down	0.0035389	MDH1	36.426	0.76	0.577	0.668	1.175	1.404	1.153
	P30740	Leukocyte elastase inhibitor OS=Homo sapiens OX=9606 GN=SERPINB1 PE=1 SV=1	0.442	Down	0.00044079	SERPINB1	42.741	0.622	0.59	0.589	1.425	1.483	1.167
	O00151	PDZ and LIM domain protein 1 OS=Homo sapiens OX=9606 GN=PDLIM1 PE=1 SV=4	0.426	Down	0.00173557	PDLIM1	36.071	0.676	0.479	0.66	1.331	1.491	1.443
	P31946	14-3-3 protein beta/alpha OS=Homo sapiens OX=9606 GN=YWHAB PE=1 SV=3	0.498	Down	0.02392	YWHAB	28.082		0.688	0.578		1.185	1.355
	P68133	Actin, alpha skeletal muscle OS=Homo sapiens OX=9606 GN=ACTA1 PE=1 SV=1	0.391	Down	0.000175726	ACTA1	42.051	0.579	0.526	0.542	1.554	1.406	1.25
	P61981	14-3-3 protein gamma OS=Homo sapiens OX=9606 GN=YWHAG PE=1 SV=2	0.427	Down	0.0186026	YWHAG	28.302	0.695	0.593	0.461	1.36	1.36	1.373
	Q9H299	SH3 domain-binding glutamic acid-rich-like protein 3 OS=Homo sapiens OX=9606 GN=SH3BGRL3 PE=1 SV=1	0.384	Down	0.000102159	SH3BGRL3	10.438	0.526	0.533	0.574	1.263	1.484	1.501
	P50552	Vasodilator-stimulated phosphoprotein OS=Homo sapiens OX=9606 GN=VASP PE=1 SV=3	0.577	Down	0.0060011	VASP	39.829	0.764	0.704		1.287	1.255
	P18065	Insulin-like growth factor-binding protein 2 OS=Homo sapiens OX=9606 GN=IGFBP2 PE=1 SV=2	0.803	Down	0.0181551	IGFBP2	34.814	0.776	0.855	0.84	1.111	0.941	1.025
	Q9UEW3	Macrophage receptor MARCO OS=Homo sapiens OX=9606 GN=MARCO PE=1 SV=1	1.214	Up	0.039481	MARCO	52.657	1.036	1.122	1.049	0.972	0.788	0.881
	P04075	Fructose-bisphosphate aldolase A OS=Homo sapiens OX=9606 GN=ALDOA PE=1 SV=2	0.571	Down	4.4575e-05	ALDOA	39.42	0.692	0.737	0.678	1.253	1.246	1.189
	P60174	Triosephosphate isomerase OS=Homo sapiens OX=9606 GN=TPI1 PE=1 SV=3	0.551	Down	0.000175896	TPI1	30.791	0.718	0.643	0.718	1.288	1.286	1.197
	P37802	Transgelin-2 OS=Homo sapiens OX=9606 GN=TAGLN2 PE=1 SV=3	0.397	Down	0.00024259	TAGLN2	22.391	0.638	0.522	0.51	1.353	1.386	1.467
	P23528	Cofilin-1 OS=Homo sapiens OX=9606 GN=CFL1 PE=1 SV=3	0.396	Down	1.96899e-05	CFL1	18.502	0.508	0.57	0.555	1.4	1.402	1.325
	P11021	Endoplasmic reticulum chaperone BiP OS=Homo sapiens OX=9606 GN=HSPA5 PE=1 SV=2	0.823	Down	0.00026116	HSPA5	72.332	0.913	0.915	0.888	1.122	1.074	1.105
	P62987	Ubiquitin-60S ribosomal protein L40 OS=Homo sapiens OX=9606 GN=UBA52 PE=1 SV=2	0.623	Down	0.00136194	UBA52	14.728		0.778	0.788		1.237	1.278
	P18428	Lipopolysaccharide-binding protein OS=Homo sapiens OX=9606 GN=LBP PE=1 SV=3	1.311	Up	0.0024008	LBP	53.383	1.18	1.241	1.097	0.913	0.905	0.865
	P18206	Vinculin OS=Homo sapiens OX=9606 GN=VCL PE=1 SV=4	0.461	Down	0.0010004	VCL	123.8	0.629	0.623	0.631	1.428	1.321	1.337
	P26447	Protein S100-A4 OS=Homo sapiens OX=9606 GN=S100A4 PE=1 SV=1	0.597	Down	0.002737	S100A4	11.728		0.746	0.78		1.297	1.258
	P07237	Protein disulfide-isomerase OS=Homo sapiens OX=9606 GN=P4HB PE=1 SV=3	0.75	Down	0.00092487	P4HB	57.116	0.872	0.866	0.806	1.17	1.088	1.134
	P55072	Transitional endoplasmic reticulum ATPase OS=Homo sapiens OX=9606 GN=VCP PE=1 SV=4	0.807	Down	0.0033597	VCP	89.321	0.862	0.849		1.071	1.05
	P07195	L-lactate dehydrogenase B chain OS=Homo sapiens OX=9606 GN=LDHB PE=1 SV=2	0.734	Down	0.00064291	LDHB	36.638	0.804	0.869	0.851	1.146	1.103	1.191
	P12814	Alpha-actinin-1 OS=Homo sapiens OX=9606 GN=ACTN1 PE=1 SV=2	0.364	Down	3.9426e-05	ACTN1	103.06	0.552	0.547	0.478	1.507	1.426	1.403
	Q99497	Protein/nucleic acid deglycase DJ-1 OS=Homo sapiens OX=9606 GN=PARK7 PE=1 SV=2	0.566	Down	0.000175907	PARK7	19.891	0.675	0.754	0.696	1.297	1.189	1.268
	P08833	Insulin-like growth factor-binding protein 1 OS=Homo sapiens OX=9606 GN=IGFBP1 PE=1 SV=1	0.752	Down	0.0137832	IGFBP1	27.903	0.824	0.867		1.099	1.149
	P62942	Peptidyl-prolyl cis-trans isomerase FKBP1A OS=Homo sapiens OX=9606 GN=FKBP1A PE=1 SV=2	0.525	Down	0.00155672	FKBP1A	11.951	0.655	0.601	0.784	1.26	1.381	1.247
	P04792	Heat shock protein beta-1 OS=Homo sapiens OX=9606 GN=HSPB1 PE=1 SV=2	0.624	Down	0.036744	HSPB1	22.782	0.715		0.755	1.178		1.176
	P54289	Voltage-dependent calcium channel subunit alpha-2/delta-1 OS=Homo sapiens OX=9606 GN=CACNA2D1 PE=1 SV=3	1.337	Up	0.017415	CACNA2D1	124.57	1.282	1.25	1.171	0.811	1.035	0.923
	P09211	Glutathione S-transferase P OS=Homo sapiens OX=9606 GN=GSTP1 PE=1 SV=2	0.544	Down	0.000159701	GSTP1	23.356	0.66	0.751	0.659	1.276	1.282	1.246
	P00918	Carbonic anhydrase 2 OS=Homo sapiens OX=9606 GN=CA2 PE=1 SV=2	0.791	Down	0.032803	CA2	29.246	0.968	0.844	0.811	0.998	1.149	1.168
	Q9BXJ4	Complement C1q tumor necrosis factor-related protein 3 OS=Homo sapiens OX=9606 GN=C1QTNF3 PE=1 SV=1	0.827	Down	0.0082368	C1QTNF3	26.994	0.872	0.924	0.939	1.089	1.169	1.049
	Q15404	Ras suppressor protein 1 OS=Homo sapiens OX=9606 GN=RSU1 PE=1 SV=3	0.507	Down	0.0038611	RSU1	31.54	0.716	0.641	0.623	1.306	1.305	1.297
	P01860	Immunoglobulin heavy constant gamma 3 OS=Homo sapiens OX=9606 GN=IGHG3 PE=1 SV=2	0.719	Down	0.0022971	IGHG3	41.287	0.802	0.896	0.903	1.277	1.171	1.172
	P06753	Tropomyosin alpha-3 chain OS=Homo sapiens OX=9606 GN=TPM3 PE=1 SV=2	0.348	Down	0.008697	TPM3	32.95		0.436	0.532		1.397	1.386
	Q9ULV4	Coronin-1C OS=Homo sapiens OX=9606 GN=CORO1C PE=1 SV=1	0.495	Down	0.0031379	CORO1C	53.248		0.624	0.675		1.306	1.316
	O96006	Zinc finger BED domain-containing protein 1 OS=Homo sapiens OX=9606 GN=ZBED1 PE=1 SV=1	0.621	Down	0.0028614	ZBED1	78.155	0.782		0.779	1.225		1.289
	P13727	Bone marrow proteoglycan OS=Homo sapiens OX=9606 GN=PRG2 PE=1 SV=2	0.818	Down	0.00047715	PRG2	25.205	0.893	0.874	0.867	1.085	1.038	1.098
	P55145	Mesencephalic astrocyte-derived neurotrophic factor OS=Homo sapiens OX=9606 GN=MANF PE=1 SV=3	0.455	Down	0.0136791	MANF	20.7		0.558	0.591		1.152	1.374
	P0DJI9	Serum amyloid A-2 protein OS=Homo sapiens OX=9606 GN=SAA2 PE=1 SV=1	1.203	Up	0.0018037	SAA2	13.527	1.119	1.187	1.154	0.958	0.99	0.929
	P02775	Platelet basic protein OS=Homo sapiens OX=9606 GN=PPBP PE=1 SV=3	0.477	Down	0.00015949	PPBP	13.894	0.618	0.631	0.712	1.435	1.293	1.381
	P63104	14-3-3 protein zeta/delta OS=Homo sapiens OX=9606 GN=YWHAZ PE=1 SV=1	0.353	Down	0.0054374	YWHAZ	27.745	0.576	0.509	0.442	1.471	1.41	1.443
	Q14247	Src substrate cortactin OS=Homo sapiens OX=9606 GN=CTTN PE=1 SV=2	0.327	Down	0.00166476	CTTN	61.585	0.497	0.488		1.575	1.44
	P61158	Actin-related protein 3 OS=Homo sapiens OX=9606 GN=ACTR3 PE=1 SV=3	0.396	Down	2.1472e-05	ACTR3	47.371	0.555	0.595	0.533	1.489	1.377	1.381
	P63261	Actin, cytoplasmic 2 OS=Homo sapiens OX=9606 GN=ACTG1 PE=1 SV=1	0.549	Down	0.00156265	ACTG1	41.792	0.788	0.653	0.631	1.333	1.267	1.171
	P37837	Transaldolase OS=Homo sapiens OX=9606 GN=TALDO1 PE=1 SV=2	0.805	Down	0.00111739	TALDO1	37.54	0.899	0.879	0.921	1.158	1.123	1.073
	P07339	Cathepsin D OS=Homo sapiens OX=9606 GN=CTSD PE=1 SV=1	1.237	Up	0.035101	CTSD	44.552	1.242	1.223	1.092	0.955	0.963	0.957
	Q86UX7	Fermitin family homolog 3 OS=Homo sapiens OX=9606 GN=FERMT3 PE=1 SV=1	0.577	Down	0.00147958	FERMT3	75.952	0.667	0.731	0.792	1.397	1.197	1.204
	P06744	Glucose-6-phosphate isomerase OS=Homo sapiens OX=9606 GN=GPI PE=1 SV=4	0.612	Down	0.0135393	GPI	63.146	0.824		0.737	1.296		1.256
	Q8N6C8	Leukocyte immunoglobulin-like receptor subfamily A member 3 OS=Homo sapiens OX=9606 GN=LILRA3 PE=1 SV=3	0.72	Down	0.049598	LILRA3	47.471	0.979	0.75	0.879	1.214	1.203	1.206
	P08603	Complement factor H OS=Homo sapiens OX=9606 GN=CFH PE=1 SV=4	1.269	Up	0.0074639	CFH	139.09	1.241	1.103	1.09	0.91	0.863	0.933
	P00558	Phosphoglycerate kinase 1 OS=Homo sapiens OX=9606 GN=PGK1 PE=1 SV=3	0.548	Down	0.00192282	PGK1	44.614	0.814	0.672	0.674	1.262	1.458	1.224
	Q9NZK5	Adenosine deaminase 2 OS=Homo sapiens OX=9606 GN=ADA2 PE=1 SV=2	1.225	Up	0.0020603	ADA2	58.933	1.182	1.105	1.168	0.944	0.97	0.907
	P62937	Peptidyl-prolyl cis-trans isomerase A OS=Homo sapiens OX=9606 GN=PPIA PE=1 SV=2	0.426	Down	5.8334e-05	PPIA	18.012	0.627	0.559	0.602	1.429	1.462	1.309
	P04278	Sex hormone-binding globulin OS=Homo sapiens OX=9606 GN=SHBG PE=1 SV=2	0.693	Down	0.0154752	SHBG	43.779	0.67	0.831	0.767	1.109	0.962	1.202
	P31146	Coronin-1A OS=Homo sapiens OX=9606 GN=CORO1A PE=1 SV=4	0.47	Down	0.00030469	CORO1A	51.026	0.614	0.626	0.569	1.141	1.327	1.377
	P08709	Coagulation factor VII OS=Homo sapiens OX=9606 GN=F7 PE=1 SV=1	0.822	Down	0.0155432	F7	51.593	0.882	0.877	0.994	1.176	1.099	1.076
	O00299	Chloride intracellular channel protein 1 OS=Homo sapiens OX=9606 GN=CLIC1 PE=1 SV=4	0.358	Down	0.032382	CLIC1	26.922		0.451	0.634		1.65	1.384
	Q9UBQ6	Exostosin-like 2 OS=Homo sapiens OX=9606 GN=EXTL2 PE=1 SV=1	0.83	Down	0.022105	EXTL2	37.465	0.856	0.869	0.966	1.156	1.031	1.057
	Q9HBI1	Beta-parvin OS=Homo sapiens OX=9606 GN=PARVB PE=1 SV=1	0.528	Down	0.00126025	PARVB	41.714	0.597	0.737	0.694	1.392	1.273	1.178
	P52566	Rho GDP-dissociation inhibitor 2 OS=Homo sapiens OX=9606 GN=ARHGDIB PE=1 SV=3	0.457	Down	0.030498	ARHGDIB	22.988		0.591	0.754		1.367	1.574
	P07737	Profilin-1 OS=Homo sapiens OX=9606 GN=PFN1 PE=1 SV=2	0.343	Down	0.0091617	PFN1	15.054		0.545	0.443		1.434	1.449
	P02652	Apolipoprotein A-II OS=Homo sapiens OX=9606 GN=APOA2 PE=1 SV=1	0.612	Down	0.020982	APOA2	11.175	0.661	0.744	0.849	1.253	1.217	1.213
	P05090	Apolipoprotein D OS=Homo sapiens OX=9606 GN=APOD PE=1 SV=1	0.772	Down	0.0166443	APOD	21.275	0.771	0.942	0.887	1.178	1.066	1.124
	Q9Y490	Talin-1 OS=Homo sapiens OX=9606 GN=TLN1 PE=1 SV=3	0.453	Down	3.5156e-05	TLN1	269.76	0.559	0.62	0.605	1.268	1.363	1.304
	Q15828	Cystatin-M OS=Homo sapiens OX=9606 GN=CST6 PE=1 SV=1	0.797	Down	0.049264	CST6	16.511		0.765	0.848		1.001	1.024
	P00491	Purine nucleoside phosphorylase OS=Homo sapiens OX=9606 GN=PNP PE=1 SV=2	0.522	Down	0.044118	PNP	32.118		0.747	0.633		1.173	1.473
	P35916	Vascular endothelial growth factor receptor 3 OS=Homo sapiens OX=9606 GN=FLT4 PE=1 SV=3	1.203	Up	0.039297	FLT4	152.76	1.05	1.143	1.086	1.006	0.827	0.893
	Q13201	Multimerin-1 OS=Homo sapiens OX=9606 GN=MMRN1 PE=1 SV=3	0.774	Down	0.024201	MMRN1	138.11	0.801	0.836	0.962	1.141	1.196	1.02
	Q9H6X2	Anthrax toxin receptor 1 OS=Homo sapiens OX=9606 GN=ANTXR1 PE=1 SV=2	0.742	Down	0.0049163	ANTXR1	62.788	0.872	0.881		1.157	1.205
	P01137	Transforming growth factor beta-1 proprotein OS=Homo sapiens OX=9606 GN=TGFB1 PE=1 SV=2	0.69	Down	0.0107565	TGFB1	44.341	0.843		0.798	1.156		1.221
	P61224	Ras-related protein Rap-1b OS=Homo sapiens OX=9606 GN=RAP1B PE=1 SV=1	0.449	Down	0.00039544	RAP1B	20.825	0.592	0.638	0.622	1.572	1.281	1.274
	P05154	Plasma serine protease inhibitor OS=Homo sapiens OX=9606 GN=SERPINA5 PE=1 SV=3	0.764	Down	0.00139993	SERPINA5	45.674	0.802	0.875	0.832	1.114	1.045	1.124
	Q9NRW1	Ras-related protein Rab-6B OS=Homo sapiens OX=9606 GN=RAB6B PE=1 SV=1	0.653	Down	0.0178767	RAB6B	23.461		0.772	0.74		1.22	1.096
	P02776	Platelet factor 4 OS=Homo sapiens OX=9606 GN=PF4 PE=1 SV=2	0.438	Down	0.00141598	PF4	10.845	0.692	0.568	0.693	1.315	1.726	1.417
	Q16643	Drebrin OS=Homo sapiens OX=9606 GN=DBN1 PE=1 SV=4	0.602	Down	0.026385	DBN1	71.428		0.701	0.805		1.31	1.19
	P08493	Matrix Gla protein OS=Homo sapiens OX=9606 GN=MGP PE=1 SV=2	0.71	Down	0.0064169	MGP	12.353		0.877	0.85		1.188	1.243
	P00488	Coagulation factor XIII A chain OS=Homo sapiens OX=9606 GN=F13A1 PE=1 SV=4	0.713	Down	0.0056777	F13A1	83.266	0.756	0.776	0.887	1.125	1.209	1.058
	Q14019	Coactosin-like protein OS=Homo sapiens OX=9606 GN=COTL1 PE=1 SV=3	0.452	Down	0.0095765	COTL1	15.945	0.574		0.551	1.338		1.151
	P05067	Amyloid-beta precursor protein OS=Homo sapiens OX=9606 GN=APP PE=1 SV=3	0.693	Down	0.032602	APP	86.942	0.792		0.877	1.258		1.15
	P31947	14-3-3 protein sigma OS=Homo sapiens OX=9606 GN=SFN PE=1 SV=1	0.529	Down	0.00088081	SFN	27.774	0.642	0.747	0.607	1.35	1.197	1.229
	Q9UHG3	Prenylcysteine oxidase 1 OS=Homo sapiens OX=9606 GN=PCYOX1 PE=1 SV=3	0.774	Down	0.0057783	PCYOX1	56.639	0.829	0.937	0.932	1.224	1.126	1.137
	P78417	Glutathione S-transferase omega-1 OS=Homo sapiens OX=9606 GN=GSTO1 PE=1 SV=2	0.66	Down	1.51465e-05	GSTO1	27.566	0.798	0.788	0.767	1.188	1.168	1.207
	P06733	Alpha-enolase OS=Homo sapiens OX=9606 GN=ENO1 PE=1 SV=2	0.357	Down	9.5983e-05	ENO1	47.168	0.563	0.565	0.466	1.519	1.45	1.492
	O75083	WD repeat-containing protein 1 OS=Homo sapiens OX=9606 GN=WDR1 PE=1 SV=4	0.467	Down	0.000118418	WDR1	66.193	0.641	0.589	0.649	1.42	1.365	1.238
	Q13642	Four and a half LIM domains protein 1 OS=Homo sapiens OX=9606 GN=FHL1 PE=1 SV=4	0.551	Down	0.0025793	FHL1	36.263	0.753	0.582	0.721	1.159	1.335	1.235
	P00338	L-lactate dehydrogenase A chain OS=Homo sapiens OX=9606 GN=LDHA PE=1 SV=2	0.707	Down	0.00030445	LDHA	36.688	0.782	0.844	0.844	1.164	1.195	1.133
	P21333	Filamin-A OS=Homo sapiens OX=9606 GN=FLNA PE=1 SV=4	0.455	Down	0.00199619	FLNA	280.74	0.533	0.723	0.539	1.23	1.272	1.439
	P23284	Peptidyl-prolyl cis-trans isomerase B OS=Homo sapiens OX=9606 GN=PPIB PE=1 SV=2	0.486	Down	0.0028186	PPIB	23.742	0.597	0.599	0.671	1.28	1.282	1.277
	P05106	Integrin beta-3 OS=Homo sapiens OX=9606 GN=ITGB3 PE=1 SV=2	0.501	Down	0.0126801	ITGB3	87.057	0.483	0.799	0.709	1.5	1.26	1.216
	P30086	Phosphatidylethanolamine-binding protein 1 OS=Homo sapiens OX=9606 GN=PEBP1 PE=1 SV=3	0.712	Down	0.0119588	PEBP1	21.057	0.883	0.731	0.762	1.114	1.214	1.011
	Q14118	Dystroglycan OS=Homo sapiens OX=9606 GN=DAG1 PE=1 SV=2	0.727	Down	0.027699	DAG1	97.44	0.758	0.954	0.836	1.326	1.115	1.065
	P35579	Myosin-9 OS=Homo sapiens OX=9606 GN=MYH9 PE=1 SV=4	0.553	Down	0.00027936	MYH9	226.53	0.675	0.626	0.639	1.158	1.087	1.265
	Q03591	Complement factor H-related protein 1 OS=Homo sapiens OX=9606 GN=CFHR1 PE=1 SV=2	1.76	Up	0.0177565	CFHR1	37.65	1.388	1.649	1.184	0.76	0.666	0.972
	Q86YW5	Trem-like transcript 1 protein OS=Homo sapiens OX=9606 GN=TREML1 PE=1 SV=2	0.546	Down	0.026455	TREML1	32.678	0.768	0.46	0.758	1.052	1.32	1.263
	P02679	Fibrinogen gamma chain OS=Homo sapiens OX=9606 GN=FGG PE=1 SV=3	1.412	Up	0.046678	FGG	51.511	1.008	1.217	1.121	0.892	0.625	0.853
	O15144	Actin-related protein 2/3 complex subunit 2 OS=Homo sapiens OX=9606 GN=ARPC2 PE=1 SV=1	0.632	Down	0.041318	ARPC2	34.333	0.818		0.674	1.17		1.19
	P20023	Complement receptor type 2 OS=Homo sapiens OX=9606 GN=CR2 PE=1 SV=2	1.254	Up	0.021624	CR2	112.91	1.068	1.264	1.051	0.895	0.878	0.925
	Q14847	LIM and SH3 domain protein 1 OS=Homo sapiens OX=9606 GN=LASP1 PE=1 SV=2	0.446	Down	0.0020354	LASP1	29.717		0.631	0.59		1.35	1.389
	P27797	Calreticulin OS=Homo sapiens OX=9606 GN=CALR PE=1 SV=1	0.564	Down	0.000176683	CALR	48.141	0.688	0.755	0.669	1.286	1.197	1.265
	P35542	Serum amyloid A-4 protein OS=Homo sapiens OX=9606 GN=SAA4 PE=1 SV=2	0.809	Down	0.0025761	SAA4	14.746	0.865	0.952	0.93	1.128	1.108	1.159
	Q08495	Dematin OS=Homo sapiens OX=9606 GN=DMTN PE=1 SV=3	0.603	Down	0.024024	DMTN	45.514	0.699	0.785		1.298	1.163
	P04406	Glyceraldehyde-3-phosphate dehydrogenase OS=Homo sapiens OX=9606 GN=GAPDH PE=1 SV=3	0.698	Down	0.0071216	GAPDH	36.053	0.918	0.722	0.846	1.162	1.216	1.182
	P47756	F-actin-capping protein subunit beta OS=Homo sapiens OX=9606 GN=CAPZB PE=1 SV=4	0.466	Down	0.0162372	CAPZB	31.35	0.522		0.581	1.282		1.087
	Q8WTR7	Zinc finger protein 473 OS=Homo sapiens OX=9606 GN=ZNF473 PE=1 SV=1	0.759	Down	0.015261	ZNF473	100.18	0.906	0.821	0.82	1.041	1.252	1.062
	Q15942	Zyxin OS=Homo sapiens OX=9606 GN=ZYX PE=1 SV=1	0.495	Down	0.000122584	ZYX	61.277	0.69	0.666	0.591	1.294	1.338	1.3
	P09486	SPARC OS=Homo sapiens OX=9606 GN=SPARC PE=1 SV=1	0.714	Down	0.0096621	SPARC	34.632	0.872	0.865	0.715	1.07	1.193	1.169
	Q86VB7	Scavenger receptor cysteine-rich type 1 protein M130 OS=Homo sapiens OX=9606 GN=CD163 PE=1 SV=2	1.288	Up	0.0059758	CD163	125.45	1.239	1.095	1.083	0.917	0.876	0.859
	O95497	Pantetheinase OS=Homo sapiens OX=9606 GN=VNN1 PE=1 SV=2	1.386	Up	0.00065606	VNN1	57.011	1.216	1.342	1.309	0.941	0.9	0.949
	P50395	Rab GDP dissociation inhibitor beta OS=Homo sapiens OX=9606 GN=GDI2 PE=1 SV=2	0.681	Down	0.00075909	GDI2	50.663	0.802	0.767	0.858	1.23	1.204	1.129
	P04275	von Willebrand factor OS=Homo sapiens OX=9606 GN=VWF PE=1 SV=4	1.547	Up	0.0118984	VWF	309.26	1.033	1.255	1.416	0.833	0.816	0.745
	P26038	Moesin OS=Homo sapiens OX=9606 GN=MSN PE=1 SV=3	0.606	Down	0.00044065	MSN	67.819	0.71	0.794	0.758	1.331	1.2	1.203
extracellular region	P02656	Apolipoprotein C-III OS=Homo sapiens OX=9606 GN=APOC3 PE=1 SV=1	1.809	Up	0.0048191	APOC3	10.852	1.271	1.405	1.647	0.875	0.827	0.688
	P17066	Heat shock 70 kDa protein 6 OS=Homo sapiens OX=9606 GN=HSPA6 PE=1 SV=2	0.812	Down	0.0046637	HSPA6	71.027		0.882	0.901		1.109	1.088
	P30101	Protein disulfide-isomerase A3 OS=Homo sapiens OX=9606 GN=PDIA3 PE=1 SV=4	0.526	Down	5.7692e-07	PDIA3	56.782	0.67	0.696	0.67	1.303	1.284	1.287
	P02675	Fibrinogen beta chain OS=Homo sapiens OX=9606 GN=FGB PE=1 SV=2	1.357	Up	0.039178	FGB	55.928	0.999	1.187	1.093	0.902	0.67	0.844
	P02741	C-reactive protein OS=Homo sapiens OX=9606 GN=CRP PE=1 SV=1	2.295	Up	0.0042845	CRP	25.038	1.972	1.8	1.363	0.625	0.773	0.839
	P14618	Pyruvate kinase PKM OS=Homo sapiens OX=9606 GN=PKM PE=1 SV=4	0.609	Down	1.1517e-07	PKM	57.936	0.756	0.747	0.747	1.241	1.236	1.218
	P10599	Thioredoxin OS=Homo sapiens OX=9606 GN=TXN PE=1 SV=3	0.606	Down	0.0020975	TXN	11.737	0.804	0.803	0.662	1.218	1.203	1.323
	Q96S96	Phosphatidylethanolamine-binding protein 4 OS=Homo sapiens OX=9606 GN=PEBP4 PE=1 SV=3	0.762	Down	0.0043821	PEBP4	25.733	0.89	0.786	0.825	1.053	1.069	1.159
	P02751	Fibronectin OS=Homo sapiens OX=9606 GN=FN1 PE=1 SV=5	1.203	Up	0.0050845	FN1	272.32	1.001	1.03	1.074	0.869	0.894	0.818
	P02647	Apolipoprotein A-I OS=Homo sapiens OX=9606 GN=APOA1 PE=1 SV=1	0.596	Down	0.0022239	APOA1	30.777	0.64	0.808	0.753	1.287	1.166	1.239
	P59998	Actin-related protein 2/3 complex subunit 4 OS=Homo sapiens OX=9606 GN=ARPC4 PE=1 SV=3	0.505	Down	0.003538	ARPC4	19.667	0.66	0.694		1.384	1.298
	P11362	Fibroblast growth factor receptor 1 OS=Homo sapiens OX=9606 GN=FGFR1 PE=1 SV=3	0.804	Down	0.047717	FGFR1	91.867		0.865	0.925		1.154	1.073
	P11142	Heat shock cognate 71 kDa protein OS=Homo sapiens OX=9606 GN=HSPA8 PE=1 SV=1	0.525	Down	0.00100258	HSPA8	70.897	0.748	0.591	0.666	1.237	1.356	1.225
	Q9BY67	Cell adhesion molecule 1 OS=Homo sapiens OX=9606 GN=CADM1 PE=1 SV=2	0.766	Down	0.0193435	CADM1	48.509	0.922	0.919	0.916	1.247	1.112	1.241
	Q13790	Apolipoprotein F OS=Homo sapiens OX=9606 GN=APOF PE=1 SV=2	0.64	Down	0.0095198	APOF	35.399	0.707	0.791	0.819	1.405	1.06	1.155
	P00441	Superoxide dismutase [Cu-Zn] OS=Homo sapiens OX=9606 GN=SOD1 PE=1 SV=2	0.675	Down	0.00023553	SOD1	15.936	0.794	0.775	0.857	1.21	1.203	1.179
	O43707	Alpha-actinin-4 OS=Homo sapiens OX=9606 GN=ACTN4 PE=1 SV=2	0.526	Down	0.022379	ACTN4	104.85	0.627		0.708	1.367		1.173
	P49746	Thrombospondin-3 OS=Homo sapiens OX=9606 GN=THBS3 PE=1 SV=1	0.642	Down	0.038443	THBS3	104.2		0.858	0.76		1.178	1.344
	Q9HCN6	Platelet glycoprotein VI OS=Homo sapiens OX=9606 GN=GP6 PE=1 SV=4	0.58	Down	0.0040389	GP6	36.866		0.728	0.698		1.264	1.196
	P62258	14-3-3 protein epsilon OS=Homo sapiens OX=9606 GN=YWHAE PE=1 SV=1	0.491	Down	0.00065933	YWHAE	29.174	0.582	0.614	0.667	1.422	1.223	1.153
	Q9UBW5	Bridging integrator 2 OS=Homo sapiens OX=9606 GN=BIN2 PE=1 SV=3	0.421	Down	0.0020629	BIN2	61.874	0.509	0.657	0.511	1.543	1.294	1.142
	P14780	Matrix metalloproteinase-9 OS=Homo sapiens OX=9606 GN=MMP9 PE=1 SV=3	0.824	Down	0.037497	MMP9	78.457	0.923	0.948	0.799	1.013	1.145	1.084
	Q12884	Prolyl endopeptidase FAP OS=Homo sapiens OX=9606 GN=FAP PE=1 SV=5	0.808	Down	0.0127249	FAP	87.711	1.009	0.892	0.894	1.113	1.221	1.127
	Q01518	Adenylyl cyclase-associated protein 1 OS=Homo sapiens OX=9606 GN=CAP1 PE=1 SV=5	0.552	Down	0.0057167	CAP1	51.901	0.742	0.55	0.782	1.222	1.31	1.222
	P19021	Peptidyl-glycine alpha-amidating monooxygenase OS=Homo sapiens OX=9606 GN=PAM PE=1 SV=2	0.773	Down	0.039661	PAM	108.33	0.846	0.908		1.179	1.09
	Q06830	Peroxiredoxin-1 OS=Homo sapiens OX=9606 GN=PRDX1 PE=1 SV=1	0.619	Down	0.003862	PRDX1	22.11		0.747	0.705		1.164	1.182
	P67936	Tropomyosin alpha-4 chain OS=Homo sapiens OX=9606 GN=TPM4 PE=1 SV=3	0.273	Down	1.2557e-06	TPM4	28.521	0.416	0.411	0.401	1.587	1.484	1.426
	P40925	Malate dehydrogenase, cytoplasmic OS=Homo sapiens OX=9606 GN=MDH1 PE=1 SV=4	0.537	Down	0.0035389	MDH1	36.426	0.76	0.577	0.668	1.175	1.404	1.153
	P30740	Leukocyte elastase inhibitor OS=Homo sapiens OX=9606 GN=SERPINB1 PE=1 SV=1	0.442	Down	0.00044079	SERPINB1	42.741	0.622	0.59	0.589	1.425	1.483	1.167
	Q9NPH3	Interleukin-1 receptor accessory protein OS=Homo sapiens OX=9606 GN=IL1RAP PE=1 SV=2	0.82	Down	0.00027748	IL1RAP	65.418	0.916	0.886	0.921	1.101	1.089	1.131
	P31946	14-3-3 protein beta/alpha OS=Homo sapiens OX=9606 GN=YWHAB PE=1 SV=3	0.498	Down	0.02392	YWHAB	28.082		0.688	0.578		1.185	1.355
	P20851	C4b-binding protein beta chain OS=Homo sapiens OX=9606 GN=C4BPB PE=1 SV=1	1.289	Up	0.00118061	C4BPB	28.357	1.192	1.183	1.104	0.933	0.877	0.89
	P68133	Actin, alpha skeletal muscle OS=Homo sapiens OX=9606 GN=ACTA1 PE=1 SV=1	0.391	Down	0.000175726	ACTA1	42.051	0.579	0.526	0.542	1.554	1.406	1.25
	P61981	14-3-3 protein gamma OS=Homo sapiens OX=9606 GN=YWHAG PE=1 SV=2	0.427	Down	0.0186026	YWHAG	28.302	0.695	0.593	0.461	1.36	1.36	1.373
	Q9H299	SH3 domain-binding glutamic acid-rich-like protein 3 OS=Homo sapiens OX=9606 GN=SH3BGRL3 PE=1 SV=1	0.384	Down	0.000102159	SH3BGRL3	10.438	0.526	0.533	0.574	1.263	1.484	1.501
	P50552	Vasodilator-stimulated phosphoprotein OS=Homo sapiens OX=9606 GN=VASP PE=1 SV=3	0.577	Down	0.0060011	VASP	39.829	0.764	0.704		1.287	1.255
	Q96NZ9	Proline-rich acidic protein 1 OS=Homo sapiens OX=9606 GN=PRAP1 PE=1 SV=2	1.314	Up	0.00172125	PRAP1	17.207	1.229	1.133	1.118	0.849	0.914	0.886
	P18065	Insulin-like growth factor-binding protein 2 OS=Homo sapiens OX=9606 GN=IGFBP2 PE=1 SV=2	0.803	Down	0.0181551	IGFBP2	34.814	0.776	0.855	0.84	1.111	0.941	1.025
	P04075	Fructose-bisphosphate aldolase A OS=Homo sapiens OX=9606 GN=ALDOA PE=1 SV=2	0.571	Down	4.4575e-05	ALDOA	39.42	0.692	0.737	0.678	1.253	1.246	1.189
	P60174	Triosephosphate isomerase OS=Homo sapiens OX=9606 GN=TPI1 PE=1 SV=3	0.551	Down	0.000175896	TPI1	30.791	0.718	0.643	0.718	1.288	1.286	1.197
	P37802	Transgelin-2 OS=Homo sapiens OX=9606 GN=TAGLN2 PE=1 SV=3	0.397	Down	0.00024259	TAGLN2	22.391	0.638	0.522	0.51	1.353	1.386	1.467
	P23528	Cofilin-1 OS=Homo sapiens OX=9606 GN=CFL1 PE=1 SV=3	0.396	Down	1.96899e-05	CFL1	18.502	0.508	0.57	0.555	1.4	1.402	1.325
	P11021	Endoplasmic reticulum chaperone BiP OS=Homo sapiens OX=9606 GN=HSPA5 PE=1 SV=2	0.823	Down	0.00026116	HSPA5	72.332	0.913	0.915	0.888	1.122	1.074	1.105
	P62987	Ubiquitin-60S ribosomal protein L40 OS=Homo sapiens OX=9606 GN=UBA52 PE=1 SV=2	0.623	Down	0.00136194	UBA52	14.728		0.778	0.788		1.237	1.278
	P18428	Lipopolysaccharide-binding protein OS=Homo sapiens OX=9606 GN=LBP PE=1 SV=3	1.311	Up	0.0024008	LBP	53.383	1.18	1.241	1.097	0.913	0.905	0.865
	P18206	Vinculin OS=Homo sapiens OX=9606 GN=VCL PE=1 SV=4	0.461	Down	0.0010004	VCL	123.8	0.629	0.623	0.631	1.428	1.321	1.337
	P26447	Protein S100-A4 OS=Homo sapiens OX=9606 GN=S100A4 PE=1 SV=1	0.597	Down	0.002737	S100A4	11.728		0.746	0.78		1.297	1.258
	P07237	Protein disulfide-isomerase OS=Homo sapiens OX=9606 GN=P4HB PE=1 SV=3	0.75	Down	0.00092487	P4HB	57.116	0.872	0.866	0.806	1.17	1.088	1.134
	P55072	Transitional endoplasmic reticulum ATPase OS=Homo sapiens OX=9606 GN=VCP PE=1 SV=4	0.807	Down	0.0033597	VCP	89.321	0.862	0.849		1.071	1.05
	P07195	L-lactate dehydrogenase B chain OS=Homo sapiens OX=9606 GN=LDHB PE=1 SV=2	0.734	Down	0.00064291	LDHB	36.638	0.804	0.869	0.851	1.146	1.103	1.191
	P12814	Alpha-actinin-1 OS=Homo sapiens OX=9606 GN=ACTN1 PE=1 SV=2	0.364	Down	3.9426e-05	ACTN1	103.06	0.552	0.547	0.478	1.507	1.426	1.403
	Q14766	Latent-transforming growth factor beta-binding protein 1 OS=Homo sapiens OX=9606 GN=LTBP1 PE=1 SV=4	0.548	Down	0.000162539	LTBP1	186.79	0.718	0.711	0.739	1.25	1.276	1.432
	Q99497	Protein/nucleic acid deglycase DJ-1 OS=Homo sapiens OX=9606 GN=PARK7 PE=1 SV=2	0.566	Down	0.000175907	PARK7	19.891	0.675	0.754	0.696	1.297	1.189	1.268
	P08833	Insulin-like growth factor-binding protein 1 OS=Homo sapiens OX=9606 GN=IGFBP1 PE=1 SV=1	0.752	Down	0.0137832	IGFBP1	27.903	0.824	0.867		1.099	1.149
	P62942	Peptidyl-prolyl cis-trans isomerase FKBP1A OS=Homo sapiens OX=9606 GN=FKBP1A PE=1 SV=2	0.525	Down	0.00155672	FKBP1A	11.951	0.655	0.601	0.784	1.26	1.381	1.247
	P04792	Heat shock protein beta-1 OS=Homo sapiens OX=9606 GN=HSPB1 PE=1 SV=2	0.624	Down	0.036744	HSPB1	22.782	0.715		0.755	1.178		1.176
	P08567	Pleckstrin OS=Homo sapiens OX=9606 GN=PLEK PE=1 SV=3	0.49	Down	0.00080075	PLEK	40.124	0.718	0.619	0.557	1.251	1.362	1.254
	P54289	Voltage-dependent calcium channel subunit alpha-2/delta-1 OS=Homo sapiens OX=9606 GN=CACNA2D1 PE=1 SV=3	1.337	Up	0.017415	CACNA2D1	124.57	1.282	1.25	1.171	0.811	1.035	0.923
	P09211	Glutathione S-transferase P OS=Homo sapiens OX=9606 GN=GSTP1 PE=1 SV=2	0.544	Down	0.000159701	GSTP1	23.356	0.66	0.751	0.659	1.276	1.282	1.246
	P00918	Carbonic anhydrase 2 OS=Homo sapiens OX=9606 GN=CA2 PE=1 SV=2	0.791	Down	0.032803	CA2	29.246	0.968	0.844	0.811	0.998	1.149	1.168
	Q9BXJ4	Complement C1q tumor necrosis factor-related protein 3 OS=Homo sapiens OX=9606 GN=C1QTNF3 PE=1 SV=1	0.827	Down	0.0082368	C1QTNF3	26.994	0.872	0.924	0.939	1.089	1.169	1.049
	Q15404	Ras suppressor protein 1 OS=Homo sapiens OX=9606 GN=RSU1 PE=1 SV=3	0.507	Down	0.0038611	RSU1	31.54	0.716	0.641	0.623	1.306	1.305	1.297
	P01860	Immunoglobulin heavy constant gamma 3 OS=Homo sapiens OX=9606 GN=IGHG3 PE=1 SV=2	0.719	Down	0.0022971	IGHG3	41.287	0.802	0.896	0.903	1.277	1.171	1.172
	P06753	Tropomyosin alpha-3 chain OS=Homo sapiens OX=9606 GN=TPM3 PE=1 SV=2	0.348	Down	0.008697	TPM3	32.95		0.436	0.532		1.397	1.386
	P13727	Bone marrow proteoglycan OS=Homo sapiens OX=9606 GN=PRG2 PE=1 SV=2	0.818	Down	0.00047715	PRG2	25.205	0.893	0.874	0.867	1.085	1.038	1.098
	P55145	Mesencephalic astrocyte-derived neurotrophic factor OS=Homo sapiens OX=9606 GN=MANF PE=1 SV=3	0.455	Down	0.0136791	MANF	20.7		0.558	0.591		1.152	1.374
	P0DJI9	Serum amyloid A-2 protein OS=Homo sapiens OX=9606 GN=SAA2 PE=1 SV=1	1.203	Up	0.0018037	SAA2	13.527	1.119	1.187	1.154	0.958	0.99	0.929
	P02775	Platelet basic protein OS=Homo sapiens OX=9606 GN=PPBP PE=1 SV=3	0.477	Down	0.00015949	PPBP	13.894	0.618	0.631	0.712	1.435	1.293	1.381
	P63104	14-3-3 protein zeta/delta OS=Homo sapiens OX=9606 GN=YWHAZ PE=1 SV=1	0.353	Down	0.0054374	YWHAZ	27.745	0.576	0.509	0.442	1.471	1.41	1.443
	Q14247	Src substrate cortactin OS=Homo sapiens OX=9606 GN=CTTN PE=1 SV=2	0.327	Down	0.00166476	CTTN	61.585	0.497	0.488		1.575	1.44
	P61158	Actin-related protein 3 OS=Homo sapiens OX=9606 GN=ACTR3 PE=1 SV=3	0.396	Down	2.1472e-05	ACTR3	47.371	0.555	0.595	0.533	1.489	1.377	1.381
	P63261	Actin, cytoplasmic 2 OS=Homo sapiens OX=9606 GN=ACTG1 PE=1 SV=1	0.549	Down	0.00156265	ACTG1	41.792	0.788	0.653	0.631	1.333	1.267	1.171
	P37837	Transaldolase OS=Homo sapiens OX=9606 GN=TALDO1 PE=1 SV=2	0.805	Down	0.00111739	TALDO1	37.54	0.899	0.879	0.921	1.158	1.123	1.073
	P07339	Cathepsin D OS=Homo sapiens OX=9606 GN=CTSD PE=1 SV=1	1.237	Up	0.035101	CTSD	44.552	1.242	1.223	1.092	0.955	0.963	0.957
	Q86UX7	Fermitin family homolog 3 OS=Homo sapiens OX=9606 GN=FERMT3 PE=1 SV=1	0.577	Down	0.00147958	FERMT3	75.952	0.667	0.731	0.792	1.397	1.197	1.204
	P06744	Glucose-6-phosphate isomerase OS=Homo sapiens OX=9606 GN=GPI PE=1 SV=4	0.612	Down	0.0135393	GPI	63.146	0.824		0.737	1.296		1.256
	Q8N6C8	Leukocyte immunoglobulin-like receptor subfamily A member 3 OS=Homo sapiens OX=9606 GN=LILRA3 PE=1 SV=3	0.72	Down	0.049598	LILRA3	47.471	0.979	0.75	0.879	1.214	1.203	1.206
	P08603	Complement factor H OS=Homo sapiens OX=9606 GN=CFH PE=1 SV=4	1.269	Up	0.0074639	CFH	139.09	1.241	1.103	1.09	0.91	0.863	0.933
	P00558	Phosphoglycerate kinase 1 OS=Homo sapiens OX=9606 GN=PGK1 PE=1 SV=3	0.548	Down	0.00192282	PGK1	44.614	0.814	0.672	0.674	1.262	1.458	1.224
	Q9NZK5	Adenosine deaminase 2 OS=Homo sapiens OX=9606 GN=ADA2 PE=1 SV=2	1.225	Up	0.0020603	ADA2	58.933	1.182	1.105	1.168	0.944	0.97	0.907
	P62937	Peptidyl-prolyl cis-trans isomerase A OS=Homo sapiens OX=9606 GN=PPIA PE=1 SV=2	0.426	Down	5.8334e-05	PPIA	18.012	0.627	0.559	0.602	1.429	1.462	1.309
	P04278	Sex hormone-binding globulin OS=Homo sapiens OX=9606 GN=SHBG PE=1 SV=2	0.693	Down	0.0154752	SHBG	43.779	0.67	0.831	0.767	1.109	0.962	1.202
	P31146	Coronin-1A OS=Homo sapiens OX=9606 GN=CORO1A PE=1 SV=4	0.47	Down	0.00030469	CORO1A	51.026	0.614	0.626	0.569	1.141	1.327	1.377
	P08709	Coagulation factor VII OS=Homo sapiens OX=9606 GN=F7 PE=1 SV=1	0.822	Down	0.0155432	F7	51.593	0.882	0.877	0.994	1.176	1.099	1.076
	O00299	Chloride intracellular channel protein 1 OS=Homo sapiens OX=9606 GN=CLIC1 PE=1 SV=4	0.358	Down	0.032382	CLIC1	26.922		0.451	0.634		1.65	1.384
	Q9UBQ6	Exostosin-like 2 OS=Homo sapiens OX=9606 GN=EXTL2 PE=1 SV=1	0.83	Down	0.022105	EXTL2	37.465	0.856	0.869	0.966	1.156	1.031	1.057
	P52566	Rho GDP-dissociation inhibitor 2 OS=Homo sapiens OX=9606 GN=ARHGDIB PE=1 SV=3	0.457	Down	0.030498	ARHGDIB	22.988		0.591	0.754		1.367	1.574
	P07737	Profilin-1 OS=Homo sapiens OX=9606 GN=PFN1 PE=1 SV=2	0.343	Down	0.0091617	PFN1	15.054		0.545	0.443		1.434	1.449
	P04003	C4b-binding protein alpha chain OS=Homo sapiens OX=9606 GN=C4BPA PE=1 SV=2	1.272	Up	0.00069865	C4BPA	67.033	1.184	1.192	1.106	0.924	0.898	0.916
	P02652	Apolipoprotein A-II OS=Homo sapiens OX=9606 GN=APOA2 PE=1 SV=1	0.612	Down	0.020982	APOA2	11.175	0.661	0.744	0.849	1.253	1.217	1.213
	P05090	Apolipoprotein D OS=Homo sapiens OX=9606 GN=APOD PE=1 SV=1	0.772	Down	0.0166443	APOD	21.275	0.771	0.942	0.887	1.178	1.066	1.124
	Q9Y490	Talin-1 OS=Homo sapiens OX=9606 GN=TLN1 PE=1 SV=3	0.453	Down	3.5156e-05	TLN1	269.76	0.559	0.62	0.605	1.268	1.363	1.304
	Q15828	Cystatin-M OS=Homo sapiens OX=9606 GN=CST6 PE=1 SV=1	0.797	Down	0.049264	CST6	16.511		0.765	0.848		1.001	1.024
	P00491	Purine nucleoside phosphorylase OS=Homo sapiens OX=9606 GN=PNP PE=1 SV=2	0.522	Down	0.044118	PNP	32.118		0.747	0.633		1.173	1.473
	P35916	Vascular endothelial growth factor receptor 3 OS=Homo sapiens OX=9606 GN=FLT4 PE=1 SV=3	1.203	Up	0.039297	FLT4	152.76	1.05	1.143	1.086	1.006	0.827	0.893
	Q13201	Multimerin-1 OS=Homo sapiens OX=9606 GN=MMRN1 PE=1 SV=3	0.774	Down	0.024201	MMRN1	138.11	0.801	0.836	0.962	1.141	1.196	1.02
	Q9H6X2	Anthrax toxin receptor 1 OS=Homo sapiens OX=9606 GN=ANTXR1 PE=1 SV=2	0.742	Down	0.0049163	ANTXR1	62.788	0.872	0.881		1.157	1.205
	P01137	Transforming growth factor beta-1 proprotein OS=Homo sapiens OX=9606 GN=TGFB1 PE=1 SV=2	0.69	Down	0.0107565	TGFB1	44.341	0.843		0.798	1.156		1.221
	P61224	Ras-related protein Rap-1b OS=Homo sapiens OX=9606 GN=RAP1B PE=1 SV=1	0.449	Down	0.00039544	RAP1B	20.825	0.592	0.638	0.622	1.572	1.281	1.274
	P05154	Plasma serine protease inhibitor OS=Homo sapiens OX=9606 GN=SERPINA5 PE=1 SV=3	0.764	Down	0.00139993	SERPINA5	45.674	0.802	0.875	0.832	1.114	1.045	1.124
	P02776	Platelet factor 4 OS=Homo sapiens OX=9606 GN=PF4 PE=1 SV=2	0.438	Down	0.00141598	PF4	10.845	0.692	0.568	0.693	1.315	1.726	1.417
	P08493	Matrix Gla protein OS=Homo sapiens OX=9606 GN=MGP PE=1 SV=2	0.71	Down	0.0064169	MGP	12.353		0.877	0.85		1.188	1.243
	P00488	Coagulation factor XIII A chain OS=Homo sapiens OX=9606 GN=F13A1 PE=1 SV=4	0.713	Down	0.0056777	F13A1	83.266	0.756	0.776	0.887	1.125	1.209	1.058
	Q14019	Coactosin-like protein OS=Homo sapiens OX=9606 GN=COTL1 PE=1 SV=3	0.452	Down	0.0095765	COTL1	15.945	0.574		0.551	1.338		1.151
	P05067	Amyloid-beta precursor protein OS=Homo sapiens OX=9606 GN=APP PE=1 SV=3	0.693	Down	0.032602	APP	86.942	0.792		0.877	1.258		1.15
	P31947	14-3-3 protein sigma OS=Homo sapiens OX=9606 GN=SFN PE=1 SV=1	0.529	Down	0.00088081	SFN	27.774	0.642	0.747	0.607	1.35	1.197	1.229
	Q9UHG3	Prenylcysteine oxidase 1 OS=Homo sapiens OX=9606 GN=PCYOX1 PE=1 SV=3	0.774	Down	0.0057783	PCYOX1	56.639	0.829	0.937	0.932	1.224	1.126	1.137
	P78417	Glutathione S-transferase omega-1 OS=Homo sapiens OX=9606 GN=GSTO1 PE=1 SV=2	0.66	Down	1.51465e-05	GSTO1	27.566	0.798	0.788	0.767	1.188	1.168	1.207
	P06733	Alpha-enolase OS=Homo sapiens OX=9606 GN=ENO1 PE=1 SV=2	0.357	Down	9.5983e-05	ENO1	47.168	0.563	0.565	0.466	1.519	1.45	1.492
	O75083	WD repeat-containing protein 1 OS=Homo sapiens OX=9606 GN=WDR1 PE=1 SV=4	0.467	Down	0.000118418	WDR1	66.193	0.641	0.589	0.649	1.42	1.365	1.238
	P00338	L-lactate dehydrogenase A chain OS=Homo sapiens OX=9606 GN=LDHA PE=1 SV=2	0.707	Down	0.00030445	LDHA	36.688	0.782	0.844	0.844	1.164	1.195	1.133
	P11226	Mannose-binding protein C OS=Homo sapiens OX=9606 GN=MBL2 PE=1 SV=2	0.746	Down	0.0104178	MBL2	26.143	0.864	0.812	0.785	1.228	1.038	1.031
	P21333	Filamin-A OS=Homo sapiens OX=9606 GN=FLNA PE=1 SV=4	0.455	Down	0.00199619	FLNA	280.74	0.533	0.723	0.539	1.23	1.272	1.439
	P23284	Peptidyl-prolyl cis-trans isomerase B OS=Homo sapiens OX=9606 GN=PPIB PE=1 SV=2	0.486	Down	0.0028186	PPIB	23.742	0.597	0.599	0.671	1.28	1.282	1.277
	P05106	Integrin beta-3 OS=Homo sapiens OX=9606 GN=ITGB3 PE=1 SV=2	0.501	Down	0.0126801	ITGB3	87.057	0.483	0.799	0.709	1.5	1.26	1.216
	P30086	Phosphatidylethanolamine-binding protein 1 OS=Homo sapiens OX=9606 GN=PEBP1 PE=1 SV=3	0.712	Down	0.0119588	PEBP1	21.057	0.883	0.731	0.762	1.114	1.214	1.011
	Q14118	Dystroglycan OS=Homo sapiens OX=9606 GN=DAG1 PE=1 SV=2	0.727	Down	0.027699	DAG1	97.44	0.758	0.954	0.836	1.326	1.115	1.065
	P35579	Myosin-9 OS=Homo sapiens OX=9606 GN=MYH9 PE=1 SV=4	0.553	Down	0.00027936	MYH9	226.53	0.675	0.626	0.639	1.158	1.087	1.265
	Q03591	Complement factor H-related protein 1 OS=Homo sapiens OX=9606 GN=CFHR1 PE=1 SV=2	1.76	Up	0.0177565	CFHR1	37.65	1.388	1.649	1.184	0.76	0.666	0.972
	P02679	Fibrinogen gamma chain OS=Homo sapiens OX=9606 GN=FGG PE=1 SV=3	1.412	Up	0.046678	FGG	51.511	1.008	1.217	1.121	0.892	0.625	0.853
	O15144	Actin-related protein 2/3 complex subunit 2 OS=Homo sapiens OX=9606 GN=ARPC2 PE=1 SV=1	0.632	Down	0.041318	ARPC2	34.333	0.818		0.674	1.17		1.19
	P20023	Complement receptor type 2 OS=Homo sapiens OX=9606 GN=CR2 PE=1 SV=2	1.254	Up	0.021624	CR2	112.91	1.068	1.264	1.051	0.895	0.878	0.925
	Q14847	LIM and SH3 domain protein 1 OS=Homo sapiens OX=9606 GN=LASP1 PE=1 SV=2	0.446	Down	0.0020354	LASP1	29.717		0.631	0.59		1.35	1.389
	P27797	Calreticulin OS=Homo sapiens OX=9606 GN=CALR PE=1 SV=1	0.564	Down	0.000176683	CALR	48.141	0.688	0.755	0.669	1.286	1.197	1.265
	P35542	Serum amyloid A-4 protein OS=Homo sapiens OX=9606 GN=SAA4 PE=1 SV=2	0.809	Down	0.0025761	SAA4	14.746	0.865	0.952	0.93	1.128	1.108	1.159
	P04406	Glyceraldehyde-3-phosphate dehydrogenase OS=Homo sapiens OX=9606 GN=GAPDH PE=1 SV=3	0.698	Down	0.0071216	GAPDH	36.053	0.918	0.722	0.846	1.162	1.216	1.182
	P47756	F-actin-capping protein subunit beta OS=Homo sapiens OX=9606 GN=CAPZB PE=1 SV=4	0.466	Down	0.0162372	CAPZB	31.35	0.522		0.581	1.282		1.087
	P09486	SPARC OS=Homo sapiens OX=9606 GN=SPARC PE=1 SV=1	0.714	Down	0.0096621	SPARC	34.632	0.872	0.865	0.715	1.07	1.193	1.169
	Q86VB7	Scavenger receptor cysteine-rich type 1 protein M130 OS=Homo sapiens OX=9606 GN=CD163 PE=1 SV=2	1.288	Up	0.0059758	CD163	125.45	1.239	1.095	1.083	0.917	0.876	0.859
	O95497	Pantetheinase OS=Homo sapiens OX=9606 GN=VNN1 PE=1 SV=2	1.386	Up	0.00065606	VNN1	57.011	1.216	1.342	1.309	0.941	0.9	0.949
	P50395	Rab GDP dissociation inhibitor beta OS=Homo sapiens OX=9606 GN=GDI2 PE=1 SV=2	0.681	Down	0.00075909	GDI2	50.663	0.802	0.767	0.858	1.23	1.204	1.129
	P04275	von Willebrand factor OS=Homo sapiens OX=9606 GN=VWF PE=1 SV=4	1.547	Up	0.0118984	VWF	309.26	1.033	1.255	1.416	0.833	0.816	0.745
	P26038	Moesin OS=Homo sapiens OX=9606 GN=MSN PE=1 SV=3	0.606	Down	0.00044065	MSN	67.819	0.71	0.794	0.758	1.331	1.2	1.203
membrane	P30101	Protein disulfide-isomerase A3 OS=Homo sapiens OX=9606 GN=PDIA3 PE=1 SV=4	0.526	Down	5.7692e-07	PDIA3	56.782	0.67	0.696	0.67	1.303	1.284	1.287
	P02675	Fibrinogen beta chain OS=Homo sapiens OX=9606 GN=FGB PE=1 SV=2	1.357	Up	0.039178	FGB	55.928	0.999	1.187	1.093	0.902	0.67	0.844
	P02751	Fibronectin OS=Homo sapiens OX=9606 GN=FN1 PE=1 SV=5	1.203	Up	0.0050845	FN1	272.32	1.001	1.03	1.074	0.869	0.894	0.818
	P02647	Apolipoprotein A-I OS=Homo sapiens OX=9606 GN=APOA1 PE=1 SV=1	0.596	Down	0.0022239	APOA1	30.777	0.64	0.808	0.753	1.287	1.166	1.239
	P11362	Fibroblast growth factor receptor 1 OS=Homo sapiens OX=9606 GN=FGFR1 PE=1 SV=3	0.804	Down	0.047717	FGFR1	91.867		0.865	0.925		1.154	1.073
	P11142	Heat shock cognate 71 kDa protein OS=Homo sapiens OX=9606 GN=HSPA8 PE=1 SV=1	0.525	Down	0.00100258	HSPA8	70.897	0.748	0.591	0.666	1.237	1.356	1.225
	Q9BY67	Cell adhesion molecule 1 OS=Homo sapiens OX=9606 GN=CADM1 PE=1 SV=2	0.766	Down	0.0193435	CADM1	48.509	0.922	0.919	0.916	1.247	1.112	1.241
	Q9HCN6	Platelet glycoprotein VI OS=Homo sapiens OX=9606 GN=GP6 PE=1 SV=4	0.58	Down	0.0040389	GP6	36.866		0.728	0.698		1.264	1.196
	P62258	14-3-3 protein epsilon OS=Homo sapiens OX=9606 GN=YWHAE PE=1 SV=1	0.491	Down	0.00065933	YWHAE	29.174	0.582	0.614	0.667	1.422	1.223	1.153
	Q8WWA1	Transmembrane protein 40 OS=Homo sapiens OX=9606 GN=TMEM40 PE=1 SV=2	0.328	Down	0.00145761	TMEM40	25.495	0.478		0.459	1.376		1.483
	Q9UBW5	Bridging integrator 2 OS=Homo sapiens OX=9606 GN=BIN2 PE=1 SV=3	0.421	Down	0.0020629	BIN2	61.874	0.509	0.657	0.511	1.543	1.294	1.142
	Q12884	Prolyl endopeptidase FAP OS=Homo sapiens OX=9606 GN=FAP PE=1 SV=5	0.808	Down	0.0127249	FAP	87.711	1.009	0.892	0.894	1.113	1.221	1.127
	Q01518	Adenylyl cyclase-associated protein 1 OS=Homo sapiens OX=9606 GN=CAP1 PE=1 SV=5	0.552	Down	0.0057167	CAP1	51.901	0.742	0.55	0.782	1.222	1.31	1.222
	P19021	Peptidyl-glycine alpha-amidating monooxygenase OS=Homo sapiens OX=9606 GN=PAM PE=1 SV=2	0.773	Down	0.039661	PAM	108.33	0.846	0.908		1.179	1.09
	P67936	Tropomyosin alpha-4 chain OS=Homo sapiens OX=9606 GN=TPM4 PE=1 SV=3	0.273	Down	1.2557e-06	TPM4	28.521	0.416	0.411	0.401	1.587	1.484	1.426
	P54764	Ephrin type-A receptor 4 OS=Homo sapiens OX=9606 GN=EPHA4 PE=1 SV=1	0.812	Down	0.025377	EPHA4	109.86	0.925	0.964	0.869	1.119	1.039	1.24
	P30740	Leukocyte elastase inhibitor OS=Homo sapiens OX=9606 GN=SERPINB1 PE=1 SV=1	0.442	Down	0.00044079	SERPINB1	42.741	0.622	0.59	0.589	1.425	1.483	1.167
	Q9NPH3	Interleukin-1 receptor accessory protein OS=Homo sapiens OX=9606 GN=IL1RAP PE=1 SV=2	0.82	Down	0.00027748	IL1RAP	65.418	0.916	0.886	0.921	1.101	1.089	1.131
	P31946	14-3-3 protein beta/alpha OS=Homo sapiens OX=9606 GN=YWHAB PE=1 SV=3	0.498	Down	0.02392	YWHAB	28.082		0.688	0.578		1.185	1.355
	P20851	C4b-binding protein beta chain OS=Homo sapiens OX=9606 GN=C4BPB PE=1 SV=1	1.289	Up	0.00118061	C4BPB	28.357	1.192	1.183	1.104	0.933	0.877	0.89
	P61981	14-3-3 protein gamma OS=Homo sapiens OX=9606 GN=YWHAG PE=1 SV=2	0.427	Down	0.0186026	YWHAG	28.302	0.695	0.593	0.461	1.36	1.36	1.373
	P50552	Vasodilator-stimulated phosphoprotein OS=Homo sapiens OX=9606 GN=VASP PE=1 SV=3	0.577	Down	0.0060011	VASP	39.829	0.764	0.704		1.287	1.255
	P18065	Insulin-like growth factor-binding protein 2 OS=Homo sapiens OX=9606 GN=IGFBP2 PE=1 SV=2	0.803	Down	0.0181551	IGFBP2	34.814	0.776	0.855	0.84	1.111	0.941	1.025
	Q9UEW3	Macrophage receptor MARCO OS=Homo sapiens OX=9606 GN=MARCO PE=1 SV=1	1.214	Up	0.039481	MARCO	52.657	1.036	1.122	1.049	0.972	0.788	0.881
	P04075	Fructose-bisphosphate aldolase A OS=Homo sapiens OX=9606 GN=ALDOA PE=1 SV=2	0.571	Down	4.4575e-05	ALDOA	39.42	0.692	0.737	0.678	1.253	1.246	1.189
	P23528	Cofilin-1 OS=Homo sapiens OX=9606 GN=CFL1 PE=1 SV=3	0.396	Down	1.96899e-05	CFL1	18.502	0.508	0.57	0.555	1.4	1.402	1.325
	P11021	Endoplasmic reticulum chaperone BiP OS=Homo sapiens OX=9606 GN=HSPA5 PE=1 SV=2	0.823	Down	0.00026116	HSPA5	72.332	0.913	0.915	0.888	1.122	1.074	1.105
	P62987	Ubiquitin-60S ribosomal protein L40 OS=Homo sapiens OX=9606 GN=UBA52 PE=1 SV=2	0.623	Down	0.00136194	UBA52	14.728		0.778	0.788		1.237	1.278
	P18428	Lipopolysaccharide-binding protein OS=Homo sapiens OX=9606 GN=LBP PE=1 SV=3	1.311	Up	0.0024008	LBP	53.383	1.18	1.241	1.097	0.913	0.905	0.865
	P18206	Vinculin OS=Homo sapiens OX=9606 GN=VCL PE=1 SV=4	0.461	Down	0.0010004	VCL	123.8	0.629	0.623	0.631	1.428	1.321	1.337
	P07237	Protein disulfide-isomerase OS=Homo sapiens OX=9606 GN=P4HB PE=1 SV=3	0.75	Down	0.00092487	P4HB	57.116	0.872	0.866	0.806	1.17	1.088	1.134
	P55072	Transitional endoplasmic reticulum ATPase OS=Homo sapiens OX=9606 GN=VCP PE=1 SV=4	0.807	Down	0.0033597	VCP	89.321	0.862	0.849		1.071	1.05
	P07195	L-lactate dehydrogenase B chain OS=Homo sapiens OX=9606 GN=LDHB PE=1 SV=2	0.734	Down	0.00064291	LDHB	36.638	0.804	0.869	0.851	1.146	1.103	1.191
	P12814	Alpha-actinin-1 OS=Homo sapiens OX=9606 GN=ACTN1 PE=1 SV=2	0.364	Down	3.9426e-05	ACTN1	103.06	0.552	0.547	0.478	1.507	1.426	1.403
	Q99497	Protein/nucleic acid deglycase DJ-1 OS=Homo sapiens OX=9606 GN=PARK7 PE=1 SV=2	0.566	Down	0.000175907	PARK7	19.891	0.675	0.754	0.696	1.297	1.189	1.268
	P62942	Peptidyl-prolyl cis-trans isomerase FKBP1A OS=Homo sapiens OX=9606 GN=FKBP1A PE=1 SV=2	0.525	Down	0.00155672	FKBP1A	11.951	0.655	0.601	0.784	1.26	1.381	1.247
	P04792	Heat shock protein beta-1 OS=Homo sapiens OX=9606 GN=HSPB1 PE=1 SV=2	0.624	Down	0.036744	HSPB1	22.782	0.715		0.755	1.178		1.176
	P08567	Pleckstrin OS=Homo sapiens OX=9606 GN=PLEK PE=1 SV=3	0.49	Down	0.00080075	PLEK	40.124	0.718	0.619	0.557	1.251	1.362	1.254
	P54289	Voltage-dependent calcium channel subunit alpha-2/delta-1 OS=Homo sapiens OX=9606 GN=CACNA2D1 PE=1 SV=3	1.337	Up	0.017415	CACNA2D1	124.57	1.282	1.25	1.171	0.811	1.035	0.923
	P09211	Glutathione S-transferase P OS=Homo sapiens OX=9606 GN=GSTP1 PE=1 SV=2	0.544	Down	0.000159701	GSTP1	23.356	0.66	0.751	0.659	1.276	1.282	1.246
	P00918	Carbonic anhydrase 2 OS=Homo sapiens OX=9606 GN=CA2 PE=1 SV=2	0.791	Down	0.032803	CA2	29.246	0.968	0.844	0.811	0.998	1.149	1.168
	Q9BXJ4	Complement C1q tumor necrosis factor-related protein 3 OS=Homo sapiens OX=9606 GN=C1QTNF3 PE=1 SV=1	0.827	Down	0.0082368	C1QTNF3	26.994	0.872	0.924	0.939	1.089	1.169	1.049
	P01860	Immunoglobulin heavy constant gamma 3 OS=Homo sapiens OX=9606 GN=IGHG3 PE=1 SV=2	0.719	Down	0.0022971	IGHG3	41.287	0.802	0.896	0.903	1.277	1.171	1.172
	Q9ULV4	Coronin-1C OS=Homo sapiens OX=9606 GN=CORO1C PE=1 SV=1	0.495	Down	0.0031379	CORO1C	53.248		0.624	0.675		1.306	1.316
	O96006	Zinc finger BED domain-containing protein 1 OS=Homo sapiens OX=9606 GN=ZBED1 PE=1 SV=1	0.621	Down	0.0028614	ZBED1	78.155	0.782		0.779	1.225		1.289
	P14209	CD99 antigen OS=Homo sapiens OX=9606 GN=CD99 PE=1 SV=1	0.512	Down	0.034343	CD99	18.848	0.65		0.663	1.122		1.442
	P63104	14-3-3 protein zeta/delta OS=Homo sapiens OX=9606 GN=YWHAZ PE=1 SV=1	0.353	Down	0.0054374	YWHAZ	27.745	0.576	0.509	0.442	1.471	1.41	1.443
	Q14247	Src substrate cortactin OS=Homo sapiens OX=9606 GN=CTTN PE=1 SV=2	0.327	Down	0.00166476	CTTN	61.585	0.497	0.488		1.575	1.44
	P61158	Actin-related protein 3 OS=Homo sapiens OX=9606 GN=ACTR3 PE=1 SV=3	0.396	Down	2.1472e-05	ACTR3	47.371	0.555	0.595	0.533	1.489	1.377	1.381
	P63261	Actin, cytoplasmic 2 OS=Homo sapiens OX=9606 GN=ACTG1 PE=1 SV=1	0.549	Down	0.00156265	ACTG1	41.792	0.788	0.653	0.631	1.333	1.267	1.171
	P07339	Cathepsin D OS=Homo sapiens OX=9606 GN=CTSD PE=1 SV=1	1.237	Up	0.035101	CTSD	44.552	1.242	1.223	1.092	0.955	0.963	0.957
	Q86UX7	Fermitin family homolog 3 OS=Homo sapiens OX=9606 GN=FERMT3 PE=1 SV=1	0.577	Down	0.00147958	FERMT3	75.952	0.667	0.731	0.792	1.397	1.197	1.204
	P06744	Glucose-6-phosphate isomerase OS=Homo sapiens OX=9606 GN=GPI PE=1 SV=4	0.612	Down	0.0135393	GPI	63.146	0.824		0.737	1.296		1.256
	Q8N6C8	Leukocyte immunoglobulin-like receptor subfamily A member 3 OS=Homo sapiens OX=9606 GN=LILRA3 PE=1 SV=3	0.72	Down	0.049598	LILRA3	47.471	0.979	0.75	0.879	1.214	1.203	1.206
	P00558	Phosphoglycerate kinase 1 OS=Homo sapiens OX=9606 GN=PGK1 PE=1 SV=3	0.548	Down	0.00192282	PGK1	44.614	0.814	0.672	0.674	1.262	1.458	1.224
	P62937	Peptidyl-prolyl cis-trans isomerase A OS=Homo sapiens OX=9606 GN=PPIA PE=1 SV=2	0.426	Down	5.8334e-05	PPIA	18.012	0.627	0.559	0.602	1.429	1.462	1.309
	P31146	Coronin-1A OS=Homo sapiens OX=9606 GN=CORO1A PE=1 SV=4	0.47	Down	0.00030469	CORO1A	51.026	0.614	0.626	0.569	1.141	1.327	1.377
	P08709	Coagulation factor VII OS=Homo sapiens OX=9606 GN=F7 PE=1 SV=1	0.822	Down	0.0155432	F7	51.593	0.882	0.877	0.994	1.176	1.099	1.076
	O00299	Chloride intracellular channel protein 1 OS=Homo sapiens OX=9606 GN=CLIC1 PE=1 SV=4	0.358	Down	0.032382	CLIC1	26.922		0.451	0.634		1.65	1.384
	Q9UBQ6	Exostosin-like 2 OS=Homo sapiens OX=9606 GN=EXTL2 PE=1 SV=1	0.83	Down	0.022105	EXTL2	37.465	0.856	0.869	0.966	1.156	1.031	1.057
	Q9HBI1	Beta-parvin OS=Homo sapiens OX=9606 GN=PARVB PE=1 SV=1	0.528	Down	0.00126025	PARVB	41.714	0.597	0.737	0.694	1.392	1.273	1.178
	P52566	Rho GDP-dissociation inhibitor 2 OS=Homo sapiens OX=9606 GN=ARHGDIB PE=1 SV=3	0.457	Down	0.030498	ARHGDIB	22.988		0.591	0.754		1.367	1.574
	P07737	Profilin-1 OS=Homo sapiens OX=9606 GN=PFN1 PE=1 SV=2	0.343	Down	0.0091617	PFN1	15.054		0.545	0.443		1.434	1.449
	P04003	C4b-binding protein alpha chain OS=Homo sapiens OX=9606 GN=C4BPA PE=1 SV=2	1.272	Up	0.00069865	C4BPA	67.033	1.184	1.192	1.106	0.924	0.898	0.916
	Q9Y490	Talin-1 OS=Homo sapiens OX=9606 GN=TLN1 PE=1 SV=3	0.453	Down	3.5156e-05	TLN1	269.76	0.559	0.62	0.605	1.268	1.363	1.304
	Q15828	Cystatin-M OS=Homo sapiens OX=9606 GN=CST6 PE=1 SV=1	0.797	Down	0.049264	CST6	16.511		0.765	0.848		1.001	1.024
	P35916	Vascular endothelial growth factor receptor 3 OS=Homo sapiens OX=9606 GN=FLT4 PE=1 SV=3	1.203	Up	0.039297	FLT4	152.76	1.05	1.143	1.086	1.006	0.827	0.893
	Q9H6X2	Anthrax toxin receptor 1 OS=Homo sapiens OX=9606 GN=ANTXR1 PE=1 SV=2	0.742	Down	0.0049163	ANTXR1	62.788	0.872	0.881		1.157	1.205
	P01137	Transforming growth factor beta-1 proprotein OS=Homo sapiens OX=9606 GN=TGFB1 PE=1 SV=2	0.69	Down	0.0107565	TGFB1	44.341	0.843		0.798	1.156		1.221
	P61224	Ras-related protein Rap-1b OS=Homo sapiens OX=9606 GN=RAP1B PE=1 SV=1	0.449	Down	0.00039544	RAP1B	20.825	0.592	0.638	0.622	1.572	1.281	1.274
	P05154	Plasma serine protease inhibitor OS=Homo sapiens OX=9606 GN=SERPINA5 PE=1 SV=3	0.764	Down	0.00139993	SERPINA5	45.674	0.802	0.875	0.832	1.114	1.045	1.124
	Q9NRW1	Ras-related protein Rab-6B OS=Homo sapiens OX=9606 GN=RAB6B PE=1 SV=1	0.653	Down	0.0178767	RAB6B	23.461		0.772	0.74		1.22	1.096
	Q16643	Drebrin OS=Homo sapiens OX=9606 GN=DBN1 PE=1 SV=4	0.602	Down	0.026385	DBN1	71.428		0.701	0.805		1.31	1.19
	P05067	Amyloid-beta precursor protein OS=Homo sapiens OX=9606 GN=APP PE=1 SV=3	0.693	Down	0.032602	APP	86.942	0.792		0.877	1.258		1.15
	P31947	14-3-3 protein sigma OS=Homo sapiens OX=9606 GN=SFN PE=1 SV=1	0.529	Down	0.00088081	SFN	27.774	0.642	0.747	0.607	1.35	1.197	1.229
	Q9UHG3	Prenylcysteine oxidase 1 OS=Homo sapiens OX=9606 GN=PCYOX1 PE=1 SV=3	0.774	Down	0.0057783	PCYOX1	56.639	0.829	0.937	0.932	1.224	1.126	1.137
	P06733	Alpha-enolase OS=Homo sapiens OX=9606 GN=ENO1 PE=1 SV=2	0.357	Down	9.5983e-05	ENO1	47.168	0.563	0.565	0.466	1.519	1.45	1.492
	Q13642	Four and a half LIM domains protein 1 OS=Homo sapiens OX=9606 GN=FHL1 PE=1 SV=4	0.551	Down	0.0025793	FHL1	36.263	0.753	0.582	0.721	1.159	1.335	1.235
	P00338	L-lactate dehydrogenase A chain OS=Homo sapiens OX=9606 GN=LDHA PE=1 SV=2	0.707	Down	0.00030445	LDHA	36.688	0.782	0.844	0.844	1.164	1.195	1.133
	P21333	Filamin-A OS=Homo sapiens OX=9606 GN=FLNA PE=1 SV=4	0.455	Down	0.00199619	FLNA	280.74	0.533	0.723	0.539	1.23	1.272	1.439
	P23284	Peptidyl-prolyl cis-trans isomerase B OS=Homo sapiens OX=9606 GN=PPIB PE=1 SV=2	0.486	Down	0.0028186	PPIB	23.742	0.597	0.599	0.671	1.28	1.282	1.277
	P05106	Integrin beta-3 OS=Homo sapiens OX=9606 GN=ITGB3 PE=1 SV=2	0.501	Down	0.0126801	ITGB3	87.057	0.483	0.799	0.709	1.5	1.26	1.216
	Q14118	Dystroglycan OS=Homo sapiens OX=9606 GN=DAG1 PE=1 SV=2	0.727	Down	0.027699	DAG1	97.44	0.758	0.954	0.836	1.326	1.115	1.065
	P35579	Myosin-9 OS=Homo sapiens OX=9606 GN=MYH9 PE=1 SV=4	0.553	Down	0.00027936	MYH9	226.53	0.675	0.626	0.639	1.158	1.087	1.265
	Q86YW5	Trem-like transcript 1 protein OS=Homo sapiens OX=9606 GN=TREML1 PE=1 SV=2	0.546	Down	0.026455	TREML1	32.678	0.768	0.46	0.758	1.052	1.32	1.263
	O95810	Caveolae-associated protein 2 OS=Homo sapiens OX=9606 GN=CAVIN2 PE=1 SV=3	0.407	Down	0.000177838	CAVIN2	47.173	0.554	0.595	0.49	1.44	1.297	1.292
	P02679	Fibrinogen gamma chain OS=Homo sapiens OX=9606 GN=FGG PE=1 SV=3	1.412	Up	0.046678	FGG	51.511	1.008	1.217	1.121	0.892	0.625	0.853
	O15144	Actin-related protein 2/3 complex subunit 2 OS=Homo sapiens OX=9606 GN=ARPC2 PE=1 SV=1	0.632	Down	0.041318	ARPC2	34.333	0.818		0.674	1.17		1.19
	P20023	Complement receptor type 2 OS=Homo sapiens OX=9606 GN=CR2 PE=1 SV=2	1.254	Up	0.021624	CR2	112.91	1.068	1.264	1.051	0.895	0.878	0.925
	P27797	Calreticulin OS=Homo sapiens OX=9606 GN=CALR PE=1 SV=1	0.564	Down	0.000176683	CALR	48.141	0.688	0.755	0.669	1.286	1.197	1.265
	Q08495	Dematin OS=Homo sapiens OX=9606 GN=DMTN PE=1 SV=3	0.603	Down	0.024024	DMTN	45.514	0.699	0.785		1.298	1.163
	P04406	Glyceraldehyde-3-phosphate dehydrogenase OS=Homo sapiens OX=9606 GN=GAPDH PE=1 SV=3	0.698	Down	0.0071216	GAPDH	36.053	0.918	0.722	0.846	1.162	1.216	1.182
	Q15942	Zyxin OS=Homo sapiens OX=9606 GN=ZYX PE=1 SV=1	0.495	Down	0.000122584	ZYX	61.277	0.69	0.666	0.591	1.294	1.338	1.3
	P09486	SPARC OS=Homo sapiens OX=9606 GN=SPARC PE=1 SV=1	0.714	Down	0.0096621	SPARC	34.632	0.872	0.865	0.715	1.07	1.193	1.169
	Q86VB7	Scavenger receptor cysteine-rich type 1 protein M130 OS=Homo sapiens OX=9606 GN=CD163 PE=1 SV=2	1.288	Up	0.0059758	CD163	125.45	1.239	1.095	1.083	0.917	0.876	0.859
	O95497	Pantetheinase OS=Homo sapiens OX=9606 GN=VNN1 PE=1 SV=2	1.386	Up	0.00065606	VNN1	57.011	1.216	1.342	1.309	0.941	0.9	0.949
	P50395	Rab GDP dissociation inhibitor beta OS=Homo sapiens OX=9606 GN=GDI2 PE=1 SV=2	0.681	Down	0.00075909	GDI2	50.663	0.802	0.767	0.858	1.23	1.204	1.129
	P26038	Moesin OS=Homo sapiens OX=9606 GN=MSN PE=1 SV=3	0.606	Down	0.00044065	MSN	67.819	0.71	0.794	0.758	1.331	1.2	1.203
	Q86TY3	Armadillo-like helical domain-containing protein 4 OS=Homo sapiens OX=9606 GN=ARMH4 PE=1 SV=1	0.736	Down	0.0032205	ARMH4	84.172	0.801	0.874	0.898	1.232	1.095	1.167
macromolecular complex	P02656	Apolipoprotein C-III OS=Homo sapiens OX=9606 GN=APOC3 PE=1 SV=1	1.809	Up	0.0048191	APOC3	10.852	1.271	1.405	1.647	0.875	0.827	0.688
	P02675	Fibrinogen beta chain OS=Homo sapiens OX=9606 GN=FGB PE=1 SV=2	1.357	Up	0.039178	FGB	55.928	0.999	1.187	1.093	0.902	0.67	0.844
	P02751	Fibronectin OS=Homo sapiens OX=9606 GN=FN1 PE=1 SV=5	1.203	Up	0.0050845	FN1	272.32	1.001	1.03	1.074	0.869	0.894	0.818
	P02647	Apolipoprotein A-I OS=Homo sapiens OX=9606 GN=APOA1 PE=1 SV=1	0.596	Down	0.0022239	APOA1	30.777	0.64	0.808	0.753	1.287	1.166	1.239
	P59998	Actin-related protein 2/3 complex subunit 4 OS=Homo sapiens OX=9606 GN=ARPC4 PE=1 SV=3	0.505	Down	0.003538	ARPC4	19.667	0.66	0.694		1.384	1.298
	P11362	Fibroblast growth factor receptor 1 OS=Homo sapiens OX=9606 GN=FGFR1 PE=1 SV=3	0.804	Down	0.047717	FGFR1	91.867		0.865	0.925		1.154	1.073
	P11142	Heat shock cognate 71 kDa protein OS=Homo sapiens OX=9606 GN=HSPA8 PE=1 SV=1	0.525	Down	0.00100258	HSPA8	70.897	0.748	0.591	0.666	1.237	1.356	1.225
	Q13790	Apolipoprotein F OS=Homo sapiens OX=9606 GN=APOF PE=1 SV=2	0.64	Down	0.0095198	APOF	35.399	0.707	0.791	0.819	1.405	1.06	1.155
	P00441	Superoxide dismutase [Cu-Zn] OS=Homo sapiens OX=9606 GN=SOD1 PE=1 SV=2	0.675	Down	0.00023553	SOD1	15.936	0.794	0.775	0.857	1.21	1.203	1.179
	O43707	Alpha-actinin-4 OS=Homo sapiens OX=9606 GN=ACTN4 PE=1 SV=2	0.526	Down	0.022379	ACTN4	104.85	0.627		0.708	1.367		1.173
	P62258	14-3-3 protein epsilon OS=Homo sapiens OX=9606 GN=YWHAE PE=1 SV=1	0.491	Down	0.00065933	YWHAE	29.174	0.582	0.614	0.667	1.422	1.223	1.153
	Q9UBW5	Bridging integrator 2 OS=Homo sapiens OX=9606 GN=BIN2 PE=1 SV=3	0.421	Down	0.0020629	BIN2	61.874	0.509	0.657	0.511	1.543	1.294	1.142
	P67936	Tropomyosin alpha-4 chain OS=Homo sapiens OX=9606 GN=TPM4 PE=1 SV=3	0.273	Down	1.2557e-06	TPM4	28.521	0.416	0.411	0.401	1.587	1.484	1.426
	O00151	PDZ and LIM domain protein 1 OS=Homo sapiens OX=9606 GN=PDLIM1 PE=1 SV=4	0.426	Down	0.00173557	PDLIM1	36.071	0.676	0.479	0.66	1.331	1.491	1.443
	P31946	14-3-3 protein beta/alpha OS=Homo sapiens OX=9606 GN=YWHAB PE=1 SV=3	0.498	Down	0.02392	YWHAB	28.082		0.688	0.578		1.185	1.355
	Q9UEW3	Macrophage receptor MARCO OS=Homo sapiens OX=9606 GN=MARCO PE=1 SV=1	1.214	Up	0.039481	MARCO	52.657	1.036	1.122	1.049	0.972	0.788	0.881
	P11021	Endoplasmic reticulum chaperone BiP OS=Homo sapiens OX=9606 GN=HSPA5 PE=1 SV=2	0.823	Down	0.00026116	HSPA5	72.332	0.913	0.915	0.888	1.122	1.074	1.105
	P62987	Ubiquitin-60S ribosomal protein L40 OS=Homo sapiens OX=9606 GN=UBA52 PE=1 SV=2	0.623	Down	0.00136194	UBA52	14.728		0.778	0.788		1.237	1.278
	P18206	Vinculin OS=Homo sapiens OX=9606 GN=VCL PE=1 SV=4	0.461	Down	0.0010004	VCL	123.8	0.629	0.623	0.631	1.428	1.321	1.337
	P07237	Protein disulfide-isomerase OS=Homo sapiens OX=9606 GN=P4HB PE=1 SV=3	0.75	Down	0.00092487	P4HB	57.116	0.872	0.866	0.806	1.17	1.088	1.134
	P55072	Transitional endoplasmic reticulum ATPase OS=Homo sapiens OX=9606 GN=VCP PE=1 SV=4	0.807	Down	0.0033597	VCP	89.321	0.862	0.849		1.071	1.05
	Q14766	Latent-transforming growth factor beta-binding protein 1 OS=Homo sapiens OX=9606 GN=LTBP1 PE=1 SV=4	0.548	Down	0.000162539	LTBP1	186.79	0.718	0.711	0.739	1.25	1.276	1.432
	P04792	Heat shock protein beta-1 OS=Homo sapiens OX=9606 GN=HSPB1 PE=1 SV=2	0.624	Down	0.036744	HSPB1	22.782	0.715		0.755	1.178		1.176
	P54289	Voltage-dependent calcium channel subunit alpha-2/delta-1 OS=Homo sapiens OX=9606 GN=CACNA2D1 PE=1 SV=3	1.337	Up	0.017415	CACNA2D1	124.57	1.282	1.25	1.171	0.811	1.035	0.923
	P09211	Glutathione S-transferase P OS=Homo sapiens OX=9606 GN=GSTP1 PE=1 SV=2	0.544	Down	0.000159701	GSTP1	23.356	0.66	0.751	0.659	1.276	1.282	1.246
	Q9BXJ4	Complement C1q tumor necrosis factor-related protein 3 OS=Homo sapiens OX=9606 GN=C1QTNF3 PE=1 SV=1	0.827	Down	0.0082368	C1QTNF3	26.994	0.872	0.924	0.939	1.089	1.169	1.049
	P01860	Immunoglobulin heavy constant gamma 3 OS=Homo sapiens OX=9606 GN=IGHG3 PE=1 SV=2	0.719	Down	0.0022971	IGHG3	41.287	0.802	0.896	0.903	1.277	1.171	1.172
	Q9ULV4	Coronin-1C OS=Homo sapiens OX=9606 GN=CORO1C PE=1 SV=1	0.495	Down	0.0031379	CORO1C	53.248		0.624	0.675		1.306	1.316
	P0DJI9	Serum amyloid A-2 protein OS=Homo sapiens OX=9606 GN=SAA2 PE=1 SV=1	1.203	Up	0.0018037	SAA2	13.527	1.119	1.187	1.154	0.958	0.99	0.929
	Q14247	Src substrate cortactin OS=Homo sapiens OX=9606 GN=CTTN PE=1 SV=2	0.327	Down	0.00166476	CTTN	61.585	0.497	0.488		1.575	1.44
	P61158	Actin-related protein 3 OS=Homo sapiens OX=9606 GN=ACTR3 PE=1 SV=3	0.396	Down	2.1472e-05	ACTR3	47.371	0.555	0.595	0.533	1.489	1.377	1.381
	P63261	Actin, cytoplasmic 2 OS=Homo sapiens OX=9606 GN=ACTG1 PE=1 SV=1	0.549	Down	0.00156265	ACTG1	41.792	0.788	0.653	0.631	1.333	1.267	1.171
	Q86UX7	Fermitin family homolog 3 OS=Homo sapiens OX=9606 GN=FERMT3 PE=1 SV=1	0.577	Down	0.00147958	FERMT3	75.952	0.667	0.731	0.792	1.397	1.197	1.204
	P31146	Coronin-1A OS=Homo sapiens OX=9606 GN=CORO1A PE=1 SV=4	0.47	Down	0.00030469	CORO1A	51.026	0.614	0.626	0.569	1.141	1.327	1.377
	P08709	Coagulation factor VII OS=Homo sapiens OX=9606 GN=F7 PE=1 SV=1	0.822	Down	0.0155432	F7	51.593	0.882	0.877	0.994	1.176	1.099	1.076
	O00299	Chloride intracellular channel protein 1 OS=Homo sapiens OX=9606 GN=CLIC1 PE=1 SV=4	0.358	Down	0.032382	CLIC1	26.922		0.451	0.634		1.65	1.384
	P02652	Apolipoprotein A-II OS=Homo sapiens OX=9606 GN=APOA2 PE=1 SV=1	0.612	Down	0.020982	APOA2	11.175	0.661	0.744	0.849	1.253	1.217	1.213
	P05090	Apolipoprotein D OS=Homo sapiens OX=9606 GN=APOD PE=1 SV=1	0.772	Down	0.0166443	APOD	21.275	0.771	0.942	0.887	1.178	1.066	1.124
	P35916	Vascular endothelial growth factor receptor 3 OS=Homo sapiens OX=9606 GN=FLT4 PE=1 SV=3	1.203	Up	0.039297	FLT4	152.76	1.05	1.143	1.086	1.006	0.827	0.893
	P05154	Plasma serine protease inhibitor OS=Homo sapiens OX=9606 GN=SERPINA5 PE=1 SV=3	0.764	Down	0.00139993	SERPINA5	45.674	0.802	0.875	0.832	1.114	1.045	1.124
	P05067	Amyloid-beta precursor protein OS=Homo sapiens OX=9606 GN=APP PE=1 SV=3	0.693	Down	0.032602	APP	86.942	0.792		0.877	1.258		1.15
	Q9UHG3	Prenylcysteine oxidase 1 OS=Homo sapiens OX=9606 GN=PCYOX1 PE=1 SV=3	0.774	Down	0.0057783	PCYOX1	56.639	0.829	0.937	0.932	1.224	1.126	1.137
	P06733	Alpha-enolase OS=Homo sapiens OX=9606 GN=ENO1 PE=1 SV=2	0.357	Down	9.5983e-05	ENO1	47.168	0.563	0.565	0.466	1.519	1.45	1.492
	O75083	WD repeat-containing protein 1 OS=Homo sapiens OX=9606 GN=WDR1 PE=1 SV=4	0.467	Down	0.000118418	WDR1	66.193	0.641	0.589	0.649	1.42	1.365	1.238
	P11226	Mannose-binding protein C OS=Homo sapiens OX=9606 GN=MBL2 PE=1 SV=2	0.746	Down	0.0104178	MBL2	26.143	0.864	0.812	0.785	1.228	1.038	1.031
	P21333	Filamin-A OS=Homo sapiens OX=9606 GN=FLNA PE=1 SV=4	0.455	Down	0.00199619	FLNA	280.74	0.533	0.723	0.539	1.23	1.272	1.439
	P23284	Peptidyl-prolyl cis-trans isomerase B OS=Homo sapiens OX=9606 GN=PPIB PE=1 SV=2	0.486	Down	0.0028186	PPIB	23.742	0.597	0.599	0.671	1.28	1.282	1.277
	P05106	Integrin beta-3 OS=Homo sapiens OX=9606 GN=ITGB3 PE=1 SV=2	0.501	Down	0.0126801	ITGB3	87.057	0.483	0.799	0.709	1.5	1.26	1.216
	Q14118	Dystroglycan OS=Homo sapiens OX=9606 GN=DAG1 PE=1 SV=2	0.727	Down	0.027699	DAG1	97.44	0.758	0.954	0.836	1.326	1.115	1.065
	P35579	Myosin-9 OS=Homo sapiens OX=9606 GN=MYH9 PE=1 SV=4	0.553	Down	0.00027936	MYH9	226.53	0.675	0.626	0.639	1.158	1.087	1.265
	P02679	Fibrinogen gamma chain OS=Homo sapiens OX=9606 GN=FGG PE=1 SV=3	1.412	Up	0.046678	FGG	51.511	1.008	1.217	1.121	0.892	0.625	0.853
	O15144	Actin-related protein 2/3 complex subunit 2 OS=Homo sapiens OX=9606 GN=ARPC2 PE=1 SV=1	0.632	Down	0.041318	ARPC2	34.333	0.818		0.674	1.17		1.19
	P20023	Complement receptor type 2 OS=Homo sapiens OX=9606 GN=CR2 PE=1 SV=2	1.254	Up	0.021624	CR2	112.91	1.068	1.264	1.051	0.895	0.878	0.925
	P27797	Calreticulin OS=Homo sapiens OX=9606 GN=CALR PE=1 SV=1	0.564	Down	0.000176683	CALR	48.141	0.688	0.755	0.669	1.286	1.197	1.265
	P35542	Serum amyloid A-4 protein OS=Homo sapiens OX=9606 GN=SAA4 PE=1 SV=2	0.809	Down	0.0025761	SAA4	14.746	0.865	0.952	0.93	1.128	1.108	1.159
	P04406	Glyceraldehyde-3-phosphate dehydrogenase OS=Homo sapiens OX=9606 GN=GAPDH PE=1 SV=3	0.698	Down	0.0071216	GAPDH	36.053	0.918	0.722	0.846	1.162	1.216	1.182
	P47756	F-actin-capping protein subunit beta OS=Homo sapiens OX=9606 GN=CAPZB PE=1 SV=4	0.466	Down	0.0162372	CAPZB	31.35	0.522		0.581	1.282		1.087
membrane-enclosed lumen	P17066	Heat shock 70 kDa protein 6 OS=Homo sapiens OX=9606 GN=HSPA6 PE=1 SV=2	0.812	Down	0.0046637	HSPA6	71.027		0.882	0.901		1.109	1.088
	P30101	Protein disulfide-isomerase A3 OS=Homo sapiens OX=9606 GN=PDIA3 PE=1 SV=4	0.526	Down	5.7692e-07	PDIA3	56.782	0.67	0.696	0.67	1.303	1.284	1.287
	P02675	Fibrinogen beta chain OS=Homo sapiens OX=9606 GN=FGB PE=1 SV=2	1.357	Up	0.039178	FGB	55.928	0.999	1.187	1.093	0.902	0.67	0.844
	P14618	Pyruvate kinase PKM OS=Homo sapiens OX=9606 GN=PKM PE=1 SV=4	0.609	Down	1.1517e-07	PKM	57.936	0.756	0.747	0.747	1.241	1.236	1.218
	P02751	Fibronectin OS=Homo sapiens OX=9606 GN=FN1 PE=1 SV=5	1.203	Up	0.0050845	FN1	272.32	1.001	1.03	1.074	0.869	0.894	0.818
	P02647	Apolipoprotein A-I OS=Homo sapiens OX=9606 GN=APOA1 PE=1 SV=1	0.596	Down	0.0022239	APOA1	30.777	0.64	0.808	0.753	1.287	1.166	1.239
	P11362	Fibroblast growth factor receptor 1 OS=Homo sapiens OX=9606 GN=FGFR1 PE=1 SV=3	0.804	Down	0.047717	FGFR1	91.867		0.865	0.925		1.154	1.073
	P11142	Heat shock cognate 71 kDa protein OS=Homo sapiens OX=9606 GN=HSPA8 PE=1 SV=1	0.525	Down	0.00100258	HSPA8	70.897	0.748	0.591	0.666	1.237	1.356	1.225
	P00441	Superoxide dismutase [Cu-Zn] OS=Homo sapiens OX=9606 GN=SOD1 PE=1 SV=2	0.675	Down	0.00023553	SOD1	15.936	0.794	0.775	0.857	1.21	1.203	1.179
	O43707	Alpha-actinin-4 OS=Homo sapiens OX=9606 GN=ACTN4 PE=1 SV=2	0.526	Down	0.022379	ACTN4	104.85	0.627		0.708	1.367		1.173
	Q9UBW5	Bridging integrator 2 OS=Homo sapiens OX=9606 GN=BIN2 PE=1 SV=3	0.421	Down	0.0020629	BIN2	61.874	0.509	0.657	0.511	1.543	1.294	1.142
	P14780	Matrix metalloproteinase-9 OS=Homo sapiens OX=9606 GN=MMP9 PE=1 SV=3	0.824	Down	0.037497	MMP9	78.457	0.923	0.948	0.799	1.013	1.145	1.084
	Q01518	Adenylyl cyclase-associated protein 1 OS=Homo sapiens OX=9606 GN=CAP1 PE=1 SV=5	0.552	Down	0.0057167	CAP1	51.901	0.742	0.55	0.782	1.222	1.31	1.222
	P30740	Leukocyte elastase inhibitor OS=Homo sapiens OX=9606 GN=SERPINB1 PE=1 SV=1	0.442	Down	0.00044079	SERPINB1	42.741	0.622	0.59	0.589	1.425	1.483	1.167
	Q9H299	SH3 domain-binding glutamic acid-rich-like protein 3 OS=Homo sapiens OX=9606 GN=SH3BGRL3 PE=1 SV=1	0.384	Down	0.000102159	SH3BGRL3	10.438	0.526	0.533	0.574	1.263	1.484	1.501
	P04075	Fructose-bisphosphate aldolase A OS=Homo sapiens OX=9606 GN=ALDOA PE=1 SV=2	0.571	Down	4.4575e-05	ALDOA	39.42	0.692	0.737	0.678	1.253	1.246	1.189
	P23528	Cofilin-1 OS=Homo sapiens OX=9606 GN=CFL1 PE=1 SV=3	0.396	Down	1.96899e-05	CFL1	18.502	0.508	0.57	0.555	1.4	1.402	1.325
	P11021	Endoplasmic reticulum chaperone BiP OS=Homo sapiens OX=9606 GN=HSPA5 PE=1 SV=2	0.823	Down	0.00026116	HSPA5	72.332	0.913	0.915	0.888	1.122	1.074	1.105
	P62987	Ubiquitin-60S ribosomal protein L40 OS=Homo sapiens OX=9606 GN=UBA52 PE=1 SV=2	0.623	Down	0.00136194	UBA52	14.728		0.778	0.788		1.237	1.278
	P18206	Vinculin OS=Homo sapiens OX=9606 GN=VCL PE=1 SV=4	0.461	Down	0.0010004	VCL	123.8	0.629	0.623	0.631	1.428	1.321	1.337
	P07237	Protein disulfide-isomerase OS=Homo sapiens OX=9606 GN=P4HB PE=1 SV=3	0.75	Down	0.00092487	P4HB	57.116	0.872	0.866	0.806	1.17	1.088	1.134
	P55072	Transitional endoplasmic reticulum ATPase OS=Homo sapiens OX=9606 GN=VCP PE=1 SV=4	0.807	Down	0.0033597	VCP	89.321	0.862	0.849		1.071	1.05
	P12814	Alpha-actinin-1 OS=Homo sapiens OX=9606 GN=ACTN1 PE=1 SV=2	0.364	Down	3.9426e-05	ACTN1	103.06	0.552	0.547	0.478	1.507	1.426	1.403
	Q99497	Protein/nucleic acid deglycase DJ-1 OS=Homo sapiens OX=9606 GN=PARK7 PE=1 SV=2	0.566	Down	0.000175907	PARK7	19.891	0.675	0.754	0.696	1.297	1.189	1.268
	P09211	Glutathione S-transferase P OS=Homo sapiens OX=9606 GN=GSTP1 PE=1 SV=2	0.544	Down	0.000159701	GSTP1	23.356	0.66	0.751	0.659	1.276	1.282	1.246
	O96006	Zinc finger BED domain-containing protein 1 OS=Homo sapiens OX=9606 GN=ZBED1 PE=1 SV=1	0.621	Down	0.0028614	ZBED1	78.155	0.782		0.779	1.225		1.289
	P13727	Bone marrow proteoglycan OS=Homo sapiens OX=9606 GN=PRG2 PE=1 SV=2	0.818	Down	0.00047715	PRG2	25.205	0.893	0.874	0.867	1.085	1.038	1.098
	P02775	Platelet basic protein OS=Homo sapiens OX=9606 GN=PPBP PE=1 SV=3	0.477	Down	0.00015949	PPBP	13.894	0.618	0.631	0.712	1.435	1.293	1.381
	P63104	14-3-3 protein zeta/delta OS=Homo sapiens OX=9606 GN=YWHAZ PE=1 SV=1	0.353	Down	0.0054374	YWHAZ	27.745	0.576	0.509	0.442	1.471	1.41	1.443
	P07339	Cathepsin D OS=Homo sapiens OX=9606 GN=CTSD PE=1 SV=1	1.237	Up	0.035101	CTSD	44.552	1.242	1.223	1.092	0.955	0.963	0.957
	Q86UX7	Fermitin family homolog 3 OS=Homo sapiens OX=9606 GN=FERMT3 PE=1 SV=1	0.577	Down	0.00147958	FERMT3	75.952	0.667	0.731	0.792	1.397	1.197	1.204
	P06744	Glucose-6-phosphate isomerase OS=Homo sapiens OX=9606 GN=GPI PE=1 SV=4	0.612	Down	0.0135393	GPI	63.146	0.824		0.737	1.296		1.256
	Q9NZK5	Adenosine deaminase 2 OS=Homo sapiens OX=9606 GN=ADA2 PE=1 SV=2	1.225	Up	0.0020603	ADA2	58.933	1.182	1.105	1.168	0.944	0.97	0.907
	P62937	Peptidyl-prolyl cis-trans isomerase A OS=Homo sapiens OX=9606 GN=PPIA PE=1 SV=2	0.426	Down	5.8334e-05	PPIA	18.012	0.627	0.559	0.602	1.429	1.462	1.309
	P08709	Coagulation factor VII OS=Homo sapiens OX=9606 GN=F7 PE=1 SV=1	0.822	Down	0.0155432	F7	51.593	0.882	0.877	0.994	1.176	1.099	1.076
	P02652	Apolipoprotein A-II OS=Homo sapiens OX=9606 GN=APOA2 PE=1 SV=1	0.612	Down	0.020982	APOA2	11.175	0.661	0.744	0.849	1.253	1.217	1.213
	P00491	Purine nucleoside phosphorylase OS=Homo sapiens OX=9606 GN=PNP PE=1 SV=2	0.522	Down	0.044118	PNP	32.118		0.747	0.633		1.173	1.473
	Q13201	Multimerin-1 OS=Homo sapiens OX=9606 GN=MMRN1 PE=1 SV=3	0.774	Down	0.024201	MMRN1	138.11	0.801	0.836	0.962	1.141	1.196	1.02
	P01137	Transforming growth factor beta-1 proprotein OS=Homo sapiens OX=9606 GN=TGFB1 PE=1 SV=2	0.69	Down	0.0107565	TGFB1	44.341	0.843		0.798	1.156		1.221
	P02776	Platelet factor 4 OS=Homo sapiens OX=9606 GN=PF4 PE=1 SV=2	0.438	Down	0.00141598	PF4	10.845	0.692	0.568	0.693	1.315	1.726	1.417
	P00488	Coagulation factor XIII A chain OS=Homo sapiens OX=9606 GN=F13A1 PE=1 SV=4	0.713	Down	0.0056777	F13A1	83.266	0.756	0.776	0.887	1.125	1.209	1.058
	Q14019	Coactosin-like protein OS=Homo sapiens OX=9606 GN=COTL1 PE=1 SV=3	0.452	Down	0.0095765	COTL1	15.945	0.574		0.551	1.338		1.151
	P05067	Amyloid-beta precursor protein OS=Homo sapiens OX=9606 GN=APP PE=1 SV=3	0.693	Down	0.032602	APP	86.942	0.792		0.877	1.258		1.15
	P21333	Filamin-A OS=Homo sapiens OX=9606 GN=FLNA PE=1 SV=4	0.455	Down	0.00199619	FLNA	280.74	0.533	0.723	0.539	1.23	1.272	1.439
	P23284	Peptidyl-prolyl cis-trans isomerase B OS=Homo sapiens OX=9606 GN=PPIB PE=1 SV=2	0.486	Down	0.0028186	PPIB	23.742	0.597	0.599	0.671	1.28	1.282	1.277
	Q14118	Dystroglycan OS=Homo sapiens OX=9606 GN=DAG1 PE=1 SV=2	0.727	Down	0.027699	DAG1	97.44	0.758	0.954	0.836	1.326	1.115	1.065
	P02679	Fibrinogen gamma chain OS=Homo sapiens OX=9606 GN=FGG PE=1 SV=3	1.412	Up	0.046678	FGG	51.511	1.008	1.217	1.121	0.892	0.625	0.853
	P27797	Calreticulin OS=Homo sapiens OX=9606 GN=CALR PE=1 SV=1	0.564	Down	0.000176683	CALR	48.141	0.688	0.755	0.669	1.286	1.197	1.265
	Q8WTR7	Zinc finger protein 473 OS=Homo sapiens OX=9606 GN=ZNF473 PE=1 SV=1	0.759	Down	0.015261	ZNF473	100.18	0.906	0.821	0.82	1.041	1.252	1.062
	P09486	SPARC OS=Homo sapiens OX=9606 GN=SPARC PE=1 SV=1	0.714	Down	0.0096621	SPARC	34.632	0.872	0.865	0.715	1.07	1.193	1.169
	P50395	Rab GDP dissociation inhibitor beta OS=Homo sapiens OX=9606 GN=GDI2 PE=1 SV=2	0.681	Down	0.00075909	GDI2	50.663	0.802	0.767	0.858	1.23	1.204	1.129
	P04275	von Willebrand factor OS=Homo sapiens OX=9606 GN=VWF PE=1 SV=4	1.547	Up	0.0118984	VWF	309.26	1.033	1.255	1.416	0.833	0.816	0.745
cell junction	P30101	Protein disulfide-isomerase A3 OS=Homo sapiens OX=9606 GN=PDIA3 PE=1 SV=4	0.526	Down	5.7692e-07	PDIA3	56.782	0.67	0.696	0.67	1.303	1.284	1.287
	P11142	Heat shock cognate 71 kDa protein OS=Homo sapiens OX=9606 GN=HSPA8 PE=1 SV=1	0.525	Down	0.00100258	HSPA8	70.897	0.748	0.591	0.666	1.237	1.356	1.225
	Q9BY67	Cell adhesion molecule 1 OS=Homo sapiens OX=9606 GN=CADM1 PE=1 SV=2	0.766	Down	0.0193435	CADM1	48.509	0.922	0.919	0.916	1.247	1.112	1.241
	O43707	Alpha-actinin-4 OS=Homo sapiens OX=9606 GN=ACTN4 PE=1 SV=2	0.526	Down	0.022379	ACTN4	104.85	0.627		0.708	1.367		1.173
	P62258	14-3-3 protein epsilon OS=Homo sapiens OX=9606 GN=YWHAE PE=1 SV=1	0.491	Down	0.00065933	YWHAE	29.174	0.582	0.614	0.667	1.422	1.223	1.153
	Q9UBW5	Bridging integrator 2 OS=Homo sapiens OX=9606 GN=BIN2 PE=1 SV=3	0.421	Down	0.0020629	BIN2	61.874	0.509	0.657	0.511	1.543	1.294	1.142
	Q12884	Prolyl endopeptidase FAP OS=Homo sapiens OX=9606 GN=FAP PE=1 SV=5	0.808	Down	0.0127249	FAP	87.711	1.009	0.892	0.894	1.113	1.221	1.127
	Q01518	Adenylyl cyclase-associated protein 1 OS=Homo sapiens OX=9606 GN=CAP1 PE=1 SV=5	0.552	Down	0.0057167	CAP1	51.901	0.742	0.55	0.782	1.222	1.31	1.222
	P67936	Tropomyosin alpha-4 chain OS=Homo sapiens OX=9606 GN=TPM4 PE=1 SV=3	0.273	Down	1.2557e-06	TPM4	28.521	0.416	0.411	0.401	1.587	1.484	1.426
	P54764	Ephrin type-A receptor 4 OS=Homo sapiens OX=9606 GN=EPHA4 PE=1 SV=1	0.812	Down	0.025377	EPHA4	109.86	0.925	0.964	0.869	1.119	1.039	1.24
	O00151	PDZ and LIM domain protein 1 OS=Homo sapiens OX=9606 GN=PDLIM1 PE=1 SV=4	0.426	Down	0.00173557	PDLIM1	36.071	0.676	0.479	0.66	1.331	1.491	1.443
	P31946	14-3-3 protein beta/alpha OS=Homo sapiens OX=9606 GN=YWHAB PE=1 SV=3	0.498	Down	0.02392	YWHAB	28.082		0.688	0.578		1.185	1.355
	P61981	14-3-3 protein gamma OS=Homo sapiens OX=9606 GN=YWHAG PE=1 SV=2	0.427	Down	0.0186026	YWHAG	28.302	0.695	0.593	0.461	1.36	1.36	1.373
	P50552	Vasodilator-stimulated phosphoprotein OS=Homo sapiens OX=9606 GN=VASP PE=1 SV=3	0.577	Down	0.0060011	VASP	39.829	0.764	0.704		1.287	1.255
	P23528	Cofilin-1 OS=Homo sapiens OX=9606 GN=CFL1 PE=1 SV=3	0.396	Down	1.96899e-05	CFL1	18.502	0.508	0.57	0.555	1.4	1.402	1.325
	P11021	Endoplasmic reticulum chaperone BiP OS=Homo sapiens OX=9606 GN=HSPA5 PE=1 SV=2	0.823	Down	0.00026116	HSPA5	72.332	0.913	0.915	0.888	1.122	1.074	1.105
	P18206	Vinculin OS=Homo sapiens OX=9606 GN=VCL PE=1 SV=4	0.461	Down	0.0010004	VCL	123.8	0.629	0.623	0.631	1.428	1.321	1.337
	P07237	Protein disulfide-isomerase OS=Homo sapiens OX=9606 GN=P4HB PE=1 SV=3	0.75	Down	0.00092487	P4HB	57.116	0.872	0.866	0.806	1.17	1.088	1.134
	P12814	Alpha-actinin-1 OS=Homo sapiens OX=9606 GN=ACTN1 PE=1 SV=2	0.364	Down	3.9426e-05	ACTN1	103.06	0.552	0.547	0.478	1.507	1.426	1.403
	Q99497	Protein/nucleic acid deglycase DJ-1 OS=Homo sapiens OX=9606 GN=PARK7 PE=1 SV=2	0.566	Down	0.000175907	PARK7	19.891	0.675	0.754	0.696	1.297	1.189	1.268
	P04792	Heat shock protein beta-1 OS=Homo sapiens OX=9606 GN=HSPB1 PE=1 SV=2	0.624	Down	0.036744	HSPB1	22.782	0.715		0.755	1.178		1.176
	Q15404	Ras suppressor protein 1 OS=Homo sapiens OX=9606 GN=RSU1 PE=1 SV=3	0.507	Down	0.0038611	RSU1	31.54	0.716	0.641	0.623	1.306	1.305	1.297
	Q9ULV4	Coronin-1C OS=Homo sapiens OX=9606 GN=CORO1C PE=1 SV=1	0.495	Down	0.0031379	CORO1C	53.248		0.624	0.675		1.306	1.316
	P14209	CD99 antigen OS=Homo sapiens OX=9606 GN=CD99 PE=1 SV=1	0.512	Down	0.034343	CD99	18.848	0.65		0.663	1.122		1.442
	P63104	14-3-3 protein zeta/delta OS=Homo sapiens OX=9606 GN=YWHAZ PE=1 SV=1	0.353	Down	0.0054374	YWHAZ	27.745	0.576	0.509	0.442	1.471	1.41	1.443
	Q14247	Src substrate cortactin OS=Homo sapiens OX=9606 GN=CTTN PE=1 SV=2	0.327	Down	0.00166476	CTTN	61.585	0.497	0.488		1.575	1.44
	P61158	Actin-related protein 3 OS=Homo sapiens OX=9606 GN=ACTR3 PE=1 SV=3	0.396	Down	2.1472e-05	ACTR3	47.371	0.555	0.595	0.533	1.489	1.377	1.381
	P63261	Actin, cytoplasmic 2 OS=Homo sapiens OX=9606 GN=ACTG1 PE=1 SV=1	0.549	Down	0.00156265	ACTG1	41.792	0.788	0.653	0.631	1.333	1.267	1.171
	Q86UX7	Fermitin family homolog 3 OS=Homo sapiens OX=9606 GN=FERMT3 PE=1 SV=1	0.577	Down	0.00147958	FERMT3	75.952	0.667	0.731	0.792	1.397	1.197	1.204
	P62937	Peptidyl-prolyl cis-trans isomerase A OS=Homo sapiens OX=9606 GN=PPIA PE=1 SV=2	0.426	Down	5.8334e-05	PPIA	18.012	0.627	0.559	0.602	1.429	1.462	1.309
	P31146	Coronin-1A OS=Homo sapiens OX=9606 GN=CORO1A PE=1 SV=4	0.47	Down	0.00030469	CORO1A	51.026	0.614	0.626	0.569	1.141	1.327	1.377
	Q9HBI1	Beta-parvin OS=Homo sapiens OX=9606 GN=PARVB PE=1 SV=1	0.528	Down	0.00126025	PARVB	41.714	0.597	0.737	0.694	1.392	1.273	1.178
	P07737	Profilin-1 OS=Homo sapiens OX=9606 GN=PFN1 PE=1 SV=2	0.343	Down	0.0091617	PFN1	15.054		0.545	0.443		1.434	1.449
	Q9Y490	Talin-1 OS=Homo sapiens OX=9606 GN=TLN1 PE=1 SV=3	0.453	Down	3.5156e-05	TLN1	269.76	0.559	0.62	0.605	1.268	1.363	1.304
	P61224	Ras-related protein Rap-1b OS=Homo sapiens OX=9606 GN=RAP1B PE=1 SV=1	0.449	Down	0.00039544	RAP1B	20.825	0.592	0.638	0.622	1.572	1.281	1.274
	Q16643	Drebrin OS=Homo sapiens OX=9606 GN=DBN1 PE=1 SV=4	0.602	Down	0.026385	DBN1	71.428		0.701	0.805		1.31	1.19
	P05067	Amyloid-beta precursor protein OS=Homo sapiens OX=9606 GN=APP PE=1 SV=3	0.693	Down	0.032602	APP	86.942	0.792		0.877	1.258		1.15
	O75083	WD repeat-containing protein 1 OS=Homo sapiens OX=9606 GN=WDR1 PE=1 SV=4	0.467	Down	0.000118418	WDR1	66.193	0.641	0.589	0.649	1.42	1.365	1.238
	Q13642	Four and a half LIM domains protein 1 OS=Homo sapiens OX=9606 GN=FHL1 PE=1 SV=4	0.551	Down	0.0025793	FHL1	36.263	0.753	0.582	0.721	1.159	1.335	1.235
	P21333	Filamin-A OS=Homo sapiens OX=9606 GN=FLNA PE=1 SV=4	0.455	Down	0.00199619	FLNA	280.74	0.533	0.723	0.539	1.23	1.272	1.439
	P23284	Peptidyl-prolyl cis-trans isomerase B OS=Homo sapiens OX=9606 GN=PPIB PE=1 SV=2	0.486	Down	0.0028186	PPIB	23.742	0.597	0.599	0.671	1.28	1.282	1.277
	P05106	Integrin beta-3 OS=Homo sapiens OX=9606 GN=ITGB3 PE=1 SV=2	0.501	Down	0.0126801	ITGB3	87.057	0.483	0.799	0.709	1.5	1.26	1.216
	Q14118	Dystroglycan OS=Homo sapiens OX=9606 GN=DAG1 PE=1 SV=2	0.727	Down	0.027699	DAG1	97.44	0.758	0.954	0.836	1.326	1.115	1.065
	P35579	Myosin-9 OS=Homo sapiens OX=9606 GN=MYH9 PE=1 SV=4	0.553	Down	0.00027936	MYH9	226.53	0.675	0.626	0.639	1.158	1.087	1.265
	O15144	Actin-related protein 2/3 complex subunit 2 OS=Homo sapiens OX=9606 GN=ARPC2 PE=1 SV=1	0.632	Down	0.041318	ARPC2	34.333	0.818		0.674	1.17		1.19
	Q14847	LIM and SH3 domain protein 1 OS=Homo sapiens OX=9606 GN=LASP1 PE=1 SV=2	0.446	Down	0.0020354	LASP1	29.717		0.631	0.59		1.35	1.389
	P27797	Calreticulin OS=Homo sapiens OX=9606 GN=CALR PE=1 SV=1	0.564	Down	0.000176683	CALR	48.141	0.688	0.755	0.669	1.286	1.197	1.265
	Q15942	Zyxin OS=Homo sapiens OX=9606 GN=ZYX PE=1 SV=1	0.495	Down	0.000122584	ZYX	61.277	0.69	0.666	0.591	1.294	1.338	1.3
	P50395	Rab GDP dissociation inhibitor beta OS=Homo sapiens OX=9606 GN=GDI2 PE=1 SV=2	0.681	Down	0.00075909	GDI2	50.663	0.802	0.767	0.858	1.23	1.204	1.129
	P26038	Moesin OS=Homo sapiens OX=9606 GN=MSN PE=1 SV=3	0.606	Down	0.00044065	MSN	67.819	0.71	0.794	0.758	1.331	1.2	1.203
supramolecular complex	O43707	Alpha-actinin-4 OS=Homo sapiens OX=9606 GN=ACTN4 PE=1 SV=2	0.526	Down	0.022379	ACTN4	104.85	0.627		0.708	1.367		1.173
	P67936	Tropomyosin alpha-4 chain OS=Homo sapiens OX=9606 GN=TPM4 PE=1 SV=3	0.273	Down	1.2557e-06	TPM4	28.521	0.416	0.411	0.401	1.587	1.484	1.426
	P68133	Actin, alpha skeletal muscle OS=Homo sapiens OX=9606 GN=ACTA1 PE=1 SV=1	0.391	Down	0.000175726	ACTA1	42.051	0.579	0.526	0.542	1.554	1.406	1.25
	P04075	Fructose-bisphosphate aldolase A OS=Homo sapiens OX=9606 GN=ALDOA PE=1 SV=2	0.571	Down	4.4575e-05	ALDOA	39.42	0.692	0.737	0.678	1.253	1.246	1.189
	P18206	Vinculin OS=Homo sapiens OX=9606 GN=VCL PE=1 SV=4	0.461	Down	0.0010004	VCL	123.8	0.629	0.623	0.631	1.428	1.321	1.337
	P12814	Alpha-actinin-1 OS=Homo sapiens OX=9606 GN=ACTN1 PE=1 SV=2	0.364	Down	3.9426e-05	ACTN1	103.06	0.552	0.547	0.478	1.507	1.426	1.403
	Q14766	Latent-transforming growth factor beta-binding protein 1 OS=Homo sapiens OX=9606 GN=LTBP1 PE=1 SV=4	0.548	Down	0.000162539	LTBP1	186.79	0.718	0.711	0.739	1.25	1.276	1.432
	P62942	Peptidyl-prolyl cis-trans isomerase FKBP1A OS=Homo sapiens OX=9606 GN=FKBP1A PE=1 SV=2	0.525	Down	0.00155672	FKBP1A	11.951	0.655	0.601	0.784	1.26	1.381	1.247
	P04792	Heat shock protein beta-1 OS=Homo sapiens OX=9606 GN=HSPB1 PE=1 SV=2	0.624	Down	0.036744	HSPB1	22.782	0.715		0.755	1.178		1.176
	P06753	Tropomyosin alpha-3 chain OS=Homo sapiens OX=9606 GN=TPM3 PE=1 SV=2	0.348	Down	0.008697	TPM3	32.95		0.436	0.532		1.397	1.386
	P63261	Actin, cytoplasmic 2 OS=Homo sapiens OX=9606 GN=ACTG1 PE=1 SV=1	0.549	Down	0.00156265	ACTG1	41.792	0.788	0.653	0.631	1.333	1.267	1.171
	P31146	Coronin-1A OS=Homo sapiens OX=9606 GN=CORO1A PE=1 SV=4	0.47	Down	0.00030469	CORO1A	51.026	0.614	0.626	0.569	1.141	1.327	1.377
	Q9HBI1	Beta-parvin OS=Homo sapiens OX=9606 GN=PARVB PE=1 SV=1	0.528	Down	0.00126025	PARVB	41.714	0.597	0.737	0.694	1.392	1.273	1.178
	P06733	Alpha-enolase OS=Homo sapiens OX=9606 GN=ENO1 PE=1 SV=2	0.357	Down	9.5983e-05	ENO1	47.168	0.563	0.565	0.466	1.519	1.45	1.492
	O75083	WD repeat-containing protein 1 OS=Homo sapiens OX=9606 GN=WDR1 PE=1 SV=4	0.467	Down	0.000118418	WDR1	66.193	0.641	0.589	0.649	1.42	1.365	1.238
	P21333	Filamin-A OS=Homo sapiens OX=9606 GN=FLNA PE=1 SV=4	0.455	Down	0.00199619	FLNA	280.74	0.533	0.723	0.539	1.23	1.272	1.439
	Q14118	Dystroglycan OS=Homo sapiens OX=9606 GN=DAG1 PE=1 SV=2	0.727	Down	0.027699	DAG1	97.44	0.758	0.954	0.836	1.326	1.115	1.065
	Q08495	Dematin OS=Homo sapiens OX=9606 GN=DMTN PE=1 SV=3	0.603	Down	0.024024	DMTN	45.514	0.699	0.785		1.298	1.163
	P47756	F-actin-capping protein subunit beta OS=Homo sapiens OX=9606 GN=CAPZB PE=1 SV=4	0.466	Down	0.0162372	CAPZB	31.35	0.522		0.581	1.282		1.087
other | other organism	P20851	C4b-binding protein beta chain OS=Homo sapiens OX=9606 GN=C4BPB PE=1 SV=1	1.289	Up	0.00118061	C4BPB	28.357	1.192	1.183	1.104	0.933	0.877	0.89
	P04003	C4b-binding protein alpha chain OS=Homo sapiens OX=9606 GN=C4BPA PE=1 SV=2	1.272	Up	0.00069865	C4BPA	67.033	1.184	1.192	1.106	0.924	0.898	0.916
other | synapse	P11142	Heat shock cognate 71 kDa protein OS=Homo sapiens OX=9606 GN=HSPA8 PE=1 SV=1	0.525	Down	0.00100258	HSPA8	70.897	0.748	0.591	0.666	1.237	1.356	1.225
	Q9BY67	Cell adhesion molecule 1 OS=Homo sapiens OX=9606 GN=CADM1 PE=1 SV=2	0.766	Down	0.0193435	CADM1	48.509	0.922	0.919	0.916	1.247	1.112	1.241
	P54764	Ephrin type-A receptor 4 OS=Homo sapiens OX=9606 GN=EPHA4 PE=1 SV=1	0.812	Down	0.025377	EPHA4	109.86	0.925	0.964	0.869	1.119	1.039	1.24
	P23528	Cofilin-1 OS=Homo sapiens OX=9606 GN=CFL1 PE=1 SV=3	0.396	Down	1.96899e-05	CFL1	18.502	0.508	0.57	0.555	1.4	1.402	1.325
	Q99497	Protein/nucleic acid deglycase DJ-1 OS=Homo sapiens OX=9606 GN=PARK7 PE=1 SV=2	0.566	Down	0.000175907	PARK7	19.891	0.675	0.754	0.696	1.297	1.189	1.268
	Q14247	Src substrate cortactin OS=Homo sapiens OX=9606 GN=CTTN PE=1 SV=2	0.327	Down	0.00166476	CTTN	61.585	0.497	0.488		1.575	1.44
	P07737	Profilin-1 OS=Homo sapiens OX=9606 GN=PFN1 PE=1 SV=2	0.343	Down	0.0091617	PFN1	15.054		0.545	0.443		1.434	1.449
	P05067	Amyloid-beta precursor protein OS=Homo sapiens OX=9606 GN=APP PE=1 SV=3	0.693	Down	0.032602	APP	86.942	0.792		0.877	1.258		1.15
	Q14118	Dystroglycan OS=Homo sapiens OX=9606 GN=DAG1 PE=1 SV=2	0.727	Down	0.027699	DAG1	97.44	0.758	0.954	0.836	1.326	1.115	1.065
	P35579	Myosin-9 OS=Homo sapiens OX=9606 GN=MYH9 PE=1 SV=4	0.553	Down	0.00027936	MYH9	226.53	0.675	0.626	0.639	1.158	1.087	1.265
	O15144	Actin-related protein 2/3 complex subunit 2 OS=Homo sapiens OX=9606 GN=ARPC2 PE=1 SV=1	0.632	Down	0.041318	ARPC2	34.333	0.818		0.674	1.17		1.19
	Q08495	Dematin OS=Homo sapiens OX=9606 GN=DMTN PE=1 SV=3	0.603	Down	0.024024	DMTN	45.514	0.699	0.785		1.298	1.163
binding	P02656	Apolipoprotein C-III OS=Homo sapiens OX=9606 GN=APOC3 PE=1 SV=1	1.809	Up	0.0048191	APOC3	10.852	1.271	1.405	1.647	0.875	0.827	0.688
	P17066	Heat shock 70 kDa protein 6 OS=Homo sapiens OX=9606 GN=HSPA6 PE=1 SV=2	0.812	Down	0.0046637	HSPA6	71.027		0.882	0.901		1.109	1.088
	P30101	Protein disulfide-isomerase A3 OS=Homo sapiens OX=9606 GN=PDIA3 PE=1 SV=4	0.526	Down	5.7692e-07	PDIA3	56.782	0.67	0.696	0.67	1.303	1.284	1.287
	P02675	Fibrinogen beta chain OS=Homo sapiens OX=9606 GN=FGB PE=1 SV=2	1.357	Up	0.039178	FGB	55.928	0.999	1.187	1.093	0.902	0.67	0.844
	P02741	C-reactive protein OS=Homo sapiens OX=9606 GN=CRP PE=1 SV=1	2.295	Up	0.0042845	CRP	25.038	1.972	1.8	1.363	0.625	0.773	0.839
	P14618	Pyruvate kinase PKM OS=Homo sapiens OX=9606 GN=PKM PE=1 SV=4	0.609	Down	1.1517e-07	PKM	57.936	0.756	0.747	0.747	1.241	1.236	1.218
	P10599	Thioredoxin OS=Homo sapiens OX=9606 GN=TXN PE=1 SV=3	0.606	Down	0.0020975	TXN	11.737	0.804	0.803	0.662	1.218	1.203	1.323
	Q96S96	Phosphatidylethanolamine-binding protein 4 OS=Homo sapiens OX=9606 GN=PEBP4 PE=1 SV=3	0.762	Down	0.0043821	PEBP4	25.733	0.89	0.786	0.825	1.053	1.069	1.159
	P02751	Fibronectin OS=Homo sapiens OX=9606 GN=FN1 PE=1 SV=5	1.203	Up	0.0050845	FN1	272.32	1.001	1.03	1.074	0.869	0.894	0.818
	P02647	Apolipoprotein A-I OS=Homo sapiens OX=9606 GN=APOA1 PE=1 SV=1	0.596	Down	0.0022239	APOA1	30.777	0.64	0.808	0.753	1.287	1.166	1.239
	P59998	Actin-related protein 2/3 complex subunit 4 OS=Homo sapiens OX=9606 GN=ARPC4 PE=1 SV=3	0.505	Down	0.003538	ARPC4	19.667	0.66	0.694		1.384	1.298
	P11362	Fibroblast growth factor receptor 1 OS=Homo sapiens OX=9606 GN=FGFR1 PE=1 SV=3	0.804	Down	0.047717	FGFR1	91.867		0.865	0.925		1.154	1.073
	P11142	Heat shock cognate 71 kDa protein OS=Homo sapiens OX=9606 GN=HSPA8 PE=1 SV=1	0.525	Down	0.00100258	HSPA8	70.897	0.748	0.591	0.666	1.237	1.356	1.225
	Q9BY67	Cell adhesion molecule 1 OS=Homo sapiens OX=9606 GN=CADM1 PE=1 SV=2	0.766	Down	0.0193435	CADM1	48.509	0.922	0.919	0.916	1.247	1.112	1.241
	Q13790	Apolipoprotein F OS=Homo sapiens OX=9606 GN=APOF PE=1 SV=2	0.64	Down	0.0095198	APOF	35.399	0.707	0.791	0.819	1.405	1.06	1.155
	P00441	Superoxide dismutase [Cu-Zn] OS=Homo sapiens OX=9606 GN=SOD1 PE=1 SV=2	0.675	Down	0.00023553	SOD1	15.936	0.794	0.775	0.857	1.21	1.203	1.179
	O43707	Alpha-actinin-4 OS=Homo sapiens OX=9606 GN=ACTN4 PE=1 SV=2	0.526	Down	0.022379	ACTN4	104.85	0.627		0.708	1.367		1.173
	P49746	Thrombospondin-3 OS=Homo sapiens OX=9606 GN=THBS3 PE=1 SV=1	0.642	Down	0.038443	THBS3	104.2		0.858	0.76		1.178	1.344
	Q9HCN6	Platelet glycoprotein VI OS=Homo sapiens OX=9606 GN=GP6 PE=1 SV=4	0.58	Down	0.0040389	GP6	36.866		0.728	0.698		1.264	1.196
	P62258	14-3-3 protein epsilon OS=Homo sapiens OX=9606 GN=YWHAE PE=1 SV=1	0.491	Down	0.00065933	YWHAE	29.174	0.582	0.614	0.667	1.422	1.223	1.153
	Q9UBW5	Bridging integrator 2 OS=Homo sapiens OX=9606 GN=BIN2 PE=1 SV=3	0.421	Down	0.0020629	BIN2	61.874	0.509	0.657	0.511	1.543	1.294	1.142
	P14780	Matrix metalloproteinase-9 OS=Homo sapiens OX=9606 GN=MMP9 PE=1 SV=3	0.824	Down	0.037497	MMP9	78.457	0.923	0.948	0.799	1.013	1.145	1.084
	Q12884	Prolyl endopeptidase FAP OS=Homo sapiens OX=9606 GN=FAP PE=1 SV=5	0.808	Down	0.0127249	FAP	87.711	1.009	0.892	0.894	1.113	1.221	1.127
	Q01518	Adenylyl cyclase-associated protein 1 OS=Homo sapiens OX=9606 GN=CAP1 PE=1 SV=5	0.552	Down	0.0057167	CAP1	51.901	0.742	0.55	0.782	1.222	1.31	1.222
	P19021	Peptidyl-glycine alpha-amidating monooxygenase OS=Homo sapiens OX=9606 GN=PAM PE=1 SV=2	0.773	Down	0.039661	PAM	108.33	0.846	0.908		1.179	1.09
	Q06830	Peroxiredoxin-1 OS=Homo sapiens OX=9606 GN=PRDX1 PE=1 SV=1	0.619	Down	0.003862	PRDX1	22.11		0.747	0.705		1.164	1.182
	P67936	Tropomyosin alpha-4 chain OS=Homo sapiens OX=9606 GN=TPM4 PE=1 SV=3	0.273	Down	1.2557e-06	TPM4	28.521	0.416	0.411	0.401	1.587	1.484	1.426
	P54764	Ephrin type-A receptor 4 OS=Homo sapiens OX=9606 GN=EPHA4 PE=1 SV=1	0.812	Down	0.025377	EPHA4	109.86	0.925	0.964	0.869	1.119	1.039	1.24
	P40925	Malate dehydrogenase, cytoplasmic OS=Homo sapiens OX=9606 GN=MDH1 PE=1 SV=4	0.537	Down	0.0035389	MDH1	36.426	0.76	0.577	0.668	1.175	1.404	1.153
	O00151	PDZ and LIM domain protein 1 OS=Homo sapiens OX=9606 GN=PDLIM1 PE=1 SV=4	0.426	Down	0.00173557	PDLIM1	36.071	0.676	0.479	0.66	1.331	1.491	1.443
	Q9NPH3	Interleukin-1 receptor accessory protein OS=Homo sapiens OX=9606 GN=IL1RAP PE=1 SV=2	0.82	Down	0.00027748	IL1RAP	65.418	0.916	0.886	0.921	1.101	1.089	1.131
	P31946	14-3-3 protein beta/alpha OS=Homo sapiens OX=9606 GN=YWHAB PE=1 SV=3	0.498	Down	0.02392	YWHAB	28.082		0.688	0.578		1.185	1.355
	P20851	C4b-binding protein beta chain OS=Homo sapiens OX=9606 GN=C4BPB PE=1 SV=1	1.289	Up	0.00118061	C4BPB	28.357	1.192	1.183	1.104	0.933	0.877	0.89
	P68133	Actin, alpha skeletal muscle OS=Homo sapiens OX=9606 GN=ACTA1 PE=1 SV=1	0.391	Down	0.000175726	ACTA1	42.051	0.579	0.526	0.542	1.554	1.406	1.25
	P61981	14-3-3 protein gamma OS=Homo sapiens OX=9606 GN=YWHAG PE=1 SV=2	0.427	Down	0.0186026	YWHAG	28.302	0.695	0.593	0.461	1.36	1.36	1.373
	Q9H299	SH3 domain-binding glutamic acid-rich-like protein 3 OS=Homo sapiens OX=9606 GN=SH3BGRL3 PE=1 SV=1	0.384	Down	0.000102159	SH3BGRL3	10.438	0.526	0.533	0.574	1.263	1.484	1.501
	P50552	Vasodilator-stimulated phosphoprotein OS=Homo sapiens OX=9606 GN=VASP PE=1 SV=3	0.577	Down	0.0060011	VASP	39.829	0.764	0.704		1.287	1.255
	Q96NZ9	Proline-rich acidic protein 1 OS=Homo sapiens OX=9606 GN=PRAP1 PE=1 SV=2	1.314	Up	0.00172125	PRAP1	17.207	1.229	1.133	1.118	0.849	0.914	0.886
	P18065	Insulin-like growth factor-binding protein 2 OS=Homo sapiens OX=9606 GN=IGFBP2 PE=1 SV=2	0.803	Down	0.0181551	IGFBP2	34.814	0.776	0.855	0.84	1.111	0.941	1.025
	P04075	Fructose-bisphosphate aldolase A OS=Homo sapiens OX=9606 GN=ALDOA PE=1 SV=2	0.571	Down	4.4575e-05	ALDOA	39.42	0.692	0.737	0.678	1.253	1.246	1.189
	P0DP25	Calmodulin-3 OS=Homo sapiens OX=9606 GN=CALM3 PE=1 SV=1	0.385	Down	4.3242e-05	CALM3	16.837	0.572	0.496	0.502	1.355	1.415	1.311
	P60174	Triosephosphate isomerase OS=Homo sapiens OX=9606 GN=TPI1 PE=1 SV=3	0.551	Down	0.000175896	TPI1	30.791	0.718	0.643	0.718	1.288	1.286	1.197
	P37802	Transgelin-2 OS=Homo sapiens OX=9606 GN=TAGLN2 PE=1 SV=3	0.397	Down	0.00024259	TAGLN2	22.391	0.638	0.522	0.51	1.353	1.386	1.467
	P23528	Cofilin-1 OS=Homo sapiens OX=9606 GN=CFL1 PE=1 SV=3	0.396	Down	1.96899e-05	CFL1	18.502	0.508	0.57	0.555	1.4	1.402	1.325
	P11021	Endoplasmic reticulum chaperone BiP OS=Homo sapiens OX=9606 GN=HSPA5 PE=1 SV=2	0.823	Down	0.00026116	HSPA5	72.332	0.913	0.915	0.888	1.122	1.074	1.105
	P62987	Ubiquitin-60S ribosomal protein L40 OS=Homo sapiens OX=9606 GN=UBA52 PE=1 SV=2	0.623	Down	0.00136194	UBA52	14.728		0.778	0.788		1.237	1.278
	P18428	Lipopolysaccharide-binding protein OS=Homo sapiens OX=9606 GN=LBP PE=1 SV=3	1.311	Up	0.0024008	LBP	53.383	1.18	1.241	1.097	0.913	0.905	0.865
	P18206	Vinculin OS=Homo sapiens OX=9606 GN=VCL PE=1 SV=4	0.461	Down	0.0010004	VCL	123.8	0.629	0.623	0.631	1.428	1.321	1.337
	P26447	Protein S100-A4 OS=Homo sapiens OX=9606 GN=S100A4 PE=1 SV=1	0.597	Down	0.002737	S100A4	11.728		0.746	0.78		1.297	1.258
	P07237	Protein disulfide-isomerase OS=Homo sapiens OX=9606 GN=P4HB PE=1 SV=3	0.75	Down	0.00092487	P4HB	57.116	0.872	0.866	0.806	1.17	1.088	1.134
	P55072	Transitional endoplasmic reticulum ATPase OS=Homo sapiens OX=9606 GN=VCP PE=1 SV=4	0.807	Down	0.0033597	VCP	89.321	0.862	0.849		1.071	1.05
	P07195	L-lactate dehydrogenase B chain OS=Homo sapiens OX=9606 GN=LDHB PE=1 SV=2	0.734	Down	0.00064291	LDHB	36.638	0.804	0.869	0.851	1.146	1.103	1.191
	P12814	Alpha-actinin-1 OS=Homo sapiens OX=9606 GN=ACTN1 PE=1 SV=2	0.364	Down	3.9426e-05	ACTN1	103.06	0.552	0.547	0.478	1.507	1.426	1.403
	Q14766	Latent-transforming growth factor beta-binding protein 1 OS=Homo sapiens OX=9606 GN=LTBP1 PE=1 SV=4	0.548	Down	0.000162539	LTBP1	186.79	0.718	0.711	0.739	1.25	1.276	1.432
	Q99497	Protein/nucleic acid deglycase DJ-1 OS=Homo sapiens OX=9606 GN=PARK7 PE=1 SV=2	0.566	Down	0.000175907	PARK7	19.891	0.675	0.754	0.696	1.297	1.189	1.268
	P08833	Insulin-like growth factor-binding protein 1 OS=Homo sapiens OX=9606 GN=IGFBP1 PE=1 SV=1	0.752	Down	0.0137832	IGFBP1	27.903	0.824	0.867		1.099	1.149
	P62942	Peptidyl-prolyl cis-trans isomerase FKBP1A OS=Homo sapiens OX=9606 GN=FKBP1A PE=1 SV=2	0.525	Down	0.00155672	FKBP1A	11.951	0.655	0.601	0.784	1.26	1.381	1.247
	P04792	Heat shock protein beta-1 OS=Homo sapiens OX=9606 GN=HSPB1 PE=1 SV=2	0.624	Down	0.036744	HSPB1	22.782	0.715		0.755	1.178		1.176
	Q5JSZ5	Protein PRRC2B OS=Homo sapiens OX=9606 GN=PRRC2B PE=1 SV=2	1.465	Up	0.0180382	PRRC2B	242.96	1.289	1.171		0.856	0.823
	P08567	Pleckstrin OS=Homo sapiens OX=9606 GN=PLEK PE=1 SV=3	0.49	Down	0.00080075	PLEK	40.124	0.718	0.619	0.557	1.251	1.362	1.254
	P54289	Voltage-dependent calcium channel subunit alpha-2/delta-1 OS=Homo sapiens OX=9606 GN=CACNA2D1 PE=1 SV=3	1.337	Up	0.017415	CACNA2D1	124.57	1.282	1.25	1.171	0.811	1.035	0.923
	P09211	Glutathione S-transferase P OS=Homo sapiens OX=9606 GN=GSTP1 PE=1 SV=2	0.544	Down	0.000159701	GSTP1	23.356	0.66	0.751	0.659	1.276	1.282	1.246
	P00918	Carbonic anhydrase 2 OS=Homo sapiens OX=9606 GN=CA2 PE=1 SV=2	0.791	Down	0.032803	CA2	29.246	0.968	0.844	0.811	0.998	1.149	1.168
	Q9BXJ4	Complement C1q tumor necrosis factor-related protein 3 OS=Homo sapiens OX=9606 GN=C1QTNF3 PE=1 SV=1	0.827	Down	0.0082368	C1QTNF3	26.994	0.872	0.924	0.939	1.089	1.169	1.049
	Q15404	Ras suppressor protein 1 OS=Homo sapiens OX=9606 GN=RSU1 PE=1 SV=3	0.507	Down	0.0038611	RSU1	31.54	0.716	0.641	0.623	1.306	1.305	1.297
	P01860	Immunoglobulin heavy constant gamma 3 OS=Homo sapiens OX=9606 GN=IGHG3 PE=1 SV=2	0.719	Down	0.0022971	IGHG3	41.287	0.802	0.896	0.903	1.277	1.171	1.172
	P06753	Tropomyosin alpha-3 chain OS=Homo sapiens OX=9606 GN=TPM3 PE=1 SV=2	0.348	Down	0.008697	TPM3	32.95		0.436	0.532		1.397	1.386
	Q9ULV4	Coronin-1C OS=Homo sapiens OX=9606 GN=CORO1C PE=1 SV=1	0.495	Down	0.0031379	CORO1C	53.248		0.624	0.675		1.306	1.316
	O96006	Zinc finger BED domain-containing protein 1 OS=Homo sapiens OX=9606 GN=ZBED1 PE=1 SV=1	0.621	Down	0.0028614	ZBED1	78.155	0.782		0.779	1.225		1.289
	P13727	Bone marrow proteoglycan OS=Homo sapiens OX=9606 GN=PRG2 PE=1 SV=2	0.818	Down	0.00047715	PRG2	25.205	0.893	0.874	0.867	1.085	1.038	1.098
	P55145	Mesencephalic astrocyte-derived neurotrophic factor OS=Homo sapiens OX=9606 GN=MANF PE=1 SV=3	0.455	Down	0.0136791	MANF	20.7		0.558	0.591		1.152	1.374
	P02775	Platelet basic protein OS=Homo sapiens OX=9606 GN=PPBP PE=1 SV=3	0.477	Down	0.00015949	PPBP	13.894	0.618	0.631	0.712	1.435	1.293	1.381
	P63104	14-3-3 protein zeta/delta OS=Homo sapiens OX=9606 GN=YWHAZ PE=1 SV=1	0.353	Down	0.0054374	YWHAZ	27.745	0.576	0.509	0.442	1.471	1.41	1.443
	Q14247	Src substrate cortactin OS=Homo sapiens OX=9606 GN=CTTN PE=1 SV=2	0.327	Down	0.00166476	CTTN	61.585	0.497	0.488		1.575	1.44
	P61158	Actin-related protein 3 OS=Homo sapiens OX=9606 GN=ACTR3 PE=1 SV=3	0.396	Down	2.1472e-05	ACTR3	47.371	0.555	0.595	0.533	1.489	1.377	1.381
	P63261	Actin, cytoplasmic 2 OS=Homo sapiens OX=9606 GN=ACTG1 PE=1 SV=1	0.549	Down	0.00156265	ACTG1	41.792	0.788	0.653	0.631	1.333	1.267	1.171
	P37837	Transaldolase OS=Homo sapiens OX=9606 GN=TALDO1 PE=1 SV=2	0.805	Down	0.00111739	TALDO1	37.54	0.899	0.879	0.921	1.158	1.123	1.073
	P07339	Cathepsin D OS=Homo sapiens OX=9606 GN=CTSD PE=1 SV=1	1.237	Up	0.035101	CTSD	44.552	1.242	1.223	1.092	0.955	0.963	0.957
	Q86UX7	Fermitin family homolog 3 OS=Homo sapiens OX=9606 GN=FERMT3 PE=1 SV=1	0.577	Down	0.00147958	FERMT3	75.952	0.667	0.731	0.792	1.397	1.197	1.204
	P06744	Glucose-6-phosphate isomerase OS=Homo sapiens OX=9606 GN=GPI PE=1 SV=4	0.612	Down	0.0135393	GPI	63.146	0.824		0.737	1.296		1.256
	Q8N6C8	Leukocyte immunoglobulin-like receptor subfamily A member 3 OS=Homo sapiens OX=9606 GN=LILRA3 PE=1 SV=3	0.72	Down	0.049598	LILRA3	47.471	0.979	0.75	0.879	1.214	1.203	1.206
	P08603	Complement factor H OS=Homo sapiens OX=9606 GN=CFH PE=1 SV=4	1.269	Up	0.0074639	CFH	139.09	1.241	1.103	1.09	0.91	0.863	0.933
	P00558	Phosphoglycerate kinase 1 OS=Homo sapiens OX=9606 GN=PGK1 PE=1 SV=3	0.548	Down	0.00192282	PGK1	44.614	0.814	0.672	0.674	1.262	1.458	1.224
	Q9NZK5	Adenosine deaminase 2 OS=Homo sapiens OX=9606 GN=ADA2 PE=1 SV=2	1.225	Up	0.0020603	ADA2	58.933	1.182	1.105	1.168	0.944	0.97	0.907
	P62937	Peptidyl-prolyl cis-trans isomerase A OS=Homo sapiens OX=9606 GN=PPIA PE=1 SV=2	0.426	Down	5.8334e-05	PPIA	18.012	0.627	0.559	0.602	1.429	1.462	1.309
	P04278	Sex hormone-binding globulin OS=Homo sapiens OX=9606 GN=SHBG PE=1 SV=2	0.693	Down	0.0154752	SHBG	43.779	0.67	0.831	0.767	1.109	0.962	1.202
	P31146	Coronin-1A OS=Homo sapiens OX=9606 GN=CORO1A PE=1 SV=4	0.47	Down	0.00030469	CORO1A	51.026	0.614	0.626	0.569	1.141	1.327	1.377
	P08709	Coagulation factor VII OS=Homo sapiens OX=9606 GN=F7 PE=1 SV=1	0.822	Down	0.0155432	F7	51.593	0.882	0.877	0.994	1.176	1.099	1.076
	O00299	Chloride intracellular channel protein 1 OS=Homo sapiens OX=9606 GN=CLIC1 PE=1 SV=4	0.358	Down	0.032382	CLIC1	26.922		0.451	0.634		1.65	1.384
	Q9UBQ6	Exostosin-like 2 OS=Homo sapiens OX=9606 GN=EXTL2 PE=1 SV=1	0.83	Down	0.022105	EXTL2	37.465	0.856	0.869	0.966	1.156	1.031	1.057
	Q9HBI1	Beta-parvin OS=Homo sapiens OX=9606 GN=PARVB PE=1 SV=1	0.528	Down	0.00126025	PARVB	41.714	0.597	0.737	0.694	1.392	1.273	1.178
	P52566	Rho GDP-dissociation inhibitor 2 OS=Homo sapiens OX=9606 GN=ARHGDIB PE=1 SV=3	0.457	Down	0.030498	ARHGDIB	22.988		0.591	0.754		1.367	1.574
	P07737	Profilin-1 OS=Homo sapiens OX=9606 GN=PFN1 PE=1 SV=2	0.343	Down	0.0091617	PFN1	15.054		0.545	0.443		1.434	1.449
	P04003	C4b-binding protein alpha chain OS=Homo sapiens OX=9606 GN=C4BPA PE=1 SV=2	1.272	Up	0.00069865	C4BPA	67.033	1.184	1.192	1.106	0.924	0.898	0.916
	P02652	Apolipoprotein A-II OS=Homo sapiens OX=9606 GN=APOA2 PE=1 SV=1	0.612	Down	0.020982	APOA2	11.175	0.661	0.744	0.849	1.253	1.217	1.213
	P05090	Apolipoprotein D OS=Homo sapiens OX=9606 GN=APOD PE=1 SV=1	0.772	Down	0.0166443	APOD	21.275	0.771	0.942	0.887	1.178	1.066	1.124
	Q9Y490	Talin-1 OS=Homo sapiens OX=9606 GN=TLN1 PE=1 SV=3	0.453	Down	3.5156e-05	TLN1	269.76	0.559	0.62	0.605	1.268	1.363	1.304
	P00491	Purine nucleoside phosphorylase OS=Homo sapiens OX=9606 GN=PNP PE=1 SV=2	0.522	Down	0.044118	PNP	32.118		0.747	0.633		1.173	1.473
	P35916	Vascular endothelial growth factor receptor 3 OS=Homo sapiens OX=9606 GN=FLT4 PE=1 SV=3	1.203	Up	0.039297	FLT4	152.76	1.05	1.143	1.086	1.006	0.827	0.893
	Q13201	Multimerin-1 OS=Homo sapiens OX=9606 GN=MMRN1 PE=1 SV=3	0.774	Down	0.024201	MMRN1	138.11	0.801	0.836	0.962	1.141	1.196	1.02
	Q9H6X2	Anthrax toxin receptor 1 OS=Homo sapiens OX=9606 GN=ANTXR1 PE=1 SV=2	0.742	Down	0.0049163	ANTXR1	62.788	0.872	0.881		1.157	1.205
	P01137	Transforming growth factor beta-1 proprotein OS=Homo sapiens OX=9606 GN=TGFB1 PE=1 SV=2	0.69	Down	0.0107565	TGFB1	44.341	0.843		0.798	1.156		1.221
	P61224	Ras-related protein Rap-1b OS=Homo sapiens OX=9606 GN=RAP1B PE=1 SV=1	0.449	Down	0.00039544	RAP1B	20.825	0.592	0.638	0.622	1.572	1.281	1.274
	P05154	Plasma serine protease inhibitor OS=Homo sapiens OX=9606 GN=SERPINA5 PE=1 SV=3	0.764	Down	0.00139993	SERPINA5	45.674	0.802	0.875	0.832	1.114	1.045	1.124
	Q9NRW1	Ras-related protein Rab-6B OS=Homo sapiens OX=9606 GN=RAB6B PE=1 SV=1	0.653	Down	0.0178767	RAB6B	23.461		0.772	0.74		1.22	1.096
	P02776	Platelet factor 4 OS=Homo sapiens OX=9606 GN=PF4 PE=1 SV=2	0.438	Down	0.00141598	PF4	10.845	0.692	0.568	0.693	1.315	1.726	1.417
	Q16643	Drebrin OS=Homo sapiens OX=9606 GN=DBN1 PE=1 SV=4	0.602	Down	0.026385	DBN1	71.428		0.701	0.805		1.31	1.19
	P08493	Matrix Gla protein OS=Homo sapiens OX=9606 GN=MGP PE=1 SV=2	0.71	Down	0.0064169	MGP	12.353		0.877	0.85		1.188	1.243
	P00488	Coagulation factor XIII A chain OS=Homo sapiens OX=9606 GN=F13A1 PE=1 SV=4	0.713	Down	0.0056777	F13A1	83.266	0.756	0.776	0.887	1.125	1.209	1.058
	Q14019	Coactosin-like protein OS=Homo sapiens OX=9606 GN=COTL1 PE=1 SV=3	0.452	Down	0.0095765	COTL1	15.945	0.574		0.551	1.338		1.151
	P05067	Amyloid-beta precursor protein OS=Homo sapiens OX=9606 GN=APP PE=1 SV=3	0.693	Down	0.032602	APP	86.942	0.792		0.877	1.258		1.15
	P31947	14-3-3 protein sigma OS=Homo sapiens OX=9606 GN=SFN PE=1 SV=1	0.529	Down	0.00088081	SFN	27.774	0.642	0.747	0.607	1.35	1.197	1.229
	P78417	Glutathione S-transferase omega-1 OS=Homo sapiens OX=9606 GN=GSTO1 PE=1 SV=2	0.66	Down	1.51465e-05	GSTO1	27.566	0.798	0.788	0.767	1.188	1.168	1.207
	P06733	Alpha-enolase OS=Homo sapiens OX=9606 GN=ENO1 PE=1 SV=2	0.357	Down	9.5983e-05	ENO1	47.168	0.563	0.565	0.466	1.519	1.45	1.492
	O75083	WD repeat-containing protein 1 OS=Homo sapiens OX=9606 GN=WDR1 PE=1 SV=4	0.467	Down	0.000118418	WDR1	66.193	0.641	0.589	0.649	1.42	1.365	1.238
	Q13642	Four and a half LIM domains protein 1 OS=Homo sapiens OX=9606 GN=FHL1 PE=1 SV=4	0.551	Down	0.0025793	FHL1	36.263	0.753	0.582	0.721	1.159	1.335	1.235
	P00338	L-lactate dehydrogenase A chain OS=Homo sapiens OX=9606 GN=LDHA PE=1 SV=2	0.707	Down	0.00030445	LDHA	36.688	0.782	0.844	0.844	1.164	1.195	1.133
	P11226	Mannose-binding protein C OS=Homo sapiens OX=9606 GN=MBL2 PE=1 SV=2	0.746	Down	0.0104178	MBL2	26.143	0.864	0.812	0.785	1.228	1.038	1.031
	P21333	Filamin-A OS=Homo sapiens OX=9606 GN=FLNA PE=1 SV=4	0.455	Down	0.00199619	FLNA	280.74	0.533	0.723	0.539	1.23	1.272	1.439
	P23284	Peptidyl-prolyl cis-trans isomerase B OS=Homo sapiens OX=9606 GN=PPIB PE=1 SV=2	0.486	Down	0.0028186	PPIB	23.742	0.597	0.599	0.671	1.28	1.282	1.277
	P05106	Integrin beta-3 OS=Homo sapiens OX=9606 GN=ITGB3 PE=1 SV=2	0.501	Down	0.0126801	ITGB3	87.057	0.483	0.799	0.709	1.5	1.26	1.216
	P30086	Phosphatidylethanolamine-binding protein 1 OS=Homo sapiens OX=9606 GN=PEBP1 PE=1 SV=3	0.712	Down	0.0119588	PEBP1	21.057	0.883	0.731	0.762	1.114	1.214	1.011
	Q14118	Dystroglycan OS=Homo sapiens OX=9606 GN=DAG1 PE=1 SV=2	0.727	Down	0.027699	DAG1	97.44	0.758	0.954	0.836	1.326	1.115	1.065
	P35579	Myosin-9 OS=Homo sapiens OX=9606 GN=MYH9 PE=1 SV=4	0.553	Down	0.00027936	MYH9	226.53	0.675	0.626	0.639	1.158	1.087	1.265
	Q86YW5	Trem-like transcript 1 protein OS=Homo sapiens OX=9606 GN=TREML1 PE=1 SV=2	0.546	Down	0.026455	TREML1	32.678	0.768	0.46	0.758	1.052	1.32	1.263
	O95810	Caveolae-associated protein 2 OS=Homo sapiens OX=9606 GN=CAVIN2 PE=1 SV=3	0.407	Down	0.000177838	CAVIN2	47.173	0.554	0.595	0.49	1.44	1.297	1.292
	P02679	Fibrinogen gamma chain OS=Homo sapiens OX=9606 GN=FGG PE=1 SV=3	1.412	Up	0.046678	FGG	51.511	1.008	1.217	1.121	0.892	0.625	0.853
	O15144	Actin-related protein 2/3 complex subunit 2 OS=Homo sapiens OX=9606 GN=ARPC2 PE=1 SV=1	0.632	Down	0.041318	ARPC2	34.333	0.818		0.674	1.17		1.19
	P20023	Complement receptor type 2 OS=Homo sapiens OX=9606 GN=CR2 PE=1 SV=2	1.254	Up	0.021624	CR2	112.91	1.068	1.264	1.051	0.895	0.878	0.925
	Q14847	LIM and SH3 domain protein 1 OS=Homo sapiens OX=9606 GN=LASP1 PE=1 SV=2	0.446	Down	0.0020354	LASP1	29.717		0.631	0.59		1.35	1.389
	P27797	Calreticulin OS=Homo sapiens OX=9606 GN=CALR PE=1 SV=1	0.564	Down	0.000176683	CALR	48.141	0.688	0.755	0.669	1.286	1.197	1.265
	Q08495	Dematin OS=Homo sapiens OX=9606 GN=DMTN PE=1 SV=3	0.603	Down	0.024024	DMTN	45.514	0.699	0.785		1.298	1.163
	P04406	Glyceraldehyde-3-phosphate dehydrogenase OS=Homo sapiens OX=9606 GN=GAPDH PE=1 SV=3	0.698	Down	0.0071216	GAPDH	36.053	0.918	0.722	0.846	1.162	1.216	1.182
[truncated: 153 more rows]
