# Supplementary material for: Proteomics profiles of blood glucose-related proteins involved in a Chinese longevity cohort
Source: Clin Proteomics. 2022 Dec 3;19:45. doi: 10.1186/s12014-022-09382-w (PMC9719669; doi:10.1186/s12014-022-09382-w)
Supplement: Supplementary file 6 — Additional file 6: Table S5. COG Classify of DEPs. [file 12014_2022_9382_MOESM6_ESM.xlsx]

## Sheet: Regulated list
Category	Protein accession	Protein description	Ratio	Regulated Type	P value	Gene name	MW [kDa]	A.A3	A.A2	A.A1	B.B3	B.B2	B.B1
[J] Translation, ribosomal structure and biogenesis	P62987	Ubiquitin-60S ribosomal protein L40 OS=Homo sapiens OX=9606 GN=UBA52 PE=1 SV=2	0.623	Down	0.00136194	UBA52	14.728		0.778	0.788		1.237	1.278
[L] Replication, recombination and repair	O96006	Zinc finger BED domain-containing protein 1 OS=Homo sapiens OX=9606 GN=ZBED1 PE=1 SV=1	0.621	Down	0.0028614	ZBED1	78.155	0.782		0.779	1.225		1.289
[D] Cell cycle control, cell division, chromosome partitioning	Q86UX7	Fermitin family homolog 3 OS=Homo sapiens OX=9606 GN=FERMT3 PE=1 SV=1	0.577	Down	0.00147958	FERMT3	75.952	0.667	0.731	0.792	1.397	1.197	1.204
[V] Defense mechanisms	P30740	Leukocyte elastase inhibitor OS=Homo sapiens OX=9606 GN=SERPINB1 PE=1 SV=1	0.442	Down	0.00044079	SERPINB1	42.741	0.622	0.59	0.589	1.425	1.483	1.167
	P20851	C4b-binding protein beta chain OS=Homo sapiens OX=9606 GN=C4BPB PE=1 SV=1	1.289	Up	0.00118061	C4BPB	28.357	1.192	1.183	1.104	0.933	0.877	0.89
	P18428	Lipopolysaccharide-binding protein OS=Homo sapiens OX=9606 GN=LBP PE=1 SV=3	1.311	Up	0.0024008	LBP	53.383	1.18	1.241	1.097	0.913	0.905	0.865
	Q99497	Protein/nucleic acid deglycase DJ-1 OS=Homo sapiens OX=9606 GN=PARK7 PE=1 SV=2	0.566	Down	0.000175907	PARK7	19.891	0.675	0.754	0.696	1.297	1.189	1.268
	P13727	Bone marrow proteoglycan OS=Homo sapiens OX=9606 GN=PRG2 PE=1 SV=2	0.818	Down	0.00047715	PRG2	25.205	0.893	0.874	0.867	1.085	1.038	1.098
	P08603	Complement factor H OS=Homo sapiens OX=9606 GN=CFH PE=1 SV=4	1.269	Up	0.0074639	CFH	139.09	1.241	1.103	1.09	0.91	0.863	0.933
	P04003	C4b-binding protein alpha chain OS=Homo sapiens OX=9606 GN=C4BPA PE=1 SV=2	1.272	Up	0.00069865	C4BPA	67.033	1.184	1.192	1.106	0.924	0.898	0.916
	P05154	Plasma serine protease inhibitor OS=Homo sapiens OX=9606 GN=SERPINA5 PE=1 SV=3	0.764	Down	0.00139993	SERPINA5	45.674	0.802	0.875	0.832	1.114	1.045	1.124
	P11226	Mannose-binding protein C OS=Homo sapiens OX=9606 GN=MBL2 PE=1 SV=2	0.746	Down	0.0104178	MBL2	26.143	0.864	0.812	0.785	1.228	1.038	1.031
	Q03591	Complement factor H-related protein 1 OS=Homo sapiens OX=9606 GN=CFHR1 PE=1 SV=2	1.76	Up	0.0177565	CFHR1	37.65	1.388	1.649	1.184	0.76	0.666	0.972
	P20023	Complement receptor type 2 OS=Homo sapiens OX=9606 GN=CR2 PE=1 SV=2	1.254	Up	0.021624	CR2	112.91	1.068	1.264	1.051	0.895	0.878	0.925
	P04275	von Willebrand factor OS=Homo sapiens OX=9606 GN=VWF PE=1 SV=4	1.547	Up	0.0118984	VWF	309.26	1.033	1.255	1.416	0.833	0.816	0.745
[T] Signal transduction mechanisms	P02751	Fibronectin OS=Homo sapiens OX=9606 GN=FN1 PE=1 SV=5	1.203	Up	0.0050845	FN1	272.32	1.001	1.03	1.074	0.869	0.894	0.818
	P11362	Fibroblast growth factor receptor 1 OS=Homo sapiens OX=9606 GN=FGFR1 PE=1 SV=3	0.804	Down	0.047717	FGFR1	91.867		0.865	0.925		1.154	1.073
	Q01518	Adenylyl cyclase-associated protein 1 OS=Homo sapiens OX=9606 GN=CAP1 PE=1 SV=5	0.552	Down	0.0057167	CAP1	51.901	0.742	0.55	0.782	1.222	1.31	1.222
	P54764	Ephrin type-A receptor 4 OS=Homo sapiens OX=9606 GN=EPHA4 PE=1 SV=1	0.812	Down	0.025377	EPHA4	109.86	0.925	0.964	0.869	1.119	1.039	1.24
	O00151	PDZ and LIM domain protein 1 OS=Homo sapiens OX=9606 GN=PDLIM1 PE=1 SV=4	0.426	Down	0.00173557	PDLIM1	36.071	0.676	0.479	0.66	1.331	1.491	1.443
	Q9NPH3	Interleukin-1 receptor accessory protein OS=Homo sapiens OX=9606 GN=IL1RAP PE=1 SV=2	0.82	Down	0.00027748	IL1RAP	65.418	0.916	0.886	0.921	1.101	1.089	1.131
	P20851	C4b-binding protein beta chain OS=Homo sapiens OX=9606 GN=C4BPB PE=1 SV=1	1.289	Up	0.00118061	C4BPB	28.357	1.192	1.183	1.104	0.933	0.877	0.89
	P50552	Vasodilator-stimulated phosphoprotein OS=Homo sapiens OX=9606 GN=VASP PE=1 SV=3	0.577	Down	0.0060011	VASP	39.829	0.764	0.704		1.287	1.255
	P0DP25	Calmodulin-3 OS=Homo sapiens OX=9606 GN=CALM3 PE=1 SV=1	0.385	Down	4.3242e-05	CALM3	16.837	0.572	0.496	0.502	1.355	1.415	1.311
	Q14766	Latent-transforming growth factor beta-binding protein 1 OS=Homo sapiens OX=9606 GN=LTBP1 PE=1 SV=4	0.548	Down	0.000162539	LTBP1	186.79	0.718	0.711	0.739	1.25	1.276	1.432
	P54289	Voltage-dependent calcium channel subunit alpha-2/delta-1 OS=Homo sapiens OX=9606 GN=CACNA2D1 PE=1 SV=3	1.337	Up	0.017415	CACNA2D1	124.57	1.282	1.25	1.171	0.811	1.035	0.923
	Q15404	Ras suppressor protein 1 OS=Homo sapiens OX=9606 GN=RSU1 PE=1 SV=3	0.507	Down	0.0038611	RSU1	31.54	0.716	0.641	0.623	1.306	1.305	1.297
	P13727	Bone marrow proteoglycan OS=Homo sapiens OX=9606 GN=PRG2 PE=1 SV=2	0.818	Down	0.00047715	PRG2	25.205	0.893	0.874	0.867	1.085	1.038	1.098
	P08603	Complement factor H OS=Homo sapiens OX=9606 GN=CFH PE=1 SV=4	1.269	Up	0.0074639	CFH	139.09	1.241	1.103	1.09	0.91	0.863	0.933
	P52566	Rho GDP-dissociation inhibitor 2 OS=Homo sapiens OX=9606 GN=ARHGDIB PE=1 SV=3	0.457	Down	0.030498	ARHGDIB	22.988		0.591	0.754		1.367	1.574
	P04003	C4b-binding protein alpha chain OS=Homo sapiens OX=9606 GN=C4BPA PE=1 SV=2	1.272	Up	0.00069865	C4BPA	67.033	1.184	1.192	1.106	0.924	0.898	0.916
	P35916	Vascular endothelial growth factor receptor 3 OS=Homo sapiens OX=9606 GN=FLT4 PE=1 SV=3	1.203	Up	0.039297	FLT4	152.76	1.05	1.143	1.086	1.006	0.827	0.893
	P01137	Transforming growth factor beta-1 proprotein OS=Homo sapiens OX=9606 GN=TGFB1 PE=1 SV=2	0.69	Down	0.0107565	TGFB1	44.341	0.843		0.798	1.156		1.221
	Q13642	Four and a half LIM domains protein 1 OS=Homo sapiens OX=9606 GN=FHL1 PE=1 SV=4	0.551	Down	0.0025793	FHL1	36.263	0.753	0.582	0.721	1.159	1.335	1.235
	P11226	Mannose-binding protein C OS=Homo sapiens OX=9606 GN=MBL2 PE=1 SV=2	0.746	Down	0.0104178	MBL2	26.143	0.864	0.812	0.785	1.228	1.038	1.031
	P05106	Integrin beta-3 OS=Homo sapiens OX=9606 GN=ITGB3 PE=1 SV=2	0.501	Down	0.0126801	ITGB3	87.057	0.483	0.799	0.709	1.5	1.26	1.216
	Q03591	Complement factor H-related protein 1 OS=Homo sapiens OX=9606 GN=CFHR1 PE=1 SV=2	1.76	Up	0.0177565	CFHR1	37.65	1.388	1.649	1.184	0.76	0.666	0.972
	P20023	Complement receptor type 2 OS=Homo sapiens OX=9606 GN=CR2 PE=1 SV=2	1.254	Up	0.021624	CR2	112.91	1.068	1.264	1.051	0.895	0.878	0.925
	Q08495	Dematin OS=Homo sapiens OX=9606 GN=DMTN PE=1 SV=3	0.603	Down	0.024024	DMTN	45.514	0.699	0.785		1.298	1.163
	Q8IZ41	Ras and EF-hand domain-containing protein OS=Homo sapiens OX=9606 GN=RASEF PE=1 SV=1	1.202	Up	0.033583	RASEF	82.878	0.992	1.148	1.071	0.929	0.822	0.921
	Q15942	Zyxin OS=Homo sapiens OX=9606 GN=ZYX PE=1 SV=1	0.495	Down	0.000122584	ZYX	61.277	0.69	0.666	0.591	1.294	1.338	1.3
[M] Cell wall/membrane/envelope biogenesis	Q9UBQ6	Exostosin-like 2 OS=Homo sapiens OX=9606 GN=EXTL2 PE=1 SV=1	0.83	Down	0.022105	EXTL2	37.465	0.856	0.869	0.966	1.156	1.031	1.057
	P05090	Apolipoprotein D OS=Homo sapiens OX=9606 GN=APOD PE=1 SV=1	0.772	Down	0.0166443	APOD	21.275	0.771	0.942	0.887	1.178	1.066	1.124
[Z] Cytoskeleton	P59998	Actin-related protein 2/3 complex subunit 4 OS=Homo sapiens OX=9606 GN=ARPC4 PE=1 SV=3	0.505	Down	0.003538	ARPC4	19.667	0.66	0.694		1.384	1.298
	O43707	Alpha-actinin-4 OS=Homo sapiens OX=9606 GN=ACTN4 PE=1 SV=2	0.526	Down	0.022379	ACTN4	104.85	0.627		0.708	1.367		1.173
	Q01518	Adenylyl cyclase-associated protein 1 OS=Homo sapiens OX=9606 GN=CAP1 PE=1 SV=5	0.552	Down	0.0057167	CAP1	51.901	0.742	0.55	0.782	1.222	1.31	1.222
	P67936	Tropomyosin alpha-4 chain OS=Homo sapiens OX=9606 GN=TPM4 PE=1 SV=3	0.273	Down	1.2557e-06	TPM4	28.521	0.416	0.411	0.401	1.587	1.484	1.426
	O00151	PDZ and LIM domain protein 1 OS=Homo sapiens OX=9606 GN=PDLIM1 PE=1 SV=4	0.426	Down	0.00173557	PDLIM1	36.071	0.676	0.479	0.66	1.331	1.491	1.443
	P68133	Actin, alpha skeletal muscle OS=Homo sapiens OX=9606 GN=ACTA1 PE=1 SV=1	0.391	Down	0.000175726	ACTA1	42.051	0.579	0.526	0.542	1.554	1.406	1.25
	P37802	Transgelin-2 OS=Homo sapiens OX=9606 GN=TAGLN2 PE=1 SV=3	0.397	Down	0.00024259	TAGLN2	22.391	0.638	0.522	0.51	1.353	1.386	1.467
	P23528	Cofilin-1 OS=Homo sapiens OX=9606 GN=CFL1 PE=1 SV=3	0.396	Down	1.96899e-05	CFL1	18.502	0.508	0.57	0.555	1.4	1.402	1.325
	P12814	Alpha-actinin-1 OS=Homo sapiens OX=9606 GN=ACTN1 PE=1 SV=2	0.364	Down	3.9426e-05	ACTN1	103.06	0.552	0.547	0.478	1.507	1.426	1.403
	P06753	Tropomyosin alpha-3 chain OS=Homo sapiens OX=9606 GN=TPM3 PE=1 SV=2	0.348	Down	0.008697	TPM3	32.95		0.436	0.532		1.397	1.386
	Q9ULV4	Coronin-1C OS=Homo sapiens OX=9606 GN=CORO1C PE=1 SV=1	0.495	Down	0.0031379	CORO1C	53.248		0.624	0.675		1.306	1.316
	Q14247	Src substrate cortactin OS=Homo sapiens OX=9606 GN=CTTN PE=1 SV=2	0.327	Down	0.00166476	CTTN	61.585	0.497	0.488		1.575	1.44
	P61158	Actin-related protein 3 OS=Homo sapiens OX=9606 GN=ACTR3 PE=1 SV=3	0.396	Down	2.1472e-05	ACTR3	47.371	0.555	0.595	0.533	1.489	1.377	1.381
	P63261	Actin, cytoplasmic 2 OS=Homo sapiens OX=9606 GN=ACTG1 PE=1 SV=1	0.549	Down	0.00156265	ACTG1	41.792	0.788	0.653	0.631	1.333	1.267	1.171
	P31146	Coronin-1A OS=Homo sapiens OX=9606 GN=CORO1A PE=1 SV=4	0.47	Down	0.00030469	CORO1A	51.026	0.614	0.626	0.569	1.141	1.327	1.377
	Q9HBI1	Beta-parvin OS=Homo sapiens OX=9606 GN=PARVB PE=1 SV=1	0.528	Down	0.00126025	PARVB	41.714	0.597	0.737	0.694	1.392	1.273	1.178
	P07737	Profilin-1 OS=Homo sapiens OX=9606 GN=PFN1 PE=1 SV=2	0.343	Down	0.0091617	PFN1	15.054		0.545	0.443		1.434	1.449
	Q9Y490	Talin-1 OS=Homo sapiens OX=9606 GN=TLN1 PE=1 SV=3	0.453	Down	3.5156e-05	TLN1	269.76	0.559	0.62	0.605	1.268	1.363	1.304
	Q16643	Drebrin OS=Homo sapiens OX=9606 GN=DBN1 PE=1 SV=4	0.602	Down	0.026385	DBN1	71.428		0.701	0.805		1.31	1.19
	Q14019	Coactosin-like protein OS=Homo sapiens OX=9606 GN=COTL1 PE=1 SV=3	0.452	Down	0.0095765	COTL1	15.945	0.574		0.551	1.338		1.151
	O75083	WD repeat-containing protein 1 OS=Homo sapiens OX=9606 GN=WDR1 PE=1 SV=4	0.467	Down	0.000118418	WDR1	66.193	0.641	0.589	0.649	1.42	1.365	1.238
	Q13642	Four and a half LIM domains protein 1 OS=Homo sapiens OX=9606 GN=FHL1 PE=1 SV=4	0.551	Down	0.0025793	FHL1	36.263	0.753	0.582	0.721	1.159	1.335	1.235
	P21333	Filamin-A OS=Homo sapiens OX=9606 GN=FLNA PE=1 SV=4	0.455	Down	0.00199619	FLNA	280.74	0.533	0.723	0.539	1.23	1.272	1.439
	P35579	Myosin-9 OS=Homo sapiens OX=9606 GN=MYH9 PE=1 SV=4	0.553	Down	0.00027936	MYH9	226.53	0.675	0.626	0.639	1.158	1.087	1.265
	O15144	Actin-related protein 2/3 complex subunit 2 OS=Homo sapiens OX=9606 GN=ARPC2 PE=1 SV=1	0.632	Down	0.041318	ARPC2	34.333	0.818		0.674	1.17		1.19
	Q14847	LIM and SH3 domain protein 1 OS=Homo sapiens OX=9606 GN=LASP1 PE=1 SV=2	0.446	Down	0.0020354	LASP1	29.717		0.631	0.59		1.35	1.389
	Q08495	Dematin OS=Homo sapiens OX=9606 GN=DMTN PE=1 SV=3	0.603	Down	0.024024	DMTN	45.514	0.699	0.785		1.298	1.163
	P47756	F-actin-capping protein subunit beta OS=Homo sapiens OX=9606 GN=CAPZB PE=1 SV=4	0.466	Down	0.0162372	CAPZB	31.35	0.522		0.581	1.282		1.087
[W] Extracellular structures	P02751	Fibronectin OS=Homo sapiens OX=9606 GN=FN1 PE=1 SV=5	1.203	Up	0.0050845	FN1	272.32	1.001	1.03	1.074	0.869	0.894	0.818
	P14780	Matrix metalloproteinase-9 OS=Homo sapiens OX=9606 GN=MMP9 PE=1 SV=3	0.824	Down	0.037497	MMP9	78.457	0.923	0.948	0.799	1.013	1.145	1.084
	P18206	Vinculin OS=Homo sapiens OX=9606 GN=VCL PE=1 SV=4	0.461	Down	0.0010004	VCL	123.8	0.629	0.623	0.631	1.428	1.321	1.337
	Q9UBQ6	Exostosin-like 2 OS=Homo sapiens OX=9606 GN=EXTL2 PE=1 SV=1	0.83	Down	0.022105	EXTL2	37.465	0.856	0.869	0.966	1.156	1.031	1.057
	P05106	Integrin beta-3 OS=Homo sapiens OX=9606 GN=ITGB3 PE=1 SV=2	0.501	Down	0.0126801	ITGB3	87.057	0.483	0.799	0.709	1.5	1.26	1.216
	Q14118	Dystroglycan OS=Homo sapiens OX=9606 GN=DAG1 PE=1 SV=2	0.727	Down	0.027699	DAG1	97.44	0.758	0.954	0.836	1.326	1.115	1.065
	P09486	SPARC OS=Homo sapiens OX=9606 GN=SPARC PE=1 SV=1	0.714	Down	0.0096621	SPARC	34.632	0.872	0.865	0.715	1.07	1.193	1.169
	P04275	von Willebrand factor OS=Homo sapiens OX=9606 GN=VWF PE=1 SV=4	1.547	Up	0.0118984	VWF	309.26	1.033	1.255	1.416	0.833	0.816	0.745
[U] Intracellular trafficking, secretion, and vesicular transport	Q9UBW5	Bridging integrator 2 OS=Homo sapiens OX=9606 GN=BIN2 PE=1 SV=3	0.421	Down	0.0020629	BIN2	61.874	0.509	0.657	0.511	1.543	1.294	1.142
	Q9NRW1	Ras-related protein Rab-6B OS=Homo sapiens OX=9606 GN=RAB6B PE=1 SV=1	0.653	Down	0.0178767	RAB6B	23.461		0.772	0.74		1.22	1.096
	Q8IZ41	Ras and EF-hand domain-containing protein OS=Homo sapiens OX=9606 GN=RASEF PE=1 SV=1	1.202	Up	0.033583	RASEF	82.878	0.992	1.148	1.071	0.929	0.822	0.921
[O] Posttranslational modification, protein turnover, chaperones	P17066	Heat shock 70 kDa protein 6 OS=Homo sapiens OX=9606 GN=HSPA6 PE=1 SV=2	0.812	Down	0.0046637	HSPA6	71.027		0.882	0.901		1.109	1.088
	P30101	Protein disulfide-isomerase A3 OS=Homo sapiens OX=9606 GN=PDIA3 PE=1 SV=4	0.526	Down	5.7692e-07	PDIA3	56.782	0.67	0.696	0.67	1.303	1.284	1.287
	P10599	Thioredoxin OS=Homo sapiens OX=9606 GN=TXN PE=1 SV=3	0.606	Down	0.0020975	TXN	11.737	0.804	0.803	0.662	1.218	1.203	1.323
	P11142	Heat shock cognate 71 kDa protein OS=Homo sapiens OX=9606 GN=HSPA8 PE=1 SV=1	0.525	Down	0.00100258	HSPA8	70.897	0.748	0.591	0.666	1.237	1.356	1.225
	P62258	14-3-3 protein epsilon OS=Homo sapiens OX=9606 GN=YWHAE PE=1 SV=1	0.491	Down	0.00065933	YWHAE	29.174	0.582	0.614	0.667	1.422	1.223	1.153
	P14780	Matrix metalloproteinase-9 OS=Homo sapiens OX=9606 GN=MMP9 PE=1 SV=3	0.824	Down	0.037497	MMP9	78.457	0.923	0.948	0.799	1.013	1.145	1.084
	Q12884	Prolyl endopeptidase FAP OS=Homo sapiens OX=9606 GN=FAP PE=1 SV=5	0.808	Down	0.0127249	FAP	87.711	1.009	0.892	0.894	1.113	1.221	1.127
	P19021	Peptidyl-glycine alpha-amidating monooxygenase OS=Homo sapiens OX=9606 GN=PAM PE=1 SV=2	0.773	Down	0.039661	PAM	108.33	0.846	0.908		1.179	1.09
	Q06830	Peroxiredoxin-1 OS=Homo sapiens OX=9606 GN=PRDX1 PE=1 SV=1	0.619	Down	0.003862	PRDX1	22.11		0.747	0.705		1.164	1.182
	P31946	14-3-3 protein beta/alpha OS=Homo sapiens OX=9606 GN=YWHAB PE=1 SV=3	0.498	Down	0.02392	YWHAB	28.082		0.688	0.578		1.185	1.355
	P61981	14-3-3 protein gamma OS=Homo sapiens OX=9606 GN=YWHAG PE=1 SV=2	0.427	Down	0.0186026	YWHAG	28.302	0.695	0.593	0.461	1.36	1.36	1.373
	P11021	Endoplasmic reticulum chaperone BiP OS=Homo sapiens OX=9606 GN=HSPA5 PE=1 SV=2	0.823	Down	0.00026116	HSPA5	72.332	0.913	0.915	0.888	1.122	1.074	1.105
	P07237	Protein disulfide-isomerase OS=Homo sapiens OX=9606 GN=P4HB PE=1 SV=3	0.75	Down	0.00092487	P4HB	57.116	0.872	0.866	0.806	1.17	1.088	1.134
	P55072	Transitional endoplasmic reticulum ATPase OS=Homo sapiens OX=9606 GN=VCP PE=1 SV=4	0.807	Down	0.0033597	VCP	89.321	0.862	0.849		1.071	1.05
	P62942	Peptidyl-prolyl cis-trans isomerase FKBP1A OS=Homo sapiens OX=9606 GN=FKBP1A PE=1 SV=2	0.525	Down	0.00155672	FKBP1A	11.951	0.655	0.601	0.784	1.26	1.381	1.247
	P04792	Heat shock protein beta-1 OS=Homo sapiens OX=9606 GN=HSPB1 PE=1 SV=2	0.624	Down	0.036744	HSPB1	22.782	0.715		0.755	1.178		1.176
	P09211	Glutathione S-transferase P OS=Homo sapiens OX=9606 GN=GSTP1 PE=1 SV=2	0.544	Down	0.000159701	GSTP1	23.356	0.66	0.751	0.659	1.276	1.282	1.246
	P63104	14-3-3 protein zeta/delta OS=Homo sapiens OX=9606 GN=YWHAZ PE=1 SV=1	0.353	Down	0.0054374	YWHAZ	27.745	0.576	0.509	0.442	1.471	1.41	1.443
	P07339	Cathepsin D OS=Homo sapiens OX=9606 GN=CTSD PE=1 SV=1	1.237	Up	0.035101	CTSD	44.552	1.242	1.223	1.092	0.955	0.963	0.957
	P62937	Peptidyl-prolyl cis-trans isomerase A OS=Homo sapiens OX=9606 GN=PPIA PE=1 SV=2	0.426	Down	5.8334e-05	PPIA	18.012	0.627	0.559	0.602	1.429	1.462	1.309
	P31947	14-3-3 protein sigma OS=Homo sapiens OX=9606 GN=SFN PE=1 SV=1	0.529	Down	0.00088081	SFN	27.774	0.642	0.747	0.607	1.35	1.197	1.229
	P78417	Glutathione S-transferase omega-1 OS=Homo sapiens OX=9606 GN=GSTO1 PE=1 SV=2	0.66	Down	1.51465e-05	GSTO1	27.566	0.798	0.788	0.767	1.188	1.168	1.207
	P23284	Peptidyl-prolyl cis-trans isomerase B OS=Homo sapiens OX=9606 GN=PPIB PE=1 SV=2	0.486	Down	0.0028186	PPIB	23.742	0.597	0.599	0.671	1.28	1.282	1.277
	P27797	Calreticulin OS=Homo sapiens OX=9606 GN=CALR PE=1 SV=1	0.564	Down	0.000176683	CALR	48.141	0.688	0.755	0.669	1.286	1.197	1.265
	P50395	Rab GDP dissociation inhibitor beta OS=Homo sapiens OX=9606 GN=GDI2 PE=1 SV=2	0.681	Down	0.00075909	GDI2	50.663	0.802	0.767	0.858	1.23	1.204	1.129
[C] Energy production and conversion	P40925	Malate dehydrogenase, cytoplasmic OS=Homo sapiens OX=9606 GN=MDH1 PE=1 SV=4	0.537	Down	0.0035389	MDH1	36.426	0.76	0.577	0.668	1.175	1.404	1.153
	P07195	L-lactate dehydrogenase B chain OS=Homo sapiens OX=9606 GN=LDHB PE=1 SV=2	0.734	Down	0.00064291	LDHB	36.638	0.804	0.869	0.851	1.146	1.103	1.191
	P00338	L-lactate dehydrogenase A chain OS=Homo sapiens OX=9606 GN=LDHA PE=1 SV=2	0.707	Down	0.00030445	LDHA	36.688	0.782	0.844	0.844	1.164	1.195	1.133
	P06732	Creatine kinase M-type OS=Homo sapiens OX=9606 GN=CKM PE=1 SV=2	0.744	Down	0.037764	CKM	43.101	0.695	0.771	0.966	1.043	1.102	1.124
[G] Carbohydrate transport and metabolism	P14618	Pyruvate kinase PKM OS=Homo sapiens OX=9606 GN=PKM PE=1 SV=4	0.609	Down	1.1517e-07	PKM	57.936	0.756	0.747	0.747	1.241	1.236	1.218
	P04075	Fructose-bisphosphate aldolase A OS=Homo sapiens OX=9606 GN=ALDOA PE=1 SV=2	0.571	Down	4.4575e-05	ALDOA	39.42	0.692	0.737	0.678	1.253	1.246	1.189
	P60174	Triosephosphate isomerase OS=Homo sapiens OX=9606 GN=TPI1 PE=1 SV=3	0.551	Down	0.000175896	TPI1	30.791	0.718	0.643	0.718	1.288	1.286	1.197
	P37837	Transaldolase OS=Homo sapiens OX=9606 GN=TALDO1 PE=1 SV=2	0.805	Down	0.00111739	TALDO1	37.54	0.899	0.879	0.921	1.158	1.123	1.073
	P06744	Glucose-6-phosphate isomerase OS=Homo sapiens OX=9606 GN=GPI PE=1 SV=4	0.612	Down	0.0135393	GPI	63.146	0.824		0.737	1.296		1.256
	P00558	Phosphoglycerate kinase 1 OS=Homo sapiens OX=9606 GN=PGK1 PE=1 SV=3	0.548	Down	0.00192282	PGK1	44.614	0.814	0.672	0.674	1.262	1.458	1.224
	Q9UBQ6	Exostosin-like 2 OS=Homo sapiens OX=9606 GN=EXTL2 PE=1 SV=1	0.83	Down	0.022105	EXTL2	37.465	0.856	0.869	0.966	1.156	1.031	1.057
	P06733	Alpha-enolase OS=Homo sapiens OX=9606 GN=ENO1 PE=1 SV=2	0.357	Down	9.5983e-05	ENO1	47.168	0.563	0.565	0.466	1.519	1.45	1.492
	P04406	Glyceraldehyde-3-phosphate dehydrogenase OS=Homo sapiens OX=9606 GN=GAPDH PE=1 SV=3	0.698	Down	0.0071216	GAPDH	36.053	0.918	0.722	0.846	1.162	1.216	1.182
[E] Amino acid transport and metabolism	P08709	Coagulation factor VII OS=Homo sapiens OX=9606 GN=F7 PE=1 SV=1	0.822	Down	0.0155432	F7	51.593	0.882	0.877	0.994	1.176	1.099	1.076
	O95497	Pantetheinase OS=Homo sapiens OX=9606 GN=VNN1 PE=1 SV=2	1.386	Up	0.00065606	VNN1	57.011	1.216	1.342	1.309	0.941	0.9	0.949
[F] Nucleotide transport and metabolism	Q9NZK5	Adenosine deaminase 2 OS=Homo sapiens OX=9606 GN=ADA2 PE=1 SV=2	1.225	Up	0.0020603	ADA2	58.933	1.182	1.105	1.168	0.944	0.97	0.907
	P00491	Purine nucleoside phosphorylase OS=Homo sapiens OX=9606 GN=PNP PE=1 SV=2	0.522	Down	0.044118	PNP	32.118		0.747	0.633		1.173	1.473
[H] Coenzyme transport and metabolism	P49746	Thrombospondin-3 OS=Homo sapiens OX=9606 GN=THBS3 PE=1 SV=1	0.642	Down	0.038443	THBS3	104.2		0.858	0.76		1.178	1.344
[P] Inorganic ion transport and metabolism	Q9BY67	Cell adhesion molecule 1 OS=Homo sapiens OX=9606 GN=CADM1 PE=1 SV=2	0.766	Down	0.0193435	CADM1	48.509	0.922	0.919	0.916	1.247	1.112	1.241
	P00441	Superoxide dismutase [Cu-Zn] OS=Homo sapiens OX=9606 GN=SOD1 PE=1 SV=2	0.675	Down	0.00023553	SOD1	15.936	0.794	0.775	0.857	1.21	1.203	1.179
	P54289	Voltage-dependent calcium channel subunit alpha-2/delta-1 OS=Homo sapiens OX=9606 GN=CACNA2D1 PE=1 SV=3	1.337	Up	0.017415	CACNA2D1	124.57	1.282	1.25	1.171	0.811	1.035	0.923
	O00299	Chloride intracellular channel protein 1 OS=Homo sapiens OX=9606 GN=CLIC1 PE=1 SV=4	0.358	Down	0.032382	CLIC1	26.922		0.451	0.634		1.65	1.384
[R] General function prediction only	P02675	Fibrinogen beta chain OS=Homo sapiens OX=9606 GN=FGB PE=1 SV=2	1.357	Up	0.039178	FGB	55.928	0.999	1.187	1.093	0.902	0.67	0.844
	Q96S96	Phosphatidylethanolamine-binding protein 4 OS=Homo sapiens OX=9606 GN=PEBP4 PE=1 SV=3	0.762	Down	0.0043821	PEBP4	25.733	0.89	0.786	0.825	1.053	1.069	1.159
	Q9BY67	Cell adhesion molecule 1 OS=Homo sapiens OX=9606 GN=CADM1 PE=1 SV=2	0.766	Down	0.0193435	CADM1	48.509	0.922	0.919	0.916	1.247	1.112	1.241
	Q99497	Protein/nucleic acid deglycase DJ-1 OS=Homo sapiens OX=9606 GN=PARK7 PE=1 SV=2	0.566	Down	0.000175907	PARK7	19.891	0.675	0.754	0.696	1.297	1.189	1.268
	P00918	Carbonic anhydrase 2 OS=Homo sapiens OX=9606 GN=CA2 PE=1 SV=2	0.791	Down	0.032803	CA2	29.246	0.968	0.844	0.811	0.998	1.149	1.168
	P55145	Mesencephalic astrocyte-derived neurotrophic factor OS=Homo sapiens OX=9606 GN=MANF PE=1 SV=3	0.455	Down	0.0136791	MANF	20.7		0.558	0.591		1.152	1.374
	P61224	Ras-related protein Rap-1b OS=Homo sapiens OX=9606 GN=RAP1B PE=1 SV=1	0.449	Down	0.00039544	RAP1B	20.825	0.592	0.638	0.622	1.572	1.281	1.274
	P05067	Amyloid-beta precursor protein OS=Homo sapiens OX=9606 GN=APP PE=1 SV=3	0.693	Down	0.032602	APP	86.942	0.792		0.877	1.258		1.15
	Q13642	Four and a half LIM domains protein 1 OS=Homo sapiens OX=9606 GN=FHL1 PE=1 SV=4	0.551	Down	0.0025793	FHL1	36.263	0.753	0.582	0.721	1.159	1.335	1.235
	P30086	Phosphatidylethanolamine-binding protein 1 OS=Homo sapiens OX=9606 GN=PEBP1 PE=1 SV=3	0.712	Down	0.0119588	PEBP1	21.057	0.883	0.731	0.762	1.114	1.214	1.011
	P02679	Fibrinogen gamma chain OS=Homo sapiens OX=9606 GN=FGG PE=1 SV=3	1.412	Up	0.046678	FGG	51.511	1.008	1.217	1.121	0.892	0.625	0.853
	Q8WTR7	Zinc finger protein 473 OS=Homo sapiens OX=9606 GN=ZNF473 PE=1 SV=1	0.759	Down	0.015261	ZNF473	100.18	0.906	0.821	0.82	1.041	1.252	1.062
	P26038	Moesin OS=Homo sapiens OX=9606 GN=MSN PE=1 SV=3	0.606	Down	0.00044065	MSN	67.819	0.71	0.794	0.758	1.331	1.2	1.203
[S] Function unknown	Q9H299	SH3 domain-binding glutamic acid-rich-like protein 3 OS=Homo sapiens OX=9606 GN=SH3BGRL3 PE=1 SV=1	0.384	Down	0.000102159	SH3BGRL3	10.438	0.526	0.533	0.574	1.263	1.484	1.501
