# Supplementary material for: Proteomics profiles of blood glucose-related proteins involved in a Chinese longevity cohort
Source: Clin Proteomics. 2022 Dec 3;19:45. doi: 10.1186/s12014-022-09382-w (PMC9719669; doi:10.1186/s12014-022-09382-w)
Supplement: Supplementary file 7 — Additional file 7: Table S6. GO enrichment of DEPs. [file 12014_2022_9382_MOESM7_ESM.xlsx]

## Sheet: all
GO Terms Level 1	GO Terms Description	GO Terms Level	GO Terms ID	Mapping	Background	All Mapping	All Background	Fold Enrichment	Fisher' exact test P value	-log10(p value)	Related Protein
Cellular Component	cell-substrate junction	3	GO:0030055	40	88	153	933	2.77	9.44322e-12	11.02	P67936 P14209 P18206 P11142 P30101 P63104 Q14247 P62937 Q14118 P61981 Q12884 P23528 P35579 Q15942 P04792 Q15404 Q13642 P07237 P11021 P61158 Q01518 O43707 O00151 P50552 Q9HBI1 O15144 P63261 P62258 Q9Y490 P07737 P12814 P21333 Q9ULV4 P50395 P31946 P23284 Q14847 P05106 P27797 P26038
	focal adhesion	6	GO:0005925	40	88	153	933	2.77	9.44322e-12	11.02	P67936 P14209 P18206 P11142 P30101 P63104 Q14247 P62937 Q14118 P61981 Q12884 P23528 P35579 Q15942 P04792 Q15404 Q13642 P07237 P11021 P61158 Q01518 O43707 O00151 P50552 Q9HBI1 O15144 P63261 P62258 Q9Y490 P07737 P12814 P21333 Q9ULV4 P50395 P31946 P23284 Q14847 P05106 P27797 P26038
	cell-substrate adherens junction	5	GO:0005924	40	88	153	933	2.77	9.44322e-12	11.02	P67936 P14209 P18206 P11142 P30101 P63104 Q14247 P62937 Q14118 P61981 Q12884 P23528 P35579 Q15942 P04792 Q15404 Q13642 P07237 P11021 P61158 Q01518 O43707 O00151 P50552 Q9HBI1 O15144 P63261 P62258 Q9Y490 P07737 P12814 P21333 Q9ULV4 P50395 P31946 P23284 Q14847 P05106 P27797 P26038
	adherens junction	4	GO:0005912	42	99	153	933	2.59	4.25834e-11	10.37	P67936 P14209 P18206 P11142 P30101 P63104 Q14247 P62937 Q14118 P61981 Q12884 P23528 P35579 Q15942 P04792 Q9BY67 Q15404 Q13642 P07237 P11021 P61158 Q01518 O43707 O00151 P50552 Q9HBI1 O15144 P63261 P62258 Q9Y490 P07737 P12814 P21333 Q9ULV4 P50395 P31946 P23284 Q99497 Q14847 P05106 P27797 P26038
	actin cytoskeleton	9	GO:0015629	27	49	153	933	3.36	1.63195e-10	9.79	P67936 P61158 P04075 P06753 Q08495 Q01518 P18206 Q16643 O43707 P50552 P47756 O15144 P63261 Q86UX7 Q14247 P21333 P12814 Q9ULV4 P68133 Q9UBW5 P35579 P23528 Q15942 Q14847 O75083 P31146 P59998
	anchoring junction	3	GO:0070161	42	103	153	933	2.49	2.079e-10	9.68	P67936 P14209 P18206 P11142 P30101 P63104 Q14247 P62937 Q14118 P61981 Q12884 P23528 P35579 Q15942 P04792 Q9BY67 Q15404 Q13642 P07237 P11021 P61158 Q01518 O43707 O00151 P50552 Q9HBI1 O15144 P63261 P62258 Q9Y490 P07737 P12814 P21333 Q9ULV4 P50395 P31946 P23284 Q99497 Q14847 P05106 P27797 P26038
	cytosol	8	GO:0005829	73	256	153	933	1.74	3.1392e-09	8.5	P09211 P00918 P18206 P17066 P61224 P00558 P62937 Q14118 P61981 P68133 P35579 Q9NRW1 Q15404 P31146 P14618 P06753 P55072 O95810 P10599 P50552 Q9HBI1 O15144 P52566 P07195 P07737 P12814 Q06830 P02647 Q99497 P27797 P55145 P05067 P59998 P67936 P04075 Q08495 P60174 P31947 P04406 P62942 P11362 P47756 P11142 P63104 Q14247 P37802 P02652 Q15942 P04792 P78417 P05090 P06733 O75083 Q13642 P62987 P00338 P61158 …
	cell junction	2	GO:0030054	50	146	153	933	2.09	4.29945e-09	8.37	P67936 P14209 P18206 P54764 P61224 P11142 P30101 P63104 Q14247 P62937 Q14118 P61981 Q12884 P23528 P35579 Q15942 P04792 Q9BY67 Q15404 O75083 Q13642 P31146 P07237 P11021 P61158 Q01518 Q16643 O43707 O00151 P50552 Q9HBI1 O15144 P63261 P62258 Q9Y490 Q86UX7 P07737 P12814 P21333 Q9ULV4 Q9UBW5 P50395 P31946 P23284 Q14847 P05106 Q99497 P27797 P26038 P05067
Molecular Function	actin binding	5	GO:0003779	29	49	150	935	3.69	1.33512e-12	11.87	P67936 P61158 P04075 P06753 Q08495 Q01518 Q9H6X2 P18206 Q16643 O43707 P50552 Q9HBI1 P47756 O15144 Q9Y490 P07737 Q14118 P21333 P12814 Q14019 Q9ULV4 P35579 P23528 P26447 Q14847 O75083 P31146 P26038 P59998
	cadherin binding	5	GO:0045296	25	42	150	935	3.71	5.07192e-11	10.29	P00338 P04075 O00299 P31947 P18206 Q16643 O00151 P50552 P11142 P47756 P62258 Q9Y490 P63104 Q14247 P07737 P21333 P37802 P35579 Q06830 P31946 Q14847 Q99497 P06733 P14618 P11021
	cell adhesion molecule binding	4	GO:0050839	37	87	150	935	2.65	3.9038e-10	9.41	P04075 P31947 P18206 P11142 P47756 P63104 Q14247 P37802 Q12884 P35579 Q9BY67 P06733 P07237 P14618 P11021 P00338 O00299 Q16643 O43707 O00151 P02679 P50552 P62258 Q9Y490 Q86UX7 P07737 P12814 P21333 Q06830 P31946 P04275 Q14847 P05106 Q99497 P02751 P27797 P26038
	actin filament binding	6	GO:0051015	15	21	150	935	4.45	1.45342e-08	7.84	P67936 P21333 P12814 Q9ULV4 P06753 P23528 P35579 Q9H6X2 P18206 O43707 Q14847 O75083 P47756 P31146 Q9Y490
	cytoskeletal protein binding	4	GO:0008092	32	77	150	935	2.59	1.62407e-08	7.79	P67936 P04075 Q08495 P04406 Q9H6X2 P18206 P47756 Q14118 P68133 P35579 P23528 Q9NRW1 P26447 O75083 P31146 P61158 P06753 Q01518 Q16643 O43707 P50552 Q9HBI1 O15144 Q9Y490 P07737 P12814 P21333 Q9ULV4 Q14019 Q14847 P26038 P59998
	enzyme binding	4	GO:0019899	47	144	150	935	2.03	4.24078e-08	7.37	P09211 P60174 P31947 P18206 P17066 P01137 P11142 P63104 P05154 P61981 Q12884 P23528 P04792 P06733 P07237 P11021 P00338 O95810 P55072 Q01518 P00441 P63261 P62258 P19021 P52566 P06744 P07737 P07195 P21333 Q14019 P08567 Q9ULV4 P50395 P35916 P31946 P23284 P04275 Q9NPH3 P02751 Q99497 P05106 P02647 P27797 P26038 P05067 P59998 P30086
	RNA binding	5	GO:0003723	31	80	150	935	2.42	2.07738e-07	6.68	P04075 P55072 P10599 O43707 P11142 P30101 P62258 P63104 P62937 P07737 P21333 P12814 P61981 P04003 P35579 P50395 Q06830 Q15942 P23284 P04792 P26447 Q5JSZ5 Q99497 P06733 P27797 P31146 P55145 P26038 P07237 P30086 P14618
	organic cyclic compound binding	3	GO:0097159	60	223	150	935	1.68	1.01845e-06	5.99	P02656 P04075 P04406 P62942 P54764 P11362 Q8IZ41 P17066 P61224 P11142 P30101 P00558 P63104 P62937 P61981 Q8WTR7 P68133 P02652 P04278 P35579 Q15942 Q9NRW1 P04792 P26447 Q5JSZ5 P05090 P06733 P31146 P07237 P14618 P11021 P00338 P61158 P40925 P55072 P10599 Q13790 O43707 P62258 P63261 P07195 P07737 P21333 P12814 O96006 P04003 P00491 Q06830 P50395 P35916 P23284 P20023 P02647 Q99497 P27797 P06732 P55145 …
Biological Process	actin cytoskeleton organization	6	GO:0030036	29	47	147	902	3.79	4.16032e-13	12.38	P67936 P61158 P04075 P06753 Q08495 Q01518 Q9H6X2 Q16643 O43707 P50552 Q9HBI1 P47756 O15144 P63261 Q9Y490 Q14247 P07737 P21333 P12814 Q9ULV4 P68133 P08567 P35579 P23528 Q15942 O75083 P27797 P31146 P59998
	actin filament organization	7	GO:0007015	19	29	147	902	4.02	1.74314e-09	8.76	P67936 P61158 P04075 P06753 Q08495 Q01518 Q16643 O43707 P50552 O15144 Q14247 P12814 P21333 P68133 P23528 Q15942 O75083 P31146 P59998
	regulation of supramolecular fiber organization	6	GO:1902903	16	29	147	902	3.39	1.16776e-06	5.93	P61158 P08567 P23528 Q08495 Q9H299 P50552 P02647 Q99497 P11142 O75083 P47756 O15144 P31146 P59998 Q14247 P07737
	regulation of transmembrane transport	6	GO:0034762	15	27	147	902	3.41	2.32751e-06	5.63	P21333 P14780 O00299 P23528 P00918 P62942 O43707 P54289 P78417 Q99497 P01137 O75083 Q13642 P31146 P62258
	platelet activation	7	GO:0030168	17	35	147	902	2.98	5.46854e-06	5.26	O00299 P18206 P02679 Q9HCN6 P02675 P63261 Q9Y490 P63104 Q86UX7 P21333 P08567 P35579 P04275 P04792 P05106 P02776 Q86YW5
	positive regulation of organelle organization	7	GO:0010638	18	40	147	902	2.76	1.10888e-05	4.96	P61158 P31947 P50552 P01137 O15144 P62258 P63104 Q14247 P07737 P14780 P08567 P61981 P31946 Q99497 P02647 O75083 P26038 P59998
	regulation of organelle organization	6	GO:0033043	26	71	147	902	2.25	1.12731e-05	4.95	P61158 Q08495 P31947 Q9H299 P50552 P01137 P47756 O15144 P62258 P19021 P52566 P63104 Q14247 P07737 P14780 P08567 P61981 P23528 P31946 Q99497 P02647 O75083 P27797 P31146 P26038 P59998
	regulation of protein complex assembly	6	GO:0043254	16	34	147	902	2.89	1.7839e-05	4.75	P61158 P55072 Q08495 P50552 P01137 P11142 P47756 O15144 Q14247 P07737 P08567 P23528 Q99497 P31146 P26038 P59998
	regulation of nucleocytoplasmic transport	7	GO:0046822	9	13	147	902	4.25	2.58433e-05	4.59	P21333 P10599 Q06830 P31947 P05090 Q99497 P01137 Q9BXJ4 P62258
	regulation of ion transmembrane transport	7	GO:0034765	13	25	147	902	3.19	3.07251e-05	4.51	P21333 P14780 O00299 P23528 P62942 O43707 P54289 P78417 P01137 O75083 Q13642 P31146 P62258
	oxidoreduction coenzyme metabolic process	6	GO:0006733	13	25	147	902	3.19	3.07251e-05	4.51	P00338 P04075 P40925 P55072 P60174 P00491 P04406 P06733 P37837 P00558 P14618 P06744 P07195
	regulation of cell morphogenesis	6	GO:0022604	22	58	147	902	2.33	3.12759e-05	4.5	P04075 Q08495 O43707 P02679 P54764 Q9HBI1 P02675 P47756 O15144 Q14247 Q14118 P21333 Q9ULV4 P35579 P23528 P02647 P02751 O75083 P27797 P31146 P09486 P26038
	regulation of cytoskeleton organization	7	GO:0051493	17	39	147	902	2.67	3.36358e-05	4.47	P61158 Q08495 Q9H299 P50552 P01137 P47756 O15144 P19021 P52566 Q14247 P07737 P08567 P23528 P02647 O75083 P31146 P59998
	homotypic cell-cell adhesion	6	GO:0034109	12	22	147	902	3.35	3.40829e-05	4.47	P21333 O00299 P08567 P35579 P18206 P04792 P02679 P05106 P02675 P63261 Q9Y490 Q86UX7

## Sheet: all GO2Protein
GO Terms Level 1	GO Terms ID	GO Terms Level	GO Terms Description	Fisher's exact test P value	Protein accession	Protein description	Ratio	Regulated Type	P value	Gene name	MW [kDa]	A.A3	A.A2	A.A1	B.B3	B.B2	B.B1
Cellular Component	GO:0030425	6	dendrite	0.0723945	P21333	Filamin-A OS=Homo sapiens OX=9606 GN=FLNA PE=1 SV=4	0.455	Down	0.00199619	FLNA	280.74	0.533	0.723	0.539	1.23	1.272	1.439
Cellular Component	GO:0030425	6	dendrite	0.0723945	P54764	Ephrin type-A receptor 4 OS=Homo sapiens OX=9606 GN=EPHA4 PE=1 SV=1	0.812	Down	0.025377	EPHA4	109.86	0.925	0.964	0.869	1.119	1.039	1.24
Cellular Component	GO:0030425	6	dendrite	0.0723945	P23528	Cofilin-1 OS=Homo sapiens OX=9606 GN=CFL1 PE=1 SV=3	0.396	Down	1.96899e-05	CFL1	18.502	0.508	0.57	0.555	1.4	1.402	1.325
Cellular Component	GO:0030425	6	dendrite	0.0723945	P05090	Apolipoprotein D OS=Homo sapiens OX=9606 GN=APOD PE=1 SV=1	0.772	Down	0.0166443	APOD	21.275	0.771	0.942	0.887	1.178	1.066	1.124
Cellular Component	GO:0030425	6	dendrite	0.0723945	P00441	Superoxide dismutase [Cu-Zn] OS=Homo sapiens OX=9606 GN=SOD1 PE=1 SV=2	0.675	Down	0.00023553	SOD1	15.936	0.794	0.775	0.857	1.21	1.203	1.179
Cellular Component	GO:0030425	6	dendrite	0.0723945	P05067	Amyloid-beta precursor protein OS=Homo sapiens OX=9606 GN=APP PE=1 SV=3	0.693	Down	0.032602	APP	86.942	0.792		0.877	1.258		1.15
Cellular Component	GO:0030425	6	dendrite	0.0723945	Q16643	Drebrin OS=Homo sapiens OX=9606 GN=DBN1 PE=1 SV=4	0.602	Down	0.026385	DBN1	71.428		0.701	0.805		1.31	1.19
Cellular Component	GO:0030425	6	dendrite	0.0723945	Q14247	Src substrate cortactin OS=Homo sapiens OX=9606 GN=CTTN PE=1 SV=2	0.327	Down	0.00166476	CTTN	61.585	0.497	0.488		1.575	1.44
Cellular Component	GO:0019867	3	outer membrane	0.322641	P54764	Ephrin type-A receptor 4 OS=Homo sapiens OX=9606 GN=EPHA4 PE=1 SV=1	0.812	Down	0.025377	EPHA4	109.86	0.925	0.964	0.869	1.119	1.039	1.24
Cellular Component	GO:0019867	3	outer membrane	0.322641	P62987	Ubiquitin-60S ribosomal protein L40 OS=Homo sapiens OX=9606 GN=UBA52 PE=1 SV=2	0.623	Down	0.00136194	UBA52	14.728		0.778	0.788		1.237	1.278
Cellular Component	GO:0099568	8	cytoplasmic region	8.86549e-08	P67936	Tropomyosin alpha-4 chain OS=Homo sapiens OX=9606 GN=TPM4 PE=1 SV=3	0.273	Down	1.2557e-06	TPM4	28.521	0.416	0.411	0.401	1.587	1.484	1.426
Cellular Component	GO:0099568	8	cytoplasmic region	8.86549e-08	Q08495	Dematin OS=Homo sapiens OX=9606 GN=DMTN PE=1 SV=3	0.603	Down	0.024024	DMTN	45.514	0.699	0.785		1.298	1.163
Cellular Component	GO:0099568	8	cytoplasmic region	8.86549e-08	P00441	Superoxide dismutase [Cu-Zn] OS=Homo sapiens OX=9606 GN=SOD1 PE=1 SV=2	0.675	Down	0.00023553	SOD1	15.936	0.794	0.775	0.857	1.21	1.203	1.179
Cellular Component	GO:0099568	8	cytoplasmic region	8.86549e-08	Q01518	Adenylyl cyclase-associated protein 1 OS=Homo sapiens OX=9606 GN=CAP1 PE=1 SV=5	0.552	Down	0.0057167	CAP1	51.901	0.742	0.55	0.782	1.222	1.31	1.222
Cellular Component	GO:0099568	8	cytoplasmic region	8.86549e-08	P18206	Vinculin OS=Homo sapiens OX=9606 GN=VCL PE=1 SV=4	0.461	Down	0.0010004	VCL	123.8	0.629	0.623	0.631	1.428	1.321	1.337
Cellular Component	GO:0099568	8	cytoplasmic region	8.86549e-08	Q16643	Drebrin OS=Homo sapiens OX=9606 GN=DBN1 PE=1 SV=4	0.602	Down	0.026385	DBN1	71.428		0.701	0.805		1.31	1.19
Cellular Component	GO:0099568	8	cytoplasmic region	8.86549e-08	O43707	Alpha-actinin-4 OS=Homo sapiens OX=9606 GN=ACTN4 PE=1 SV=2	0.526	Down	0.022379	ACTN4	104.85	0.627		0.708	1.367		1.173
Cellular Component	GO:0099568	8	cytoplasmic region	8.86549e-08	P02679	Fibrinogen gamma chain OS=Homo sapiens OX=9606 GN=FGG PE=1 SV=3	1.412	Up	0.046678	FGG	51.511	1.008	1.217	1.121	0.892	0.625	0.853
Cellular Component	GO:0099568	8	cytoplasmic region	8.86549e-08	P02675	Fibrinogen beta chain OS=Homo sapiens OX=9606 GN=FGB PE=1 SV=2	1.357	Up	0.039178	FGB	55.928	0.999	1.187	1.093	0.902	0.67	0.844
Cellular Component	GO:0099568	8	cytoplasmic region	8.86549e-08	Q14247	Src substrate cortactin OS=Homo sapiens OX=9606 GN=CTTN PE=1 SV=2	0.327	Down	0.00166476	CTTN	61.585	0.497	0.488		1.575	1.44
Cellular Component	GO:0099568	8	cytoplasmic region	8.86549e-08	P07737	Profilin-1 OS=Homo sapiens OX=9606 GN=PFN1 PE=1 SV=2	0.343	Down	0.0091617	PFN1	15.054		0.545	0.443		1.434	1.449
Cellular Component	GO:0099568	8	cytoplasmic region	8.86549e-08	P21333	Filamin-A OS=Homo sapiens OX=9606 GN=FLNA PE=1 SV=4	0.455	Down	0.00199619	FLNA	280.74	0.533	0.723	0.539	1.23	1.272	1.439
Cellular Component	GO:0099568	8	cytoplasmic region	8.86549e-08	Q9UBW5	Bridging integrator 2 OS=Homo sapiens OX=9606 GN=BIN2 PE=1 SV=3	0.421	Down	0.0020629	BIN2	61.874	0.509	0.657	0.511	1.543	1.294	1.142
Cellular Component	GO:0099568	8	cytoplasmic region	8.86549e-08	P35579	Myosin-9 OS=Homo sapiens OX=9606 GN=MYH9 PE=1 SV=4	0.553	Down	0.00027936	MYH9	226.53	0.675	0.626	0.639	1.158	1.087	1.265
Cellular Component	GO:0099568	8	cytoplasmic region	8.86549e-08	P04792	Heat shock protein beta-1 OS=Homo sapiens OX=9606 GN=HSPB1 PE=1 SV=2	0.624	Down	0.036744	HSPB1	22.782	0.715		0.755	1.178		1.176
Cellular Component	GO:0099568	8	cytoplasmic region	8.86549e-08	Q14847	LIM and SH3 domain protein 1 OS=Homo sapiens OX=9606 GN=LASP1 PE=1 SV=2	0.446	Down	0.0020354	LASP1	29.717		0.631	0.59		1.35	1.389
Cellular Component	GO:0099568	8	cytoplasmic region	8.86549e-08	O75083	WD repeat-containing protein 1 OS=Homo sapiens OX=9606 GN=WDR1 PE=1 SV=4	0.467	Down	0.000118418	WDR1	66.193	0.641	0.589	0.649	1.42	1.365	1.238
Cellular Component	GO:0099568	8	cytoplasmic region	8.86549e-08	P31146	Coronin-1A OS=Homo sapiens OX=9606 GN=CORO1A PE=1 SV=4	0.47	Down	0.00030469	CORO1A	51.026	0.614	0.626	0.569	1.141	1.327	1.377
Cellular Component	GO:0098858	5	actin-based cell projection	7.35705e-05	Q14118	Dystroglycan OS=Homo sapiens OX=9606 GN=DAG1 PE=1 SV=2	0.727	Down	0.027699	DAG1	97.44	0.758	0.954	0.836	1.326	1.115	1.065
Cellular Component	GO:0098858	5	actin-based cell projection	7.35705e-05	P68133	Actin, alpha skeletal muscle OS=Homo sapiens OX=9606 GN=ACTA1 PE=1 SV=1	0.391	Down	0.000175726	ACTA1	42.051	0.579	0.526	0.542	1.554	1.406	1.25
Cellular Component	GO:0098858	5	actin-based cell projection	7.35705e-05	P23528	Cofilin-1 OS=Homo sapiens OX=9606 GN=CFL1 PE=1 SV=3	0.396	Down	1.96899e-05	CFL1	18.502	0.508	0.57	0.555	1.4	1.402	1.325
Cellular Component	GO:0098858	5	actin-based cell projection	7.35705e-05	Q9H6X2	Anthrax toxin receptor 1 OS=Homo sapiens OX=9606 GN=ANTXR1 PE=1 SV=2	0.742	Down	0.0049163	ANTXR1	62.788	0.872	0.881		1.157	1.205
Cellular Component	GO:0098858	5	actin-based cell projection	7.35705e-05	P00918	Carbonic anhydrase 2 OS=Homo sapiens OX=9606 GN=CA2 PE=1 SV=2	0.791	Down	0.032803	CA2	29.246	0.968	0.844	0.811	0.998	1.149	1.168
Cellular Component	GO:0098858	5	actin-based cell projection	7.35705e-05	P54764	Ephrin type-A receptor 4 OS=Homo sapiens OX=9606 GN=EPHA4 PE=1 SV=1	0.812	Down	0.025377	EPHA4	109.86	0.925	0.964	0.869	1.119	1.039	1.24
Cellular Component	GO:0098858	5	actin-based cell projection	7.35705e-05	P50552	Vasodilator-stimulated phosphoprotein OS=Homo sapiens OX=9606 GN=VASP PE=1 SV=3	0.577	Down	0.0060011	VASP	39.829	0.764	0.704		1.287	1.255
Cellular Component	GO:0098858	5	actin-based cell projection	7.35705e-05	P05106	Integrin beta-3 OS=Homo sapiens OX=9606 GN=ITGB3 PE=1 SV=2	0.501	Down	0.0126801	ITGB3	87.057	0.483	0.799	0.709	1.5	1.26	1.216
Cellular Component	GO:0098858	5	actin-based cell projection	7.35705e-05	P05067	Amyloid-beta precursor protein OS=Homo sapiens OX=9606 GN=APP PE=1 SV=3	0.693	Down	0.032602	APP	86.942	0.792		0.877	1.258		1.15
Cellular Component	GO:0098858	5	actin-based cell projection	7.35705e-05	P26038	Moesin OS=Homo sapiens OX=9606 GN=MSN PE=1 SV=3	0.606	Down	0.00044065	MSN	67.819	0.71	0.794	0.758	1.331	1.2	1.203
Cellular Component	GO:0016528	7	sarcoplasm	0.0335562	P27797	Calreticulin OS=Homo sapiens OX=9606 GN=CALR PE=1 SV=1	0.564	Down	0.000176683	CALR	48.141	0.688	0.755	0.669	1.286	1.197	1.265
Cellular Component	GO:0016528	7	sarcoplasm	0.0335562	P62942	Peptidyl-prolyl cis-trans isomerase FKBP1A OS=Homo sapiens OX=9606 GN=FKBP1A PE=1 SV=2	0.525	Down	0.00155672	FKBP1A	11.951	0.655	0.601	0.784	1.26	1.381	1.247
Cellular Component	GO:0016528	7	sarcoplasm	0.0335562	P54289	Voltage-dependent calcium channel subunit alpha-2/delta-1 OS=Homo sapiens OX=9606 GN=CACNA2D1 PE=1 SV=3	1.337	Up	0.017415	CACNA2D1	124.57	1.282	1.25	1.171	0.811	1.035	0.923
Cellular Component	GO:0034361	7	very-low-density lipoprotein particle	0.184374	P02656	Apolipoprotein C-III OS=Homo sapiens OX=9606 GN=APOC3 PE=1 SV=1	1.809	Up	0.0048191	APOC3	10.852	1.271	1.405	1.647	0.875	0.827	0.688
Cellular Component	GO:0034361	7	very-low-density lipoprotein particle	0.184374	P02652	Apolipoprotein A-II OS=Homo sapiens OX=9606 GN=APOA2 PE=1 SV=1	0.612	Down	0.020982	APOA2	11.175	0.661	0.744	0.849	1.253	1.217	1.213
Cellular Component	GO:0034361	7	very-low-density lipoprotein particle	0.184374	P02647	Apolipoprotein A-I OS=Homo sapiens OX=9606 GN=APOA1 PE=1 SV=1	0.596	Down	0.0022239	APOA1	30.777	0.64	0.808	0.753	1.287	1.166	1.239
Cellular Component	GO:0034361	7	very-low-density lipoprotein particle	0.184374	Q9UHG3	Prenylcysteine oxidase 1 OS=Homo sapiens OX=9606 GN=PCYOX1 PE=1 SV=3	0.774	Down	0.0057783	PCYOX1	56.639	0.829	0.937	0.932	1.224	1.126	1.137
Cellular Component	GO:0031674	11	I band	0.000218323	P21333	Filamin-A OS=Homo sapiens OX=9606 GN=FLNA PE=1 SV=4	0.455	Down	0.00199619	FLNA	280.74	0.533	0.723	0.539	1.23	1.272	1.439
Cellular Component	GO:0031674	11	I band	0.000218323	P12814	Alpha-actinin-1 OS=Homo sapiens OX=9606 GN=ACTN1 PE=1 SV=2	0.364	Down	3.9426e-05	ACTN1	103.06	0.552	0.547	0.478	1.507	1.426	1.403
Cellular Component	GO:0031674	11	I band	0.000218323	P04075	Fructose-bisphosphate aldolase A OS=Homo sapiens OX=9606 GN=ALDOA PE=1 SV=2	0.571	Down	4.4575e-05	ALDOA	39.42	0.692	0.737	0.678	1.253	1.246	1.189
Cellular Component	GO:0031674	11	I band	0.000218323	Q9HBI1	Beta-parvin OS=Homo sapiens OX=9606 GN=PARVB PE=1 SV=1	0.528	Down	0.00126025	PARVB	41.714	0.597	0.737	0.694	1.392	1.273	1.178
Cellular Component	GO:0031674	11	I band	0.000218323	P04792	Heat shock protein beta-1 OS=Homo sapiens OX=9606 GN=HSPB1 PE=1 SV=2	0.624	Down	0.036744	HSPB1	22.782	0.715		0.755	1.178		1.176
Cellular Component	GO:0031674	11	I band	0.000218323	P62942	Peptidyl-prolyl cis-trans isomerase FKBP1A OS=Homo sapiens OX=9606 GN=FKBP1A PE=1 SV=2	0.525	Down	0.00155672	FKBP1A	11.951	0.655	0.601	0.784	1.26	1.381	1.247
Cellular Component	GO:0031674	11	I band	0.000218323	O43707	Alpha-actinin-4 OS=Homo sapiens OX=9606 GN=ACTN4 PE=1 SV=2	0.526	Down	0.022379	ACTN4	104.85	0.627		0.708	1.367		1.173
Cellular Component	GO:0014704	5	intercalated disc	0.387183	P12814	Alpha-actinin-1 OS=Homo sapiens OX=9606 GN=ACTN1 PE=1 SV=2	0.364	Down	3.9426e-05	ACTN1	103.06	0.552	0.547	0.478	1.507	1.426	1.403
Cellular Component	GO:0014704	5	intercalated disc	0.387183	P18206	Vinculin OS=Homo sapiens OX=9606 GN=VCL PE=1 SV=4	0.461	Down	0.0010004	VCL	123.8	0.629	0.623	0.631	1.428	1.321	1.337
Cellular Component	GO:0031143	5	pseudopodium	0.0152521	P12814	Alpha-actinin-1 OS=Homo sapiens OX=9606 GN=ACTN1 PE=1 SV=2	0.364	Down	3.9426e-05	ACTN1	103.06	0.552	0.547	0.478	1.507	1.426	1.403
Cellular Component	GO:0031143	5	pseudopodium	0.0152521	P26038	Moesin OS=Homo sapiens OX=9606 GN=MSN PE=1 SV=3	0.606	Down	0.00044065	MSN	67.819	0.71	0.794	0.758	1.331	1.2	1.203
Cellular Component	GO:0031143	5	pseudopodium	0.0152521	O43707	Alpha-actinin-4 OS=Homo sapiens OX=9606 GN=ACTN4 PE=1 SV=2	0.526	Down	0.022379	ACTN4	104.85	0.627		0.708	1.367		1.173
Cellular Component	GO:0043228	3	non-membrane-bounded organelle	1.34608e-07	P67936	Tropomyosin alpha-4 chain OS=Homo sapiens OX=9606 GN=TPM4 PE=1 SV=3	0.273	Down	1.2557e-06	TPM4	28.521	0.416	0.411	0.401	1.587	1.484	1.426
Cellular Component	GO:0043228	3	non-membrane-bounded organelle	1.34608e-07	P04075	Fructose-bisphosphate aldolase A OS=Homo sapiens OX=9606 GN=ALDOA PE=1 SV=2	0.571	Down	4.4575e-05	ALDOA	39.42	0.692	0.737	0.678	1.253	1.246	1.189
Cellular Component	GO:0043228	3	non-membrane-bounded organelle	1.34608e-07	Q08495	Dematin OS=Homo sapiens OX=9606 GN=DMTN PE=1 SV=3	0.603	Down	0.024024	DMTN	45.514	0.699	0.785		1.298	1.163
Cellular Component	GO:0043228	3	non-membrane-bounded organelle	1.34608e-07	P04406	Glyceraldehyde-3-phosphate dehydrogenase OS=Homo sapiens OX=9606 GN=GAPDH PE=1 SV=3	0.698	Down	0.0071216	GAPDH	36.053	0.918	0.722	0.846	1.162	1.216	1.182
Cellular Component	GO:0043228	3	non-membrane-bounded organelle	1.34608e-07	P18206	Vinculin OS=Homo sapiens OX=9606 GN=VCL PE=1 SV=4	0.461	Down	0.0010004	VCL	123.8	0.629	0.623	0.631	1.428	1.321	1.337
Cellular Component	GO:0043228	3	non-membrane-bounded organelle	1.34608e-07	P62942	Peptidyl-prolyl cis-trans isomerase FKBP1A OS=Homo sapiens OX=9606 GN=FKBP1A PE=1 SV=2	0.525	Down	0.00155672	FKBP1A	11.951	0.655	0.601	0.784	1.26	1.381	1.247
Cellular Component	GO:0043228	3	non-membrane-bounded organelle	1.34608e-07	P11362	Fibroblast growth factor receptor 1 OS=Homo sapiens OX=9606 GN=FGFR1 PE=1 SV=3	0.804	Down	0.047717	FGFR1	91.867		0.865	0.925		1.154	1.073
Cellular Component	GO:0043228	3	non-membrane-bounded organelle	1.34608e-07	P17066	Heat shock 70 kDa protein 6 OS=Homo sapiens OX=9606 GN=HSPA6 PE=1 SV=2	0.812	Down	0.0046637	HSPA6	71.027		0.882	0.901		1.109	1.088
Cellular Component	GO:0043228	3	non-membrane-bounded organelle	1.34608e-07	P61224	Ras-related protein Rap-1b OS=Homo sapiens OX=9606 GN=RAP1B PE=1 SV=1	0.449	Down	0.00039544	RAP1B	20.825	0.592	0.638	0.622	1.572	1.281	1.274
Cellular Component	GO:0043228	3	non-membrane-bounded organelle	1.34608e-07	P11142	Heat shock cognate 71 kDa protein OS=Homo sapiens OX=9606 GN=HSPA8 PE=1 SV=1	0.525	Down	0.00100258	HSPA8	70.897	0.748	0.591	0.666	1.237	1.356	1.225
Cellular Component	GO:0043228	3	non-membrane-bounded organelle	1.34608e-07	P47756	F-actin-capping protein subunit beta OS=Homo sapiens OX=9606 GN=CAPZB PE=1 SV=4	0.466	Down	0.0162372	CAPZB	31.35	0.522		0.581	1.282		1.087
Cellular Component	GO:0043228	3	non-membrane-bounded organelle	1.34608e-07	Q14247	Src substrate cortactin OS=Homo sapiens OX=9606 GN=CTTN PE=1 SV=2	0.327	Down	0.00166476	CTTN	61.585	0.497	0.488		1.575	1.44
Cellular Component	GO:0043228	3	non-membrane-bounded organelle	1.34608e-07	Q14118	Dystroglycan OS=Homo sapiens OX=9606 GN=DAG1 PE=1 SV=2	0.727	Down	0.027699	DAG1	97.44	0.758	0.954	0.836	1.326	1.115	1.065
Cellular Component	GO:0043228	3	non-membrane-bounded organelle	1.34608e-07	P68133	Actin, alpha skeletal muscle OS=Homo sapiens OX=9606 GN=ACTA1 PE=1 SV=1	0.391	Down	0.000175726	ACTA1	42.051	0.579	0.526	0.542	1.554	1.406	1.25
Cellular Component	GO:0043228	3	non-membrane-bounded organelle	1.34608e-07	P23528	Cofilin-1 OS=Homo sapiens OX=9606 GN=CFL1 PE=1 SV=3	0.396	Down	1.96899e-05	CFL1	18.502	0.508	0.57	0.555	1.4	1.402	1.325
Cellular Component	GO:0043228	3	non-membrane-bounded organelle	1.34608e-07	P35579	Myosin-9 OS=Homo sapiens OX=9606 GN=MYH9 PE=1 SV=4	0.553	Down	0.00027936	MYH9	226.53	0.675	0.626	0.639	1.158	1.087	1.265
Cellular Component	GO:0043228	3	non-membrane-bounded organelle	1.34608e-07	Q15942	Zyxin OS=Homo sapiens OX=9606 GN=ZYX PE=1 SV=1	0.495	Down	0.000122584	ZYX	61.277	0.69	0.666	0.591	1.294	1.338	1.3
Cellular Component	GO:0043228	3	non-membrane-bounded organelle	1.34608e-07	P04792	Heat shock protein beta-1 OS=Homo sapiens OX=9606 GN=HSPB1 PE=1 SV=2	0.624	Down	0.036744	HSPB1	22.782	0.715		0.755	1.178		1.176
Cellular Component	GO:0043228	3	non-membrane-bounded organelle	1.34608e-07	P05090	Apolipoprotein D OS=Homo sapiens OX=9606 GN=APOD PE=1 SV=1	0.772	Down	0.0166443	APOD	21.275	0.771	0.942	0.887	1.178	1.066	1.124
Cellular Component	GO:0043228	3	non-membrane-bounded organelle	1.34608e-07	O75083	WD repeat-containing protein 1 OS=Homo sapiens OX=9606 GN=WDR1 PE=1 SV=4	0.467	Down	0.000118418	WDR1	66.193	0.641	0.589	0.649	1.42	1.365	1.238
Cellular Component	GO:0043228	3	non-membrane-bounded organelle	1.34608e-07	P06733	Alpha-enolase OS=Homo sapiens OX=9606 GN=ENO1 PE=1 SV=2	0.357	Down	9.5983e-05	ENO1	47.168	0.563	0.565	0.466	1.519	1.45	1.492
Cellular Component	GO:0043228	3	non-membrane-bounded organelle	1.34608e-07	P31146	Coronin-1A OS=Homo sapiens OX=9606 GN=CORO1A PE=1 SV=4	0.47	Down	0.00030469	CORO1A	51.026	0.614	0.626	0.569	1.141	1.327	1.377
Cellular Component	GO:0043228	3	non-membrane-bounded organelle	1.34608e-07	P62987	Ubiquitin-60S ribosomal protein L40 OS=Homo sapiens OX=9606 GN=UBA52 PE=1 SV=2	0.623	Down	0.00136194	UBA52	14.728		0.778	0.788		1.237	1.278
Cellular Component	GO:0043228	3	non-membrane-bounded organelle	1.34608e-07	P61158	Actin-related protein 3 OS=Homo sapiens OX=9606 GN=ACTR3 PE=1 SV=3	0.396	Down	2.1472e-05	ACTR3	47.371	0.555	0.595	0.533	1.489	1.377	1.381
Cellular Component	GO:0043228	3	non-membrane-bounded organelle	1.34608e-07	P55072	Transitional endoplasmic reticulum ATPase OS=Homo sapiens OX=9606 GN=VCP PE=1 SV=4	0.807	Down	0.0033597	VCP	89.321	0.862	0.849		1.071	1.05
Cellular Component	GO:0043228	3	non-membrane-bounded organelle	1.34608e-07	P06753	Tropomyosin alpha-3 chain OS=Homo sapiens OX=9606 GN=TPM3 PE=1 SV=2	0.348	Down	0.008697	TPM3	32.95		0.436	0.532		1.397	1.386
Cellular Component	GO:0043228	3	non-membrane-bounded organelle	1.34608e-07	Q01518	Adenylyl cyclase-associated protein 1 OS=Homo sapiens OX=9606 GN=CAP1 PE=1 SV=5	0.552	Down	0.0057167	CAP1	51.901	0.742	0.55	0.782	1.222	1.31	1.222
Cellular Component	GO:0043228	3	non-membrane-bounded organelle	1.34608e-07	Q16643	Drebrin OS=Homo sapiens OX=9606 GN=DBN1 PE=1 SV=4	0.602	Down	0.026385	DBN1	71.428		0.701	0.805		1.31	1.19
Cellular Component	GO:0043228	3	non-membrane-bounded organelle	1.34608e-07	O43707	Alpha-actinin-4 OS=Homo sapiens OX=9606 GN=ACTN4 PE=1 SV=2	0.526	Down	0.022379	ACTN4	104.85	0.627		0.708	1.367		1.173
Cellular Component	GO:0043228	3	non-membrane-bounded organelle	1.34608e-07	O00151	PDZ and LIM domain protein 1 OS=Homo sapiens OX=9606 GN=PDLIM1 PE=1 SV=4	0.426	Down	0.00173557	PDLIM1	36.071	0.676	0.479	0.66	1.331	1.491	1.443
Cellular Component	GO:0043228	3	non-membrane-bounded organelle	1.34608e-07	P50552	Vasodilator-stimulated phosphoprotein OS=Homo sapiens OX=9606 GN=VASP PE=1 SV=3	0.577	Down	0.0060011	VASP	39.829	0.764	0.704		1.287	1.255
Cellular Component	GO:0043228	3	non-membrane-bounded organelle	1.34608e-07	Q9HBI1	Beta-parvin OS=Homo sapiens OX=9606 GN=PARVB PE=1 SV=1	0.528	Down	0.00126025	PARVB	41.714	0.597	0.737	0.694	1.392	1.273	1.178
Cellular Component	GO:0043228	3	non-membrane-bounded organelle	1.34608e-07	O15144	Actin-related protein 2/3 complex subunit 2 OS=Homo sapiens OX=9606 GN=ARPC2 PE=1 SV=1	0.632	Down	0.041318	ARPC2	34.333	0.818		0.674	1.17		1.19
Cellular Component	GO:0043228	3	non-membrane-bounded organelle	1.34608e-07	P63261	Actin, cytoplasmic 2 OS=Homo sapiens OX=9606 GN=ACTG1 PE=1 SV=1	0.549	Down	0.00156265	ACTG1	41.792	0.788	0.653	0.631	1.333	1.267	1.171
Cellular Component	GO:0043228	3	non-membrane-bounded organelle	1.34608e-07	P62258	14-3-3 protein epsilon OS=Homo sapiens OX=9606 GN=YWHAE PE=1 SV=1	0.491	Down	0.00065933	YWHAE	29.174	0.582	0.614	0.667	1.422	1.223	1.153
Cellular Component	GO:0043228	3	non-membrane-bounded organelle	1.34608e-07	Q9Y490	Talin-1 OS=Homo sapiens OX=9606 GN=TLN1 PE=1 SV=3	0.453	Down	3.5156e-05	TLN1	269.76	0.559	0.62	0.605	1.268	1.363	1.304
Cellular Component	GO:0043228	3	non-membrane-bounded organelle	1.34608e-07	P52566	Rho GDP-dissociation inhibitor 2 OS=Homo sapiens OX=9606 GN=ARHGDIB PE=1 SV=3	0.457	Down	0.030498	ARHGDIB	22.988		0.591	0.754		1.367	1.574
Cellular Component	GO:0043228	3	non-membrane-bounded organelle	1.34608e-07	Q86UX7	Fermitin family homolog 3 OS=Homo sapiens OX=9606 GN=FERMT3 PE=1 SV=1	0.577	Down	0.00147958	FERMT3	75.952	0.667	0.731	0.792	1.397	1.197	1.204
Cellular Component	GO:0043228	3	non-membrane-bounded organelle	1.34608e-07	P07737	Profilin-1 OS=Homo sapiens OX=9606 GN=PFN1 PE=1 SV=2	0.343	Down	0.0091617	PFN1	15.054		0.545	0.443		1.434	1.449
Cellular Component	GO:0043228	3	non-membrane-bounded organelle	1.34608e-07	P21333	Filamin-A OS=Homo sapiens OX=9606 GN=FLNA PE=1 SV=4	0.455	Down	0.00199619	FLNA	280.74	0.533	0.723	0.539	1.23	1.272	1.439
Cellular Component	GO:0043228	3	non-membrane-bounded organelle	1.34608e-07	P12814	Alpha-actinin-1 OS=Homo sapiens OX=9606 GN=ACTN1 PE=1 SV=2	0.364	Down	3.9426e-05	ACTN1	103.06	0.552	0.547	0.478	1.507	1.426	1.403
Cellular Component	GO:0043228	3	non-membrane-bounded organelle	1.34608e-07	Q14019	Coactosin-like protein OS=Homo sapiens OX=9606 GN=COTL1 PE=1 SV=3	0.452	Down	0.0095765	COTL1	15.945	0.574		0.551	1.338		1.151
Cellular Component	GO:0043228	3	non-membrane-bounded organelle	1.34608e-07	O96006	Zinc finger BED domain-containing protein 1 OS=Homo sapiens OX=9606 GN=ZBED1 PE=1 SV=1	0.621	Down	0.0028614	ZBED1	78.155	0.782		0.779	1.225		1.289
Cellular Component	GO:0043228	3	non-membrane-bounded organelle	1.34608e-07	Q9ULV4	Coronin-1C OS=Homo sapiens OX=9606 GN=CORO1C PE=1 SV=1	0.495	Down	0.0031379	CORO1C	53.248		0.624	0.675		1.306	1.316
Cellular Component	GO:0043228	3	non-membrane-bounded organelle	1.34608e-07	Q9UBW5	Bridging integrator 2 OS=Homo sapiens OX=9606 GN=BIN2 PE=1 SV=3	0.421	Down	0.0020629	BIN2	61.874	0.509	0.657	0.511	1.543	1.294	1.142
Cellular Component	GO:0043228	3	non-membrane-bounded organelle	1.34608e-07	P00491	Purine nucleoside phosphorylase OS=Homo sapiens OX=9606 GN=PNP PE=1 SV=2	0.522	Down	0.044118	PNP	32.118		0.747	0.633		1.173	1.473
Cellular Component	GO:0043228	3	non-membrane-bounded organelle	1.34608e-07	Q99497	Protein/nucleic acid deglycase DJ-1 OS=Homo sapiens OX=9606 GN=PARK7 PE=1 SV=2	0.566	Down	0.000175907	PARK7	19.891	0.675	0.754	0.696	1.297	1.189	1.268
Cellular Component	GO:0043228	3	non-membrane-bounded organelle	1.34608e-07	Q14847	LIM and SH3 domain protein 1 OS=Homo sapiens OX=9606 GN=LASP1 PE=1 SV=2	0.446	Down	0.0020354	LASP1	29.717		0.631	0.59		1.35	1.389
Cellular Component	GO:0043228	3	non-membrane-bounded organelle	1.34608e-07	P26038	Moesin OS=Homo sapiens OX=9606 GN=MSN PE=1 SV=3	0.606	Down	0.00044065	MSN	67.819	0.71	0.794	0.758	1.331	1.2	1.203
Cellular Component	GO:0043228	3	non-membrane-bounded organelle	1.34608e-07	P05067	Amyloid-beta precursor protein OS=Homo sapiens OX=9606 GN=APP PE=1 SV=3	0.693	Down	0.032602	APP	86.942	0.792		0.877	1.258		1.15
Cellular Component	GO:0043228	3	non-membrane-bounded organelle	1.34608e-07	P59998	Actin-related protein 2/3 complex subunit 4 OS=Homo sapiens OX=9606 GN=ARPC4 PE=1 SV=3	0.505	Down	0.003538	ARPC4	19.667	0.66	0.694		1.384	1.298
Cellular Component	GO:0101002	11	ficolin-1-rich granule	0.00254139	P09211	Glutathione S-transferase P OS=Homo sapiens OX=9606 GN=GSTP1 PE=1 SV=2	0.544	Down	0.000159701	GSTP1	23.356	0.66	0.751	0.659	1.276	1.282	1.246
Cellular Component	GO:0101002	11	ficolin-1-rich granule	0.00254139	Q14019	Coactosin-like protein OS=Homo sapiens OX=9606 GN=COTL1 PE=1 SV=3	0.452	Down	0.0095765	COTL1	15.945	0.574		0.551	1.338		1.151
Cellular Component	GO:0101002	11	ficolin-1-rich granule	0.00254139	P14780	Matrix metalloproteinase-9 OS=Homo sapiens OX=9606 GN=MMP9 PE=1 SV=3	0.824	Down	0.037497	MMP9	78.457	0.923	0.948	0.799	1.013	1.145	1.084
Cellular Component	GO:0101002	11	ficolin-1-rich granule	0.00254139	P04075	Fructose-bisphosphate aldolase A OS=Homo sapiens OX=9606 GN=ALDOA PE=1 SV=2	0.571	Down	4.4575e-05	ALDOA	39.42	0.692	0.737	0.678	1.253	1.246	1.189
Cellular Component	GO:0101002	11	ficolin-1-rich granule	0.00254139	P55072	Transitional endoplasmic reticulum ATPase OS=Homo sapiens OX=9606 GN=VCP PE=1 SV=4	0.807	Down	0.0033597	VCP	89.321	0.862	0.849		1.071	1.05
Cellular Component	GO:0101002	11	ficolin-1-rich granule	0.00254139	Q9UBW5	Bridging integrator 2 OS=Homo sapiens OX=9606 GN=BIN2 PE=1 SV=3	0.421	Down	0.0020629	BIN2	61.874	0.509	0.657	0.511	1.543	1.294	1.142
Cellular Component	GO:0101002	11	ficolin-1-rich granule	0.00254139	P00491	Purine nucleoside phosphorylase OS=Homo sapiens OX=9606 GN=PNP PE=1 SV=2	0.522	Down	0.044118	PNP	32.118		0.747	0.633		1.173	1.473
Cellular Component	GO:0101002	11	ficolin-1-rich granule	0.00254139	P13727	Bone marrow proteoglycan OS=Homo sapiens OX=9606 GN=PRG2 PE=1 SV=2	0.818	Down	0.00047715	PRG2	25.205	0.893	0.874	0.867	1.085	1.038	1.098
Cellular Component	GO:0101002	11	ficolin-1-rich granule	0.00254139	P18206	Vinculin OS=Homo sapiens OX=9606 GN=VCL PE=1 SV=4	0.461	Down	0.0010004	VCL	123.8	0.629	0.623	0.631	1.428	1.321	1.337
Cellular Component	GO:0101002	11	ficolin-1-rich granule	0.00254139	P17066	Heat shock 70 kDa protein 6 OS=Homo sapiens OX=9606 GN=HSPA6 PE=1 SV=2	0.812	Down	0.0046637	HSPA6	71.027		0.882	0.901		1.109	1.088
Cellular Component	GO:0101002	11	ficolin-1-rich granule	0.00254139	P11142	Heat shock cognate 71 kDa protein OS=Homo sapiens OX=9606 GN=HSPA8 PE=1 SV=1	0.525	Down	0.00100258	HSPA8	70.897	0.748	0.591	0.666	1.237	1.356	1.225
Cellular Component	GO:0101002	11	ficolin-1-rich granule	0.00254139	P14618	Pyruvate kinase PKM OS=Homo sapiens OX=9606 GN=PKM PE=1 SV=4	0.609	Down	1.1517e-07	PKM	57.936	0.756	0.747	0.747	1.241	1.236	1.218
Cellular Component	GO:0101002	11	ficolin-1-rich granule	0.00254139	P07339	Cathepsin D OS=Homo sapiens OX=9606 GN=CTSD PE=1 SV=1	1.237	Up	0.035101	CTSD	44.552	1.242	1.223	1.092	0.955	0.963	0.957
Cellular Component	GO:0101002	11	ficolin-1-rich granule	0.00254139	P06744	Glucose-6-phosphate isomerase OS=Homo sapiens OX=9606 GN=GPI PE=1 SV=4	0.612	Down	0.0135393	GPI	63.146	0.824		0.737	1.296		1.256
Cellular Component	GO:0101002	11	ficolin-1-rich granule	0.00254139	P62937	Peptidyl-prolyl cis-trans isomerase A OS=Homo sapiens OX=9606 GN=PPIA PE=1 SV=2	0.426	Down	5.8334e-05	PPIA	18.012	0.627	0.559	0.602	1.429	1.462	1.309
Cellular Component	GO:0030027	5	lamellipodium	2.88627e-05	Q14118	Dystroglycan OS=Homo sapiens OX=9606 GN=DAG1 PE=1 SV=2	0.727	Down	0.027699	DAG1	97.44	0.758	0.954	0.836	1.326	1.115	1.065
Cellular Component	GO:0030027	5	lamellipodium	2.88627e-05	P61158	Actin-related protein 3 OS=Homo sapiens OX=9606 GN=ACTR3 PE=1 SV=3	0.396	Down	2.1472e-05	ACTR3	47.371	0.555	0.595	0.533	1.489	1.377	1.381
Cellular Component	GO:0030027	5	lamellipodium	2.88627e-05	Q9ULV4	Coronin-1C OS=Homo sapiens OX=9606 GN=CORO1C PE=1 SV=1	0.495	Down	0.0031379	CORO1C	53.248		0.624	0.675		1.306	1.316
Cellular Component	GO:0030027	5	lamellipodium	2.88627e-05	P68133	Actin, alpha skeletal muscle OS=Homo sapiens OX=9606 GN=ACTA1 PE=1 SV=1	0.391	Down	0.000175726	ACTA1	42.051	0.579	0.526	0.542	1.554	1.406	1.25
Cellular Component	GO:0030027	5	lamellipodium	2.88627e-05	Q12884	Prolyl endopeptidase FAP OS=Homo sapiens OX=9606 GN=FAP PE=1 SV=5	0.808	Down	0.0127249	FAP	87.711	1.009	0.892	0.894	1.113	1.221	1.127
Cellular Component	GO:0030027	5	lamellipodium	2.88627e-05	P23528	Cofilin-1 OS=Homo sapiens OX=9606 GN=CFL1 PE=1 SV=3	0.396	Down	1.96899e-05	CFL1	18.502	0.508	0.57	0.555	1.4	1.402	1.325
Cellular Component	GO:0030027	5	lamellipodium	2.88627e-05	Q9H6X2	Anthrax toxin receptor 1 OS=Homo sapiens OX=9606 GN=ANTXR1 PE=1 SV=2	0.742	Down	0.0049163	ANTXR1	62.788	0.872	0.881		1.157	1.205
Cellular Component	GO:0030027	5	lamellipodium	2.88627e-05	Q9H299	SH3 domain-binding glutamic acid-rich-like protein 3 OS=Homo sapiens OX=9606 GN=SH3BGRL3 PE=1 SV=1	0.384	Down	0.000102159	SH3BGRL3	10.438	0.526	0.533	0.574	1.263	1.484	1.501
Cellular Component	GO:0030027	5	lamellipodium	2.88627e-05	P50552	Vasodilator-stimulated phosphoprotein OS=Homo sapiens OX=9606 GN=VASP PE=1 SV=3	0.577	Down	0.0060011	VASP	39.829	0.764	0.704		1.287	1.255
Cellular Component	GO:0030027	5	lamellipodium	2.88627e-05	Q9HBI1	Beta-parvin OS=Homo sapiens OX=9606 GN=PARVB PE=1 SV=1	0.528	Down	0.00126025	PARVB	41.714	0.597	0.737	0.694	1.392	1.273	1.178
Cellular Component	GO:0030027	5	lamellipodium	2.88627e-05	P05106	Integrin beta-3 OS=Homo sapiens OX=9606 GN=ITGB3 PE=1 SV=2	0.501	Down	0.0126801	ITGB3	87.057	0.483	0.799	0.709	1.5	1.26	1.216
Cellular Component	GO:0030027	5	lamellipodium	2.88627e-05	P31146	Coronin-1A OS=Homo sapiens OX=9606 GN=CORO1A PE=1 SV=4	0.47	Down	0.00030469	CORO1A	51.026	0.614	0.626	0.569	1.141	1.327	1.377
Cellular Component	GO:0030027	5	lamellipodium	2.88627e-05	P05067	Amyloid-beta precursor protein OS=Homo sapiens OX=9606 GN=APP PE=1 SV=3	0.693	Down	0.032602	APP	86.942	0.792		0.877	1.258		1.15
Cellular Component	GO:0030027	5	lamellipodium	2.88627e-05	Q14247	Src substrate cortactin OS=Homo sapiens OX=9606 GN=CTTN PE=1 SV=2	0.327	Down	0.00166476	CTTN	61.585	0.497	0.488		1.575	1.44
Cellular Component	GO:0043005	5	neuron projection	0.00296496	P00441	Superoxide dismutase [Cu-Zn] OS=Homo sapiens OX=9606 GN=SOD1 PE=1 SV=2	0.675	Down	0.00023553	SOD1	15.936	0.794	0.775	0.857	1.21	1.203	1.179
Cellular Component	GO:0043005	5	neuron projection	0.00296496	P00918	Carbonic anhydrase 2 OS=Homo sapiens OX=9606 GN=CA2 PE=1 SV=2	0.791	Down	0.032803	CA2	29.246	0.968	0.844	0.811	0.998	1.149	1.168
Cellular Component	GO:0043005	5	neuron projection	0.00296496	Q16643	Drebrin OS=Homo sapiens OX=9606 GN=DBN1 PE=1 SV=4	0.602	Down	0.026385	DBN1	71.428		0.701	0.805		1.31	1.19
Cellular Component	GO:0043005	5	neuron projection	0.00296496	O43707	Alpha-actinin-4 OS=Homo sapiens OX=9606 GN=ACTN4 PE=1 SV=2	0.526	Down	0.022379	ACTN4	104.85	0.627		0.708	1.367		1.173
Cellular Component	GO:0043005	5	neuron projection	0.00296496	P54764	Ephrin type-A receptor 4 OS=Homo sapiens OX=9606 GN=EPHA4 PE=1 SV=1	0.812	Down	0.025377	EPHA4	109.86	0.925	0.964	0.869	1.119	1.039	1.24
Cellular Component	GO:0043005	5	neuron projection	0.00296496	P01137	Transforming growth factor beta-1 proprotein OS=Homo sapiens OX=9606 GN=TGFB1 PE=1 SV=2	0.69	Down	0.0107565	TGFB1	44.341	0.843		0.798	1.156		1.221
Cellular Component	GO:0043005	5	neuron projection	0.00296496	O15144	Actin-related protein 2/3 complex subunit 2 OS=Homo sapiens OX=9606 GN=ARPC2 PE=1 SV=1	0.632	Down	0.041318	ARPC2	34.333	0.818		0.674	1.17		1.19
Cellular Component	GO:0043005	5	neuron projection	0.00296496	P62258	14-3-3 protein epsilon OS=Homo sapiens OX=9606 GN=YWHAE PE=1 SV=1	0.491	Down	0.00065933	YWHAE	29.174	0.582	0.614	0.667	1.422	1.223	1.153
Cellular Component	GO:0043005	5	neuron projection	0.00296496	P19021	Peptidyl-glycine alpha-amidating monooxygenase OS=Homo sapiens OX=9606 GN=PAM PE=1 SV=2	0.773	Down	0.039661	PAM	108.33	0.846	0.908		1.179	1.09
Cellular Component	GO:0043005	5	neuron projection	0.00296496	P06744	Glucose-6-phosphate isomerase OS=Homo sapiens OX=9606 GN=GPI PE=1 SV=4	0.612	Down	0.0135393	GPI	63.146	0.824		0.737	1.296		1.256
Cellular Component	GO:0043005	5	neuron projection	0.00296496	Q14247	Src substrate cortactin OS=Homo sapiens OX=9606 GN=CTTN PE=1 SV=2	0.327	Down	0.00166476	CTTN	61.585	0.497	0.488		1.575	1.44
Cellular Component	GO:0043005	5	neuron projection	0.00296496	P07737	Profilin-1 OS=Homo sapiens OX=9606 GN=PFN1 PE=1 SV=2	0.343	Down	0.0091617	PFN1	15.054		0.545	0.443		1.434	1.449
Cellular Component	GO:0043005	5	neuron projection	0.00296496	Q14118	Dystroglycan OS=Homo sapiens OX=9606 GN=DAG1 PE=1 SV=2	0.727	Down	0.027699	DAG1	97.44	0.758	0.954	0.836	1.326	1.115	1.065
Cellular Component	GO:0043005	5	neuron projection	0.00296496	P21333	Filamin-A OS=Homo sapiens OX=9606 GN=FLNA PE=1 SV=4	0.455	Down	0.00199619	FLNA	280.74	0.533	0.723	0.539	1.23	1.272	1.439
Cellular Component	GO:0043005	5	neuron projection	0.00296496	P23528	Cofilin-1 OS=Homo sapiens OX=9606 GN=CFL1 PE=1 SV=3	0.396	Down	1.96899e-05	CFL1	18.502	0.508	0.57	0.555	1.4	1.402	1.325
Cellular Component	GO:0043005	5	neuron projection	0.00296496	Q9BY67	Cell adhesion molecule 1 OS=Homo sapiens OX=9606 GN=CADM1 PE=1 SV=2	0.766	Down	0.0193435	CADM1	48.509	0.922	0.919	0.916	1.247	1.112	1.241
Cellular Component	GO:0043005	5	neuron projection	0.00296496	P04792	Heat shock protein beta-1 OS=Homo sapiens OX=9606 GN=HSPB1 PE=1 SV=2	0.624	Down	0.036744	HSPB1	22.782	0.715		0.755	1.178		1.176
Cellular Component	GO:0043005	5	neuron projection	0.00296496	Q99497	Protein/nucleic acid deglycase DJ-1 OS=Homo sapiens OX=9606 GN=PARK7 PE=1 SV=2	0.566	Down	0.000175907	PARK7	19.891	0.675	0.754	0.696	1.297	1.189	1.268
Cellular Component	GO:0043005	5	neuron projection	0.00296496	P05090	Apolipoprotein D OS=Homo sapiens OX=9606 GN=APOD PE=1 SV=1	0.772	Down	0.0166443	APOD	21.275	0.771	0.942	0.887	1.178	1.066	1.124
Cellular Component	GO:0043005	5	neuron projection	0.00296496	P26447	Protein S100-A4 OS=Homo sapiens OX=9606 GN=S100A4 PE=1 SV=1	0.597	Down	0.002737	S100A4	11.728		0.746	0.78		1.297	1.258
Cellular Component	GO:0043005	5	neuron projection	0.00296496	P31146	Coronin-1A OS=Homo sapiens OX=9606 GN=CORO1A PE=1 SV=4	0.47	Down	0.00030469	CORO1A	51.026	0.614	0.626	0.569	1.141	1.327	1.377
Cellular Component	GO:0043005	5	neuron projection	0.00296496	P05067	Amyloid-beta precursor protein OS=Homo sapiens OX=9606 GN=APP PE=1 SV=3	0.693	Down	0.032602	APP	86.942	0.792		0.877	1.258		1.15
Cellular Component	GO:1905368	4	peptidase complex	0.129014	P55072	Transitional endoplasmic reticulum ATPase OS=Homo sapiens OX=9606 GN=VCP PE=1 SV=4	0.807	Down	0.0033597	VCP	89.321	0.862	0.849		1.071	1.05
Cellular Component	GO:1905368	4	peptidase complex	0.129014	P08709	Coagulation factor VII OS=Homo sapiens OX=9606 GN=F7 PE=1 SV=1	0.822	Down	0.0155432	F7	51.593	0.882	0.877	0.994	1.176	1.099	1.076
Cellular Component	GO:1905368	4	peptidase complex	0.129014	P04792	Heat shock protein beta-1 OS=Homo sapiens OX=9606 GN=HSPB1 PE=1 SV=2	0.624	Down	0.036744	HSPB1	22.782	0.715		0.755	1.178		1.176
Cellular Component	GO:0097458	4	neuron part	0.0195267	P00441	Superoxide dismutase [Cu-Zn] OS=Homo sapiens OX=9606 GN=SOD1 PE=1 SV=2	0.675	Down	0.00023553	SOD1	15.936	0.794	0.775	0.857	1.21	1.203	1.179
Cellular Component	GO:0097458	4	neuron part	0.0195267	P00918	Carbonic anhydrase 2 OS=Homo sapiens OX=9606 GN=CA2 PE=1 SV=2	0.791	Down	0.032803	CA2	29.246	0.968	0.844	0.811	0.998	1.149	1.168
Cellular Component	GO:0097458	4	neuron part	0.0195267	Q16643	Drebrin OS=Homo sapiens OX=9606 GN=DBN1 PE=1 SV=4	0.602	Down	0.026385	DBN1	71.428		0.701	0.805		1.31	1.19
Cellular Component	GO:0097458	4	neuron part	0.0195267	O43707	Alpha-actinin-4 OS=Homo sapiens OX=9606 GN=ACTN4 PE=1 SV=2	0.526	Down	0.022379	ACTN4	104.85	0.627		0.708	1.367		1.173
Cellular Component	GO:0097458	4	neuron part	0.0195267	P54764	Ephrin type-A receptor 4 OS=Homo sapiens OX=9606 GN=EPHA4 PE=1 SV=1	0.812	Down	0.025377	EPHA4	109.86	0.925	0.964	0.869	1.119	1.039	1.24
Cellular Component	GO:0097458	4	neuron part	0.0195267	P01137	Transforming growth factor beta-1 proprotein OS=Homo sapiens OX=9606 GN=TGFB1 PE=1 SV=2	0.69	Down	0.0107565	TGFB1	44.341	0.843		0.798	1.156		1.221
Cellular Component	GO:0097458	4	neuron part	0.0195267	P11142	Heat shock cognate 71 kDa protein OS=Homo sapiens OX=9606 GN=HSPA8 PE=1 SV=1	0.525	Down	0.00100258	HSPA8	70.897	0.748	0.591	0.666	1.237	1.356	1.225
Cellular Component	GO:0097458	4	neuron part	0.0195267	O15144	Actin-related protein 2/3 complex subunit 2 OS=Homo sapiens OX=9606 GN=ARPC2 PE=1 SV=1	0.632	Down	0.041318	ARPC2	34.333	0.818		0.674	1.17		1.19
Cellular Component	GO:0097458	4	neuron part	0.0195267	P62258	14-3-3 protein epsilon OS=Homo sapiens OX=9606 GN=YWHAE PE=1 SV=1	0.491	Down	0.00065933	YWHAE	29.174	0.582	0.614	0.667	1.422	1.223	1.153
Cellular Component	GO:0097458	4	neuron part	0.0195267	P19021	Peptidyl-glycine alpha-amidating monooxygenase OS=Homo sapiens OX=9606 GN=PAM PE=1 SV=2	0.773	Down	0.039661	PAM	108.33	0.846	0.908		1.179	1.09
Cellular Component	GO:0097458	4	neuron part	0.0195267	P06744	Glucose-6-phosphate isomerase OS=Homo sapiens OX=9606 GN=GPI PE=1 SV=4	0.612	Down	0.0135393	GPI	63.146	0.824		0.737	1.296		1.256
Cellular Component	GO:0097458	4	neuron part	0.0195267	Q14247	Src substrate cortactin OS=Homo sapiens OX=9606 GN=CTTN PE=1 SV=2	0.327	Down	0.00166476	CTTN	61.585	0.497	0.488		1.575	1.44
Cellular Component	GO:0097458	4	neuron part	0.0195267	P07737	Profilin-1 OS=Homo sapiens OX=9606 GN=PFN1 PE=1 SV=2	0.343	Down	0.0091617	PFN1	15.054		0.545	0.443		1.434	1.449
Cellular Component	GO:0097458	4	neuron part	0.0195267	Q14118	Dystroglycan OS=Homo sapiens OX=9606 GN=DAG1 PE=1 SV=2	0.727	Down	0.027699	DAG1	97.44	0.758	0.954	0.836	1.326	1.115	1.065
Cellular Component	GO:0097458	4	neuron part	0.0195267	P21333	Filamin-A OS=Homo sapiens OX=9606 GN=FLNA PE=1 SV=4	0.455	Down	0.00199619	FLNA	280.74	0.533	0.723	0.539	1.23	1.272	1.439
Cellular Component	GO:0097458	4	neuron part	0.0195267	P23528	Cofilin-1 OS=Homo sapiens OX=9606 GN=CFL1 PE=1 SV=3	0.396	Down	1.96899e-05	CFL1	18.502	0.508	0.57	0.555	1.4	1.402	1.325
Cellular Component	GO:0097458	4	neuron part	0.0195267	Q9BY67	Cell adhesion molecule 1 OS=Homo sapiens OX=9606 GN=CADM1 PE=1 SV=2	0.766	Down	0.0193435	CADM1	48.509	0.922	0.919	0.916	1.247	1.112	1.241
Cellular Component	GO:0097458	4	neuron part	0.0195267	P04792	Heat shock protein beta-1 OS=Homo sapiens OX=9606 GN=HSPB1 PE=1 SV=2	0.624	Down	0.036744	HSPB1	22.782	0.715		0.755	1.178		1.176
Cellular Component	GO:0097458	4	neuron part	0.0195267	Q99497	Protein/nucleic acid deglycase DJ-1 OS=Homo sapiens OX=9606 GN=PARK7 PE=1 SV=2	0.566	Down	0.000175907	PARK7	19.891	0.675	0.754	0.696	1.297	1.189	1.268
Cellular Component	GO:0097458	4	neuron part	0.0195267	P05090	Apolipoprotein D OS=Homo sapiens OX=9606 GN=APOD PE=1 SV=1	0.772	Down	0.0166443	APOD	21.275	0.771	0.942	0.887	1.178	1.066	1.124
Cellular Component	GO:0097458	4	neuron part	0.0195267	P26447	Protein S100-A4 OS=Homo sapiens OX=9606 GN=S100A4 PE=1 SV=1	0.597	Down	0.002737	S100A4	11.728		0.746	0.78		1.297	1.258
Cellular Component	GO:0097458	4	neuron part	0.0195267	P31146	Coronin-1A OS=Homo sapiens OX=9606 GN=CORO1A PE=1 SV=4	0.47	Down	0.00030469	CORO1A	51.026	0.614	0.626	0.569	1.141	1.327	1.377
Cellular Component	GO:0097458	4	neuron part	0.0195267	P05067	Amyloid-beta precursor protein OS=Homo sapiens OX=9606 GN=APP PE=1 SV=3	0.693	Down	0.032602	APP	86.942	0.792		0.877	1.258		1.15
Cellular Component	GO:0005924	5	cell-substrate adherens junction	9.44322e-12	P67936	Tropomyosin alpha-4 chain OS=Homo sapiens OX=9606 GN=TPM4 PE=1 SV=3	0.273	Down	1.2557e-06	TPM4	28.521	0.416	0.411	0.401	1.587	1.484	1.426
Cellular Component	GO:0005924	5	cell-substrate adherens junction	9.44322e-12	P14209	CD99 antigen OS=Homo sapiens OX=9606 GN=CD99 PE=1 SV=1	0.512	Down	0.034343	CD99	18.848	0.65		0.663	1.122		1.442
Cellular Component	GO:0005924	5	cell-substrate adherens junction	9.44322e-12	P18206	Vinculin OS=Homo sapiens OX=9606 GN=VCL PE=1 SV=4	0.461	Down	0.0010004	VCL	123.8	0.629	0.623	0.631	1.428	1.321	1.337
Cellular Component	GO:0005924	5	cell-substrate adherens junction	9.44322e-12	P11142	Heat shock cognate 71 kDa protein OS=Homo sapiens OX=9606 GN=HSPA8 PE=1 SV=1	0.525	Down	0.00100258	HSPA8	70.897	0.748	0.591	0.666	1.237	1.356	1.225
Cellular Component	GO:0005924	5	cell-substrate adherens junction	9.44322e-12	P30101	Protein disulfide-isomerase A3 OS=Homo sapiens OX=9606 GN=PDIA3 PE=1 SV=4	0.526	Down	5.7692e-07	PDIA3	56.782	0.67	0.696	0.67	1.303	1.284	1.287
Cellular Component	GO:0005924	5	cell-substrate adherens junction	9.44322e-12	P63104	14-3-3 protein zeta/delta OS=Homo sapiens OX=9606 GN=YWHAZ PE=1 SV=1	0.353	Down	0.0054374	YWHAZ	27.745	0.576	0.509	0.442	1.471	1.41	1.443
Cellular Component	GO:0005924	5	cell-substrate adherens junction	9.44322e-12	Q14247	Src substrate cortactin OS=Homo sapiens OX=9606 GN=CTTN PE=1 SV=2	0.327	Down	0.00166476	CTTN	61.585	0.497	0.488		1.575	1.44
Cellular Component	GO:0005924	5	cell-substrate adherens junction	9.44322e-12	P62937	Peptidyl-prolyl cis-trans isomerase A OS=Homo sapiens OX=9606 GN=PPIA PE=1 SV=2	0.426	Down	5.8334e-05	PPIA	18.012	0.627	0.559	0.602	1.429	1.462	1.309
Cellular Component	GO:0005924	5	cell-substrate adherens junction	9.44322e-12	Q14118	Dystroglycan OS=Homo sapiens OX=9606 GN=DAG1 PE=1 SV=2	0.727	Down	0.027699	DAG1	97.44	0.758	0.954	0.836	1.326	1.115	1.065
Cellular Component	GO:0005924	5	cell-substrate adherens junction	9.44322e-12	P61981	14-3-3 protein gamma OS=Homo sapiens OX=9606 GN=YWHAG PE=1 SV=2	0.427	Down	0.0186026	YWHAG	28.302	0.695	0.593	0.461	1.36	1.36	1.373
Cellular Component	GO:0005924	5	cell-substrate adherens junction	9.44322e-12	Q12884	Prolyl endopeptidase FAP OS=Homo sapiens OX=9606 GN=FAP PE=1 SV=5	0.808	Down	0.0127249	FAP	87.711	1.009	0.892	0.894	1.113	1.221	1.127
Cellular Component	GO:0005924	5	cell-substrate adherens junction	9.44322e-12	P23528	Cofilin-1 OS=Homo sapiens OX=9606 GN=CFL1 PE=1 SV=3	0.396	Down	1.96899e-05	CFL1	18.502	0.508	0.57	0.555	1.4	1.402	1.325
Cellular Component	GO:0005924	5	cell-substrate adherens junction	9.44322e-12	P35579	Myosin-9 OS=Homo sapiens OX=9606 GN=MYH9 PE=1 SV=4	0.553	Down	0.00027936	MYH9	226.53	0.675	0.626	0.639	1.158	1.087	1.265
Cellular Component	GO:0005924	5	cell-substrate adherens junction	9.44322e-12	Q15942	Zyxin OS=Homo sapiens OX=9606 GN=ZYX PE=1 SV=1	0.495	Down	0.000122584	ZYX	61.277	0.69	0.666	0.591	1.294	1.338	1.3
Cellular Component	GO:0005924	5	cell-substrate adherens junction	9.44322e-12	P04792	Heat shock protein beta-1 OS=Homo sapiens OX=9606 GN=HSPB1 PE=1 SV=2	0.624	Down	0.036744	HSPB1	22.782	0.715		0.755	1.178		1.176
Cellular Component	GO:0005924	5	cell-substrate adherens junction	9.44322e-12	Q15404	Ras suppressor protein 1 OS=Homo sapiens OX=9606 GN=RSU1 PE=1 SV=3	0.507	Down	0.0038611	RSU1	31.54	0.716	0.641	0.623	1.306	1.305	1.297
Cellular Component	GO:0005924	5	cell-substrate adherens junction	9.44322e-12	Q13642	Four and a half LIM domains protein 1 OS=Homo sapiens OX=9606 GN=FHL1 PE=1 SV=4	0.551	Down	0.0025793	FHL1	36.263	0.753	0.582	0.721	1.159	1.335	1.235
Cellular Component	GO:0005924	5	cell-substrate adherens junction	9.44322e-12	P07237	Protein disulfide-isomerase OS=Homo sapiens OX=9606 GN=P4HB PE=1 SV=3	0.75	Down	0.00092487	P4HB	57.116	0.872	0.866	0.806	1.17	1.088	1.134
Cellular Component	GO:0005924	5	cell-substrate adherens junction	9.44322e-12	P11021	Endoplasmic reticulum chaperone BiP OS=Homo sapiens OX=9606 GN=HSPA5 PE=1 SV=2	0.823	Down	0.00026116	HSPA5	72.332	0.913	0.915	0.888	1.122	1.074	1.105
Cellular Component	GO:0005924	5	cell-substrate adherens junction	9.44322e-12	P61158	Actin-related protein 3 OS=Homo sapiens OX=9606 GN=ACTR3 PE=1 SV=3	0.396	Down	2.1472e-05	ACTR3	47.371	0.555	0.595	0.533	1.489	1.377	1.381
Cellular Component	GO:0005924	5	cell-substrate adherens junction	9.44322e-12	Q01518	Adenylyl cyclase-associated protein 1 OS=Homo sapiens OX=9606 GN=CAP1 PE=1 SV=5	0.552	Down	0.0057167	CAP1	51.901	0.742	0.55	0.782	1.222	1.31	1.222
Cellular Component	GO:0005924	5	cell-substrate adherens junction	9.44322e-12	O43707	Alpha-actinin-4 OS=Homo sapiens OX=9606 GN=ACTN4 PE=1 SV=2	0.526	Down	0.022379	ACTN4	104.85	0.627		0.708	1.367		1.173
Cellular Component	GO:0005924	5	cell-substrate adherens junction	9.44322e-12	O00151	PDZ and LIM domain protein 1 OS=Homo sapiens OX=9606 GN=PDLIM1 PE=1 SV=4	0.426	Down	0.00173557	PDLIM1	36.071	0.676	0.479	0.66	1.331	1.491	1.443
Cellular Component	GO:0005924	5	cell-substrate adherens junction	9.44322e-12	P50552	Vasodilator-stimulated phosphoprotein OS=Homo sapiens OX=9606 GN=VASP PE=1 SV=3	0.577	Down	0.0060011	VASP	39.829	0.764	0.704		1.287	1.255
Cellular Component	GO:0005924	5	cell-substrate adherens junction	9.44322e-12	Q9HBI1	Beta-parvin OS=Homo sapiens OX=9606 GN=PARVB PE=1 SV=1	0.528	Down	0.00126025	PARVB	41.714	0.597	0.737	0.694	1.392	1.273	1.178
Cellular Component	GO:0005924	5	cell-substrate adherens junction	9.44322e-12	O15144	Actin-related protein 2/3 complex subunit 2 OS=Homo sapiens OX=9606 GN=ARPC2 PE=1 SV=1	0.632	Down	0.041318	ARPC2	34.333	0.818		0.674	1.17		1.19
Cellular Component	GO:0005924	5	cell-substrate adherens junction	9.44322e-12	P63261	Actin, cytoplasmic 2 OS=Homo sapiens OX=9606 GN=ACTG1 PE=1 SV=1	0.549	Down	0.00156265	ACTG1	41.792	0.788	0.653	0.631	1.333	1.267	1.171
Cellular Component	GO:0005924	5	cell-substrate adherens junction	9.44322e-12	P62258	14-3-3 protein epsilon OS=Homo sapiens OX=9606 GN=YWHAE PE=1 SV=1	0.491	Down	0.00065933	YWHAE	29.174	0.582	0.614	0.667	1.422	1.223	1.153
Cellular Component	GO:0005924	5	cell-substrate adherens junction	9.44322e-12	Q9Y490	Talin-1 OS=Homo sapiens OX=9606 GN=TLN1 PE=1 SV=3	0.453	Down	3.5156e-05	TLN1	269.76	0.559	0.62	0.605	1.268	1.363	1.304
Cellular Component	GO:0005924	5	cell-substrate adherens junction	9.44322e-12	P07737	Profilin-1 OS=Homo sapiens OX=9606 GN=PFN1 PE=1 SV=2	0.343	Down	0.0091617	PFN1	15.054		0.545	0.443		1.434	1.449
Cellular Component	GO:0005924	5	cell-substrate adherens junction	9.44322e-12	P12814	Alpha-actinin-1 OS=Homo sapiens OX=9606 GN=ACTN1 PE=1 SV=2	0.364	Down	3.9426e-05	ACTN1	103.06	0.552	0.547	0.478	1.507	1.426	1.403
Cellular Component	GO:0005924	5	cell-substrate adherens junction	9.44322e-12	P21333	Filamin-A OS=Homo sapiens OX=9606 GN=FLNA PE=1 SV=4	0.455	Down	0.00199619	FLNA	280.74	0.533	0.723	0.539	1.23	1.272	1.439
Cellular Component	GO:0005924	5	cell-substrate adherens junction	9.44322e-12	Q9ULV4	Coronin-1C OS=Homo sapiens OX=9606 GN=CORO1C PE=1 SV=1	0.495	Down	0.0031379	CORO1C	53.248		0.624	0.675		1.306	1.316
Cellular Component	GO:0005924	5	cell-substrate adherens junction	9.44322e-12	P50395	Rab GDP dissociation inhibitor beta OS=Homo sapiens OX=9606 GN=GDI2 PE=1 SV=2	0.681	Down	0.00075909	GDI2	50.663	0.802	0.767	0.858	1.23	1.204	1.129
Cellular Component	GO:0005924	5	cell-substrate adherens junction	9.44322e-12	P31946	14-3-3 protein beta/alpha OS=Homo sapiens OX=9606 GN=YWHAB PE=1 SV=3	0.498	Down	0.02392	YWHAB	28.082		0.688	0.578		1.185	1.355
Cellular Component	GO:0005924	5	cell-substrate adherens junction	9.44322e-12	P23284	Peptidyl-prolyl cis-trans isomerase B OS=Homo sapiens OX=9606 GN=PPIB PE=1 SV=2	0.486	Down	0.0028186	PPIB	23.742	0.597	0.599	0.671	1.28	1.282	1.277
Cellular Component	GO:0005924	5	cell-substrate adherens junction	9.44322e-12	Q14847	LIM and SH3 domain protein 1 OS=Homo sapiens OX=9606 GN=LASP1 PE=1 SV=2	0.446	Down	0.0020354	LASP1	29.717		0.631	0.59		1.35	1.389
Cellular Component	GO:0005924	5	cell-substrate adherens junction	9.44322e-12	P05106	Integrin beta-3 OS=Homo sapiens OX=9606 GN=ITGB3 PE=1 SV=2	0.501	Down	0.0126801	ITGB3	87.057	0.483	0.799	0.709	1.5	1.26	1.216
Cellular Component	GO:0005924	5	cell-substrate adherens junction	9.44322e-12	P27797	Calreticulin OS=Homo sapiens OX=9606 GN=CALR PE=1 SV=1	0.564	Down	0.000176683	CALR	48.141	0.688	0.755	0.669	1.286	1.197	1.265
Cellular Component	GO:0005924	5	cell-substrate adherens junction	9.44322e-12	P26038	Moesin OS=Homo sapiens OX=9606 GN=MSN PE=1 SV=3	0.606	Down	0.00044065	MSN	67.819	0.71	0.794	0.758	1.331	1.2	1.203
Cellular Component	GO:0005840	8	ribosome	0.387183	P05090	Apolipoprotein D OS=Homo sapiens OX=9606 GN=APOD PE=1 SV=1	0.772	Down	0.0166443	APOD	21.275	0.771	0.942	0.887	1.178	1.066	1.124
Cellular Component	GO:0005840	8	ribosome	0.387183	P62987	Ubiquitin-60S ribosomal protein L40 OS=Homo sapiens OX=9606 GN=UBA52 PE=1 SV=2	0.623	Down	0.00136194	UBA52	14.728		0.778	0.788		1.237	1.278
Cellular Component	GO:0031252	4	cell leading edge	1.45759e-05	P61158	Actin-related protein 3 OS=Homo sapiens OX=9606 GN=ACTR3 PE=1 SV=3	0.396	Down	2.1472e-05	ACTR3	47.371	0.555	0.595	0.533	1.489	1.377	1.381
Cellular Component	GO:0031252	4	cell leading edge	1.45759e-05	Q9H6X2	Anthrax toxin receptor 1 OS=Homo sapiens OX=9606 GN=ANTXR1 PE=1 SV=2	0.742	Down	0.0049163	ANTXR1	62.788	0.872	0.881		1.157	1.205
Cellular Component	GO:0031252	4	cell leading edge	1.45759e-05	Q9H299	SH3 domain-binding glutamic acid-rich-like protein 3 OS=Homo sapiens OX=9606 GN=SH3BGRL3 PE=1 SV=1	0.384	Down	0.000102159	SH3BGRL3	10.438	0.526	0.533	0.574	1.263	1.484	1.501
Cellular Component	GO:0031252	4	cell leading edge	1.45759e-05	P50552	Vasodilator-stimulated phosphoprotein OS=Homo sapiens OX=9606 GN=VASP PE=1 SV=3	0.577	Down	0.0060011	VASP	39.829	0.764	0.704		1.287	1.255
Cellular Component	GO:0031252	4	cell leading edge	1.45759e-05	Q9HBI1	Beta-parvin OS=Homo sapiens OX=9606 GN=PARVB PE=1 SV=1	0.528	Down	0.00126025	PARVB	41.714	0.597	0.737	0.694	1.392	1.273	1.178
Cellular Component	GO:0031252	4	cell leading edge	1.45759e-05	O15144	Actin-related protein 2/3 complex subunit 2 OS=Homo sapiens OX=9606 GN=ARPC2 PE=1 SV=1	0.632	Down	0.041318	ARPC2	34.333	0.818		0.674	1.17		1.19
Cellular Component	GO:0031252	4	cell leading edge	1.45759e-05	Q9Y490	Talin-1 OS=Homo sapiens OX=9606 GN=TLN1 PE=1 SV=3	0.453	Down	3.5156e-05	TLN1	269.76	0.559	0.62	0.605	1.268	1.363	1.304
Cellular Component	GO:0031252	4	cell leading edge	1.45759e-05	Q14247	Src substrate cortactin OS=Homo sapiens OX=9606 GN=CTTN PE=1 SV=2	0.327	Down	0.00166476	CTTN	61.585	0.497	0.488		1.575	1.44
Cellular Component	GO:0031252	4	cell leading edge	1.45759e-05	P12814	Alpha-actinin-1 OS=Homo sapiens OX=9606 GN=ACTN1 PE=1 SV=2	0.364	Down	3.9426e-05	ACTN1	103.06	0.552	0.547	0.478	1.507	1.426	1.403
Cellular Component	GO:0031252	4	cell leading edge	1.45759e-05	Q14118	Dystroglycan OS=Homo sapiens OX=9606 GN=DAG1 PE=1 SV=2	0.727	Down	0.027699	DAG1	97.44	0.758	0.954	0.836	1.326	1.115	1.065
Cellular Component	GO:0031252	4	cell leading edge	1.45759e-05	P68133	Actin, alpha skeletal muscle OS=Homo sapiens OX=9606 GN=ACTA1 PE=1 SV=1	0.391	Down	0.000175726	ACTA1	42.051	0.579	0.526	0.542	1.554	1.406	1.25
Cellular Component	GO:0031252	4	cell leading edge	1.45759e-05	P08567	Pleckstrin OS=Homo sapiens OX=9606 GN=PLEK PE=1 SV=3	0.49	Down	0.00080075	PLEK	40.124	0.718	0.619	0.557	1.251	1.362	1.254
Cellular Component	GO:0031252	4	cell leading edge	1.45759e-05	Q9ULV4	Coronin-1C OS=Homo sapiens OX=9606 GN=CORO1C PE=1 SV=1	0.495	Down	0.0031379	CORO1C	53.248		0.624	0.675		1.306	1.316
Cellular Component	GO:0031252	4	cell leading edge	1.45759e-05	P35579	Myosin-9 OS=Homo sapiens OX=9606 GN=MYH9 PE=1 SV=4	0.553	Down	0.00027936	MYH9	226.53	0.675	0.626	0.639	1.158	1.087	1.265
Cellular Component	GO:0031252	4	cell leading edge	1.45759e-05	P23528	Cofilin-1 OS=Homo sapiens OX=9606 GN=CFL1 PE=1 SV=3	0.396	Down	1.96899e-05	CFL1	18.502	0.508	0.57	0.555	1.4	1.402	1.325
Cellular Component	GO:0031252	4	cell leading edge	1.45759e-05	Q12884	Prolyl endopeptidase FAP OS=Homo sapiens OX=9606 GN=FAP PE=1 SV=5	0.808	Down	0.0127249	FAP	87.711	1.009	0.892	0.894	1.113	1.221	1.127
Cellular Component	GO:0031252	4	cell leading edge	1.45759e-05	P05106	Integrin beta-3 OS=Homo sapiens OX=9606 GN=ITGB3 PE=1 SV=2	0.501	Down	0.0126801	ITGB3	87.057	0.483	0.799	0.709	1.5	1.26	1.216
Cellular Component	GO:0031252	4	cell leading edge	1.45759e-05	P31146	Coronin-1A OS=Homo sapiens OX=9606 GN=CORO1A PE=1 SV=4	0.47	Down	0.00030469	CORO1A	51.026	0.614	0.626	0.569	1.141	1.327	1.377
Cellular Component	GO:0031252	4	cell leading edge	1.45759e-05	P05067	Amyloid-beta precursor protein OS=Homo sapiens OX=9606 GN=APP PE=1 SV=3	0.693	Down	0.032602	APP	86.942	0.792		0.877	1.258		1.15
Cellular Component	GO:0005577	5	fibrinogen complex	0.0912881	P02679	Fibrinogen gamma chain OS=Homo sapiens OX=9606 GN=FGG PE=1 SV=3	1.412	Up	0.046678	FGG	51.511	1.008	1.217	1.121	0.892	0.625	0.853
Cellular Component	GO:0005577	5	fibrinogen complex	0.0912881	P02751	Fibronectin OS=Homo sapiens OX=9606 GN=FN1 PE=1 SV=5	1.203	Up	0.0050845	FN1	272.32	1.001	1.03	1.074	0.869	0.894	0.818
Cellular Component	GO:0005577	5	fibrinogen complex	0.0912881	P02675	Fibrinogen beta chain OS=Homo sapiens OX=9606 GN=FGB PE=1 SV=2	1.357	Up	0.039178	FGB	55.928	0.999	1.187	1.093	0.902	0.67	0.844
Cellular Component	GO:0035577	13	azurophil granule membrane	0.387183	O95497	Pantetheinase OS=Homo sapiens OX=9606 GN=VNN1 PE=1 SV=2	1.386	Up	0.00065606	VNN1	57.011	1.216	1.342	1.309	0.941	0.9	0.949
Cellular Component	GO:0035577	13	azurophil granule membrane	0.387183	P61224	Ras-related protein Rap-1b OS=Homo sapiens OX=9606 GN=RAP1B PE=1 SV=1	0.449	Down	0.00039544	RAP1B	20.825	0.592	0.638	0.622	1.572	1.281	1.274
Cellular Component	GO:0070161	3	anchoring junction	2.079e-10	P67936	Tropomyosin alpha-4 chain OS=Homo sapiens OX=9606 GN=TPM4 PE=1 SV=3	0.273	Down	1.2557e-06	TPM4	28.521	0.416	0.411	0.401	1.587	1.484	1.426
Cellular Component	GO:0070161	3	anchoring junction	2.079e-10	P14209	CD99 antigen OS=Homo sapiens OX=9606 GN=CD99 PE=1 SV=1	0.512	Down	0.034343	CD99	18.848	0.65		0.663	1.122		1.442
Cellular Component	GO:0070161	3	anchoring junction	2.079e-10	P18206	Vinculin OS=Homo sapiens OX=9606 GN=VCL PE=1 SV=4	0.461	Down	0.0010004	VCL	123.8	0.629	0.623	0.631	1.428	1.321	1.337
Cellular Component	GO:0070161	3	anchoring junction	2.079e-10	P11142	Heat shock cognate 71 kDa protein OS=Homo sapiens OX=9606 GN=HSPA8 PE=1 SV=1	0.525	Down	0.00100258	HSPA8	70.897	0.748	0.591	0.666	1.237	1.356	1.225
Cellular Component	GO:0070161	3	anchoring junction	2.079e-10	P30101	Protein disulfide-isomerase A3 OS=Homo sapiens OX=9606 GN=PDIA3 PE=1 SV=4	0.526	Down	5.7692e-07	PDIA3	56.782	0.67	0.696	0.67	1.303	1.284	1.287
Cellular Component	GO:0070161	3	anchoring junction	2.079e-10	P63104	14-3-3 protein zeta/delta OS=Homo sapiens OX=9606 GN=YWHAZ PE=1 SV=1	0.353	Down	0.0054374	YWHAZ	27.745	0.576	0.509	0.442	1.471	1.41	1.443
Cellular Component	GO:0070161	3	anchoring junction	2.079e-10	Q14247	Src substrate cortactin OS=Homo sapiens OX=9606 GN=CTTN PE=1 SV=2	0.327	Down	0.00166476	CTTN	61.585	0.497	0.488		1.575	1.44
Cellular Component	GO:0070161	3	anchoring junction	2.079e-10	P62937	Peptidyl-prolyl cis-trans isomerase A OS=Homo sapiens OX=9606 GN=PPIA PE=1 SV=2	0.426	Down	5.8334e-05	PPIA	18.012	0.627	0.559	0.602	1.429	1.462	1.309
Cellular Component	GO:0070161	3	anchoring junction	2.079e-10	Q14118	Dystroglycan OS=Homo sapiens OX=9606 GN=DAG1 PE=1 SV=2	0.727	Down	0.027699	DAG1	97.44	0.758	0.954	0.836	1.326	1.115	1.065
Cellular Component	GO:0070161	3	anchoring junction	2.079e-10	P61981	14-3-3 protein gamma OS=Homo sapiens OX=9606 GN=YWHAG PE=1 SV=2	0.427	Down	0.0186026	YWHAG	28.302	0.695	0.593	0.461	1.36	1.36	1.373
Cellular Component	GO:0070161	3	anchoring junction	2.079e-10	Q12884	Prolyl endopeptidase FAP OS=Homo sapiens OX=9606 GN=FAP PE=1 SV=5	0.808	Down	0.0127249	FAP	87.711	1.009	0.892	0.894	1.113	1.221	1.127
Cellular Component	GO:0070161	3	anchoring junction	2.079e-10	P23528	Cofilin-1 OS=Homo sapiens OX=9606 GN=CFL1 PE=1 SV=3	0.396	Down	1.96899e-05	CFL1	18.502	0.508	0.57	0.555	1.4	1.402	1.325
Cellular Component	GO:0070161	3	anchoring junction	2.079e-10	P35579	Myosin-9 OS=Homo sapiens OX=9606 GN=MYH9 PE=1 SV=4	0.553	Down	0.00027936	MYH9	226.53	0.675	0.626	0.639	1.158	1.087	1.265
Cellular Component	GO:0070161	3	anchoring junction	2.079e-10	Q15942	Zyxin OS=Homo sapiens OX=9606 GN=ZYX PE=1 SV=1	0.495	Down	0.000122584	ZYX	61.277	0.69	0.666	0.591	1.294	1.338	1.3
Cellular Component	GO:0070161	3	anchoring junction	2.079e-10	P04792	Heat shock protein beta-1 OS=Homo sapiens OX=9606 GN=HSPB1 PE=1 SV=2	0.624	Down	0.036744	HSPB1	22.782	0.715		0.755	1.178		1.176
Cellular Component	GO:0070161	3	anchoring junction	2.079e-10	Q9BY67	Cell adhesion molecule 1 OS=Homo sapiens OX=9606 GN=CADM1 PE=1 SV=2	0.766	Down	0.0193435	CADM1	48.509	0.922	0.919	0.916	1.247	1.112	1.241
Cellular Component	GO:0070161	3	anchoring junction	2.079e-10	Q15404	Ras suppressor protein 1 OS=Homo sapiens OX=9606 GN=RSU1 PE=1 SV=3	0.507	Down	0.0038611	RSU1	31.54	0.716	0.641	0.623	1.306	1.305	1.297
Cellular Component	GO:0070161	3	anchoring junction	2.079e-10	Q13642	Four and a half LIM domains protein 1 OS=Homo sapiens OX=9606 GN=FHL1 PE=1 SV=4	0.551	Down	0.0025793	FHL1	36.263	0.753	0.582	0.721	1.159	1.335	1.235
Cellular Component	GO:0070161	3	anchoring junction	2.079e-10	P07237	Protein disulfide-isomerase OS=Homo sapiens OX=9606 GN=P4HB PE=1 SV=3	0.75	Down	0.00092487	P4HB	57.116	0.872	0.866	0.806	1.17	1.088	1.134
Cellular Component	GO:0070161	3	anchoring junction	2.079e-10	P11021	Endoplasmic reticulum chaperone BiP OS=Homo sapiens OX=9606 GN=HSPA5 PE=1 SV=2	0.823	Down	0.00026116	HSPA5	72.332	0.913	0.915	0.888	1.122	1.074	1.105
Cellular Component	GO:0070161	3	anchoring junction	2.079e-10	P61158	Actin-related protein 3 OS=Homo sapiens OX=9606 GN=ACTR3 PE=1 SV=3	0.396	Down	2.1472e-05	ACTR3	47.371	0.555	0.595	0.533	1.489	1.377	1.381
Cellular Component	GO:0070161	3	anchoring junction	2.079e-10	Q01518	Adenylyl cyclase-associated protein 1 OS=Homo sapiens OX=9606 GN=CAP1 PE=1 SV=5	0.552	Down	0.0057167	CAP1	51.901	0.742	0.55	0.782	1.222	1.31	1.222
Cellular Component	GO:0070161	3	anchoring junction	2.079e-10	O43707	Alpha-actinin-4 OS=Homo sapiens OX=9606 GN=ACTN4 PE=1 SV=2	0.526	Down	0.022379	ACTN4	104.85	0.627		0.708	1.367		1.173
Cellular Component	GO:0070161	3	anchoring junction	2.079e-10	O00151	PDZ and LIM domain protein 1 OS=Homo sapiens OX=9606 GN=PDLIM1 PE=1 SV=4	0.426	Down	0.00173557	PDLIM1	36.071	0.676	0.479	0.66	1.331	1.491	1.443
Cellular Component	GO:0070161	3	anchoring junction	2.079e-10	P50552	Vasodilator-stimulated phosphoprotein OS=Homo sapiens OX=9606 GN=VASP PE=1 SV=3	0.577	Down	0.0060011	VASP	39.829	0.764	0.704		1.287	1.255
Cellular Component	GO:0070161	3	anchoring junction	2.079e-10	Q9HBI1	Beta-parvin OS=Homo sapiens OX=9606 GN=PARVB PE=1 SV=1	0.528	Down	0.00126025	PARVB	41.714	0.597	0.737	0.694	1.392	1.273	1.178
Cellular Component	GO:0070161	3	anchoring junction	2.079e-10	O15144	Actin-related protein 2/3 complex subunit 2 OS=Homo sapiens OX=9606 GN=ARPC2 PE=1 SV=1	0.632	Down	0.041318	ARPC2	34.333	0.818		0.674	1.17		1.19
Cellular Component	GO:0070161	3	anchoring junction	2.079e-10	P63261	Actin, cytoplasmic 2 OS=Homo sapiens OX=9606 GN=ACTG1 PE=1 SV=1	0.549	Down	0.00156265	ACTG1	41.792	0.788	0.653	0.631	1.333	1.267	1.171
Cellular Component	GO:0070161	3	anchoring junction	2.079e-10	P62258	14-3-3 protein epsilon OS=Homo sapiens OX=9606 GN=YWHAE PE=1 SV=1	0.491	Down	0.00065933	YWHAE	29.174	0.582	0.614	0.667	1.422	1.223	1.153
Cellular Component	GO:0070161	3	anchoring junction	2.079e-10	Q9Y490	Talin-1 OS=Homo sapiens OX=9606 GN=TLN1 PE=1 SV=3	0.453	Down	3.5156e-05	TLN1	269.76	0.559	0.62	0.605	1.268	1.363	1.304
Cellular Component	GO:0070161	3	anchoring junction	2.079e-10	P07737	Profilin-1 OS=Homo sapiens OX=9606 GN=PFN1 PE=1 SV=2	0.343	Down	0.0091617	PFN1	15.054		0.545	0.443		1.434	1.449
Cellular Component	GO:0070161	3	anchoring junction	2.079e-10	P12814	Alpha-actinin-1 OS=Homo sapiens OX=9606 GN=ACTN1 PE=1 SV=2	0.364	Down	3.9426e-05	ACTN1	103.06	0.552	0.547	0.478	1.507	1.426	1.403
Cellular Component	GO:0070161	3	anchoring junction	2.079e-10	P21333	Filamin-A OS=Homo sapiens OX=9606 GN=FLNA PE=1 SV=4	0.455	Down	0.00199619	FLNA	280.74	0.533	0.723	0.539	1.23	1.272	1.439
Cellular Component	GO:0070161	3	anchoring junction	2.079e-10	Q9ULV4	Coronin-1C OS=Homo sapiens OX=9606 GN=CORO1C PE=1 SV=1	0.495	Down	0.0031379	CORO1C	53.248		0.624	0.675		1.306	1.316
Cellular Component	GO:0070161	3	anchoring junction	2.079e-10	P50395	Rab GDP dissociation inhibitor beta OS=Homo sapiens OX=9606 GN=GDI2 PE=1 SV=2	0.681	Down	0.00075909	GDI2	50.663	0.802	0.767	0.858	1.23	1.204	1.129
Cellular Component	GO:0070161	3	anchoring junction	2.079e-10	P31946	14-3-3 protein beta/alpha OS=Homo sapiens OX=9606 GN=YWHAB PE=1 SV=3	0.498	Down	0.02392	YWHAB	28.082		0.688	0.578		1.185	1.355
Cellular Component	GO:0070161	3	anchoring junction	2.079e-10	P23284	Peptidyl-prolyl cis-trans isomerase B OS=Homo sapiens OX=9606 GN=PPIB PE=1 SV=2	0.486	Down	0.0028186	PPIB	23.742	0.597	0.599	0.671	1.28	1.282	1.277
Cellular Component	GO:0070161	3	anchoring junction	2.079e-10	Q99497	Protein/nucleic acid deglycase DJ-1 OS=Homo sapiens OX=9606 GN=PARK7 PE=1 SV=2	0.566	Down	0.000175907	PARK7	19.891	0.675	0.754	0.696	1.297	1.189	1.268
Cellular Component	GO:0070161	3	anchoring junction	2.079e-10	Q14847	LIM and SH3 domain protein 1 OS=Homo sapiens OX=9606 GN=LASP1 PE=1 SV=2	0.446	Down	0.0020354	LASP1	29.717		0.631	0.59		1.35	1.389
Cellular Component	GO:0070161	3	anchoring junction	2.079e-10	P05106	Integrin beta-3 OS=Homo sapiens OX=9606 GN=ITGB3 PE=1 SV=2	0.501	Down	0.0126801	ITGB3	87.057	0.483	0.799	0.709	1.5	1.26	1.216
Cellular Component	GO:0070161	3	anchoring junction	2.079e-10	P27797	Calreticulin OS=Homo sapiens OX=9606 GN=CALR PE=1 SV=1	0.564	Down	0.000176683	CALR	48.141	0.688	0.755	0.669	1.286	1.197	1.265
Cellular Component	GO:0070161	3	anchoring junction	2.079e-10	P26038	Moesin OS=Homo sapiens OX=9606 GN=MSN PE=1 SV=3	0.606	Down	0.00044065	MSN	67.819	0.71	0.794	0.758	1.331	1.2	1.203
Cellular Component	GO:0031527	9	filopodium membrane	0.00433775	P50552	Vasodilator-stimulated phosphoprotein OS=Homo sapiens OX=9606 GN=VASP PE=1 SV=3	0.577	Down	0.0060011	VASP	39.829	0.764	0.704		1.287	1.255
Cellular Component	GO:0031527	9	filopodium membrane	0.00433775	P05106	Integrin beta-3 OS=Homo sapiens OX=9606 GN=ITGB3 PE=1 SV=2	0.501	Down	0.0126801	ITGB3	87.057	0.483	0.799	0.709	1.5	1.26	1.216
Cellular Component	GO:0031527	9	filopodium membrane	0.00433775	Q9H6X2	Anthrax toxin receptor 1 OS=Homo sapiens OX=9606 GN=ANTXR1 PE=1 SV=2	0.742	Down	0.0049163	ANTXR1	62.788	0.872	0.881		1.157	1.205
Cellular Component	GO:0070938	4	contractile ring	0.0267447	Q14118	Dystroglycan OS=Homo sapiens OX=9606 GN=DAG1 PE=1 SV=2	0.727	Down	0.027699	DAG1	97.44	0.758	0.954	0.836	1.326	1.115	1.065
Cellular Component	GO:0070938	4	contractile ring	0.0267447	P35579	Myosin-9 OS=Homo sapiens OX=9606 GN=MYH9 PE=1 SV=4	0.553	Down	0.00027936	MYH9	226.53	0.675	0.626	0.639	1.158	1.087	1.265
Cellular Component	GO:0005902	6	microvillus	0.129014	P05106	Integrin beta-3 OS=Homo sapiens OX=9606 GN=ITGB3 PE=1 SV=2	0.501	Down	0.0126801	ITGB3	87.057	0.483	0.799	0.709	1.5	1.26	1.216
Cellular Component	GO:0005902	6	microvillus	0.129014	P00918	Carbonic anhydrase 2 OS=Homo sapiens OX=9606 GN=CA2 PE=1 SV=2	0.791	Down	0.032803	CA2	29.246	0.968	0.844	0.811	0.998	1.149	1.168
Cellular Component	GO:0005902	6	microvillus	0.129014	P26038	Moesin OS=Homo sapiens OX=9606 GN=MSN PE=1 SV=3	0.606	Down	0.00044065	MSN	67.819	0.71	0.794	0.758	1.331	1.2	1.203
Cellular Component	GO:0043204	7	perikaryon	0.25654	P54764	Ephrin type-A receptor 4 OS=Homo sapiens OX=9606 GN=EPHA4 PE=1 SV=1	0.812	Down	0.025377	EPHA4	109.86	0.925	0.964	0.869	1.119	1.039	1.24
Cellular Component	GO:0043204	7	perikaryon	0.25654	P19021	Peptidyl-glycine alpha-amidating monooxygenase OS=Homo sapiens OX=9606 GN=PAM PE=1 SV=2	0.773	Down	0.039661	PAM	108.33	0.846	0.908		1.179	1.09
Cellular Component	GO:0005790	9	smooth endoplasmic reticulum	0.0162574	P27797	Calreticulin OS=Homo sapiens OX=9606 GN=CALR PE=1 SV=1	0.564	Down	0.000176683	CALR	48.141	0.688	0.755	0.669	1.286	1.197	1.265
Cellular Component	GO:0005790	9	smooth endoplasmic reticulum	0.0162574	P05067	Amyloid-beta precursor protein OS=Homo sapiens OX=9606 GN=APP PE=1 SV=3	0.693	Down	0.032602	APP	86.942	0.792		0.877	1.258		1.15
Cellular Component	GO:0005790	9	smooth endoplasmic reticulum	0.0162574	P23284	Peptidyl-prolyl cis-trans isomerase B OS=Homo sapiens OX=9606 GN=PPIB PE=1 SV=2	0.486	Down	0.0028186	PPIB	23.742	0.597	0.599	0.671	1.28	1.282	1.277
Cellular Component	GO:0005790	9	smooth endoplasmic reticulum	0.0162574	P11021	Endoplasmic reticulum chaperone BiP OS=Homo sapiens OX=9606 GN=HSPA5 PE=1 SV=2	0.823	Down	0.00026116	HSPA5	72.332	0.913	0.915	0.888	1.122	1.074	1.105
Cellular Component	GO:0030864	12	cortical actin cytoskeleton	0.000108245	Q14847	LIM and SH3 domain protein 1 OS=Homo sapiens OX=9606 GN=LASP1 PE=1 SV=2	0.446	Down	0.0020354	LASP1	29.717		0.631	0.59		1.35	1.389
Cellular Component	GO:0030864	12	cortical actin cytoskeleton	0.000108245	P35579	Myosin-9 OS=Homo sapiens OX=9606 GN=MYH9 PE=1 SV=4	0.553	Down	0.00027936	MYH9	226.53	0.675	0.626	0.639	1.158	1.087	1.265
Cellular Component	GO:0030864	12	cortical actin cytoskeleton	0.000108245	O75083	WD repeat-containing protein 1 OS=Homo sapiens OX=9606 GN=WDR1 PE=1 SV=4	0.467	Down	0.000118418	WDR1	66.193	0.641	0.589	0.649	1.42	1.365	1.238
Cellular Component	GO:0030864	12	cortical actin cytoskeleton	0.000108245	P31146	Coronin-1A OS=Homo sapiens OX=9606 GN=CORO1A PE=1 SV=4	0.47	Down	0.00030469	CORO1A	51.026	0.614	0.626	0.569	1.141	1.327	1.377
Cellular Component	GO:0030864	12	cortical actin cytoskeleton	0.000108245	Q01518	Adenylyl cyclase-associated protein 1 OS=Homo sapiens OX=9606 GN=CAP1 PE=1 SV=5	0.552	Down	0.0057167	CAP1	51.901	0.742	0.55	0.782	1.222	1.31	1.222
Cellular Component	GO:0030864	12	cortical actin cytoskeleton	0.000108245	P18206	Vinculin OS=Homo sapiens OX=9606 GN=VCL PE=1 SV=4	0.461	Down	0.0010004	VCL	123.8	0.629	0.623	0.631	1.428	1.321	1.337
Cellular Component	GO:0005911	3	cell-cell junction	6.12715e-05	P61158	Actin-related protein 3 OS=Homo sapiens OX=9606 GN=ACTR3 PE=1 SV=3	0.396	Down	2.1472e-05	ACTR3	47.371	0.555	0.595	0.533	1.489	1.377	1.381
Cellular Component	GO:0005911	3	cell-cell junction	6.12715e-05	P18206	Vinculin OS=Homo sapiens OX=9606 GN=VCL PE=1 SV=4	0.461	Down	0.0010004	VCL	123.8	0.629	0.623	0.631	1.428	1.321	1.337
Cellular Component	GO:0005911	3	cell-cell junction	6.12715e-05	Q16643	Drebrin OS=Homo sapiens OX=9606 GN=DBN1 PE=1 SV=4	0.602	Down	0.026385	DBN1	71.428		0.701	0.805		1.31	1.19
Cellular Component	GO:0005911	3	cell-cell junction	6.12715e-05	O00151	PDZ and LIM domain protein 1 OS=Homo sapiens OX=9606 GN=PDLIM1 PE=1 SV=4	0.426	Down	0.00173557	PDLIM1	36.071	0.676	0.479	0.66	1.331	1.491	1.443
Cellular Component	GO:0005911	3	cell-cell junction	6.12715e-05	O43707	Alpha-actinin-4 OS=Homo sapiens OX=9606 GN=ACTN4 PE=1 SV=2	0.526	Down	0.022379	ACTN4	104.85	0.627		0.708	1.367		1.173
Cellular Component	GO:0005911	3	cell-cell junction	6.12715e-05	P50552	Vasodilator-stimulated phosphoprotein OS=Homo sapiens OX=9606 GN=VASP PE=1 SV=3	0.577	Down	0.0060011	VASP	39.829	0.764	0.704		1.287	1.255
Cellular Component	GO:0005911	3	cell-cell junction	6.12715e-05	P61224	Ras-related protein Rap-1b OS=Homo sapiens OX=9606 GN=RAP1B PE=1 SV=1	0.449	Down	0.00039544	RAP1B	20.825	0.592	0.638	0.622	1.572	1.281	1.274
Cellular Component	GO:0005911	3	cell-cell junction	6.12715e-05	Q9Y490	Talin-1 OS=Homo sapiens OX=9606 GN=TLN1 PE=1 SV=3	0.453	Down	3.5156e-05	TLN1	269.76	0.559	0.62	0.605	1.268	1.363	1.304
Cellular Component	GO:0005911	3	cell-cell junction	6.12715e-05	P12814	Alpha-actinin-1 OS=Homo sapiens OX=9606 GN=ACTN1 PE=1 SV=2	0.364	Down	3.9426e-05	ACTN1	103.06	0.552	0.547	0.478	1.507	1.426	1.403
Cellular Component	GO:0005911	3	cell-cell junction	6.12715e-05	P21333	Filamin-A OS=Homo sapiens OX=9606 GN=FLNA PE=1 SV=4	0.455	Down	0.00199619	FLNA	280.74	0.533	0.723	0.539	1.23	1.272	1.439
Cellular Component	GO:0005911	3	cell-cell junction	6.12715e-05	Q14118	Dystroglycan OS=Homo sapiens OX=9606 GN=DAG1 PE=1 SV=2	0.727	Down	0.027699	DAG1	97.44	0.758	0.954	0.836	1.326	1.115	1.065
Cellular Component	GO:0005911	3	cell-cell junction	6.12715e-05	P35579	Myosin-9 OS=Homo sapiens OX=9606 GN=MYH9 PE=1 SV=4	0.553	Down	0.00027936	MYH9	226.53	0.675	0.626	0.639	1.158	1.087	1.265
Cellular Component	GO:0005911	3	cell-cell junction	6.12715e-05	Q15942	Zyxin OS=Homo sapiens OX=9606 GN=ZYX PE=1 SV=1	0.495	Down	0.000122584	ZYX	61.277	0.69	0.666	0.591	1.294	1.338	1.3
Cellular Component	GO:0005911	3	cell-cell junction	6.12715e-05	Q9BY67	Cell adhesion molecule 1 OS=Homo sapiens OX=9606 GN=CADM1 PE=1 SV=2	0.766	Down	0.0193435	CADM1	48.509	0.922	0.919	0.916	1.247	1.112	1.241
Cellular Component	GO:0005911	3	cell-cell junction	6.12715e-05	Q99497	Protein/nucleic acid deglycase DJ-1 OS=Homo sapiens OX=9606 GN=PARK7 PE=1 SV=2	0.566	Down	0.000175907	PARK7	19.891	0.675	0.754	0.696	1.297	1.189	1.268
Cellular Component	GO:0005911	3	cell-cell junction	6.12715e-05	O75083	WD repeat-containing protein 1 OS=Homo sapiens OX=9606 GN=WDR1 PE=1 SV=4	0.467	Down	0.000118418	WDR1	66.193	0.641	0.589	0.649	1.42	1.365	1.238
Cellular Component	GO:0005911	3	cell-cell junction	6.12715e-05	P31146	Coronin-1A OS=Homo sapiens OX=9606 GN=CORO1A PE=1 SV=4	0.47	Down	0.00030469	CORO1A	51.026	0.614	0.626	0.569	1.141	1.327	1.377
Cellular Component	GO:0005911	3	cell-cell junction	6.12715e-05	P05067	Amyloid-beta precursor protein OS=Homo sapiens OX=9606 GN=APP PE=1 SV=3	0.693	Down	0.032602	APP	86.942	0.792		0.877	1.258		1.15
Cellular Component	GO:0032432	10	actin filament bundle	0.00107283	P67936	Tropomyosin alpha-4 chain OS=Homo sapiens OX=9606 GN=TPM4 PE=1 SV=3	0.273	Down	1.2557e-06	TPM4	28.521	0.416	0.411	0.401	1.587	1.484	1.426
Cellular Component	GO:0032432	10	actin filament bundle	0.00107283	P12814	Alpha-actinin-1 OS=Homo sapiens OX=9606 GN=ACTN1 PE=1 SV=2	0.364	Down	3.9426e-05	ACTN1	103.06	0.552	0.547	0.478	1.507	1.426	1.403
Cellular Component	GO:0032432	10	actin filament bundle	0.00107283	P68133	Actin, alpha skeletal muscle OS=Homo sapiens OX=9606 GN=ACTA1 PE=1 SV=1	0.391	Down	0.000175726	ACTA1	42.051	0.579	0.526	0.542	1.554	1.406	1.25
Cellular Component	GO:0032432	10	actin filament bundle	0.00107283	P06753	Tropomyosin alpha-3 chain OS=Homo sapiens OX=9606 GN=TPM3 PE=1 SV=2	0.348	Down	0.008697	TPM3	32.95		0.436	0.532		1.397	1.386
Cellular Component	GO:0032432	10	actin filament bundle	0.00107283	P35579	Myosin-9 OS=Homo sapiens OX=9606 GN=MYH9 PE=1 SV=4	0.553	Down	0.00027936	MYH9	226.53	0.675	0.626	0.639	1.158	1.087	1.265
Cellular Component	GO:0032432	10	actin filament bundle	0.00107283	Q15942	Zyxin OS=Homo sapiens OX=9606 GN=ZYX PE=1 SV=1	0.495	Down	0.000122584	ZYX	61.277	0.69	0.666	0.591	1.294	1.338	1.3
Cellular Component	GO:0032432	10	actin filament bundle	0.00107283	O43707	Alpha-actinin-4 OS=Homo sapiens OX=9606 GN=ACTN4 PE=1 SV=2	0.526	Down	0.022379	ACTN4	104.85	0.627		0.708	1.367		1.173
Cellular Component	GO:0048770	9	pigment granule	0.000900312	Q06830	Peroxiredoxin-1 OS=Homo sapiens OX=9606 GN=PRDX1 PE=1 SV=1	0.619	Down	0.003862	PRDX1	22.11		0.747	0.705		1.164	1.182
Cellular Component	GO:0048770	9	pigment granule	0.000900312	P31946	14-3-3 protein beta/alpha OS=Homo sapiens OX=9606 GN=YWHAB PE=1 SV=3	0.498	Down	0.02392	YWHAB	28.082		0.688	0.578		1.185	1.355
Cellular Component	GO:0048770	9	pigment granule	0.000900312	P23284	Peptidyl-prolyl cis-trans isomerase B OS=Homo sapiens OX=9606 GN=PPIB PE=1 SV=2	0.486	Down	0.0028186	PPIB	23.742	0.597	0.599	0.671	1.28	1.282	1.277
Cellular Component	GO:0048770	9	pigment granule	0.000900312	P05106	Integrin beta-3 OS=Homo sapiens OX=9606 GN=ITGB3 PE=1 SV=2	0.501	Down	0.0126801	ITGB3	87.057	0.483	0.799	0.709	1.5	1.26	1.216
Cellular Component	GO:0048770	9	pigment granule	0.000900312	P11142	Heat shock cognate 71 kDa protein OS=Homo sapiens OX=9606 GN=HSPA8 PE=1 SV=1	0.525	Down	0.00100258	HSPA8	70.897	0.748	0.591	0.666	1.237	1.356	1.225
Cellular Component	GO:0048770	9	pigment granule	0.000900312	P30101	Protein disulfide-isomerase A3 OS=Homo sapiens OX=9606 GN=PDIA3 PE=1 SV=4	0.526	Down	5.7692e-07	PDIA3	56.782	0.67	0.696	0.67	1.303	1.284	1.287
Cellular Component	GO:0048770	9	pigment granule	0.000900312	P62258	14-3-3 protein epsilon OS=Homo sapiens OX=9606 GN=YWHAE PE=1 SV=1	0.491	Down	0.00065933	YWHAE	29.174	0.582	0.614	0.667	1.422	1.223	1.153
Cellular Component	GO:0048770	9	pigment granule	0.000900312	P07237	Protein disulfide-isomerase OS=Homo sapiens OX=9606 GN=P4HB PE=1 SV=3	0.75	Down	0.00092487	P4HB	57.116	0.872	0.866	0.806	1.17	1.088	1.134
Cellular Component	GO:0048770	9	pigment granule	0.000900312	P11021	Endoplasmic reticulum chaperone BiP OS=Homo sapiens OX=9606 GN=HSPA5 PE=1 SV=2	0.823	Down	0.00026116	HSPA5	72.332	0.913	0.915	0.888	1.122	1.074	1.105
Cellular Component	GO:0048770	9	pigment granule	0.000900312	P07339	Cathepsin D OS=Homo sapiens OX=9606 GN=CTSD PE=1 SV=1	1.237	Up	0.035101	CTSD	44.552	1.242	1.223	1.092	0.955	0.963	0.957
Cellular Component	GO:0048770	9	pigment granule	0.000900312	P63104	14-3-3 protein zeta/delta OS=Homo sapiens OX=9606 GN=YWHAZ PE=1 SV=1	0.353	Down	0.0054374	YWHAZ	27.745	0.576	0.509	0.442	1.471	1.41	1.443
Cellular Component	GO:0031983	5	vesicle lumen	0.00232192	P09211	Glutathione S-transferase P OS=Homo sapiens OX=9606 GN=GSTP1 PE=1 SV=2	0.544	Down	0.000159701	GSTP1	23.356	0.66	0.751	0.659	1.276	1.282	1.246
Cellular Component	GO:0031983	5	vesicle lumen	0.00232192	P04075	Fructose-bisphosphate aldolase A OS=Homo sapiens OX=9606 GN=ALDOA PE=1 SV=2	0.571	Down	4.4575e-05	ALDOA	39.42	0.692	0.737	0.678	1.253	1.246	1.189
Cellular Component	GO:0031983	5	vesicle lumen	0.00232192	P18206	Vinculin OS=Homo sapiens OX=9606 GN=VCL PE=1 SV=4	0.461	Down	0.0010004	VCL	123.8	0.629	0.623	0.631	1.428	1.321	1.337
Cellular Component	GO:0031983	5	vesicle lumen	0.00232192	P02775	Platelet basic protein OS=Homo sapiens OX=9606 GN=PPBP PE=1 SV=3	0.477	Down	0.00015949	PPBP	13.894	0.618	0.631	0.712	1.435	1.293	1.381
Cellular Component	GO:0031983	5	vesicle lumen	0.00232192	P17066	Heat shock 70 kDa protein 6 OS=Homo sapiens OX=9606 GN=HSPA6 PE=1 SV=2	0.812	Down	0.0046637	HSPA6	71.027		0.882	0.901		1.109	1.088
Cellular Component	GO:0031983	5	vesicle lumen	0.00232192	P01137	Transforming growth factor beta-1 proprotein OS=Homo sapiens OX=9606 GN=TGFB1 PE=1 SV=2	0.69	Down	0.0107565	TGFB1	44.341	0.843		0.798	1.156		1.221
Cellular Component	GO:0031983	5	vesicle lumen	0.00232192	P11142	Heat shock cognate 71 kDa protein OS=Homo sapiens OX=9606 GN=HSPA8 PE=1 SV=1	0.525	Down	0.00100258	HSPA8	70.897	0.748	0.591	0.666	1.237	1.356	1.225
Cellular Component	GO:0031983	5	vesicle lumen	0.00232192	P02675	Fibrinogen beta chain OS=Homo sapiens OX=9606 GN=FGB PE=1 SV=2	1.357	Up	0.039178	FGB	55.928	0.999	1.187	1.093	0.902	0.67	0.844
Cellular Component	GO:0031983	5	vesicle lumen	0.00232192	Q9NZK5	Adenosine deaminase 2 OS=Homo sapiens OX=9606 GN=ADA2 PE=1 SV=2	1.225	Up	0.0020603	ADA2	58.933	1.182	1.105	1.168	0.944	0.97	0.907
Cellular Component	GO:0031983	5	vesicle lumen	0.00232192	P62937	Peptidyl-prolyl cis-trans isomerase A OS=Homo sapiens OX=9606 GN=PPIA PE=1 SV=2	0.426	Down	5.8334e-05	PPIA	18.012	0.627	0.559	0.602	1.429	1.462	1.309
Cellular Component	GO:0031983	5	vesicle lumen	0.00232192	P02776	Platelet factor 4 OS=Homo sapiens OX=9606 GN=PF4 PE=1 SV=2	0.438	Down	0.00141598	PF4	10.845	0.692	0.568	0.693	1.315	1.726	1.417
Cellular Component	GO:0031983	5	vesicle lumen	0.00232192	P09486	SPARC OS=Homo sapiens OX=9606 GN=SPARC PE=1 SV=1	0.714	Down	0.0096621	SPARC	34.632	0.872	0.865	0.715	1.07	1.193	1.169
Cellular Component	GO:0031983	5	vesicle lumen	0.00232192	P14618	Pyruvate kinase PKM OS=Homo sapiens OX=9606 GN=PKM PE=1 SV=4	0.609	Down	1.1517e-07	PKM	57.936	0.756	0.747	0.747	1.241	1.236	1.218
Cellular Component	GO:0031983	5	vesicle lumen	0.00232192	P30740	Leukocyte elastase inhibitor OS=Homo sapiens OX=9606 GN=SERPINB1 PE=1 SV=1	0.442	Down	0.00044079	SERPINB1	42.741	0.622	0.59	0.589	1.425	1.483	1.167
Cellular Component	GO:0031983	5	vesicle lumen	0.00232192	P55072	Transitional endoplasmic reticulum ATPase OS=Homo sapiens OX=9606 GN=VCP PE=1 SV=4	0.807	Down	0.0033597	VCP	89.321	0.862	0.849		1.071	1.05
Cellular Component	GO:0031983	5	vesicle lumen	0.00232192	Q01518	Adenylyl cyclase-associated protein 1 OS=Homo sapiens OX=9606 GN=CAP1 PE=1 SV=5	0.552	Down	0.0057167	CAP1	51.901	0.742	0.55	0.782	1.222	1.31	1.222
Cellular Component	GO:0031983	5	vesicle lumen	0.00232192	O43707	Alpha-actinin-4 OS=Homo sapiens OX=9606 GN=ACTN4 PE=1 SV=2	0.526	Down	0.022379	ACTN4	104.85	0.627		0.708	1.367		1.173
Cellular Component	GO:0031983	5	vesicle lumen	0.00232192	P02679	Fibrinogen gamma chain OS=Homo sapiens OX=9606 GN=FGG PE=1 SV=3	1.412	Up	0.046678	FGG	51.511	1.008	1.217	1.121	0.892	0.625	0.853
Cellular Component	GO:0031983	5	vesicle lumen	0.00232192	P00488	Coagulation factor XIII A chain OS=Homo sapiens OX=9606 GN=F13A1 PE=1 SV=4	0.713	Down	0.0056777	F13A1	83.266	0.756	0.776	0.887	1.125	1.209	1.058
Cellular Component	GO:0031983	5	vesicle lumen	0.00232192	P07339	Cathepsin D OS=Homo sapiens OX=9606 GN=CTSD PE=1 SV=1	1.237	Up	0.035101	CTSD	44.552	1.242	1.223	1.092	0.955	0.963	0.957
Cellular Component	GO:0031983	5	vesicle lumen	0.00232192	Q86UX7	Fermitin family homolog 3 OS=Homo sapiens OX=9606 GN=FERMT3 PE=1 SV=1	0.577	Down	0.00147958	FERMT3	75.952	0.667	0.731	0.792	1.397	1.197	1.204
Cellular Component	GO:0031983	5	vesicle lumen	0.00232192	P06744	Glucose-6-phosphate isomerase OS=Homo sapiens OX=9606 GN=GPI PE=1 SV=4	0.612	Down	0.0135393	GPI	63.146	0.824		0.737	1.296		1.256
Cellular Component	GO:0031983	5	vesicle lumen	0.00232192	P12814	Alpha-actinin-1 OS=Homo sapiens OX=9606 GN=ACTN1 PE=1 SV=2	0.364	Down	3.9426e-05	ACTN1	103.06	0.552	0.547	0.478	1.507	1.426	1.403
Cellular Component	GO:0031983	5	vesicle lumen	0.00232192	Q14019	Coactosin-like protein OS=Homo sapiens OX=9606 GN=COTL1 PE=1 SV=3	0.452	Down	0.0095765	COTL1	15.945	0.574		0.551	1.338		1.151
Cellular Component	GO:0031983	5	vesicle lumen	0.00232192	Q9UBW5	Bridging integrator 2 OS=Homo sapiens OX=9606 GN=BIN2 PE=1 SV=3	0.421	Down	0.0020629	BIN2	61.874	0.509	0.657	0.511	1.543	1.294	1.142
Cellular Component	GO:0031983	5	vesicle lumen	0.00232192	P00491	Purine nucleoside phosphorylase OS=Homo sapiens OX=9606 GN=PNP PE=1 SV=2	0.522	Down	0.044118	PNP	32.118		0.747	0.633		1.173	1.473
Cellular Component	GO:0031983	5	vesicle lumen	0.00232192	P50395	Rab GDP dissociation inhibitor beta OS=Homo sapiens OX=9606 GN=GDI2 PE=1 SV=2	0.681	Down	0.00075909	GDI2	50.663	0.802	0.767	0.858	1.23	1.204	1.129
Cellular Component	GO:0031983	5	vesicle lumen	0.00232192	P04275	von Willebrand factor OS=Homo sapiens OX=9606 GN=VWF PE=1 SV=4	1.547	Up	0.0118984	VWF	309.26	1.033	1.255	1.416	0.833	0.816	0.745
Cellular Component	GO:0031983	5	vesicle lumen	0.00232192	P02647	Apolipoprotein A-I OS=Homo sapiens OX=9606 GN=APOA1 PE=1 SV=1	0.596	Down	0.0022239	APOA1	30.777	0.64	0.808	0.753	1.287	1.166	1.239
Cellular Component	GO:0031983	5	vesicle lumen	0.00232192	P02751	Fibronectin OS=Homo sapiens OX=9606 GN=FN1 PE=1 SV=5	1.203	Up	0.0050845	FN1	272.32	1.001	1.03	1.074	0.869	0.894	0.818
Cellular Component	GO:0031983	5	vesicle lumen	0.00232192	P27797	Calreticulin OS=Homo sapiens OX=9606 GN=CALR PE=1 SV=1	0.564	Down	0.000176683	CALR	48.141	0.688	0.755	0.669	1.286	1.197	1.265
Cellular Component	GO:0031983	5	vesicle lumen	0.00232192	Q13201	Multimerin-1 OS=Homo sapiens OX=9606 GN=MMRN1 PE=1 SV=3	0.774	Down	0.024201	MMRN1	138.11	0.801	0.836	0.962	1.141	1.196	1.02
Cellular Component	GO:0031983	5	vesicle lumen	0.00232192	P05067	Amyloid-beta precursor protein OS=Homo sapiens OX=9606 GN=APP PE=1 SV=3	0.693	Down	0.032602	APP	86.942	0.792		0.877	1.258		1.15
Cellular Component	GO:0032994	3	protein-lipid complex	0.138136	P02656	Apolipoprotein C-III OS=Homo sapiens OX=9606 GN=APOC3 PE=1 SV=1	1.809	Up	0.0048191	APOC3	10.852	1.271	1.405	1.647	0.875	0.827	0.688
Cellular Component	GO:0032994	3	protein-lipid complex	0.138136	P35542	Serum amyloid A-4 protein OS=Homo sapiens OX=9606 GN=SAA4 PE=1 SV=2	0.809	Down	0.0025761	SAA4	14.746	0.865	0.952	0.93	1.128	1.108	1.159
Cellular Component	GO:0032994	3	protein-lipid complex	0.138136	P02652	Apolipoprotein A-II OS=Homo sapiens OX=9606 GN=APOA2 PE=1 SV=1	0.612	Down	0.020982	APOA2	11.175	0.661	0.744	0.849	1.253	1.217	1.213
Cellular Component	GO:0032994	3	protein-lipid complex	0.138136	P02647	Apolipoprotein A-I OS=Homo sapiens OX=9606 GN=APOA1 PE=1 SV=1	0.596	Down	0.0022239	APOA1	30.777	0.64	0.808	0.753	1.287	1.166	1.239
Cellular Component	GO:0032994	3	protein-lipid complex	0.138136	Q13790	Apolipoprotein F OS=Homo sapiens OX=9606 GN=APOF PE=1 SV=2	0.64	Down	0.0095198	APOF	35.399	0.707	0.791	0.819	1.405	1.06	1.155
Cellular Component	GO:0032994	3	protein-lipid complex	0.138136	P0DJI9	Serum amyloid A-2 protein OS=Homo sapiens OX=9606 GN=SAA2 PE=1 SV=1	1.203	Up	0.0018037	SAA2	13.527	1.119	1.187	1.154	0.958	0.99	0.929
Cellular Component	GO:0032994	3	protein-lipid complex	0.138136	Q9UHG3	Prenylcysteine oxidase 1 OS=Homo sapiens OX=9606 GN=PCYOX1 PE=1 SV=3	0.774	Down	0.0057783	PCYOX1	56.639	0.829	0.937	0.932	1.224	1.126	1.137
Cellular Component	GO:0031227	11	intrinsic component of endoplasmic reticulum membrane	0.322641	P27797	Calreticulin OS=Homo sapiens OX=9606 GN=CALR PE=1 SV=1	0.564	Down	0.000176683	CALR	48.141	0.688	0.755	0.669	1.286	1.197	1.265
Cellular Component	GO:0031227	11	intrinsic component of endoplasmic reticulum membrane	0.322641	P11021	Endoplasmic reticulum chaperone BiP OS=Homo sapiens OX=9606 GN=HSPA5 PE=1 SV=2	0.823	Down	0.00026116	HSPA5	72.332	0.913	0.915	0.888	1.122	1.074	1.105
Cellular Component	GO:0031968	9	organelle outer membrane	0.322641	P54764	Ephrin type-A receptor 4 OS=Homo sapiens OX=9606 GN=EPHA4 PE=1 SV=1	0.812	Down	0.025377	EPHA4	109.86	0.925	0.964	0.869	1.119	1.039	1.24
Cellular Component	GO:0031968	9	organelle outer membrane	0.322641	P62987	Ubiquitin-60S ribosomal protein L40 OS=Homo sapiens OX=9606 GN=UBA52 PE=1 SV=2	0.623	Down	0.00136194	UBA52	14.728		0.778	0.788		1.237	1.278
Cellular Component	GO:0045121	6	membrane raft	0.028192	Q14118	Dystroglycan OS=Homo sapiens OX=9606 GN=DAG1 PE=1 SV=2	0.727	Down	0.027699	DAG1	97.44	0.758	0.954	0.836	1.326	1.115	1.065
Cellular Component	GO:0045121	6	membrane raft	0.028192	Q9ULV4	Coronin-1C OS=Homo sapiens OX=9606 GN=CORO1C PE=1 SV=1	0.495	Down	0.0031379	CORO1C	53.248		0.624	0.675		1.306	1.316
Cellular Component	GO:0045121	6	membrane raft	0.028192	O95810	Caveolae-associated protein 2 OS=Homo sapiens OX=9606 GN=CAVIN2 PE=1 SV=3	0.407	Down	0.000177838	CAVIN2	47.173	0.554	0.595	0.49	1.44	1.297	1.292
Cellular Component	GO:0045121	6	membrane raft	0.028192	Q99497	Protein/nucleic acid deglycase DJ-1 OS=Homo sapiens OX=9606 GN=PARK7 PE=1 SV=2	0.566	Down	0.000175907	PARK7	19.891	0.675	0.754	0.696	1.297	1.189	1.268
Cellular Component	GO:0045121	6	membrane raft	0.028192	P05067	Amyloid-beta precursor protein OS=Homo sapiens OX=9606 GN=APP PE=1 SV=3	0.693	Down	0.032602	APP	86.942	0.792		0.877	1.258		1.15
Cellular Component	GO:0045121	6	membrane raft	0.028192	P00558	Phosphoglycerate kinase 1 OS=Homo sapiens OX=9606 GN=PGK1 PE=1 SV=3	0.548	Down	0.00192282	PGK1	44.614	0.814	0.672	0.674	1.262	1.458	1.224
Cellular Component	GO:0045121	6	membrane raft	0.028192	P18206	Vinculin OS=Homo sapiens OX=9606 GN=VCL PE=1 SV=4	0.461	Down	0.0010004	VCL	123.8	0.629	0.623	0.631	1.428	1.321	1.337
Cellular Component	GO:0045121	6	membrane raft	0.028192	P07339	Cathepsin D OS=Homo sapiens OX=9606 GN=CTSD PE=1 SV=1	1.237	Up	0.035101	CTSD	44.552	1.242	1.223	1.092	0.955	0.963	0.957
Cellular Component	GO:0045121	6	membrane raft	0.028192	P07195	L-lactate dehydrogenase B chain OS=Homo sapiens OX=9606 GN=LDHB PE=1 SV=2	0.734	Down	0.00064291	LDHB	36.638	0.804	0.869	0.851	1.146	1.103	1.191
Cellular Component	GO:1990351	3	transporter complex	0.0912881	O00299	Chloride intracellular channel protein 1 OS=Homo sapiens OX=9606 GN=CLIC1 PE=1 SV=4	0.358	Down	0.032382	CLIC1	26.922		0.451	0.634		1.65	1.384
Cellular Component	GO:1990351	3	transporter complex	0.0912881	Q14247	Src substrate cortactin OS=Homo sapiens OX=9606 GN=CTTN PE=1 SV=2	0.327	Down	0.00166476	CTTN	61.585	0.497	0.488		1.575	1.44
Cellular Component	GO:1990351	3	transporter complex	0.0912881	P54289	Voltage-dependent calcium channel subunit alpha-2/delta-1 OS=Homo sapiens OX=9606 GN=CACNA2D1 PE=1 SV=3	1.337	Up	0.017415	CACNA2D1	124.57	1.282	1.25	1.171	0.811	1.035	0.923
Cellular Component	GO:0043232	7	intracellular non-membrane-bounded organelle	1.34608e-07	P67936	Tropomyosin alpha-4 chain OS=Homo sapiens OX=9606 GN=TPM4 PE=1 SV=3	0.273	Down	1.2557e-06	TPM4	28.521	0.416	0.411	0.401	1.587	1.484	1.426
Cellular Component	GO:0043232	7	intracellular non-membrane-bounded organelle	1.34608e-07	P04075	Fructose-bisphosphate aldolase A OS=Homo sapiens OX=9606 GN=ALDOA PE=1 SV=2	0.571	Down	4.4575e-05	ALDOA	39.42	0.692	0.737	0.678	1.253	1.246	1.189
Cellular Component	GO:0043232	7	intracellular non-membrane-bounded organelle	1.34608e-07	Q08495	Dematin OS=Homo sapiens OX=9606 GN=DMTN PE=1 SV=3	0.603	Down	0.024024	DMTN	45.514	0.699	0.785		1.298	1.163
Cellular Component	GO:0043232	7	intracellular non-membrane-bounded organelle	1.34608e-07	P04406	Glyceraldehyde-3-phosphate dehydrogenase OS=Homo sapiens OX=9606 GN=GAPDH PE=1 SV=3	0.698	Down	0.0071216	GAPDH	36.053	0.918	0.722	0.846	1.162	1.216	1.182
Cellular Component	GO:0043232	7	intracellular non-membrane-bounded organelle	1.34608e-07	P18206	Vinculin OS=Homo sapiens OX=9606 GN=VCL PE=1 SV=4	0.461	Down	0.0010004	VCL	123.8	0.629	0.623	0.631	1.428	1.321	1.337
Cellular Component	GO:0043232	7	intracellular non-membrane-bounded organelle	1.34608e-07	P62942	Peptidyl-prolyl cis-trans isomerase FKBP1A OS=Homo sapiens OX=9606 GN=FKBP1A PE=1 SV=2	0.525	Down	0.00155672	FKBP1A	11.951	0.655	0.601	0.784	1.26	1.381	1.247
Cellular Component	GO:0043232	7	intracellular non-membrane-bounded organelle	1.34608e-07	P11362	Fibroblast growth factor receptor 1 OS=Homo sapiens OX=9606 GN=FGFR1 PE=1 SV=3	0.804	Down	0.047717	FGFR1	91.867		0.865	0.925		1.154	1.073
Cellular Component	GO:0043232	7	intracellular non-membrane-bounded organelle	1.34608e-07	P17066	Heat shock 70 kDa protein 6 OS=Homo sapiens OX=9606 GN=HSPA6 PE=1 SV=2	0.812	Down	0.0046637	HSPA6	71.027		0.882	0.901		1.109	1.088
Cellular Component	GO:0043232	7	intracellular non-membrane-bounded organelle	1.34608e-07	P61224	Ras-related protein Rap-1b OS=Homo sapiens OX=9606 GN=RAP1B PE=1 SV=1	0.449	Down	0.00039544	RAP1B	20.825	0.592	0.638	0.622	1.572	1.281	1.274
Cellular Component	GO:0043232	7	intracellular non-membrane-bounded organelle	1.34608e-07	P11142	Heat shock cognate 71 kDa protein OS=Homo sapiens OX=9606 GN=HSPA8 PE=1 SV=1	0.525	Down	0.00100258	HSPA8	70.897	0.748	0.591	0.666	1.237	1.356	1.225
Cellular Component	GO:0043232	7	intracellular non-membrane-bounded organelle	1.34608e-07	P47756	F-actin-capping protein subunit beta OS=Homo sapiens OX=9606 GN=CAPZB PE=1 SV=4	0.466	Down	0.0162372	CAPZB	31.35	0.522		0.581	1.282		1.087
Cellular Component	GO:0043232	7	intracellular non-membrane-bounded organelle	1.34608e-07	Q14247	Src substrate cortactin OS=Homo sapiens OX=9606 GN=CTTN PE=1 SV=2	0.327	Down	0.00166476	CTTN	61.585	0.497	0.488		1.575	1.44
Cellular Component	GO:0043232	7	intracellular non-membrane-bounded organelle	1.34608e-07	Q14118	Dystroglycan OS=Homo sapiens OX=9606 GN=DAG1 PE=1 SV=2	0.727	Down	0.027699	DAG1	97.44	0.758	0.954	0.836	1.326	1.115	1.065
Cellular Component	GO:0043232	7	intracellular non-membrane-bounded organelle	1.34608e-07	P68133	Actin, alpha skeletal muscle OS=Homo sapiens OX=9606 GN=ACTA1 PE=1 SV=1	0.391	Down	0.000175726	ACTA1	42.051	0.579	0.526	0.542	1.554	1.406	1.25
Cellular Component	GO:0043232	7	intracellular non-membrane-bounded organelle	1.34608e-07	P23528	Cofilin-1 OS=Homo sapiens OX=9606 GN=CFL1 PE=1 SV=3	0.396	Down	1.96899e-05	CFL1	18.502	0.508	0.57	0.555	1.4	1.402	1.325
Cellular Component	GO:0043232	7	intracellular non-membrane-bounded organelle	1.34608e-07	P35579	Myosin-9 OS=Homo sapiens OX=9606 GN=MYH9 PE=1 SV=4	0.553	Down	0.00027936	MYH9	226.53	0.675	0.626	0.639	1.158	1.087	1.265
Cellular Component	GO:0043232	7	intracellular non-membrane-bounded organelle	1.34608e-07	Q15942	Zyxin OS=Homo sapiens OX=9606 GN=ZYX PE=1 SV=1	0.495	Down	0.000122584	ZYX	61.277	0.69	0.666	0.591	1.294	1.338	1.3
Cellular Component	GO:0043232	7	intracellular non-membrane-bounded organelle	1.34608e-07	P04792	Heat shock protein beta-1 OS=Homo sapiens OX=9606 GN=HSPB1 PE=1 SV=2	0.624	Down	0.036744	HSPB1	22.782	0.715		0.755	1.178		1.176
Cellular Component	GO:0043232	7	intracellular non-membrane-bounded organelle	1.34608e-07	P05090	Apolipoprotein D OS=Homo sapiens OX=9606 GN=APOD PE=1 SV=1	0.772	Down	0.0166443	APOD	21.275	0.771	0.942	0.887	1.178	1.066	1.124
Cellular Component	GO:0043232	7	intracellular non-membrane-bounded organelle	1.34608e-07	O75083	WD repeat-containing protein 1 OS=Homo sapiens OX=9606 GN=WDR1 PE=1 SV=4	0.467	Down	0.000118418	WDR1	66.193	0.641	0.589	0.649	1.42	1.365	1.238
Cellular Component	GO:0043232	7	intracellular non-membrane-bounded organelle	1.34608e-07	P06733	Alpha-enolase OS=Homo sapiens OX=9606 GN=ENO1 PE=1 SV=2	0.357	Down	9.5983e-05	ENO1	47.168	0.563	0.565	0.466	1.519	1.45	1.492
Cellular Component	GO:0043232	7	intracellular non-membrane-bounded organelle	1.34608e-07	P31146	Coronin-1A OS=Homo sapiens OX=9606 GN=CORO1A PE=1 SV=4	0.47	Down	0.00030469	CORO1A	51.026	0.614	0.626	0.569	1.141	1.327	1.377
Cellular Component	GO:0043232	7	intracellular non-membrane-bounded organelle	1.34608e-07	P62987	Ubiquitin-60S ribosomal protein L40 OS=Homo sapiens OX=9606 GN=UBA52 PE=1 SV=2	0.623	Down	0.00136194	UBA52	14.728		0.778	0.788		1.237	1.278
Cellular Component	GO:0043232	7	intracellular non-membrane-bounded organelle	1.34608e-07	P61158	Actin-related protein 3 OS=Homo sapiens OX=9606 GN=ACTR3 PE=1 SV=3	0.396	Down	2.1472e-05	ACTR3	47.371	0.555	0.595	0.533	1.489	1.377	1.381
Cellular Component	GO:0043232	7	intracellular non-membrane-bounded organelle	1.34608e-07	P55072	Transitional endoplasmic reticulum ATPase OS=Homo sapiens OX=9606 GN=VCP PE=1 SV=4	0.807	Down	0.0033597	VCP	89.321	0.862	0.849		1.071	1.05
Cellular Component	GO:0043232	7	intracellular non-membrane-bounded organelle	1.34608e-07	P06753	Tropomyosin alpha-3 chain OS=Homo sapiens OX=9606 GN=TPM3 PE=1 SV=2	0.348	Down	0.008697	TPM3	32.95		0.436	0.532		1.397	1.386
Cellular Component	GO:0043232	7	intracellular non-membrane-bounded organelle	1.34608e-07	Q01518	Adenylyl cyclase-associated protein 1 OS=Homo sapiens OX=9606 GN=CAP1 PE=1 SV=5	0.552	Down	0.0057167	CAP1	51.901	0.742	0.55	0.782	1.222	1.31	1.222
Cellular Component	GO:0043232	7	intracellular non-membrane-bounded organelle	1.34608e-07	Q16643	Drebrin OS=Homo sapiens OX=9606 GN=DBN1 PE=1 SV=4	0.602	Down	0.026385	DBN1	71.428		0.701	0.805		1.31	1.19
Cellular Component	GO:0043232	7	intracellular non-membrane-bounded organelle	1.34608e-07	O43707	Alpha-actinin-4 OS=Homo sapiens OX=9606 GN=ACTN4 PE=1 SV=2	0.526	Down	0.022379	ACTN4	104.85	0.627		0.708	1.367		1.173
Cellular Component	GO:0043232	7	intracellular non-membrane-bounded organelle	1.34608e-07	O00151	PDZ and LIM domain protein 1 OS=Homo sapiens OX=9606 GN=PDLIM1 PE=1 SV=4	0.426	Down	0.00173557	PDLIM1	36.071	0.676	0.479	0.66	1.331	1.491	1.443
Cellular Component	GO:0043232	7	intracellular non-membrane-bounded organelle	1.34608e-07	P50552	Vasodilator-stimulated phosphoprotein OS=Homo sapiens OX=9606 GN=VASP PE=1 SV=3	0.577	Down	0.0060011	VASP	39.829	0.764	0.704		1.287	1.255
Cellular Component	GO:0043232	7	intracellular non-membrane-bounded organelle	1.34608e-07	Q9HBI1	Beta-parvin OS=Homo sapiens OX=9606 GN=PARVB PE=1 SV=1	0.528	Down	0.00126025	PARVB	41.714	0.597	0.737	0.694	1.392	1.273	1.178
Cellular Component	GO:0043232	7	intracellular non-membrane-bounded organelle	1.34608e-07	O15144	Actin-related protein 2/3 complex subunit 2 OS=Homo sapiens OX=9606 GN=ARPC2 PE=1 SV=1	0.632	Down	0.041318	ARPC2	34.333	0.818		0.674	1.17		1.19
Cellular Component	GO:0043232	7	intracellular non-membrane-bounded organelle	1.34608e-07	P63261	Actin, cytoplasmic 2 OS=Homo sapiens OX=9606 GN=ACTG1 PE=1 SV=1	0.549	Down	0.00156265	ACTG1	41.792	0.788	0.653	0.631	1.333	1.267	1.171
Cellular Component	GO:0043232	7	intracellular non-membrane-bounded organelle	1.34608e-07	P62258	14-3-3 protein epsilon OS=Homo sapiens OX=9606 GN=YWHAE PE=1 SV=1	0.491	Down	0.00065933	YWHAE	29.174	0.582	0.614	0.667	1.422	1.223	1.153
Cellular Component	GO:0043232	7	intracellular non-membrane-bounded organelle	1.34608e-07	Q9Y490	Talin-1 OS=Homo sapiens OX=9606 GN=TLN1 PE=1 SV=3	0.453	Down	3.5156e-05	TLN1	269.76	0.559	0.62	0.605	1.268	1.363	1.304
Cellular Component	GO:0043232	7	intracellular non-membrane-bounded organelle	1.34608e-07	P52566	Rho GDP-dissociation inhibitor 2 OS=Homo sapiens OX=9606 GN=ARHGDIB PE=1 SV=3	0.457	Down	0.030498	ARHGDIB	22.988		0.591	0.754		1.367	1.574
Cellular Component	GO:0043232	7	intracellular non-membrane-bounded organelle	1.34608e-07	Q86UX7	Fermitin family homolog 3 OS=Homo sapiens OX=9606 GN=FERMT3 PE=1 SV=1	0.577	Down	0.00147958	FERMT3	75.952	0.667	0.731	0.792	1.397	1.197	1.204
Cellular Component	GO:0043232	7	intracellular non-membrane-bounded organelle	1.34608e-07	P07737	Profilin-1 OS=Homo sapiens OX=9606 GN=PFN1 PE=1 SV=2	0.343	Down	0.0091617	PFN1	15.054		0.545	0.443		1.434	1.449
Cellular Component	GO:0043232	7	intracellular non-membrane-bounded organelle	1.34608e-07	P21333	Filamin-A OS=Homo sapiens OX=9606 GN=FLNA PE=1 SV=4	0.455	Down	0.00199619	FLNA	280.74	0.533	0.723	0.539	1.23	1.272	1.439
Cellular Component	GO:0043232	7	intracellular non-membrane-bounded organelle	1.34608e-07	P12814	Alpha-actinin-1 OS=Homo sapiens OX=9606 GN=ACTN1 PE=1 SV=2	0.364	Down	3.9426e-05	ACTN1	103.06	0.552	0.547	0.478	1.507	1.426	1.403
Cellular Component	GO:0043232	7	intracellular non-membrane-bounded organelle	1.34608e-07	Q14019	Coactosin-like protein OS=Homo sapiens OX=9606 GN=COTL1 PE=1 SV=3	0.452	Down	0.0095765	COTL1	15.945	0.574		0.551	1.338		1.151
Cellular Component	GO:0043232	7	intracellular non-membrane-bounded organelle	1.34608e-07	O96006	Zinc finger BED domain-containing protein 1 OS=Homo sapiens OX=9606 GN=ZBED1 PE=1 SV=1	0.621	Down	0.0028614	ZBED1	78.155	0.782		0.779	1.225		1.289
Cellular Component	GO:0043232	7	intracellular non-membrane-bounded organelle	1.34608e-07	Q9ULV4	Coronin-1C OS=Homo sapiens OX=9606 GN=CORO1C PE=1 SV=1	0.495	Down	0.0031379	CORO1C	53.248		0.624	0.675		1.306	1.316
Cellular Component	GO:0043232	7	intracellular non-membrane-bounded organelle	1.34608e-07	Q9UBW5	Bridging integrator 2 OS=Homo sapiens OX=9606 GN=BIN2 PE=1 SV=3	0.421	Down	0.0020629	BIN2	61.874	0.509	0.657	0.511	1.543	1.294	1.142
Cellular Component	GO:0043232	7	intracellular non-membrane-bounded organelle	1.34608e-07	P00491	Purine nucleoside phosphorylase OS=Homo sapiens OX=9606 GN=PNP PE=1 SV=2	0.522	Down	0.044118	PNP	32.118		0.747	0.633		1.173	1.473
Cellular Component	GO:0043232	7	intracellular non-membrane-bounded organelle	1.34608e-07	Q99497	Protein/nucleic acid deglycase DJ-1 OS=Homo sapiens OX=9606 GN=PARK7 PE=1 SV=2	0.566	Down	0.000175907	PARK7	19.891	0.675	0.754	0.696	1.297	1.189	1.268
Cellular Component	GO:0043232	7	intracellular non-membrane-bounded organelle	1.34608e-07	Q14847	LIM and SH3 domain protein 1 OS=Homo sapiens OX=9606 GN=LASP1 PE=1 SV=2	0.446	Down	0.0020354	LASP1	29.717		0.631	0.59		1.35	1.389
Cellular Component	GO:0043232	7	intracellular non-membrane-bounded organelle	1.34608e-07	P26038	Moesin OS=Homo sapiens OX=9606 GN=MSN PE=1 SV=3	0.606	Down	0.00044065	MSN	67.819	0.71	0.794	0.758	1.331	1.2	1.203
Cellular Component	GO:0043232	7	intracellular non-membrane-bounded organelle	1.34608e-07	P05067	Amyloid-beta precursor protein OS=Homo sapiens OX=9606 GN=APP PE=1 SV=3	0.693	Down	0.032602	APP	86.942	0.792		0.877	1.258		1.15
Cellular Component	GO:0043232	7	intracellular non-membrane-bounded organelle	1.34608e-07	P59998	Actin-related protein 2/3 complex subunit 4 OS=Homo sapiens OX=9606 GN=ARPC4 PE=1 SV=3	0.505	Down	0.003538	ARPC4	19.667	0.66	0.694		1.384	1.298
Cellular Component	GO:0001931	5	uropod	0.127865	P35579	Myosin-9 OS=Homo sapiens OX=9606 GN=MYH9 PE=1 SV=4	0.553	Down	0.00027936	MYH9	226.53	0.675	0.626	0.639	1.158	1.087	1.265
Cellular Component	GO:0001931	5	uropod	0.127865	P26038	Moesin OS=Homo sapiens OX=9606 GN=MSN PE=1 SV=3	0.606	Down	0.00044065	MSN	67.819	0.71	0.794	0.758	1.331	1.2	1.203
Cellular Component	GO:0042627	6	chylomicron	0.216548	P02656	Apolipoprotein C-III OS=Homo sapiens OX=9606 GN=APOC3 PE=1 SV=1	1.809	Up	0.0048191	APOC3	10.852	1.271	1.405	1.647	0.875	0.827	0.688
Cellular Component	GO:0042627	6	chylomicron	0.216548	P02652	Apolipoprotein A-II OS=Homo sapiens OX=9606 GN=APOA2 PE=1 SV=1	0.612	Down	0.020982	APOA2	11.175	0.661	0.744	0.849	1.253	1.217	1.213
Cellular Component	GO:0042627	6	chylomicron	0.216548	P02647	Apolipoprotein A-I OS=Homo sapiens OX=9606 GN=APOA1 PE=1 SV=1	0.596	Down	0.0022239	APOA1	30.777	0.64	0.808	0.753	1.287	1.166	1.239
Cellular Component	GO:0044463	5	cell projection part	0.0260415	Q08495	Dematin OS=Homo sapiens OX=9606 GN=DMTN PE=1 SV=3	0.603	Down	0.024024	DMTN	45.514	0.699	0.785		1.298	1.163
Cellular Component	GO:0044463	5	cell projection part	0.0260415	P00441	Superoxide dismutase [Cu-Zn] OS=Homo sapiens OX=9606 GN=SOD1 PE=1 SV=2	0.675	Down	0.00023553	SOD1	15.936	0.794	0.775	0.857	1.21	1.203	1.179
Cellular Component	GO:0044463	5	cell projection part	0.0260415	Q9H6X2	Anthrax toxin receptor 1 OS=Homo sapiens OX=9606 GN=ANTXR1 PE=1 SV=2	0.742	Down	0.0049163	ANTXR1	62.788	0.872	0.881		1.157	1.205
Cellular Component	GO:0044463	5	cell projection part	0.0260415	Q16643	Drebrin OS=Homo sapiens OX=9606 GN=DBN1 PE=1 SV=4	0.602	Down	0.026385	DBN1	71.428		0.701	0.805		1.31	1.19
Cellular Component	GO:0044463	5	cell projection part	0.0260415	P54764	Ephrin type-A receptor 4 OS=Homo sapiens OX=9606 GN=EPHA4 PE=1 SV=1	0.812	Down	0.025377	EPHA4	109.86	0.925	0.964	0.869	1.119	1.039	1.24
Cellular Component	GO:0044463	5	cell projection part	0.0260415	P50552	Vasodilator-stimulated phosphoprotein OS=Homo sapiens OX=9606 GN=VASP PE=1 SV=3	0.577	Down	0.0060011	VASP	39.829	0.764	0.704		1.287	1.255
Cellular Component	GO:0044463	5	cell projection part	0.0260415	O15144	Actin-related protein 2/3 complex subunit 2 OS=Homo sapiens OX=9606 GN=ARPC2 PE=1 SV=1	0.632	Down	0.041318	ARPC2	34.333	0.818		0.674	1.17		1.19
Cellular Component	GO:0044463	5	cell projection part	0.0260415	Q9Y490	Talin-1 OS=Homo sapiens OX=9606 GN=TLN1 PE=1 SV=3	0.453	Down	3.5156e-05	TLN1	269.76	0.559	0.62	0.605	1.268	1.363	1.304
Cellular Component	GO:0044463	5	cell projection part	0.0260415	P06744	Glucose-6-phosphate isomerase OS=Homo sapiens OX=9606 GN=GPI PE=1 SV=4	0.612	Down	0.0135393	GPI	63.146	0.824		0.737	1.296		1.256
Cellular Component	GO:0044463	5	cell projection part	0.0260415	Q14247	Src substrate cortactin OS=Homo sapiens OX=9606 GN=CTTN PE=1 SV=2	0.327	Down	0.00166476	CTTN	61.585	0.497	0.488		1.575	1.44
Cellular Component	GO:0044463	5	cell projection part	0.0260415	P21333	Filamin-A OS=Homo sapiens OX=9606 GN=FLNA PE=1 SV=4	0.455	Down	0.00199619	FLNA	280.74	0.533	0.723	0.539	1.23	1.272	1.439
Cellular Component	GO:0044463	5	cell projection part	0.0260415	Q14118	Dystroglycan OS=Homo sapiens OX=9606 GN=DAG1 PE=1 SV=2	0.727	Down	0.027699	DAG1	97.44	0.758	0.954	0.836	1.326	1.115	1.065
Cellular Component	GO:0044463	5	cell projection part	0.0260415	P08567	Pleckstrin OS=Homo sapiens OX=9606 GN=PLEK PE=1 SV=3	0.49	Down	0.00080075	PLEK	40.124	0.718	0.619	0.557	1.251	1.362	1.254
Cellular Component	GO:0044463	5	cell projection part	0.0260415	P23528	Cofilin-1 OS=Homo sapiens OX=9606 GN=CFL1 PE=1 SV=3	0.396	Down	1.96899e-05	CFL1	18.502	0.508	0.57	0.555	1.4	1.402	1.325
Cellular Component	GO:0044463	5	cell projection part	0.0260415	Q12884	Prolyl endopeptidase FAP OS=Homo sapiens OX=9606 GN=FAP PE=1 SV=5	0.808	Down	0.0127249	FAP	87.711	1.009	0.892	0.894	1.113	1.221	1.127
Cellular Component	GO:0044463	5	cell projection part	0.0260415	P04792	Heat shock protein beta-1 OS=Homo sapiens OX=9606 GN=HSPB1 PE=1 SV=2	0.624	Down	0.036744	HSPB1	22.782	0.715		0.755	1.178		1.176
Cellular Component	GO:0044463	5	cell projection part	0.0260415	P05106	Integrin beta-3 OS=Homo sapiens OX=9606 GN=ITGB3 PE=1 SV=2	0.501	Down	0.0126801	ITGB3	87.057	0.483	0.799	0.709	1.5	1.26	1.216
Cellular Component	GO:0044463	5	cell projection part	0.0260415	P26038	Moesin OS=Homo sapiens OX=9606 GN=MSN PE=1 SV=3	0.606	Down	0.00044065	MSN	67.819	0.71	0.794	0.758	1.331	1.2	1.203
Cellular Component	GO:0044463	5	cell projection part	0.0260415	P05067	Amyloid-beta precursor protein OS=Homo sapiens OX=9606 GN=APP PE=1 SV=3	0.693	Down	0.032602	APP	86.942	0.792		0.877	1.258		1.15
Cellular Component	GO:0005829	8	cytosol	3.1392e-09	P09211	Glutathione S-transferase P OS=Homo sapiens OX=9606 GN=GSTP1 PE=1 SV=2	0.544	Down	0.000159701	GSTP1	23.356	0.66	0.751	0.659	1.276	1.282	1.246
Cellular Component	GO:0005829	8	cytosol	3.1392e-09	P00918	Carbonic anhydrase 2 OS=Homo sapiens OX=9606 GN=CA2 PE=1 SV=2	0.791	Down	0.032803	CA2	29.246	0.968	0.844	0.811	0.998	1.149	1.168
Cellular Component	GO:0005829	8	cytosol	3.1392e-09	P18206	Vinculin OS=Homo sapiens OX=9606 GN=VCL PE=1 SV=4	0.461	Down	0.0010004	VCL	123.8	0.629	0.623	0.631	1.428	1.321	1.337
Cellular Component	GO:0005829	8	cytosol	3.1392e-09	P17066	Heat shock 70 kDa protein 6 OS=Homo sapiens OX=9606 GN=HSPA6 PE=1 SV=2	0.812	Down	0.0046637	HSPA6	71.027		0.882	0.901		1.109	1.088
Cellular Component	GO:0005829	8	cytosol	3.1392e-09	P61224	Ras-related protein Rap-1b OS=Homo sapiens OX=9606 GN=RAP1B PE=1 SV=1	0.449	Down	0.00039544	RAP1B	20.825	0.592	0.638	0.622	1.572	1.281	1.274
Cellular Component	GO:0005829	8	cytosol	3.1392e-09	P00558	Phosphoglycerate kinase 1 OS=Homo sapiens OX=9606 GN=PGK1 PE=1 SV=3	0.548	Down	0.00192282	PGK1	44.614	0.814	0.672	0.674	1.262	1.458	1.224
Cellular Component	GO:0005829	8	cytosol	3.1392e-09	P62937	Peptidyl-prolyl cis-trans isomerase A OS=Homo sapiens OX=9606 GN=PPIA PE=1 SV=2	0.426	Down	5.8334e-05	PPIA	18.012	0.627	0.559	0.602	1.429	1.462	1.309
Cellular Component	GO:0005829	8	cytosol	3.1392e-09	Q14118	Dystroglycan OS=Homo sapiens OX=9606 GN=DAG1 PE=1 SV=2	0.727	Down	0.027699	DAG1	97.44	0.758	0.954	0.836	1.326	1.115	1.065
Cellular Component	GO:0005829	8	cytosol	3.1392e-09	P61981	14-3-3 protein gamma OS=Homo sapiens OX=9606 GN=YWHAG PE=1 SV=2	0.427	Down	0.0186026	YWHAG	28.302	0.695	0.593	0.461	1.36	1.36	1.373
Cellular Component	GO:0005829	8	cytosol	3.1392e-09	P68133	Actin, alpha skeletal muscle OS=Homo sapiens OX=9606 GN=ACTA1 PE=1 SV=1	0.391	Down	0.000175726	ACTA1	42.051	0.579	0.526	0.542	1.554	1.406	1.25
Cellular Component	GO:0005829	8	cytosol	3.1392e-09	P35579	Myosin-9 OS=Homo sapiens OX=9606 GN=MYH9 PE=1 SV=4	0.553	Down	0.00027936	MYH9	226.53	0.675	0.626	0.639	1.158	1.087	1.265
Cellular Component	GO:0005829	8	cytosol	3.1392e-09	Q9NRW1	Ras-related protein Rab-6B OS=Homo sapiens OX=9606 GN=RAB6B PE=1 SV=1	0.653	Down	0.0178767	RAB6B	23.461		0.772	0.74		1.22	1.096
Cellular Component	GO:0005829	8	cytosol	3.1392e-09	Q15404	Ras suppressor protein 1 OS=Homo sapiens OX=9606 GN=RSU1 PE=1 SV=3	0.507	Down	0.0038611	RSU1	31.54	0.716	0.641	0.623	1.306	1.305	1.297
Cellular Component	GO:0005829	8	cytosol	3.1392e-09	P31146	Coronin-1A OS=Homo sapiens OX=9606 GN=CORO1A PE=1 SV=4	0.47	Down	0.00030469	CORO1A	51.026	0.614	0.626	0.569	1.141	1.327	1.377
Cellular Component	GO:0005829	8	cytosol	3.1392e-09	P14618	Pyruvate kinase PKM OS=Homo sapiens OX=9606 GN=PKM PE=1 SV=4	0.609	Down	1.1517e-07	PKM	57.936	0.756	0.747	0.747	1.241	1.236	1.218
Cellular Component	GO:0005829	8	cytosol	3.1392e-09	P06753	Tropomyosin alpha-3 chain OS=Homo sapiens OX=9606 GN=TPM3 PE=1 SV=2	0.348	Down	0.008697	TPM3	32.95		0.436	0.532		1.397	1.386
Cellular Component	GO:0005829	8	cytosol	3.1392e-09	P55072	Transitional endoplasmic reticulum ATPase OS=Homo sapiens OX=9606 GN=VCP PE=1 SV=4	0.807	Down	0.0033597	VCP	89.321	0.862	0.849		1.071	1.05
Cellular Component	GO:0005829	8	cytosol	3.1392e-09	O95810	Caveolae-associated protein 2 OS=Homo sapiens OX=9606 GN=CAVIN2 PE=1 SV=3	0.407	Down	0.000177838	CAVIN2	47.173	0.554	0.595	0.49	1.44	1.297	1.292
Cellular Component	GO:0005829	8	cytosol	3.1392e-09	P10599	Thioredoxin OS=Homo sapiens OX=9606 GN=TXN PE=1 SV=3	0.606	Down	0.0020975	TXN	11.737	0.804	0.803	0.662	1.218	1.203	1.323
Cellular Component	GO:0005829	8	cytosol	3.1392e-09	P50552	Vasodilator-stimulated phosphoprotein OS=Homo sapiens OX=9606 GN=VASP PE=1 SV=3	0.577	Down	0.0060011	VASP	39.829	0.764	0.704		1.287	1.255
Cellular Component	GO:0005829	8	cytosol	3.1392e-09	Q9HBI1	Beta-parvin OS=Homo sapiens OX=9606 GN=PARVB PE=1 SV=1	0.528	Down	0.00126025	PARVB	41.714	0.597	0.737	0.694	1.392	1.273	1.178
Cellular Component	GO:0005829	8	cytosol	3.1392e-09	O15144	Actin-related protein 2/3 complex subunit 2 OS=Homo sapiens OX=9606 GN=ARPC2 PE=1 SV=1	0.632	Down	0.041318	ARPC2	34.333	0.818		0.674	1.17		1.19
Cellular Component	GO:0005829	8	cytosol	3.1392e-09	P52566	Rho GDP-dissociation inhibitor 2 OS=Homo sapiens OX=9606 GN=ARHGDIB PE=1 SV=3	0.457	Down	0.030498	ARHGDIB	22.988		0.591	0.754		1.367	1.574
Cellular Component	GO:0005829	8	cytosol	3.1392e-09	P07195	L-lactate dehydrogenase B chain OS=Homo sapiens OX=9606 GN=LDHB PE=1 SV=2	0.734	Down	0.00064291	LDHB	36.638	0.804	0.869	0.851	1.146	1.103	1.191
Cellular Component	GO:0005829	8	cytosol	3.1392e-09	P07737	Profilin-1 OS=Homo sapiens OX=9606 GN=PFN1 PE=1 SV=2	0.343	Down	0.0091617	PFN1	15.054		0.545	0.443		1.434	1.449
Cellular Component	GO:0005829	8	cytosol	3.1392e-09	P12814	Alpha-actinin-1 OS=Homo sapiens OX=9606 GN=ACTN1 PE=1 SV=2	0.364	Down	3.9426e-05	ACTN1	103.06	0.552	0.547	0.478	1.507	1.426	1.403
Cellular Component	GO:0005829	8	cytosol	3.1392e-09	Q06830	Peroxiredoxin-1 OS=Homo sapiens OX=9606 GN=PRDX1 PE=1 SV=1	0.619	Down	0.003862	PRDX1	22.11		0.747	0.705		1.164	1.182
Cellular Component	GO:0005829	8	cytosol	3.1392e-09	P02647	Apolipoprotein A-I OS=Homo sapiens OX=9606 GN=APOA1 PE=1 SV=1	0.596	Down	0.0022239	APOA1	30.777	0.64	0.808	0.753	1.287	1.166	1.239
Cellular Component	GO:0005829	8	cytosol	3.1392e-09	Q99497	Protein/nucleic acid deglycase DJ-1 OS=Homo sapiens OX=9606 GN=PARK7 PE=1 SV=2	0.566	Down	0.000175907	PARK7	19.891	0.675	0.754	0.696	1.297	1.189	1.268
Cellular Component	GO:0005829	8	cytosol	3.1392e-09	P27797	Calreticulin OS=Homo sapiens OX=9606 GN=CALR PE=1 SV=1	0.564	Down	0.000176683	CALR	48.141	0.688	0.755	0.669	1.286	1.197	1.265
Cellular Component	GO:0005829	8	cytosol	3.1392e-09	P55145	Mesencephalic astrocyte-derived neurotrophic factor OS=Homo sapiens OX=9606 GN=MANF PE=1 SV=3	0.455	Down	0.0136791	MANF	20.7		0.558	0.591		1.152	1.374
Cellular Component	GO:0005829	8	cytosol	3.1392e-09	P05067	Amyloid-beta precursor protein OS=Homo sapiens OX=9606 GN=APP PE=1 SV=3	0.693	Down	0.032602	APP	86.942	0.792		0.877	1.258		1.15
Cellular Component	GO:0005829	8	cytosol	3.1392e-09	P59998	Actin-related protein 2/3 complex subunit 4 OS=Homo sapiens OX=9606 GN=ARPC4 PE=1 SV=3	0.505	Down	0.003538	ARPC4	19.667	0.66	0.694		1.384	1.298
Cellular Component	GO:0005829	8	cytosol	3.1392e-09	P67936	Tropomyosin alpha-4 chain OS=Homo sapiens OX=9606 GN=TPM4 PE=1 SV=3	0.273	Down	1.2557e-06	TPM4	28.521	0.416	0.411	0.401	1.587	1.484	1.426
Cellular Component	GO:0005829	8	cytosol	3.1392e-09	P04075	Fructose-bisphosphate aldolase A OS=Homo sapiens OX=9606 GN=ALDOA PE=1 SV=2	0.571	Down	4.4575e-05	ALDOA	39.42	0.692	0.737	0.678	1.253	1.246	1.189
Cellular Component	GO:0005829	8	cytosol	3.1392e-09	Q08495	Dematin OS=Homo sapiens OX=9606 GN=DMTN PE=1 SV=3	0.603	Down	0.024024	DMTN	45.514	0.699	0.785		1.298	1.163
Cellular Component	GO:0005829	8	cytosol	3.1392e-09	P60174	Triosephosphate isomerase OS=Homo sapiens OX=9606 GN=TPI1 PE=1 SV=3	0.551	Down	0.000175896	TPI1	30.791	0.718	0.643	0.718	1.288	1.286	1.197
Cellular Component	GO:0005829	8	cytosol	3.1392e-09	P31947	14-3-3 protein sigma OS=Homo sapiens OX=9606 GN=SFN PE=1 SV=1	0.529	Down	0.00088081	SFN	27.774	0.642	0.747	0.607	1.35	1.197	1.229
Cellular Component	GO:0005829	8	cytosol	3.1392e-09	P04406	Glyceraldehyde-3-phosphate dehydrogenase OS=Homo sapiens OX=9606 GN=GAPDH PE=1 SV=3	0.698	Down	0.0071216	GAPDH	36.053	0.918	0.722	0.846	1.162	1.216	1.182
Cellular Component	GO:0005829	8	cytosol	3.1392e-09	P62942	Peptidyl-prolyl cis-trans isomerase FKBP1A OS=Homo sapiens OX=9606 GN=FKBP1A PE=1 SV=2	0.525	Down	0.00155672	FKBP1A	11.951	0.655	0.601	0.784	1.26	1.381	1.247
Cellular Component	GO:0005829	8	cytosol	3.1392e-09	P11362	Fibroblast growth factor receptor 1 OS=Homo sapiens OX=9606 GN=FGFR1 PE=1 SV=3	0.804	Down	0.047717	FGFR1	91.867		0.865	0.925		1.154	1.073
Cellular Component	GO:0005829	8	cytosol	3.1392e-09	P47756	F-actin-capping protein subunit beta OS=Homo sapiens OX=9606 GN=CAPZB PE=1 SV=4	0.466	Down	0.0162372	CAPZB	31.35	0.522		0.581	1.282		1.087
Cellular Component	GO:0005829	8	cytosol	3.1392e-09	P11142	Heat shock cognate 71 kDa protein OS=Homo sapiens OX=9606 GN=HSPA8 PE=1 SV=1	0.525	Down	0.00100258	HSPA8	70.897	0.748	0.591	0.666	1.237	1.356	1.225
Cellular Component	GO:0005829	8	cytosol	3.1392e-09	P63104	14-3-3 protein zeta/delta OS=Homo sapiens OX=9606 GN=YWHAZ PE=1 SV=1	0.353	Down	0.0054374	YWHAZ	27.745	0.576	0.509	0.442	1.471	1.41	1.443
Cellular Component	GO:0005829	8	cytosol	3.1392e-09	Q14247	Src substrate cortactin OS=Homo sapiens OX=9606 GN=CTTN PE=1 SV=2	0.327	Down	0.00166476	CTTN	61.585	0.497	0.488		1.575	1.44
Cellular Component	GO:0005829	8	cytosol	3.1392e-09	P37802	Transgelin-2 OS=Homo sapiens OX=9606 GN=TAGLN2 PE=1 SV=3	0.397	Down	0.00024259	TAGLN2	22.391	0.638	0.522	0.51	1.353	1.386	1.467
Cellular Component	GO:0005829	8	cytosol	3.1392e-09	P02652	Apolipoprotein A-II OS=Homo sapiens OX=9606 GN=APOA2 PE=1 SV=1	0.612	Down	0.020982	APOA2	11.175	0.661	0.744	0.849	1.253	1.217	1.213
Cellular Component	GO:0005829	8	cytosol	3.1392e-09	Q15942	Zyxin OS=Homo sapiens OX=9606 GN=ZYX PE=1 SV=1	0.495	Down	0.000122584	ZYX	61.277	0.69	0.666	0.591	1.294	1.338	1.3
Cellular Component	GO:0005829	8	cytosol	3.1392e-09	P04792	Heat shock protein beta-1 OS=Homo sapiens OX=9606 GN=HSPB1 PE=1 SV=2	0.624	Down	0.036744	HSPB1	22.782	0.715		0.755	1.178		1.176
Cellular Component	GO:0005829	8	cytosol	3.1392e-09	P78417	Glutathione S-transferase omega-1 OS=Homo sapiens OX=9606 GN=GSTO1 PE=1 SV=2	0.66	Down	1.51465e-05	GSTO1	27.566	0.798	0.788	0.767	1.188	1.168	1.207
Cellular Component	GO:0005829	8	cytosol	3.1392e-09	P05090	Apolipoprotein D OS=Homo sapiens OX=9606 GN=APOD PE=1 SV=1	0.772	Down	0.0166443	APOD	21.275	0.771	0.942	0.887	1.178	1.066	1.124
Cellular Component	GO:0005829	8	cytosol	3.1392e-09	P06733	Alpha-enolase OS=Homo sapiens OX=9606 GN=ENO1 PE=1 SV=2	0.357	Down	9.5983e-05	ENO1	47.168	0.563	0.565	0.466	1.519	1.45	1.492
Cellular Component	GO:0005829	8	cytosol	3.1392e-09	O75083	WD repeat-containing protein 1 OS=Homo sapiens OX=9606 GN=WDR1 PE=1 SV=4	0.467	Down	0.000118418	WDR1	66.193	0.641	0.589	0.649	1.42	1.365	1.238
Cellular Component	GO:0005829	8	cytosol	3.1392e-09	Q13642	Four and a half LIM domains protein 1 OS=Homo sapiens OX=9606 GN=FHL1 PE=1 SV=4	0.551	Down	0.0025793	FHL1	36.263	0.753	0.582	0.721	1.159	1.335	1.235
Cellular Component	GO:0005829	8	cytosol	3.1392e-09	P62987	Ubiquitin-60S ribosomal protein L40 OS=Homo sapiens OX=9606 GN=UBA52 PE=1 SV=2	0.623	Down	0.00136194	UBA52	14.728		0.778	0.788		1.237	1.278
Cellular Component	GO:0005829	8	cytosol	3.1392e-09	P00338	L-lactate dehydrogenase A chain OS=Homo sapiens OX=9606 GN=LDHA PE=1 SV=2	0.707	Down	0.00030445	LDHA	36.688	0.782	0.844	0.844	1.164	1.195	1.133
Cellular Component	GO:0005829	8	cytosol	3.1392e-09	P61158	Actin-related protein 3 OS=Homo sapiens OX=9606 GN=ACTR3 PE=1 SV=3	0.396	Down	2.1472e-05	ACTR3	47.371	0.555	0.595	0.533	1.489	1.377	1.381
Cellular Component	GO:0005829	8	cytosol	3.1392e-09	P40925	Malate dehydrogenase, cytoplasmic OS=Homo sapiens OX=9606 GN=MDH1 PE=1 SV=4	0.537	Down	0.0035389	MDH1	36.426	0.76	0.577	0.668	1.175	1.404	1.153
Cellular Component	GO:0005829	8	cytosol	3.1392e-09	P00441	Superoxide dismutase [Cu-Zn] OS=Homo sapiens OX=9606 GN=SOD1 PE=1 SV=2	0.675	Down	0.00023553	SOD1	15.936	0.794	0.775	0.857	1.21	1.203	1.179
Cellular Component	GO:0005829	8	cytosol	3.1392e-09	O43707	Alpha-actinin-4 OS=Homo sapiens OX=9606 GN=ACTN4 PE=1 SV=2	0.526	Down	0.022379	ACTN4	104.85	0.627		0.708	1.367		1.173
Cellular Component	GO:0005829	8	cytosol	3.1392e-09	P37837	Transaldolase OS=Homo sapiens OX=9606 GN=TALDO1 PE=1 SV=2	0.805	Down	0.00111739	TALDO1	37.54	0.899	0.879	0.921	1.158	1.123	1.073
Cellular Component	GO:0005829	8	cytosol	3.1392e-09	P63261	Actin, cytoplasmic 2 OS=Homo sapiens OX=9606 GN=ACTG1 PE=1 SV=1	0.549	Down	0.00156265	ACTG1	41.792	0.788	0.653	0.631	1.333	1.267	1.171
Cellular Component	GO:0005829	8	cytosol	3.1392e-09	P62258	14-3-3 protein epsilon OS=Homo sapiens OX=9606 GN=YWHAE PE=1 SV=1	0.491	Down	0.00065933	YWHAE	29.174	0.582	0.614	0.667	1.422	1.223	1.153
Cellular Component	GO:0005829	8	cytosol	3.1392e-09	Q9Y490	Talin-1 OS=Homo sapiens OX=9606 GN=TLN1 PE=1 SV=3	0.453	Down	3.5156e-05	TLN1	269.76	0.559	0.62	0.605	1.268	1.363	1.304
Cellular Component	GO:0005829	8	cytosol	3.1392e-09	P06744	Glucose-6-phosphate isomerase OS=Homo sapiens OX=9606 GN=GPI PE=1 SV=4	0.612	Down	0.0135393	GPI	63.146	0.824		0.737	1.296		1.256
Cellular Component	GO:0005829	8	cytosol	3.1392e-09	P21333	Filamin-A OS=Homo sapiens OX=9606 GN=FLNA PE=1 SV=4	0.455	Down	0.00199619	FLNA	280.74	0.533	0.723	0.539	1.23	1.272	1.439
Cellular Component	GO:0005829	8	cytosol	3.1392e-09	P08567	Pleckstrin OS=Homo sapiens OX=9606 GN=PLEK PE=1 SV=3	0.49	Down	0.00080075	PLEK	40.124	0.718	0.619	0.557	1.251	1.362	1.254
Cellular Component	GO:0005829	8	cytosol	3.1392e-09	P00491	Purine nucleoside phosphorylase OS=Homo sapiens OX=9606 GN=PNP PE=1 SV=2	0.522	Down	0.044118	PNP	32.118		0.747	0.633		1.173	1.473
Cellular Component	GO:0005829	8	cytosol	3.1392e-09	P50395	Rab GDP dissociation inhibitor beta OS=Homo sapiens OX=9606 GN=GDI2 PE=1 SV=2	0.681	Down	0.00075909	GDI2	50.663	0.802	0.767	0.858	1.23	1.204	1.129
Cellular Component	GO:0005829	8	cytosol	3.1392e-09	P31946	14-3-3 protein beta/alpha OS=Homo sapiens OX=9606 GN=YWHAB PE=1 SV=3	0.498	Down	0.02392	YWHAB	28.082		0.688	0.578		1.185	1.355
Cellular Component	GO:0005829	8	cytosol	3.1392e-09	P06732	Creatine kinase M-type OS=Homo sapiens OX=9606 GN=CKM PE=1 SV=2	0.744	Down	0.037764	CKM	43.101	0.695	0.771	0.966	1.043	1.102	1.124
Cellular Component	GO:0005829	8	cytosol	3.1392e-09	P26038	Moesin OS=Homo sapiens OX=9606 GN=MSN PE=1 SV=3	0.606	Down	0.00044065	MSN	67.819	0.71	0.794	0.758	1.331	1.2	1.203
Cellular Component	GO:0005829	8	cytosol	3.1392e-09	P30086	Phosphatidylethanolamine-binding protein 1 OS=Homo sapiens OX=9606 GN=PEBP1 PE=1 SV=3	0.712	Down	0.0119588	PEBP1	21.057	0.883	0.731	0.762	1.114	1.214	1.011
Cellular Component	GO:0044853	8	plasma membrane raft	0.0912881	Q14118	Dystroglycan OS=Homo sapiens OX=9606 GN=DAG1 PE=1 SV=2	0.727	Down	0.027699	DAG1	97.44	0.758	0.954	0.836	1.326	1.115	1.065
Cellular Component	GO:0044853	8	plasma membrane raft	0.0912881	Q9ULV4	Coronin-1C OS=Homo sapiens OX=9606 GN=CORO1C PE=1 SV=1	0.495	Down	0.0031379	CORO1C	53.248		0.624	0.675		1.306	1.316
Cellular Component	GO:0044853	8	plasma membrane raft	0.0912881	O95810	Caveolae-associated protein 2 OS=Homo sapiens OX=9606 GN=CAVIN2 PE=1 SV=3	0.407	Down	0.000177838	CAVIN2	47.173	0.554	0.595	0.49	1.44	1.297	1.292
Cellular Component	GO:0016363	12	nuclear matrix	0.190738	P23528	Cofilin-1 OS=Homo sapiens OX=9606 GN=CFL1 PE=1 SV=3	0.396	Down	1.96899e-05	CFL1	18.502	0.508	0.57	0.555	1.4	1.402	1.325
Cellular Component	GO:0016363	12	nuclear matrix	0.190738	P09486	SPARC OS=Homo sapiens OX=9606 GN=SPARC PE=1 SV=1	0.714	Down	0.0096621	SPARC	34.632	0.872	0.865	0.715	1.07	1.193	1.169
Cellular Component	GO:0005793	8	endoplasmic reticulum-Golgi intermediate compartment	0.158075	P02751	Fibronectin OS=Homo sapiens OX=9606 GN=FN1 PE=1 SV=5	1.203	Up	0.0050845	FN1	272.32	1.001	1.03	1.074	0.869	0.894	0.818
Cellular Component	GO:0005793	8	endoplasmic reticulum-Golgi intermediate compartment	0.158075	P27797	Calreticulin OS=Homo sapiens OX=9606 GN=CALR PE=1 SV=1	0.564	Down	0.000176683	CALR	48.141	0.688	0.755	0.669	1.286	1.197	1.265
Cellular Component	GO:0005793	8	endoplasmic reticulum-Golgi intermediate compartment	0.158075	P07237	Protein disulfide-isomerase OS=Homo sapiens OX=9606 GN=P4HB PE=1 SV=3	0.75	Down	0.00092487	P4HB	57.116	0.872	0.866	0.806	1.17	1.088	1.134
Cellular Component	GO:0005793	8	endoplasmic reticulum-Golgi intermediate compartment	0.158075	Q9NRW1	Ras-related protein Rab-6B OS=Homo sapiens OX=9606 GN=RAB6B PE=1 SV=1	0.653	Down	0.0178767	RAB6B	23.461		0.772	0.74		1.22	1.096
Cellular Component	GO:0005793	8	endoplasmic reticulum-Golgi intermediate compartment	0.158075	P11021	Endoplasmic reticulum chaperone BiP OS=Homo sapiens OX=9606 GN=HSPA5 PE=1 SV=2	0.823	Down	0.00026116	HSPA5	72.332	0.913	0.915	0.888	1.122	1.074	1.105
Cellular Component	GO:0001726	5	ruffle	0.0178548	P12814	Alpha-actinin-1 OS=Homo sapiens OX=9606 GN=ACTN1 PE=1 SV=2	0.364	Down	3.9426e-05	ACTN1	103.06	0.552	0.547	0.478	1.507	1.426	1.403
Cellular Component	GO:0001726	5	ruffle	0.0178548	P08567	Pleckstrin OS=Homo sapiens OX=9606 GN=PLEK PE=1 SV=3	0.49	Down	0.00080075	PLEK	40.124	0.718	0.619	0.557	1.251	1.362	1.254
Cellular Component	GO:0001726	5	ruffle	0.0178548	Q12884	Prolyl endopeptidase FAP OS=Homo sapiens OX=9606 GN=FAP PE=1 SV=5	0.808	Down	0.0127249	FAP	87.711	1.009	0.892	0.894	1.113	1.221	1.127
Cellular Component	GO:0001726	5	ruffle	0.0178548	P23528	Cofilin-1 OS=Homo sapiens OX=9606 GN=CFL1 PE=1 SV=3	0.396	Down	1.96899e-05	CFL1	18.502	0.508	0.57	0.555	1.4	1.402	1.325
Cellular Component	GO:0001726	5	ruffle	0.0178548	P35579	Myosin-9 OS=Homo sapiens OX=9606 GN=MYH9 PE=1 SV=4	0.553	Down	0.00027936	MYH9	226.53	0.675	0.626	0.639	1.158	1.087	1.265
Cellular Component	GO:0001726	5	ruffle	0.0178548	P05106	Integrin beta-3 OS=Homo sapiens OX=9606 GN=ITGB3 PE=1 SV=2	0.501	Down	0.0126801	ITGB3	87.057	0.483	0.799	0.709	1.5	1.26	1.216
Cellular Component	GO:0001726	5	ruffle	0.0178548	Q9Y490	Talin-1 OS=Homo sapiens OX=9606 GN=TLN1 PE=1 SV=3	0.453	Down	3.5156e-05	TLN1	269.76	0.559	0.62	0.605	1.268	1.363	1.304
Cellular Component	GO:0001726	5	ruffle	0.0178548	Q14247	Src substrate cortactin OS=Homo sapiens OX=9606 GN=CTTN PE=1 SV=2	0.327	Down	0.00166476	CTTN	61.585	0.497	0.488		1.575	1.44
Cellular Component	GO:0031093	12	platelet alpha granule lumen	0.0014799	P12814	Alpha-actinin-1 OS=Homo sapiens OX=9606 GN=ACTN1 PE=1 SV=2	0.364	Down	3.9426e-05	ACTN1	103.06	0.552	0.547	0.478	1.507	1.426	1.403
Cellular Component	GO:0031093	12	platelet alpha granule lumen	0.0014799	P04075	Fructose-bisphosphate aldolase A OS=Homo sapiens OX=9606 GN=ALDOA PE=1 SV=2	0.571	Down	4.4575e-05	ALDOA	39.42	0.692	0.737	0.678	1.253	1.246	1.189
Cellular Component	GO:0031093	12	platelet alpha granule lumen	0.0014799	P04275	von Willebrand factor OS=Homo sapiens OX=9606 GN=VWF PE=1 SV=4	1.547	Up	0.0118984	VWF	309.26	1.033	1.255	1.416	0.833	0.816	0.745
Cellular Component	GO:0031093	12	platelet alpha granule lumen	0.0014799	O43707	Alpha-actinin-4 OS=Homo sapiens OX=9606 GN=ACTN4 PE=1 SV=2	0.526	Down	0.022379	ACTN4	104.85	0.627		0.708	1.367		1.173
Cellular Component	GO:0031093	12	platelet alpha granule lumen	0.0014799	P02679	Fibrinogen gamma chain OS=Homo sapiens OX=9606 GN=FGG PE=1 SV=3	1.412	Up	0.046678	FGG	51.511	1.008	1.217	1.121	0.892	0.625	0.853
Cellular Component	GO:0031093	12	platelet alpha granule lumen	0.0014799	P02775	Platelet basic protein OS=Homo sapiens OX=9606 GN=PPBP PE=1 SV=3	0.477	Down	0.00015949	PPBP	13.894	0.618	0.631	0.712	1.435	1.293	1.381
Cellular Component	GO:0031093	12	platelet alpha granule lumen	0.0014799	P02751	Fibronectin OS=Homo sapiens OX=9606 GN=FN1 PE=1 SV=5	1.203	Up	0.0050845	FN1	272.32	1.001	1.03	1.074	0.869	0.894	0.818
Cellular Component	GO:0031093	12	platelet alpha granule lumen	0.0014799	P01137	Transforming growth factor beta-1 proprotein OS=Homo sapiens OX=9606 GN=TGFB1 PE=1 SV=2	0.69	Down	0.0107565	TGFB1	44.341	0.843		0.798	1.156		1.221
Cellular Component	GO:0031093	12	platelet alpha granule lumen	0.0014799	P02675	Fibrinogen beta chain OS=Homo sapiens OX=9606 GN=FGB PE=1 SV=2	1.357	Up	0.039178	FGB	55.928	0.999	1.187	1.093	0.902	0.67	0.844
Cellular Component	GO:0031093	12	platelet alpha granule lumen	0.0014799	P00488	Coagulation factor XIII A chain OS=Homo sapiens OX=9606 GN=F13A1 PE=1 SV=4	0.713	Down	0.0056777	F13A1	83.266	0.756	0.776	0.887	1.125	1.209	1.058
Cellular Component	GO:0031093	12	platelet alpha granule lumen	0.0014799	P02776	Platelet factor 4 OS=Homo sapiens OX=9606 GN=PF4 PE=1 SV=2	0.438	Down	0.00141598	PF4	10.845	0.692	0.568	0.693	1.315	1.726	1.417
Cellular Component	GO:0031093	12	platelet alpha granule lumen	0.0014799	P09486	SPARC OS=Homo sapiens OX=9606 GN=SPARC PE=1 SV=1	0.714	Down	0.0096621	SPARC	34.632	0.872	0.865	0.715	1.07	1.193	1.169
Cellular Component	GO:0031093	12	platelet alpha granule lumen	0.0014799	P05067	Amyloid-beta precursor protein OS=Homo sapiens OX=9606 GN=APP PE=1 SV=3	0.693	Down	0.032602	APP	86.942	0.792		0.877	1.258		1.15
Cellular Component	GO:0031093	12	platelet alpha granule lumen	0.0014799	Q13201	Multimerin-1 OS=Homo sapiens OX=9606 GN=MMRN1 PE=1 SV=3	0.774	Down	0.024201	MMRN1	138.11	0.801	0.836	0.962	1.141	1.196	1.02
Cellular Component	GO:0031093	12	platelet alpha granule lumen	0.0014799	Q86UX7	Fermitin family homolog 3 OS=Homo sapiens OX=9606 GN=FERMT3 PE=1 SV=1	0.577	Down	0.00147958	FERMT3	75.952	0.667	0.731	0.792	1.397	1.197	1.204
Cellular Component	GO:0031253	8	cell projection membrane	0.0051836	P08567	Pleckstrin OS=Homo sapiens OX=9606 GN=PLEK PE=1 SV=3	0.49	Down	0.00080075	PLEK	40.124	0.718	0.619	0.557	1.251	1.362	1.254
Cellular Component	GO:0031253	8	cell projection membrane	0.0051836	Q12884	Prolyl endopeptidase FAP OS=Homo sapiens OX=9606 GN=FAP PE=1 SV=5	0.808	Down	0.0127249	FAP	87.711	1.009	0.892	0.894	1.113	1.221	1.127
Cellular Component	GO:0031253	8	cell projection membrane	0.0051836	P23528	Cofilin-1 OS=Homo sapiens OX=9606 GN=CFL1 PE=1 SV=3	0.396	Down	1.96899e-05	CFL1	18.502	0.508	0.57	0.555	1.4	1.402	1.325
Cellular Component	GO:0031253	8	cell projection membrane	0.0051836	Q08495	Dematin OS=Homo sapiens OX=9606 GN=DMTN PE=1 SV=3	0.603	Down	0.024024	DMTN	45.514	0.699	0.785		1.298	1.163
Cellular Component	GO:0031253	8	cell projection membrane	0.0051836	Q9H6X2	Anthrax toxin receptor 1 OS=Homo sapiens OX=9606 GN=ANTXR1 PE=1 SV=2	0.742	Down	0.0049163	ANTXR1	62.788	0.872	0.881		1.157	1.205
Cellular Component	GO:0031253	8	cell projection membrane	0.0051836	P50552	Vasodilator-stimulated phosphoprotein OS=Homo sapiens OX=9606 GN=VASP PE=1 SV=3	0.577	Down	0.0060011	VASP	39.829	0.764	0.704		1.287	1.255
Cellular Component	GO:0031253	8	cell projection membrane	0.0051836	P05106	Integrin beta-3 OS=Homo sapiens OX=9606 GN=ITGB3 PE=1 SV=2	0.501	Down	0.0126801	ITGB3	87.057	0.483	0.799	0.709	1.5	1.26	1.216
Cellular Component	GO:0031253	8	cell projection membrane	0.0051836	O15144	Actin-related protein 2/3 complex subunit 2 OS=Homo sapiens OX=9606 GN=ARPC2 PE=1 SV=1	0.632	Down	0.041318	ARPC2	34.333	0.818		0.674	1.17		1.19
Cellular Component	GO:0031253	8	cell projection membrane	0.0051836	Q9Y490	Talin-1 OS=Homo sapiens OX=9606 GN=TLN1 PE=1 SV=3	0.453	Down	3.5156e-05	TLN1	269.76	0.559	0.62	0.605	1.268	1.363	1.304
Cellular Component	GO:0031253	8	cell projection membrane	0.0051836	P26038	Moesin OS=Homo sapiens OX=9606 GN=MSN PE=1 SV=3	0.606	Down	0.00044065	MSN	67.819	0.71	0.794	0.758	1.331	1.2	1.203
Cellular Component	GO:0031253	8	cell projection membrane	0.0051836	P06744	Glucose-6-phosphate isomerase OS=Homo sapiens OX=9606 GN=GPI PE=1 SV=4	0.612	Down	0.0135393	GPI	63.146	0.824		0.737	1.296		1.256
Cellular Component	GO:0098857	5	membrane microdomain	0.028192	Q14118	Dystroglycan OS=Homo sapiens OX=9606 GN=DAG1 PE=1 SV=2	0.727	Down	0.027699	DAG1	97.44	0.758	0.954	0.836	1.326	1.115	1.065
Cellular Component	GO:0098857	5	membrane microdomain	0.028192	Q9ULV4	Coronin-1C OS=Homo sapiens OX=9606 GN=CORO1C PE=1 SV=1	0.495	Down	0.0031379	CORO1C	53.248		0.624	0.675		1.306	1.316
Cellular Component	GO:0098857	5	membrane microdomain	0.028192	O95810	Caveolae-associated protein 2 OS=Homo sapiens OX=9606 GN=CAVIN2 PE=1 SV=3	0.407	Down	0.000177838	CAVIN2	47.173	0.554	0.595	0.49	1.44	1.297	1.292
Cellular Component	GO:0098857	5	membrane microdomain	0.028192	Q99497	Protein/nucleic acid deglycase DJ-1 OS=Homo sapiens OX=9606 GN=PARK7 PE=1 SV=2	0.566	Down	0.000175907	PARK7	19.891	0.675	0.754	0.696	1.297	1.189	1.268
Cellular Component	GO:0098857	5	membrane microdomain	0.028192	P05067	Amyloid-beta precursor protein OS=Homo sapiens OX=9606 GN=APP PE=1 SV=3	0.693	Down	0.032602	APP	86.942	0.792		0.877	1.258		1.15
Cellular Component	GO:0098857	5	membrane microdomain	0.028192	P00558	Phosphoglycerate kinase 1 OS=Homo sapiens OX=9606 GN=PGK1 PE=1 SV=3	0.548	Down	0.00192282	PGK1	44.614	0.814	0.672	0.674	1.262	1.458	1.224
Cellular Component	GO:0098857	5	membrane microdomain	0.028192	P18206	Vinculin OS=Homo sapiens OX=9606 GN=VCL PE=1 SV=4	0.461	Down	0.0010004	VCL	123.8	0.629	0.623	0.631	1.428	1.321	1.337
Cellular Component	GO:0098857	5	membrane microdomain	0.028192	P07339	Cathepsin D OS=Homo sapiens OX=9606 GN=CTSD PE=1 SV=1	1.237	Up	0.035101	CTSD	44.552	1.242	1.223	1.092	0.955	0.963	0.957
Cellular Component	GO:0098857	5	membrane microdomain	0.028192	P07195	L-lactate dehydrogenase B chain OS=Homo sapiens OX=9606 GN=LDHB PE=1 SV=2	0.734	Down	0.00064291	LDHB	36.638	0.804	0.869	0.851	1.146	1.103	1.191
Cellular Component	GO:0034385	6	triglyceride-rich plasma lipoprotein particle	0.184374	P02656	Apolipoprotein C-III OS=Homo sapiens OX=9606 GN=APOC3 PE=1 SV=1	1.809	Up	0.0048191	APOC3	10.852	1.271	1.405	1.647	0.875	0.827	0.688
Cellular Component	GO:0034385	6	triglyceride-rich plasma lipoprotein particle	0.184374	P02652	Apolipoprotein A-II OS=Homo sapiens OX=9606 GN=APOA2 PE=1 SV=1	0.612	Down	0.020982	APOA2	11.175	0.661	0.744	0.849	1.253	1.217	1.213
Cellular Component	GO:0034385	6	triglyceride-rich plasma lipoprotein particle	0.184374	P02647	Apolipoprotein A-I OS=Homo sapiens OX=9606 GN=APOA1 PE=1 SV=1	0.596	Down	0.0022239	APOA1	30.777	0.64	0.808	0.753	1.287	1.166	1.239
Cellular Component	GO:0034385	6	triglyceride-rich plasma lipoprotein particle	0.184374	Q9UHG3	Prenylcysteine oxidase 1 OS=Homo sapiens OX=9606 GN=PCYOX1 PE=1 SV=3	0.774	Down	0.0057783	PCYOX1	56.639	0.829	0.937	0.932	1.224	1.126	1.137
Cellular Component	GO:0005913	5	cell-cell adherens junction	0.00283851	Q14118	Dystroglycan OS=Homo sapiens OX=9606 GN=DAG1 PE=1 SV=2	0.727	Down	0.027699	DAG1	97.44	0.758	0.954	0.836	1.326	1.115	1.065
Cellular Component	GO:0005913	5	cell-cell adherens junction	0.00283851	P12814	Alpha-actinin-1 OS=Homo sapiens OX=9606 GN=ACTN1 PE=1 SV=2	0.364	Down	3.9426e-05	ACTN1	103.06	0.552	0.547	0.478	1.507	1.426	1.403
Cellular Component	GO:0005913	5	cell-cell adherens junction	0.00283851	P35579	Myosin-9 OS=Homo sapiens OX=9606 GN=MYH9 PE=1 SV=4	0.553	Down	0.00027936	MYH9	226.53	0.675	0.626	0.639	1.158	1.087	1.265
Cellular Component	GO:0005913	5	cell-cell adherens junction	0.00283851	Q15942	Zyxin OS=Homo sapiens OX=9606 GN=ZYX PE=1 SV=1	0.495	Down	0.000122584	ZYX	61.277	0.69	0.666	0.591	1.294	1.338	1.3
Cellular Component	GO:0005913	5	cell-cell adherens junction	0.00283851	P18206	Vinculin OS=Homo sapiens OX=9606 GN=VCL PE=1 SV=4	0.461	Down	0.0010004	VCL	123.8	0.629	0.623	0.631	1.428	1.321	1.337
Cellular Component	GO:0005913	5	cell-cell adherens junction	0.00283851	Q9BY67	Cell adhesion molecule 1 OS=Homo sapiens OX=9606 GN=CADM1 PE=1 SV=2	0.766	Down	0.0193435	CADM1	48.509	0.922	0.919	0.916	1.247	1.112	1.241
Cellular Component	GO:0005913	5	cell-cell adherens junction	0.00283851	O00151	PDZ and LIM domain protein 1 OS=Homo sapiens OX=9606 GN=PDLIM1 PE=1 SV=4	0.426	Down	0.00173557	PDLIM1	36.071	0.676	0.479	0.66	1.331	1.491	1.443
Cellular Component	GO:0005913	5	cell-cell adherens junction	0.00283851	Q99497	Protein/nucleic acid deglycase DJ-1 OS=Homo sapiens OX=9606 GN=PARK7 PE=1 SV=2	0.566	Down	0.000175907	PARK7	19.891	0.675	0.754	0.696	1.297	1.189	1.268
Cellular Component	GO:0005885	10	Arp2/3 protein complex	0.0152521	P61158	Actin-related protein 3 OS=Homo sapiens OX=9606 GN=ACTR3 PE=1 SV=3	0.396	Down	2.1472e-05	ACTR3	47.371	0.555	0.595	0.533	1.489	1.377	1.381
Cellular Component	GO:0005885	10	Arp2/3 protein complex	0.0152521	O15144	Actin-related protein 2/3 complex subunit 2 OS=Homo sapiens OX=9606 GN=ARPC2 PE=1 SV=1	0.632	Down	0.041318	ARPC2	34.333	0.818		0.674	1.17		1.19
Cellular Component	GO:0005885	10	Arp2/3 protein complex	0.0152521	P59998	Actin-related protein 2/3 complex subunit 4 OS=Homo sapiens OX=9606 GN=ARPC4 PE=1 SV=3	0.505	Down	0.003538	ARPC4	19.667	0.66	0.694		1.384	1.298
Cellular Component	GO:0098590	7	plasma membrane region	0.0260415	O95810	Caveolae-associated protein 2 OS=Homo sapiens OX=9606 GN=CAVIN2 PE=1 SV=3	0.407	Down	0.000177838	CAVIN2	47.173	0.554	0.595	0.49	1.44	1.297	1.292
Cellular Component	GO:0098590	7	plasma membrane region	0.0260415	Q08495	Dematin OS=Homo sapiens OX=9606 GN=DMTN PE=1 SV=3	0.603	Down	0.024024	DMTN	45.514	0.699	0.785		1.298	1.163
Cellular Component	GO:0098590	7	plasma membrane region	0.0260415	Q9H6X2	Anthrax toxin receptor 1 OS=Homo sapiens OX=9606 GN=ANTXR1 PE=1 SV=2	0.742	Down	0.0049163	ANTXR1	62.788	0.872	0.881		1.157	1.205
Cellular Component	GO:0098590	7	plasma membrane region	0.0260415	P00918	Carbonic anhydrase 2 OS=Homo sapiens OX=9606 GN=CA2 PE=1 SV=2	0.791	Down	0.032803	CA2	29.246	0.968	0.844	0.811	0.998	1.149	1.168
Cellular Component	GO:0098590	7	plasma membrane region	0.0260415	P54764	Ephrin type-A receptor 4 OS=Homo sapiens OX=9606 GN=EPHA4 PE=1 SV=1	0.812	Down	0.025377	EPHA4	109.86	0.925	0.964	0.869	1.119	1.039	1.24
Cellular Component	GO:0098590	7	plasma membrane region	0.0260415	P50552	Vasodilator-stimulated phosphoprotein OS=Homo sapiens OX=9606 GN=VASP PE=1 SV=3	0.577	Down	0.0060011	VASP	39.829	0.764	0.704		1.287	1.255
Cellular Component	GO:0098590	7	plasma membrane region	0.0260415	O15144	Actin-related protein 2/3 complex subunit 2 OS=Homo sapiens OX=9606 GN=ARPC2 PE=1 SV=1	0.632	Down	0.041318	ARPC2	34.333	0.818		0.674	1.17		1.19
Cellular Component	GO:0098590	7	plasma membrane region	0.0260415	Q9Y490	Talin-1 OS=Homo sapiens OX=9606 GN=TLN1 PE=1 SV=3	0.453	Down	3.5156e-05	TLN1	269.76	0.559	0.62	0.605	1.268	1.363	1.304
Cellular Component	GO:0098590	7	plasma membrane region	0.0260415	P06744	Glucose-6-phosphate isomerase OS=Homo sapiens OX=9606 GN=GPI PE=1 SV=4	0.612	Down	0.0135393	GPI	63.146	0.824		0.737	1.296		1.256
Cellular Component	GO:0098590	7	plasma membrane region	0.0260415	Q14118	Dystroglycan OS=Homo sapiens OX=9606 GN=DAG1 PE=1 SV=2	0.727	Down	0.027699	DAG1	97.44	0.758	0.954	0.836	1.326	1.115	1.065
Cellular Component	GO:0098590	7	plasma membrane region	0.0260415	Q9ULV4	Coronin-1C OS=Homo sapiens OX=9606 GN=CORO1C PE=1 SV=1	0.495	Down	0.0031379	CORO1C	53.248		0.624	0.675		1.306	1.316
Cellular Component	GO:0098590	7	plasma membrane region	0.0260415	P08567	Pleckstrin OS=Homo sapiens OX=9606 GN=PLEK PE=1 SV=3	0.49	Down	0.00080075	PLEK	40.124	0.718	0.619	0.557	1.251	1.362	1.254
Cellular Component	GO:0098590	7	plasma membrane region	0.0260415	P23528	Cofilin-1 OS=Homo sapiens OX=9606 GN=CFL1 PE=1 SV=3	0.396	Down	1.96899e-05	CFL1	18.502	0.508	0.57	0.555	1.4	1.402	1.325
Cellular Component	GO:0098590	7	plasma membrane region	0.0260415	Q12884	Prolyl endopeptidase FAP OS=Homo sapiens OX=9606 GN=FAP PE=1 SV=5	0.808	Down	0.0127249	FAP	87.711	1.009	0.892	0.894	1.113	1.221	1.127
Cellular Component	GO:0098590	7	plasma membrane region	0.0260415	Q9BY67	Cell adhesion molecule 1 OS=Homo sapiens OX=9606 GN=CADM1 PE=1 SV=2	0.766	Down	0.0193435	CADM1	48.509	0.922	0.919	0.916	1.247	1.112	1.241
Cellular Component	GO:0098590	7	plasma membrane region	0.0260415	P05106	Integrin beta-3 OS=Homo sapiens OX=9606 GN=ITGB3 PE=1 SV=2	0.501	Down	0.0126801	ITGB3	87.057	0.483	0.799	0.709	1.5	1.26	1.216
Cellular Component	GO:0098590	7	plasma membrane region	0.0260415	P02751	Fibronectin OS=Homo sapiens OX=9606 GN=FN1 PE=1 SV=5	1.203	Up	0.0050845	FN1	272.32	1.001	1.03	1.074	0.869	0.894	0.818
Cellular Component	GO:0098590	7	plasma membrane region	0.0260415	P18065	Insulin-like growth factor-binding protein 2 OS=Homo sapiens OX=9606 GN=IGFBP2 PE=1 SV=2	0.803	Down	0.0181551	IGFBP2	34.814	0.776	0.855	0.84	1.111	0.941	1.025
Cellular Component	GO:0098590	7	plasma membrane region	0.0260415	P26038	Moesin OS=Homo sapiens OX=9606 GN=MSN PE=1 SV=3	0.606	Down	0.00044065	MSN	67.819	0.71	0.794	0.758	1.331	1.2	1.203
Cellular Component	GO:0043209	4	myelin sheath	3.38871e-07	P40925	Malate dehydrogenase, cytoplasmic OS=Homo sapiens OX=9606 GN=MDH1 PE=1 SV=4	0.537	Down	0.0035389	MDH1	36.426	0.76	0.577	0.668	1.175	1.404	1.153
Cellular Component	GO:0043209	4	myelin sheath	3.38871e-07	P55072	Transitional endoplasmic reticulum ATPase OS=Homo sapiens OX=9606 GN=VCP PE=1 SV=4	0.807	Down	0.0033597	VCP	89.321	0.862	0.849		1.071	1.05
Cellular Component	GO:0043209	4	myelin sheath	3.38871e-07	P00441	Superoxide dismutase [Cu-Zn] OS=Homo sapiens OX=9606 GN=SOD1 PE=1 SV=2	0.675	Down	0.00023553	SOD1	15.936	0.794	0.775	0.857	1.21	1.203	1.179
Cellular Component	GO:0043209	4	myelin sheath	3.38871e-07	P00918	Carbonic anhydrase 2 OS=Homo sapiens OX=9606 GN=CA2 PE=1 SV=2	0.791	Down	0.032803	CA2	29.246	0.968	0.844	0.811	0.998	1.149	1.168
Cellular Component	GO:0043209	4	myelin sheath	3.38871e-07	P11142	Heat shock cognate 71 kDa protein OS=Homo sapiens OX=9606 GN=HSPA8 PE=1 SV=1	0.525	Down	0.00100258	HSPA8	70.897	0.748	0.591	0.666	1.237	1.356	1.225
Cellular Component	GO:0043209	4	myelin sheath	3.38871e-07	P30101	Protein disulfide-isomerase A3 OS=Homo sapiens OX=9606 GN=PDIA3 PE=1 SV=4	0.526	Down	5.7692e-07	PDIA3	56.782	0.67	0.696	0.67	1.303	1.284	1.287
Cellular Component	GO:0043209	4	myelin sheath	3.38871e-07	P63261	Actin, cytoplasmic 2 OS=Homo sapiens OX=9606 GN=ACTG1 PE=1 SV=1	0.549	Down	0.00156265	ACTG1	41.792	0.788	0.653	0.631	1.333	1.267	1.171
Cellular Component	GO:0043209	4	myelin sheath	3.38871e-07	P06744	Glucose-6-phosphate isomerase OS=Homo sapiens OX=9606 GN=GPI PE=1 SV=4	0.612	Down	0.0135393	GPI	63.146	0.824		0.737	1.296		1.256
Cellular Component	GO:0043209	4	myelin sheath	3.38871e-07	P07195	L-lactate dehydrogenase B chain OS=Homo sapiens OX=9606 GN=LDHB PE=1 SV=2	0.734	Down	0.00064291	LDHB	36.638	0.804	0.869	0.851	1.146	1.103	1.191
Cellular Component	GO:0043209	4	myelin sheath	3.38871e-07	P61981	14-3-3 protein gamma OS=Homo sapiens OX=9606 GN=YWHAG PE=1 SV=2	0.427	Down	0.0186026	YWHAG	28.302	0.695	0.593	0.461	1.36	1.36	1.373
Cellular Component	GO:0043209	4	myelin sheath	3.38871e-07	P50395	Rab GDP dissociation inhibitor beta OS=Homo sapiens OX=9606 GN=GDI2 PE=1 SV=2	0.681	Down	0.00075909	GDI2	50.663	0.802	0.767	0.858	1.23	1.204	1.129
Cellular Component	GO:0043209	4	myelin sheath	3.38871e-07	Q06830	Peroxiredoxin-1 OS=Homo sapiens OX=9606 GN=PRDX1 PE=1 SV=1	0.619	Down	0.003862	PRDX1	22.11		0.747	0.705		1.164	1.182
Cellular Component	GO:0043209	4	myelin sheath	3.38871e-07	O75083	WD repeat-containing protein 1 OS=Homo sapiens OX=9606 GN=WDR1 PE=1 SV=4	0.467	Down	0.000118418	WDR1	66.193	0.641	0.589	0.649	1.42	1.365	1.238
Cellular Component	GO:0043209	4	myelin sheath	3.38871e-07	P26038	Moesin OS=Homo sapiens OX=9606 GN=MSN PE=1 SV=3	0.606	Down	0.00044065	MSN	67.819	0.71	0.794	0.758	1.331	1.2	1.203
Cellular Component	GO:0043209	4	myelin sheath	3.38871e-07	P14618	Pyruvate kinase PKM OS=Homo sapiens OX=9606 GN=PKM PE=1 SV=4	0.609	Down	1.1517e-07	PKM	57.936	0.756	0.747	0.747	1.241	1.236	1.218
Cellular Component	GO:0043209	4	myelin sheath	3.38871e-07	P11021	Endoplasmic reticulum chaperone BiP OS=Homo sapiens OX=9606 GN=HSPA5 PE=1 SV=2	0.823	Down	0.00026116	HSPA5	72.332	0.913	0.915	0.888	1.122	1.074	1.105
Cellular Component	GO:1990777	4	lipoprotein particle	0.138136	P02656	Apolipoprotein C-III OS=Homo sapiens OX=9606 GN=APOC3 PE=1 SV=1	1.809	Up	0.0048191	APOC3	10.852	1.271	1.405	1.647	0.875	0.827	0.688
Cellular Component	GO:1990777	4	lipoprotein particle	0.138136	P35542	Serum amyloid A-4 protein OS=Homo sapiens OX=9606 GN=SAA4 PE=1 SV=2	0.809	Down	0.0025761	SAA4	14.746	0.865	0.952	0.93	1.128	1.108	1.159
Cellular Component	GO:1990777	4	lipoprotein particle	0.138136	P02652	Apolipoprotein A-II OS=Homo sapiens OX=9606 GN=APOA2 PE=1 SV=1	0.612	Down	0.020982	APOA2	11.175	0.661	0.744	0.849	1.253	1.217	1.213
Cellular Component	GO:1990777	4	lipoprotein particle	0.138136	P02647	Apolipoprotein A-I OS=Homo sapiens OX=9606 GN=APOA1 PE=1 SV=1	0.596	Down	0.0022239	APOA1	30.777	0.64	0.808	0.753	1.287	1.166	1.239
Cellular Component	GO:1990777	4	lipoprotein particle	0.138136	Q13790	Apolipoprotein F OS=Homo sapiens OX=9606 GN=APOF PE=1 SV=2	0.64	Down	0.0095198	APOF	35.399	0.707	0.791	0.819	1.405	1.06	1.155
Cellular Component	GO:1990777	4	lipoprotein particle	0.138136	P0DJI9	Serum amyloid A-2 protein OS=Homo sapiens OX=9606 GN=SAA2 PE=1 SV=1	1.203	Up	0.0018037	SAA2	13.527	1.119	1.187	1.154	0.958	0.99	0.929
Cellular Component	GO:1990777	4	lipoprotein particle	0.138136	Q9UHG3	Prenylcysteine oxidase 1 OS=Homo sapiens OX=9606 GN=PCYOX1 PE=1 SV=3	0.774	Down	0.0057783	PCYOX1	56.639	0.829	0.937	0.932	1.224	1.126	1.137
Cellular Component	GO:0098589	4	membrane region	0.0558263	Q14118	Dystroglycan OS=Homo sapiens OX=9606 GN=DAG1 PE=1 SV=2	0.727	Down	0.027699	DAG1	97.44	0.758	0.954	0.836	1.326	1.115	1.065
Cellular Component	GO:0098589	4	membrane region	0.0558263	Q9ULV4	Coronin-1C OS=Homo sapiens OX=9606 GN=CORO1C PE=1 SV=1	0.495	Down	0.0031379	CORO1C	53.248		0.624	0.675		1.306	1.316
Cellular Component	GO:0098589	4	membrane region	0.0558263	O95810	Caveolae-associated protein 2 OS=Homo sapiens OX=9606 GN=CAVIN2 PE=1 SV=3	0.407	Down	0.000177838	CAVIN2	47.173	0.554	0.595	0.49	1.44	1.297	1.292
Cellular Component	GO:0098589	4	membrane region	0.0558263	P18206	Vinculin OS=Homo sapiens OX=9606 GN=VCL PE=1 SV=4	0.461	Down	0.0010004	VCL	123.8	0.629	0.623	0.631	1.428	1.321	1.337
Cellular Component	GO:0098589	4	membrane region	0.0558263	Q99497	Protein/nucleic acid deglycase DJ-1 OS=Homo sapiens OX=9606 GN=PARK7 PE=1 SV=2	0.566	Down	0.000175907	PARK7	19.891	0.675	0.754	0.696	1.297	1.189	1.268
Cellular Component	GO:0098589	4	membrane region	0.0558263	P00558	Phosphoglycerate kinase 1 OS=Homo sapiens OX=9606 GN=PGK1 PE=1 SV=3	0.548	Down	0.00192282	PGK1	44.614	0.814	0.672	0.674	1.262	1.458	1.224
Cellular Component	GO:0098589	4	membrane region	0.0558263	P05067	Amyloid-beta precursor protein OS=Homo sapiens OX=9606 GN=APP PE=1 SV=3	0.693	Down	0.032602	APP	86.942	0.792		0.877	1.258		1.15
Cellular Component	GO:0098589	4	membrane region	0.0558263	P07339	Cathepsin D OS=Homo sapiens OX=9606 GN=CTSD PE=1 SV=1	1.237	Up	0.035101	CTSD	44.552	1.242	1.223	1.092	0.955	0.963	0.957
Cellular Component	GO:0098589	4	membrane region	0.0558263	P07195	L-lactate dehydrogenase B chain OS=Homo sapiens OX=9606 GN=LDHB PE=1 SV=2	0.734	Down	0.00064291	LDHB	36.638	0.804	0.869	0.851	1.146	1.103	1.191
Cellular Component	GO:0098589	4	membrane region	0.0558263	Q14247	Src substrate cortactin OS=Homo sapiens OX=9606 GN=CTTN PE=1 SV=2	0.327	Down	0.00166476	CTTN	61.585	0.497	0.488		1.575	1.44
Cellular Component	GO:0034702	7	ion channel complex	0.0591321	O00299	Chloride intracellular channel protein 1 OS=Homo sapiens OX=9606 GN=CLIC1 PE=1 SV=4	0.358	Down	0.032382	CLIC1	26.922		0.451	0.634		1.65	1.384
Cellular Component	GO:0034702	7	ion channel complex	0.0591321	Q14247	Src substrate cortactin OS=Homo sapiens OX=9606 GN=CTTN PE=1 SV=2	0.327	Down	0.00166476	CTTN	61.585	0.497	0.488		1.575	1.44
Cellular Component	GO:0034702	7	ion channel complex	0.0591321	P54289	Voltage-dependent calcium channel subunit alpha-2/delta-1 OS=Homo sapiens OX=9606 GN=CACNA2D1 PE=1 SV=3	1.337	Up	0.017415	CACNA2D1	124.57	1.282	1.25	1.171	0.811	1.035	0.923
Cellular Component	GO:0031092	12	platelet alpha granule membrane	0.322641	P05106	Integrin beta-3 OS=Homo sapiens OX=9606 GN=ITGB3 PE=1 SV=2	0.501	Down	0.0126801	ITGB3	87.057	0.483	0.799	0.709	1.5	1.26	1.216
Cellular Component	GO:0031092	12	platelet alpha granule membrane	0.322641	P09486	SPARC OS=Homo sapiens OX=9606 GN=SPARC PE=1 SV=1	0.714	Down	0.0096621	SPARC	34.632	0.872	0.865	0.715	1.07	1.193	1.169
Cellular Component	GO:0030666	11	endocytic vesicle membrane	0.158075	P27797	Calreticulin OS=Homo sapiens OX=9606 GN=CALR PE=1 SV=1	0.564	Down	0.000176683	CALR	48.141	0.688	0.755	0.669	1.286	1.197	1.265
Cellular Component	GO:0030666	11	endocytic vesicle membrane	0.158075	P31146	Coronin-1A OS=Homo sapiens OX=9606 GN=CORO1A PE=1 SV=4	0.47	Down	0.00030469	CORO1A	51.026	0.614	0.626	0.569	1.141	1.327	1.377
Cellular Component	GO:0030666	11	endocytic vesicle membrane	0.158075	Q86VB7	Scavenger receptor cysteine-rich type 1 protein M130 OS=Homo sapiens OX=9606 GN=CD163 PE=1 SV=2	1.288	Up	0.0059758	CD163	125.45	1.239	1.095	1.083	0.917	0.876	0.859
Cellular Component	GO:0030666	11	endocytic vesicle membrane	0.158075	P62987	Ubiquitin-60S ribosomal protein L40 OS=Homo sapiens OX=9606 GN=UBA52 PE=1 SV=2	0.623	Down	0.00136194	UBA52	14.728		0.778	0.788		1.237	1.278
Cellular Component	GO:0030666	11	endocytic vesicle membrane	0.158075	Q9UEW3	Macrophage receptor MARCO OS=Homo sapiens OX=9606 GN=MARCO PE=1 SV=1	1.214	Up	0.039481	MARCO	52.657	1.036	1.122	1.049	0.972	0.788	0.881
Cellular Component	GO:0005901	9	caveola	0.190738	Q9ULV4	Coronin-1C OS=Homo sapiens OX=9606 GN=CORO1C PE=1 SV=1	0.495	Down	0.0031379	CORO1C	53.248		0.624	0.675		1.306	1.316
Cellular Component	GO:0005901	9	caveola	0.190738	O95810	Caveolae-associated protein 2 OS=Homo sapiens OX=9606 GN=CAVIN2 PE=1 SV=3	0.407	Down	0.000177838	CAVIN2	47.173	0.554	0.595	0.49	1.44	1.297	1.292
Cellular Component	GO:0030176	12	integral component of endoplasmic reticulum membrane	0.322641	P27797	Calreticulin OS=Homo sapiens OX=9606 GN=CALR PE=1 SV=1	0.564	Down	0.000176683	CALR	48.141	0.688	0.755	0.669	1.286	1.197	1.265
Cellular Component	GO:0030176	12	integral component of endoplasmic reticulum membrane	0.322641	P11021	Endoplasmic reticulum chaperone BiP OS=Homo sapiens OX=9606 GN=HSPA5 PE=1 SV=2	0.823	Down	0.00026116	HSPA5	72.332	0.913	0.915	0.888	1.122	1.074	1.105
Cellular Component	GO:0034774	11	secretory granule lumen	0.00125462	P09211	Glutathione S-transferase P OS=Homo sapiens OX=9606 GN=GSTP1 PE=1 SV=2	0.544	Down	0.000159701	GSTP1	23.356	0.66	0.751	0.659	1.276	1.282	1.246
Cellular Component	GO:0034774	11	secretory granule lumen	0.00125462	P04075	Fructose-bisphosphate aldolase A OS=Homo sapiens OX=9606 GN=ALDOA PE=1 SV=2	0.571	Down	4.4575e-05	ALDOA	39.42	0.692	0.737	0.678	1.253	1.246	1.189
Cellular Component	GO:0034774	11	secretory granule lumen	0.00125462	P55072	Transitional endoplasmic reticulum ATPase OS=Homo sapiens OX=9606 GN=VCP PE=1 SV=4	0.807	Down	0.0033597	VCP	89.321	0.862	0.849		1.071	1.05
Cellular Component	GO:0034774	11	secretory granule lumen	0.00125462	P30740	Leukocyte elastase inhibitor OS=Homo sapiens OX=9606 GN=SERPINB1 PE=1 SV=1	0.442	Down	0.00044079	SERPINB1	42.741	0.622	0.59	0.589	1.425	1.483	1.167
Cellular Component	GO:0034774	11	secretory granule lumen	0.00125462	Q01518	Adenylyl cyclase-associated protein 1 OS=Homo sapiens OX=9606 GN=CAP1 PE=1 SV=5	0.552	Down	0.0057167	CAP1	51.901	0.742	0.55	0.782	1.222	1.31	1.222
Cellular Component	GO:0034774	11	secretory granule lumen	0.00125462	P18206	Vinculin OS=Homo sapiens OX=9606 GN=VCL PE=1 SV=4	0.461	Down	0.0010004	VCL	123.8	0.629	0.623	0.631	1.428	1.321	1.337
Cellular Component	GO:0034774	11	secretory granule lumen	0.00125462	O43707	Alpha-actinin-4 OS=Homo sapiens OX=9606 GN=ACTN4 PE=1 SV=2	0.526	Down	0.022379	ACTN4	104.85	0.627		0.708	1.367		1.173
Cellular Component	GO:0034774	11	secretory granule lumen	0.00125462	P02679	Fibrinogen gamma chain OS=Homo sapiens OX=9606 GN=FGG PE=1 SV=3	1.412	Up	0.046678	FGG	51.511	1.008	1.217	1.121	0.892	0.625	0.853
Cellular Component	GO:0034774	11	secretory granule lumen	0.00125462	P02775	Platelet basic protein OS=Homo sapiens OX=9606 GN=PPBP PE=1 SV=3	0.477	Down	0.00015949	PPBP	13.894	0.618	0.631	0.712	1.435	1.293	1.381
Cellular Component	GO:0034774	11	secretory granule lumen	0.00125462	P17066	Heat shock 70 kDa protein 6 OS=Homo sapiens OX=9606 GN=HSPA6 PE=1 SV=2	0.812	Down	0.0046637	HSPA6	71.027		0.882	0.901		1.109	1.088
Cellular Component	GO:0034774	11	secretory granule lumen	0.00125462	P01137	Transforming growth factor beta-1 proprotein OS=Homo sapiens OX=9606 GN=TGFB1 PE=1 SV=2	0.69	Down	0.0107565	TGFB1	44.341	0.843		0.798	1.156		1.221
Cellular Component	GO:0034774	11	secretory granule lumen	0.00125462	P11142	Heat shock cognate 71 kDa protein OS=Homo sapiens OX=9606 GN=HSPA8 PE=1 SV=1	0.525	Down	0.00100258	HSPA8	70.897	0.748	0.591	0.666	1.237	1.356	1.225
Cellular Component	GO:0034774	11	secretory granule lumen	0.00125462	P02675	Fibrinogen beta chain OS=Homo sapiens OX=9606 GN=FGB PE=1 SV=2	1.357	Up	0.039178	FGB	55.928	0.999	1.187	1.093	0.902	0.67	0.844
Cellular Component	GO:0034774	11	secretory granule lumen	0.00125462	P00488	Coagulation factor XIII A chain OS=Homo sapiens OX=9606 GN=F13A1 PE=1 SV=4	0.713	Down	0.0056777	F13A1	83.266	0.756	0.776	0.887	1.125	1.209	1.058
Cellular Component	GO:0034774	11	secretory granule lumen	0.00125462	Q86UX7	Fermitin family homolog 3 OS=Homo sapiens OX=9606 GN=FERMT3 PE=1 SV=1	0.577	Down	0.00147958	FERMT3	75.952	0.667	0.731	0.792	1.397	1.197	1.204
Cellular Component	GO:0034774	11	secretory granule lumen	0.00125462	Q9NZK5	Adenosine deaminase 2 OS=Homo sapiens OX=9606 GN=ADA2 PE=1 SV=2	1.225	Up	0.0020603	ADA2	58.933	1.182	1.105	1.168	0.944	0.97	0.907
Cellular Component	GO:0034774	11	secretory granule lumen	0.00125462	P07339	Cathepsin D OS=Homo sapiens OX=9606 GN=CTSD PE=1 SV=1	1.237	Up	0.035101	CTSD	44.552	1.242	1.223	1.092	0.955	0.963	0.957
Cellular Component	GO:0034774	11	secretory granule lumen	0.00125462	P06744	Glucose-6-phosphate isomerase OS=Homo sapiens OX=9606 GN=GPI PE=1 SV=4	0.612	Down	0.0135393	GPI	63.146	0.824		0.737	1.296		1.256
Cellular Component	GO:0034774	11	secretory granule lumen	0.00125462	P62937	Peptidyl-prolyl cis-trans isomerase A OS=Homo sapiens OX=9606 GN=PPIA PE=1 SV=2	0.426	Down	5.8334e-05	PPIA	18.012	0.627	0.559	0.602	1.429	1.462	1.309
Cellular Component	GO:0034774	11	secretory granule lumen	0.00125462	P12814	Alpha-actinin-1 OS=Homo sapiens OX=9606 GN=ACTN1 PE=1 SV=2	0.364	Down	3.9426e-05	ACTN1	103.06	0.552	0.547	0.478	1.507	1.426	1.403
Cellular Component	GO:0034774	11	secretory granule lumen	0.00125462	Q14019	Coactosin-like protein OS=Homo sapiens OX=9606 GN=COTL1 PE=1 SV=3	0.452	Down	0.0095765	COTL1	15.945	0.574		0.551	1.338		1.151
Cellular Component	GO:0034774	11	secretory granule lumen	0.00125462	Q9UBW5	Bridging integrator 2 OS=Homo sapiens OX=9606 GN=BIN2 PE=1 SV=3	0.421	Down	0.0020629	BIN2	61.874	0.509	0.657	0.511	1.543	1.294	1.142
Cellular Component	GO:0034774	11	secretory granule lumen	0.00125462	P00491	Purine nucleoside phosphorylase OS=Homo sapiens OX=9606 GN=PNP PE=1 SV=2	0.522	Down	0.044118	PNP	32.118		0.747	0.633		1.173	1.473
Cellular Component	GO:0034774	11	secretory granule lumen	0.00125462	P50395	Rab GDP dissociation inhibitor beta OS=Homo sapiens OX=9606 GN=GDI2 PE=1 SV=2	0.681	Down	0.00075909	GDI2	50.663	0.802	0.767	0.858	1.23	1.204	1.129
Cellular Component	GO:0034774	11	secretory granule lumen	0.00125462	P04275	von Willebrand factor OS=Homo sapiens OX=9606 GN=VWF PE=1 SV=4	1.547	Up	0.0118984	VWF	309.26	1.033	1.255	1.416	0.833	0.816	0.745
Cellular Component	GO:0034774	11	secretory granule lumen	0.00125462	P02751	Fibronectin OS=Homo sapiens OX=9606 GN=FN1 PE=1 SV=5	1.203	Up	0.0050845	FN1	272.32	1.001	1.03	1.074	0.869	0.894	0.818
Cellular Component	GO:0034774	11	secretory granule lumen	0.00125462	P02647	Apolipoprotein A-I OS=Homo sapiens OX=9606 GN=APOA1 PE=1 SV=1	0.596	Down	0.0022239	APOA1	30.777	0.64	0.808	0.753	1.287	1.166	1.239
Cellular Component	GO:0034774	11	secretory granule lumen	0.00125462	P02776	Platelet factor 4 OS=Homo sapiens OX=9606 GN=PF4 PE=1 SV=2	0.438	Down	0.00141598	PF4	10.845	0.692	0.568	0.693	1.315	1.726	1.417
Cellular Component	GO:0034774	11	secretory granule lumen	0.00125462	P09486	SPARC OS=Homo sapiens OX=9606 GN=SPARC PE=1 SV=1	0.714	Down	0.0096621	SPARC	34.632	0.872	0.865	0.715	1.07	1.193	1.169
Cellular Component	GO:0034774	11	secretory granule lumen	0.00125462	P05067	Amyloid-beta precursor protein OS=Homo sapiens OX=9606 GN=APP PE=1 SV=3	0.693	Down	0.032602	APP	86.942	0.792		0.877	1.258		1.15
Cellular Component	GO:0034774	11	secretory granule lumen	0.00125462	Q13201	Multimerin-1 OS=Homo sapiens OX=9606 GN=MMRN1 PE=1 SV=3	0.774	Down	0.024201	MMRN1	138.11	0.801	0.836	0.962	1.141	1.196	1.02
Cellular Component	GO:0034774	11	secretory granule lumen	0.00125462	P14618	Pyruvate kinase PKM OS=Homo sapiens OX=9606 GN=PKM PE=1 SV=4	0.609	Down	1.1517e-07	PKM	57.936	0.756	0.747	0.747	1.241	1.236	1.218
Cellular Component	GO:0034358	5	plasma lipoprotein particle	0.138136	P02656	Apolipoprotein C-III OS=Homo sapiens OX=9606 GN=APOC3 PE=1 SV=1	1.809	Up	0.0048191	APOC3	10.852	1.271	1.405	1.647	0.875	0.827	0.688
Cellular Component	GO:0034358	5	plasma lipoprotein particle	0.138136	P35542	Serum amyloid A-4 protein OS=Homo sapiens OX=9606 GN=SAA4 PE=1 SV=2	0.809	Down	0.0025761	SAA4	14.746	0.865	0.952	0.93	1.128	1.108	1.159
Cellular Component	GO:0034358	5	plasma lipoprotein particle	0.138136	P02652	Apolipoprotein A-II OS=Homo sapiens OX=9606 GN=APOA2 PE=1 SV=1	0.612	Down	0.020982	APOA2	11.175	0.661	0.744	0.849	1.253	1.217	1.213
Cellular Component	GO:0034358	5	plasma lipoprotein particle	0.138136	P02647	Apolipoprotein A-I OS=Homo sapiens OX=9606 GN=APOA1 PE=1 SV=1	0.596	Down	0.0022239	APOA1	30.777	0.64	0.808	0.753	1.287	1.166	1.239
Cellular Component	GO:0034358	5	plasma lipoprotein particle	0.138136	Q13790	Apolipoprotein F OS=Homo sapiens OX=9606 GN=APOF PE=1 SV=2	0.64	Down	0.0095198	APOF	35.399	0.707	0.791	0.819	1.405	1.06	1.155
Cellular Component	GO:0034358	5	plasma lipoprotein particle	0.138136	P0DJI9	Serum amyloid A-2 protein OS=Homo sapiens OX=9606 GN=SAA2 PE=1 SV=1	1.203	Up	0.0018037	SAA2	13.527	1.119	1.187	1.154	0.958	0.99	0.929
Cellular Component	GO:0034358	5	plasma lipoprotein particle	0.138136	Q9UHG3	Prenylcysteine oxidase 1 OS=Homo sapiens OX=9606 GN=PCYOX1 PE=1 SV=3	0.774	Down	0.0057783	PCYOX1	56.639	0.829	0.937	0.932	1.224	1.126	1.137
Cellular Component	GO:0030426	6	growth cone	0.184374	P54764	Ephrin type-A receptor 4 OS=Homo sapiens OX=9606 GN=EPHA4 PE=1 SV=1	0.812	Down	0.025377	EPHA4	109.86	0.925	0.964	0.869	1.119	1.039	1.24
Cellular Component	GO:0030426	6	growth cone	0.184374	P23528	Cofilin-1 OS=Homo sapiens OX=9606 GN=CFL1 PE=1 SV=3	0.396	Down	1.96899e-05	CFL1	18.502	0.508	0.57	0.555	1.4	1.402	1.325
Cellular Component	GO:0030426	6	growth cone	0.184374	P05067	Amyloid-beta precursor protein OS=Homo sapiens OX=9606 GN=APP PE=1 SV=3	0.693	Down	0.032602	APP	86.942	0.792		0.877	1.258		1.15
Cellular Component	GO:0030426	6	growth cone	0.184374	Q16643	Drebrin OS=Homo sapiens OX=9606 GN=DBN1 PE=1 SV=4	0.602	Down	0.026385	DBN1	71.428		0.701	0.805		1.31	1.19
Cellular Component	GO:0030018	12	Z disc	0.000970924	P21333	Filamin-A OS=Homo sapiens OX=9606 GN=FLNA PE=1 SV=4	0.455	Down	0.00199619	FLNA	280.74	0.533	0.723	0.539	1.23	1.272	1.439
Cellular Component	GO:0030018	12	Z disc	0.000970924	P12814	Alpha-actinin-1 OS=Homo sapiens OX=9606 GN=ACTN1 PE=1 SV=2	0.364	Down	3.9426e-05	ACTN1	103.06	0.552	0.547	0.478	1.507	1.426	1.403
Cellular Component	GO:0030018	12	Z disc	0.000970924	Q9HBI1	Beta-parvin OS=Homo sapiens OX=9606 GN=PARVB PE=1 SV=1	0.528	Down	0.00126025	PARVB	41.714	0.597	0.737	0.694	1.392	1.273	1.178
Cellular Component	GO:0030018	12	Z disc	0.000970924	P04792	Heat shock protein beta-1 OS=Homo sapiens OX=9606 GN=HSPB1 PE=1 SV=2	0.624	Down	0.036744	HSPB1	22.782	0.715		0.755	1.178		1.176
Cellular Component	GO:0030018	12	Z disc	0.000970924	P62942	Peptidyl-prolyl cis-trans isomerase FKBP1A OS=Homo sapiens OX=9606 GN=FKBP1A PE=1 SV=2	0.525	Down	0.00155672	FKBP1A	11.951	0.655	0.601	0.784	1.26	1.381	1.247
Cellular Component	GO:0030018	12	Z disc	0.000970924	O43707	Alpha-actinin-4 OS=Homo sapiens OX=9606 GN=ACTN4 PE=1 SV=2	0.526	Down	0.022379	ACTN4	104.85	0.627		0.708	1.367		1.173
Cellular Component	GO:0016604	13	nuclear body	0.0898381	Q8WTR7	Zinc finger protein 473 OS=Homo sapiens OX=9606 GN=ZNF473 PE=1 SV=1	0.759	Down	0.015261	ZNF473	100.18	0.906	0.821	0.82	1.041	1.252	1.062
Cellular Component	GO:0016604	13	nuclear body	0.0898381	Q99497	Protein/nucleic acid deglycase DJ-1 OS=Homo sapiens OX=9606 GN=PARK7 PE=1 SV=2	0.566	Down	0.000175907	PARK7	19.891	0.675	0.754	0.696	1.297	1.189	1.268
Cellular Component	GO:0016604	13	nuclear body	0.0898381	Q9H299	SH3 domain-binding glutamic acid-rich-like protein 3 OS=Homo sapiens OX=9606 GN=SH3BGRL3 PE=1 SV=1	0.384	Down	0.000102159	SH3BGRL3	10.438	0.526	0.533	0.574	1.263	1.484	1.501
Cellular Component	GO:0016604	13	nuclear body	0.0898381	O43707	Alpha-actinin-4 OS=Homo sapiens OX=9606 GN=ACTN4 PE=1 SV=2	0.526	Down	0.022379	ACTN4	104.85	0.627		0.708	1.367		1.173
Cellular Component	GO:1905369	5	endopeptidase complex	0.322641	P55072	Transitional endoplasmic reticulum ATPase OS=Homo sapiens OX=9606 GN=VCP PE=1 SV=4	0.807	Down	0.0033597	VCP	89.321	0.862	0.849		1.071	1.05
Cellular Component	GO:1905369	5	endopeptidase complex	0.322641	P04792	Heat shock protein beta-1 OS=Homo sapiens OX=9606 GN=HSPB1 PE=1 SV=2	0.624	Down	0.036744	HSPB1	22.782	0.715		0.755	1.178		1.176
Cellular Component	GO:0044427	9	chromosomal part	0.312691	P21333	Filamin-A OS=Homo sapiens OX=9606 GN=FLNA PE=1 SV=4	0.455	Down	0.00199619	FLNA	280.74	0.533	0.723	0.539	1.23	1.272	1.439
Cellular Component	GO:0044427	9	chromosomal part	0.312691	P55072	Transitional endoplasmic reticulum ATPase OS=Homo sapiens OX=9606 GN=VCP PE=1 SV=4	0.807	Down	0.0033597	VCP	89.321	0.862	0.849		1.071	1.05
Cellular Component	GO:0044427	9	chromosomal part	0.312691	Q99497	Protein/nucleic acid deglycase DJ-1 OS=Homo sapiens OX=9606 GN=PARK7 PE=1 SV=2	0.566	Down	0.000175907	PARK7	19.891	0.675	0.754	0.696	1.297	1.189	1.268
Cellular Component	GO:0044309	6	neuron spine	0.0447253	P54764	Ephrin type-A receptor 4 OS=Homo sapiens OX=9606 GN=EPHA4 PE=1 SV=1	0.812	Down	0.025377	EPHA4	109.86	0.925	0.964	0.869	1.119	1.039	1.24
Cellular Component	GO:0044309	6	neuron spine	0.0447253	P23528	Cofilin-1 OS=Homo sapiens OX=9606 GN=CFL1 PE=1 SV=3	0.396	Down	1.96899e-05	CFL1	18.502	0.508	0.57	0.555	1.4	1.402	1.325
Cellular Component	GO:0044309	6	neuron spine	0.0447253	P05067	Amyloid-beta precursor protein OS=Homo sapiens OX=9606 GN=APP PE=1 SV=3	0.693	Down	0.032602	APP	86.942	0.792		0.877	1.258		1.15
Cellular Component	GO:0044309	6	neuron spine	0.0447253	Q14247	Src substrate cortactin OS=Homo sapiens OX=9606 GN=CTTN PE=1 SV=2	0.327	Down	0.00166476	CTTN	61.585	0.497	0.488		1.575	1.44
Cellular Component	GO:0044304	8	main axon	0.190738	Q14118	Dystroglycan OS=Homo sapiens OX=9606 GN=DAG1 PE=1 SV=2	0.727	Down	0.027699	DAG1	97.44	0.758	0.954	0.836	1.326	1.115	1.065
Cellular Component	GO:0044304	8	main axon	0.190738	P05067	Amyloid-beta precursor protein OS=Homo sapiens OX=9606 GN=APP PE=1 SV=3	0.693	Down	0.032602	APP	86.942	0.792		0.877	1.258		1.15
Cellular Component	GO:0005694	8	chromosome	0.259715	P21333	Filamin-A OS=Homo sapiens OX=9606 GN=FLNA PE=1 SV=4	0.455	Down	0.00199619	FLNA	280.74	0.533	0.723	0.539	1.23	1.272	1.439
Cellular Component	GO:0005694	8	chromosome	0.259715	O96006	Zinc finger BED domain-containing protein 1 OS=Homo sapiens OX=9606 GN=ZBED1 PE=1 SV=1	0.621	Down	0.0028614	ZBED1	78.155	0.782		0.779	1.225		1.289
Cellular Component	GO:0005694	8	chromosome	0.259715	P55072	Transitional endoplasmic reticulum ATPase OS=Homo sapiens OX=9606 GN=VCP PE=1 SV=4	0.807	Down	0.0033597	VCP	89.321	0.862	0.849		1.071	1.05
Cellular Component	GO:0005694	8	chromosome	0.259715	Q99497	Protein/nucleic acid deglycase DJ-1 OS=Homo sapiens OX=9606 GN=PARK7 PE=1 SV=2	0.566	Down	0.000175907	PARK7	19.891	0.675	0.754	0.696	1.297	1.189	1.268
Cellular Component	GO:0005912	4	adherens junction	4.25834e-11	P67936	Tropomyosin alpha-4 chain OS=Homo sapiens OX=9606 GN=TPM4 PE=1 SV=3	0.273	Down	1.2557e-06	TPM4	28.521	0.416	0.411	0.401	1.587	1.484	1.426
Cellular Component	GO:0005912	4	adherens junction	4.25834e-11	P14209	CD99 antigen OS=Homo sapiens OX=9606 GN=CD99 PE=1 SV=1	0.512	Down	0.034343	CD99	18.848	0.65		0.663	1.122		1.442
Cellular Component	GO:0005912	4	adherens junction	4.25834e-11	P18206	Vinculin OS=Homo sapiens OX=9606 GN=VCL PE=1 SV=4	0.461	Down	0.0010004	VCL	123.8	0.629	0.623	0.631	1.428	1.321	1.337
Cellular Component	GO:0005912	4	adherens junction	4.25834e-11	P11142	Heat shock cognate 71 kDa protein OS=Homo sapiens OX=9606 GN=HSPA8 PE=1 SV=1	0.525	Down	0.00100258	HSPA8	70.897	0.748	0.591	0.666	1.237	1.356	1.225
Cellular Component	GO:0005912	4	adherens junction	4.25834e-11	P30101	Protein disulfide-isomerase A3 OS=Homo sapiens OX=9606 GN=PDIA3 PE=1 SV=4	0.526	Down	5.7692e-07	PDIA3	56.782	0.67	0.696	0.67	1.303	1.284	1.287
Cellular Component	GO:0005912	4	adherens junction	4.25834e-11	P63104	14-3-3 protein zeta/delta OS=Homo sapiens OX=9606 GN=YWHAZ PE=1 SV=1	0.353	Down	0.0054374	YWHAZ	27.745	0.576	0.509	0.442	1.471	1.41	1.443
Cellular Component	GO:0005912	4	adherens junction	4.25834e-11	Q14247	Src substrate cortactin OS=Homo sapiens OX=9606 GN=CTTN PE=1 SV=2	0.327	Down	0.00166476	CTTN	61.585	0.497	0.488		1.575	1.44
Cellular Component	GO:0005912	4	adherens junction	4.25834e-11	P62937	Peptidyl-prolyl cis-trans isomerase A OS=Homo sapiens OX=9606 GN=PPIA PE=1 SV=2	0.426	Down	5.8334e-05	PPIA	18.012	0.627	0.559	0.602	1.429	1.462	1.309
Cellular Component	GO:0005912	4	adherens junction	4.25834e-11	Q14118	Dystroglycan OS=Homo sapiens OX=9606 GN=DAG1 PE=1 SV=2	0.727	Down	0.027699	DAG1	97.44	0.758	0.954	0.836	1.326	1.115	1.065
Cellular Component	GO:0005912	4	adherens junction	4.25834e-11	P61981	14-3-3 protein gamma OS=Homo sapiens OX=9606 GN=YWHAG PE=1 SV=2	0.427	Down	0.0186026	YWHAG	28.302	0.695	0.593	0.461	1.36	1.36	1.373
Cellular Component	GO:0005912	4	adherens junction	4.25834e-11	Q12884	Prolyl endopeptidase FAP OS=Homo sapiens OX=9606 GN=FAP PE=1 SV=5	0.808	Down	0.0127249	FAP	87.711	1.009	0.892	0.894	1.113	1.221	1.127
Cellular Component	GO:0005912	4	adherens junction	4.25834e-11	P23528	Cofilin-1 OS=Homo sapiens OX=9606 GN=CFL1 PE=1 SV=3	0.396	Down	1.96899e-05	CFL1	18.502	0.508	0.57	0.555	1.4	1.402	1.325
Cellular Component	GO:0005912	4	adherens junction	4.25834e-11	P35579	Myosin-9 OS=Homo sapiens OX=9606 GN=MYH9 PE=1 SV=4	0.553	Down	0.00027936	MYH9	226.53	0.675	0.626	0.639	1.158	1.087	1.265
Cellular Component	GO:0005912	4	adherens junction	4.25834e-11	Q15942	Zyxin OS=Homo sapiens OX=9606 GN=ZYX PE=1 SV=1	0.495	Down	0.000122584	ZYX	61.277	0.69	0.666	0.591	1.294	1.338	1.3
Cellular Component	GO:0005912	4	adherens junction	4.25834e-11	P04792	Heat shock protein beta-1 OS=Homo sapiens OX=9606 GN=HSPB1 PE=1 SV=2	0.624	Down	0.036744	HSPB1	22.782	0.715		0.755	1.178		1.176
Cellular Component	GO:0005912	4	adherens junction	4.25834e-11	Q9BY67	Cell adhesion molecule 1 OS=Homo sapiens OX=9606 GN=CADM1 PE=1 SV=2	0.766	Down	0.0193435	CADM1	48.509	0.922	0.919	0.916	1.247	1.112	1.241
Cellular Component	GO:0005912	4	adherens junction	4.25834e-11	Q15404	Ras suppressor protein 1 OS=Homo sapiens OX=9606 GN=RSU1 PE=1 SV=3	0.507	Down	0.0038611	RSU1	31.54	0.716	0.641	0.623	1.306	1.305	1.297
Cellular Component	GO:0005912	4	adherens junction	4.25834e-11	Q13642	Four and a half LIM domains protein 1 OS=Homo sapiens OX=9606 GN=FHL1 PE=1 SV=4	0.551	Down	0.0025793	FHL1	36.263	0.753	0.582	0.721	1.159	1.335	1.235
Cellular Component	GO:0005912	4	adherens junction	4.25834e-11	P07237	Protein disulfide-isomerase OS=Homo sapiens OX=9606 GN=P4HB PE=1 SV=3	0.75	Down	0.00092487	P4HB	57.116	0.872	0.866	0.806	1.17	1.088	1.134
Cellular Component	GO:0005912	4	adherens junction	4.25834e-11	P11021	Endoplasmic reticulum chaperone BiP OS=Homo sapiens OX=9606 GN=HSPA5 PE=1 SV=2	0.823	Down	0.00026116	HSPA5	72.332	0.913	0.915	0.888	1.122	1.074	1.105
Cellular Component	GO:0005912	4	adherens junction	4.25834e-11	P61158	Actin-related protein 3 OS=Homo sapiens OX=9606 GN=ACTR3 PE=1 SV=3	0.396	Down	2.1472e-05	ACTR3	47.371	0.555	0.595	0.533	1.489	1.377	1.381
Cellular Component	GO:0005912	4	adherens junction	4.25834e-11	Q01518	Adenylyl cyclase-associated protein 1 OS=Homo sapiens OX=9606 GN=CAP1 PE=1 SV=5	0.552	Down	0.0057167	CAP1	51.901	0.742	0.55	0.782	1.222	1.31	1.222
Cellular Component	GO:0005912	4	adherens junction	4.25834e-11	O43707	Alpha-actinin-4 OS=Homo sapiens OX=9606 GN=ACTN4 PE=1 SV=2	0.526	Down	0.022379	ACTN4	104.85	0.627		0.708	1.367		1.173
Cellular Component	GO:0005912	4	adherens junction	4.25834e-11	O00151	PDZ and LIM domain protein 1 OS=Homo sapiens OX=9606 GN=PDLIM1 PE=1 SV=4	0.426	Down	0.00173557	PDLIM1	36.071	0.676	0.479	0.66	1.331	1.491	1.443
Cellular Component	GO:0005912	4	adherens junction	4.25834e-11	P50552	Vasodilator-stimulated phosphoprotein OS=Homo sapiens OX=9606 GN=VASP PE=1 SV=3	0.577	Down	0.0060011	VASP	39.829	0.764	0.704		1.287	1.255
Cellular Component	GO:0005912	4	adherens junction	4.25834e-11	Q9HBI1	Beta-parvin OS=Homo sapiens OX=9606 GN=PARVB PE=1 SV=1	0.528	Down	0.00126025	PARVB	41.714	0.597	0.737	0.694	1.392	1.273	1.178
Cellular Component	GO:0005912	4	adherens junction	4.25834e-11	O15144	Actin-related protein 2/3 complex subunit 2 OS=Homo sapiens OX=9606 GN=ARPC2 PE=1 SV=1	0.632	Down	0.041318	ARPC2	34.333	0.818		0.674	1.17		1.19
Cellular Component	GO:0005912	4	adherens junction	4.25834e-11	P63261	Actin, cytoplasmic 2 OS=Homo sapiens OX=9606 GN=ACTG1 PE=1 SV=1	0.549	Down	0.00156265	ACTG1	41.792	0.788	0.653	0.631	1.333	1.267	1.171
Cellular Component	GO:0005912	4	adherens junction	4.25834e-11	P62258	14-3-3 protein epsilon OS=Homo sapiens OX=9606 GN=YWHAE PE=1 SV=1	0.491	Down	0.00065933	YWHAE	29.174	0.582	0.614	0.667	1.422	1.223	1.153
Cellular Component	GO:0005912	4	adherens junction	4.25834e-11	Q9Y490	Talin-1 OS=Homo sapiens OX=9606 GN=TLN1 PE=1 SV=3	0.453	Down	3.5156e-05	TLN1	269.76	0.559	0.62	0.605	1.268	1.363	1.304
Cellular Component	GO:0005912	4	adherens junction	4.25834e-11	P07737	Profilin-1 OS=Homo sapiens OX=9606 GN=PFN1 PE=1 SV=2	0.343	Down	0.0091617	PFN1	15.054		0.545	0.443		1.434	1.449
Cellular Component	GO:0005912	4	adherens junction	4.25834e-11	P12814	Alpha-actinin-1 OS=Homo sapiens OX=9606 GN=ACTN1 PE=1 SV=2	0.364	Down	3.9426e-05	ACTN1	103.06	0.552	0.547	0.478	1.507	1.426	1.403
Cellular Component	GO:0005912	4	adherens junction	4.25834e-11	P21333	Filamin-A OS=Homo sapiens OX=9606 GN=FLNA PE=1 SV=4	0.455	Down	0.00199619	FLNA	280.74	0.533	0.723	0.539	1.23	1.272	1.439
Cellular Component	GO:0005912	4	adherens junction	4.25834e-11	Q9ULV4	Coronin-1C OS=Homo sapiens OX=9606 GN=CORO1C PE=1 SV=1	0.495	Down	0.0031379	CORO1C	53.248		0.624	0.675		1.306	1.316
Cellular Component	GO:0005912	4	adherens junction	4.25834e-11	P50395	Rab GDP dissociation inhibitor beta OS=Homo sapiens OX=9606 GN=GDI2 PE=1 SV=2	0.681	Down	0.00075909	GDI2	50.663	0.802	0.767	0.858	1.23	1.204	1.129
Cellular Component	GO:0005912	4	adherens junction	4.25834e-11	P31946	14-3-3 protein beta/alpha OS=Homo sapiens OX=9606 GN=YWHAB PE=1 SV=3	0.498	Down	0.02392	YWHAB	28.082		0.688	0.578		1.185	1.355
Cellular Component	GO:0005912	4	adherens junction	4.25834e-11	P23284	Peptidyl-prolyl cis-trans isomerase B OS=Homo sapiens OX=9606 GN=PPIB PE=1 SV=2	0.486	Down	0.0028186	PPIB	23.742	0.597	0.599	0.671	1.28	1.282	1.277
Cellular Component	GO:0005912	4	adherens junction	4.25834e-11	Q99497	Protein/nucleic acid deglycase DJ-1 OS=Homo sapiens OX=9606 GN=PARK7 PE=1 SV=2	0.566	Down	0.000175907	PARK7	19.891	0.675	0.754	0.696	1.297	1.189	1.268
Cellular Component	GO:0005912	4	adherens junction	4.25834e-11	Q14847	LIM and SH3 domain protein 1 OS=Homo sapiens OX=9606 GN=LASP1 PE=1 SV=2	0.446	Down	0.0020354	LASP1	29.717		0.631	0.59		1.35	1.389
Cellular Component	GO:0005912	4	adherens junction	4.25834e-11	P05106	Integrin beta-3 OS=Homo sapiens OX=9606 GN=ITGB3 PE=1 SV=2	0.501	Down	0.0126801	ITGB3	87.057	0.483	0.799	0.709	1.5	1.26	1.216
Cellular Component	GO:0005912	4	adherens junction	4.25834e-11	P27797	Calreticulin OS=Homo sapiens OX=9606 GN=CALR PE=1 SV=1	0.564	Down	0.000176683	CALR	48.141	0.688	0.755	0.669	1.286	1.197	1.265
Cellular Component	GO:0005912	4	adherens junction	4.25834e-11	P26038	Moesin OS=Homo sapiens OX=9606 GN=MSN PE=1 SV=3	0.606	Down	0.00044065	MSN	67.819	0.71	0.794	0.758	1.331	1.2	1.203
Cellular Component	GO:0005865	11	striated muscle thin filament	0.0152521	P67936	Tropomyosin alpha-4 chain OS=Homo sapiens OX=9606 GN=TPM4 PE=1 SV=3	0.273	Down	1.2557e-06	TPM4	28.521	0.416	0.411	0.401	1.587	1.484	1.426
Cellular Component	GO:0005865	11	striated muscle thin filament	0.0152521	P68133	Actin, alpha skeletal muscle OS=Homo sapiens OX=9606 GN=ACTA1 PE=1 SV=1	0.391	Down	0.000175726	ACTA1	42.051	0.579	0.526	0.542	1.554	1.406	1.25
Cellular Component	GO:0005865	11	striated muscle thin filament	0.0152521	P06753	Tropomyosin alpha-3 chain OS=Homo sapiens OX=9606 GN=TPM3 PE=1 SV=2	0.348	Down	0.008697	TPM3	32.95		0.436	0.532		1.397	1.386
Cellular Component	GO:0044445	9	cytosolic part	0.216548	P05090	Apolipoprotein D OS=Homo sapiens OX=9606 GN=APOD PE=1 SV=1	0.772	Down	0.0166443	APOD	21.275	0.771	0.942	0.887	1.178	1.066	1.124
Cellular Component	GO:0044445	9	cytosolic part	0.216548	P06733	Alpha-enolase OS=Homo sapiens OX=9606 GN=ENO1 PE=1 SV=2	0.357	Down	9.5983e-05	ENO1	47.168	0.563	0.565	0.466	1.519	1.45	1.492
Cellular Component	GO:0044445	9	cytosolic part	0.216548	P62987	Ubiquitin-60S ribosomal protein L40 OS=Homo sapiens OX=9606 GN=UBA52 PE=1 SV=2	0.623	Down	0.00136194	UBA52	14.728		0.778	0.788		1.237	1.278
Cellular Component	GO:0031094	8	platelet dense tubular network	0.0267447	Q08495	Dematin OS=Homo sapiens OX=9606 GN=DMTN PE=1 SV=3	0.603	Down	0.024024	DMTN	45.514	0.699	0.785		1.298	1.163
Cellular Component	GO:0031094	8	platelet dense tubular network	0.0267447	P05154	Plasma serine protease inhibitor OS=Homo sapiens OX=9606 GN=SERPINA5 PE=1 SV=3	0.764	Down	0.00139993	SERPINA5	45.674	0.802	0.875	0.832	1.114	1.045	1.124
Cellular Component	GO:0031528	9	microvillus membrane	0.190738	P05106	Integrin beta-3 OS=Homo sapiens OX=9606 GN=ITGB3 PE=1 SV=2	0.501	Down	0.0126801	ITGB3	87.057	0.483	0.799	0.709	1.5	1.26	1.216
Cellular Component	GO:0031528	9	microvillus membrane	0.190738	P26038	Moesin OS=Homo sapiens OX=9606 GN=MSN PE=1 SV=3	0.606	Down	0.00044065	MSN	67.819	0.71	0.794	0.758	1.331	1.2	1.203
Cellular Component	GO:0044217	3	other organism part	0.127865	P04003	C4b-binding protein alpha chain OS=Homo sapiens OX=9606 GN=C4BPA PE=1 SV=2	1.272	Up	0.00069865	C4BPA	67.033	1.184	1.192	1.106	0.924	0.898	0.916
Cellular Component	GO:0044217	3	other organism part	0.127865	P20851	C4b-binding protein beta chain OS=Homo sapiens OX=9606 GN=C4BPB PE=1 SV=1	1.289	Up	0.00118061	C4BPB	28.357	1.192	1.183	1.104	0.933	0.877	0.89
Cellular Component	GO:1902495	6	transmembrane transporter complex	0.0912881	O00299	Chloride intracellular channel protein 1 OS=Homo sapiens OX=9606 GN=CLIC1 PE=1 SV=4	0.358	Down	0.032382	CLIC1	26.922		0.451	0.634		1.65	1.384
Cellular Component	GO:1902495	6	transmembrane transporter complex	0.0912881	Q14247	Src substrate cortactin OS=Homo sapiens OX=9606 GN=CTTN PE=1 SV=2	0.327	Down	0.00166476	CTTN	61.585	0.497	0.488		1.575	1.44
Cellular Component	GO:1902495	6	transmembrane transporter complex	0.0912881	P54289	Voltage-dependent calcium channel subunit alpha-2/delta-1 OS=Homo sapiens OX=9606 GN=CACNA2D1 PE=1 SV=3	1.337	Up	0.017415	CACNA2D1	124.57	1.282	1.25	1.171	0.811	1.035	0.923
Cellular Component	GO:0001669	11	acrosomal vesicle	0.387183	P27797	Calreticulin OS=Homo sapiens OX=9606 GN=CALR PE=1 SV=1	0.564	Down	0.000176683	CALR	48.141	0.688	0.755	0.669	1.286	1.197	1.265
Cellular Component	GO:0001669	11	acrosomal vesicle	0.387183	P05154	Plasma serine protease inhibitor OS=Homo sapiens OX=9606 GN=SERPINA5 PE=1 SV=3	0.764	Down	0.00139993	SERPINA5	45.674	0.802	0.875	0.832	1.114	1.045	1.124
Cellular Component	GO:0044448	10	cell cortex part	8.41399e-06	P67936	Tropomyosin alpha-4 chain OS=Homo sapiens OX=9606 GN=TPM4 PE=1 SV=3	0.273	Down	1.2557e-06	TPM4	28.521	0.416	0.411	0.401	1.587	1.484	1.426
Cellular Component	GO:0044448	10	cell cortex part	8.41399e-06	P21333	Filamin-A OS=Homo sapiens OX=9606 GN=FLNA PE=1 SV=4	0.455	Down	0.00199619	FLNA	280.74	0.533	0.723	0.539	1.23	1.272	1.439
Cellular Component	GO:0044448	10	cell cortex part	8.41399e-06	P35579	Myosin-9 OS=Homo sapiens OX=9606 GN=MYH9 PE=1 SV=4	0.553	Down	0.00027936	MYH9	226.53	0.675	0.626	0.639	1.158	1.087	1.265
Cellular Component	GO:0044448	10	cell cortex part	8.41399e-06	Q08495	Dematin OS=Homo sapiens OX=9606 GN=DMTN PE=1 SV=3	0.603	Down	0.024024	DMTN	45.514	0.699	0.785		1.298	1.163
Cellular Component	GO:0044448	10	cell cortex part	8.41399e-06	Q01518	Adenylyl cyclase-associated protein 1 OS=Homo sapiens OX=9606 GN=CAP1 PE=1 SV=5	0.552	Down	0.0057167	CAP1	51.901	0.742	0.55	0.782	1.222	1.31	1.222
Cellular Component	GO:0044448	10	cell cortex part	8.41399e-06	P18206	Vinculin OS=Homo sapiens OX=9606 GN=VCL PE=1 SV=4	0.461	Down	0.0010004	VCL	123.8	0.629	0.623	0.631	1.428	1.321	1.337
Cellular Component	GO:0044448	10	cell cortex part	8.41399e-06	O43707	Alpha-actinin-4 OS=Homo sapiens OX=9606 GN=ACTN4 PE=1 SV=2	0.526	Down	0.022379	ACTN4	104.85	0.627		0.708	1.367		1.173
Cellular Component	GO:0044448	10	cell cortex part	8.41399e-06	Q14847	LIM and SH3 domain protein 1 OS=Homo sapiens OX=9606 GN=LASP1 PE=1 SV=2	0.446	Down	0.0020354	LASP1	29.717		0.631	0.59		1.35	1.389
Cellular Component	GO:0044448	10	cell cortex part	8.41399e-06	O75083	WD repeat-containing protein 1 OS=Homo sapiens OX=9606 GN=WDR1 PE=1 SV=4	0.467	Down	0.000118418	WDR1	66.193	0.641	0.589	0.649	1.42	1.365	1.238
Cellular Component	GO:0044448	10	cell cortex part	8.41399e-06	P31146	Coronin-1A OS=Homo sapiens OX=9606 GN=CORO1A PE=1 SV=4	0.47	Down	0.00030469	CORO1A	51.026	0.614	0.626	0.569	1.141	1.327	1.377
Cellular Component	GO:0044448	10	cell cortex part	8.41399e-06	Q14247	Src substrate cortactin OS=Homo sapiens OX=9606 GN=CTTN PE=1 SV=2	0.327	Down	0.00166476	CTTN	61.585	0.497	0.488		1.575	1.44
Cellular Component	GO:0034366	7	spherical high-density lipoprotein particle	0.129014	P02656	Apolipoprotein C-III OS=Homo sapiens OX=9606 GN=APOC3 PE=1 SV=1	1.809	Up	0.0048191	APOC3	10.852	1.271	1.405	1.647	0.875	0.827	0.688
Cellular Component	GO:0034366	7	spherical high-density lipoprotein particle	0.129014	P02652	Apolipoprotein A-II OS=Homo sapiens OX=9606 GN=APOA2 PE=1 SV=1	0.612	Down	0.020982	APOA2	11.175	0.661	0.744	0.849	1.253	1.217	1.213
Cellular Component	GO:0034366	7	spherical high-density lipoprotein particle	0.129014	P02647	Apolipoprotein A-I OS=Homo sapiens OX=9606 GN=APOA1 PE=1 SV=1	0.596	Down	0.0022239	APOA1	30.777	0.64	0.808	0.753	1.287	1.166	1.239
Cellular Component	GO:0031258	9	lamellipodium membrane	0.00410337	P50552	Vasodilator-stimulated phosphoprotein OS=Homo sapiens OX=9606 GN=VASP PE=1 SV=3	0.577	Down	0.0060011	VASP	39.829	0.764	0.704		1.287	1.255
Cellular Component	GO:0031258	9	lamellipodium membrane	0.00410337	Q12884	Prolyl endopeptidase FAP OS=Homo sapiens OX=9606 GN=FAP PE=1 SV=5	0.808	Down	0.0127249	FAP	87.711	1.009	0.892	0.894	1.113	1.221	1.127
Cellular Component	GO:0031258	9	lamellipodium membrane	0.00410337	P23528	Cofilin-1 OS=Homo sapiens OX=9606 GN=CFL1 PE=1 SV=3	0.396	Down	1.96899e-05	CFL1	18.502	0.508	0.57	0.555	1.4	1.402	1.325
Cellular Component	GO:0031258	9	lamellipodium membrane	0.00410337	P05106	Integrin beta-3 OS=Homo sapiens OX=9606 GN=ITGB3 PE=1 SV=2	0.501	Down	0.0126801	ITGB3	87.057	0.483	0.799	0.709	1.5	1.26	1.216
Cellular Component	GO:0031258	9	lamellipodium membrane	0.00410337	Q9H6X2	Anthrax toxin receptor 1 OS=Homo sapiens OX=9606 GN=ANTXR1 PE=1 SV=2	0.742	Down	0.0049163	ANTXR1	62.788	0.872	0.881		1.157	1.205
Cellular Component	GO:0044216	4	other organism cell	0.127865	P04003	C4b-binding protein alpha chain OS=Homo sapiens OX=9606 GN=C4BPA PE=1 SV=2	1.272	Up	0.00069865	C4BPA	67.033	1.184	1.192	1.106	0.924	0.898	0.916
Cellular Component	GO:0044216	4	other organism cell	0.127865	P20851	C4b-binding protein beta chain OS=Homo sapiens OX=9606 GN=C4BPB PE=1 SV=1	1.289	Up	0.00118061	C4BPB	28.357	1.192	1.183	1.104	0.933	0.877	0.89
Cellular Component	GO:0030175	6	filopodium	2.74183e-05	Q14118	Dystroglycan OS=Homo sapiens OX=9606 GN=DAG1 PE=1 SV=2	0.727	Down	0.027699	DAG1	97.44	0.758	0.954	0.836	1.326	1.115	1.065
Cellular Component	GO:0030175	6	filopodium	2.74183e-05	P68133	Actin, alpha skeletal muscle OS=Homo sapiens OX=9606 GN=ACTA1 PE=1 SV=1	0.391	Down	0.000175726	ACTA1	42.051	0.579	0.526	0.542	1.554	1.406	1.25
Cellular Component	GO:0030175	6	filopodium	2.74183e-05	P23528	Cofilin-1 OS=Homo sapiens OX=9606 GN=CFL1 PE=1 SV=3	0.396	Down	1.96899e-05	CFL1	18.502	0.508	0.57	0.555	1.4	1.402	1.325
Cellular Component	GO:0030175	6	filopodium	2.74183e-05	Q9H6X2	Anthrax toxin receptor 1 OS=Homo sapiens OX=9606 GN=ANTXR1 PE=1 SV=2	0.742	Down	0.0049163	ANTXR1	62.788	0.872	0.881		1.157	1.205
Cellular Component	GO:0030175	6	filopodium	2.74183e-05	P54764	Ephrin type-A receptor 4 OS=Homo sapiens OX=9606 GN=EPHA4 PE=1 SV=1	0.812	Down	0.025377	EPHA4	109.86	0.925	0.964	0.869	1.119	1.039	1.24
Cellular Component	GO:0030175	6	filopodium	2.74183e-05	P50552	Vasodilator-stimulated phosphoprotein OS=Homo sapiens OX=9606 GN=VASP PE=1 SV=3	0.577	Down	0.0060011	VASP	39.829	0.764	0.704		1.287	1.255
Cellular Component	GO:0030175	6	filopodium	2.74183e-05	P05106	Integrin beta-3 OS=Homo sapiens OX=9606 GN=ITGB3 PE=1 SV=2	0.501	Down	0.0126801	ITGB3	87.057	0.483	0.799	0.709	1.5	1.26	1.216
Cellular Component	GO:0030175	6	filopodium	2.74183e-05	P26038	Moesin OS=Homo sapiens OX=9606 GN=MSN PE=1 SV=3	0.606	Down	0.00044065	MSN	67.819	0.71	0.794	0.758	1.331	1.2	1.203
Cellular Component	GO:0030175	6	filopodium	2.74183e-05	P05067	Amyloid-beta precursor protein OS=Homo sapiens OX=9606 GN=APP PE=1 SV=3	0.693	Down	0.032602	APP	86.942	0.792		0.877	1.258		1.15
Cellular Component	GO:0030055	3	cell-substrate junction	9.44322e-12	P67936	Tropomyosin alpha-4 chain OS=Homo sapiens OX=9606 GN=TPM4 PE=1 SV=3	0.273	Down	1.2557e-06	TPM4	28.521	0.416	0.411	0.401	1.587	1.484	1.426
Cellular Component	GO:0030055	3	cell-substrate junction	9.44322e-12	P14209	CD99 antigen OS=Homo sapiens OX=9606 GN=CD99 PE=1 SV=1	0.512	Down	0.034343	CD99	18.848	0.65		0.663	1.122		1.442
Cellular Component	GO:0030055	3	cell-substrate junction	9.44322e-12	P18206	Vinculin OS=Homo sapiens OX=9606 GN=VCL PE=1 SV=4	0.461	Down	0.0010004	VCL	123.8	0.629	0.623	0.631	1.428	1.321	1.337
Cellular Component	GO:0030055	3	cell-substrate junction	9.44322e-12	P11142	Heat shock cognate 71 kDa protein OS=Homo sapiens OX=9606 GN=HSPA8 PE=1 SV=1	0.525	Down	0.00100258	HSPA8	70.897	0.748	0.591	0.666	1.237	1.356	1.225
Cellular Component	GO:0030055	3	cell-substrate junction	9.44322e-12	P30101	Protein disulfide-isomerase A3 OS=Homo sapiens OX=9606 GN=PDIA3 PE=1 SV=4	0.526	Down	5.7692e-07	PDIA3	56.782	0.67	0.696	0.67	1.303	1.284	1.287
Cellular Component	GO:0030055	3	cell-substrate junction	9.44322e-12	P63104	14-3-3 protein zeta/delta OS=Homo sapiens OX=9606 GN=YWHAZ PE=1 SV=1	0.353	Down	0.0054374	YWHAZ	27.745	0.576	0.509	0.442	1.471	1.41	1.443
Cellular Component	GO:0030055	3	cell-substrate junction	9.44322e-12	Q14247	Src substrate cortactin OS=Homo sapiens OX=9606 GN=CTTN PE=1 SV=2	0.327	Down	0.00166476	CTTN	61.585	0.497	0.488		1.575	1.44
Cellular Component	GO:0030055	3	cell-substrate junction	9.44322e-12	P62937	Peptidyl-prolyl cis-trans isomerase A OS=Homo sapiens OX=9606 GN=PPIA PE=1 SV=2	0.426	Down	5.8334e-05	PPIA	18.012	0.627	0.559	0.602	1.429	1.462	1.309
Cellular Component	GO:0030055	3	cell-substrate junction	9.44322e-12	Q14118	Dystroglycan OS=Homo sapiens OX=9606 GN=DAG1 PE=1 SV=2	0.727	Down	0.027699	DAG1	97.44	0.758	0.954	0.836	1.326	1.115	1.065
Cellular Component	GO:0030055	3	cell-substrate junction	9.44322e-12	P61981	14-3-3 protein gamma OS=Homo sapiens OX=9606 GN=YWHAG PE=1 SV=2	0.427	Down	0.0186026	YWHAG	28.302	0.695	0.593	0.461	1.36	1.36	1.373
Cellular Component	GO:0030055	3	cell-substrate junction	9.44322e-12	Q12884	Prolyl endopeptidase FAP OS=Homo sapiens OX=9606 GN=FAP PE=1 SV=5	0.808	Down	0.0127249	FAP	87.711	1.009	0.892	0.894	1.113	1.221	1.127
Cellular Component	GO:0030055	3	cell-substrate junction	9.44322e-12	P23528	Cofilin-1 OS=Homo sapiens OX=9606 GN=CFL1 PE=1 SV=3	0.396	Down	1.96899e-05	CFL1	18.502	0.508	0.57	0.555	1.4	1.402	1.325
Cellular Component	GO:0030055	3	cell-substrate junction	9.44322e-12	P35579	Myosin-9 OS=Homo sapiens OX=9606 GN=MYH9 PE=1 SV=4	0.553	Down	0.00027936	MYH9	226.53	0.675	0.626	0.639	1.158	1.087	1.265
Cellular Component	GO:0030055	3	cell-substrate junction	9.44322e-12	Q15942	Zyxin OS=Homo sapiens OX=9606 GN=ZYX PE=1 SV=1	0.495	Down	0.000122584	ZYX	61.277	0.69	0.666	0.591	1.294	1.338	1.3
Cellular Component	GO:0030055	3	cell-substrate junction	9.44322e-12	P04792	Heat shock protein beta-1 OS=Homo sapiens OX=9606 GN=HSPB1 PE=1 SV=2	0.624	Down	0.036744	HSPB1	22.782	0.715		0.755	1.178		1.176
Cellular Component	GO:0030055	3	cell-substrate junction	9.44322e-12	Q15404	Ras suppressor protein 1 OS=Homo sapiens OX=9606 GN=RSU1 PE=1 SV=3	0.507	Down	0.0038611	RSU1	31.54	0.716	0.641	0.623	1.306	1.305	1.297
Cellular Component	GO:0030055	3	cell-substrate junction	9.44322e-12	Q13642	Four and a half LIM domains protein 1 OS=Homo sapiens OX=9606 GN=FHL1 PE=1 SV=4	0.551	Down	0.0025793	FHL1	36.263	0.753	0.582	0.721	1.159	1.335	1.235
Cellular Component	GO:0030055	3	cell-substrate junction	9.44322e-12	P07237	Protein disulfide-isomerase OS=Homo sapiens OX=9606 GN=P4HB PE=1 SV=3	0.75	Down	0.00092487	P4HB	57.116	0.872	0.866	0.806	1.17	1.088	1.134
Cellular Component	GO:0030055	3	cell-substrate junction	9.44322e-12	P11021	Endoplasmic reticulum chaperone BiP OS=Homo sapiens OX=9606 GN=HSPA5 PE=1 SV=2	0.823	Down	0.00026116	HSPA5	72.332	0.913	0.915	0.888	1.122	1.074	1.105
Cellular Component	GO:0030055	3	cell-substrate junction	9.44322e-12	P61158	Actin-related protein 3 OS=Homo sapiens OX=9606 GN=ACTR3 PE=1 SV=3	0.396	Down	2.1472e-05	ACTR3	47.371	0.555	0.595	0.533	1.489	1.377	1.381
Cellular Component	GO:0030055	3	cell-substrate junction	9.44322e-12	Q01518	Adenylyl cyclase-associated protein 1 OS=Homo sapiens OX=9606 GN=CAP1 PE=1 SV=5	0.552	Down	0.0057167	CAP1	51.901	0.742	0.55	0.782	1.222	1.31	1.222
Cellular Component	GO:0030055	3	cell-substrate junction	9.44322e-12	O43707	Alpha-actinin-4 OS=Homo sapiens OX=9606 GN=ACTN4 PE=1 SV=2	0.526	Down	0.022379	ACTN4	104.85	0.627		0.708	1.367		1.173
Cellular Component	GO:0030055	3	cell-substrate junction	9.44322e-12	O00151	PDZ and LIM domain protein 1 OS=Homo sapiens OX=9606 GN=PDLIM1 PE=1 SV=4	0.426	Down	0.00173557	PDLIM1	36.071	0.676	0.479	0.66	1.331	1.491	1.443
Cellular Component	GO:0030055	3	cell-substrate junction	9.44322e-12	P50552	Vasodilator-stimulated phosphoprotein OS=Homo sapiens OX=9606 GN=VASP PE=1 SV=3	0.577	Down	0.0060011	VASP	39.829	0.764	0.704		1.287	1.255
Cellular Component	GO:0030055	3	cell-substrate junction	9.44322e-12	Q9HBI1	Beta-parvin OS=Homo sapiens OX=9606 GN=PARVB PE=1 SV=1	0.528	Down	0.00126025	PARVB	41.714	0.597	0.737	0.694	1.392	1.273	1.178
Cellular Component	GO:0030055	3	cell-substrate junction	9.44322e-12	O15144	Actin-related protein 2/3 complex subunit 2 OS=Homo sapiens OX=9606 GN=ARPC2 PE=1 SV=1	0.632	Down	0.041318	ARPC2	34.333	0.818		0.674	1.17		1.19
Cellular Component	GO:0030055	3	cell-substrate junction	9.44322e-12	P63261	Actin, cytoplasmic 2 OS=Homo sapiens OX=9606 GN=ACTG1 PE=1 SV=1	0.549	Down	0.00156265	ACTG1	41.792	0.788	0.653	0.631	1.333	1.267	1.171
Cellular Component	GO:0030055	3	cell-substrate junction	9.44322e-12	P62258	14-3-3 protein epsilon OS=Homo sapiens OX=9606 GN=YWHAE PE=1 SV=1	0.491	Down	0.00065933	YWHAE	29.174	0.582	0.614	0.667	1.422	1.223	1.153
Cellular Component	GO:0030055	3	cell-substrate junction	9.44322e-12	Q9Y490	Talin-1 OS=Homo sapiens OX=9606 GN=TLN1 PE=1 SV=3	0.453	Down	3.5156e-05	TLN1	269.76	0.559	0.62	0.605	1.268	1.363	1.304
Cellular Component	GO:0030055	3	cell-substrate junction	9.44322e-12	P07737	Profilin-1 OS=Homo sapiens OX=9606 GN=PFN1 PE=1 SV=2	0.343	Down	0.0091617	PFN1	15.054		0.545	0.443		1.434	1.449
Cellular Component	GO:0030055	3	cell-substrate junction	9.44322e-12	P12814	Alpha-actinin-1 OS=Homo sapiens OX=9606 GN=ACTN1 PE=1 SV=2	0.364	Down	3.9426e-05	ACTN1	103.06	0.552	0.547	0.478	1.507	1.426	1.403
Cellular Component	GO:0030055	3	cell-substrate junction	9.44322e-12	P21333	Filamin-A OS=Homo sapiens OX=9606 GN=FLNA PE=1 SV=4	0.455	Down	0.00199619	FLNA	280.74	0.533	0.723	0.539	1.23	1.272	1.439
Cellular Component	GO:0030055	3	cell-substrate junction	9.44322e-12	Q9ULV4	Coronin-1C OS=Homo sapiens OX=9606 GN=CORO1C PE=1 SV=1	0.495	Down	0.0031379	CORO1C	53.248		0.624	0.675		1.306	1.316
Cellular Component	GO:0030055	3	cell-substrate junction	9.44322e-12	P50395	Rab GDP dissociation inhibitor beta OS=Homo sapiens OX=9606 GN=GDI2 PE=1 SV=2	0.681	Down	0.00075909	GDI2	50.663	0.802	0.767	0.858	1.23	1.204	1.129
Cellular Component	GO:0030055	3	cell-substrate junction	9.44322e-12	P31946	14-3-3 protein beta/alpha OS=Homo sapiens OX=9606 GN=YWHAB PE=1 SV=3	0.498	Down	0.02392	YWHAB	28.082		0.688	0.578		1.185	1.355
Cellular Component	GO:0030055	3	cell-substrate junction	9.44322e-12	P23284	Peptidyl-prolyl cis-trans isomerase B OS=Homo sapiens OX=9606 GN=PPIB PE=1 SV=2	0.486	Down	0.0028186	PPIB	23.742	0.597	0.599	0.671	1.28	1.282	1.277
Cellular Component	GO:0030055	3	cell-substrate junction	9.44322e-12	Q14847	LIM and SH3 domain protein 1 OS=Homo sapiens OX=9606 GN=LASP1 PE=1 SV=2	0.446	Down	0.0020354	LASP1	29.717		0.631	0.59		1.35	1.389
Cellular Component	GO:0030055	3	cell-substrate junction	9.44322e-12	P05106	Integrin beta-3 OS=Homo sapiens OX=9606 GN=ITGB3 PE=1 SV=2	0.501	Down	0.0126801	ITGB3	87.057	0.483	0.799	0.709	1.5	1.26	1.216
Cellular Component	GO:0030055	3	cell-substrate junction	9.44322e-12	P27797	Calreticulin OS=Homo sapiens OX=9606 GN=CALR PE=1 SV=1	0.564	Down	0.000176683	CALR	48.141	0.688	0.755	0.669	1.286	1.197	1.265
Cellular Component	GO:0030055	3	cell-substrate junction	9.44322e-12	P26038	Moesin OS=Homo sapiens OX=9606 GN=MSN PE=1 SV=3	0.606	Down	0.00044065	MSN	67.819	0.71	0.794	0.758	1.331	1.2	1.203
Cellular Component	GO:0042641	10	actomyosin	9.80924e-06	P67936	Tropomyosin alpha-4 chain OS=Homo sapiens OX=9606 GN=TPM4 PE=1 SV=3	0.273	Down	1.2557e-06	TPM4	28.521	0.416	0.411	0.401	1.587	1.484	1.426
Cellular Component	GO:0042641	10	actomyosin	9.80924e-06	P12814	Alpha-actinin-1 OS=Homo sapiens OX=9606 GN=ACTN1 PE=1 SV=2	0.364	Down	3.9426e-05	ACTN1	103.06	0.552	0.547	0.478	1.507	1.426	1.403
Cellular Component	GO:0042641	10	actomyosin	9.80924e-06	P68133	Actin, alpha skeletal muscle OS=Homo sapiens OX=9606 GN=ACTA1 PE=1 SV=1	0.391	Down	0.000175726	ACTA1	42.051	0.579	0.526	0.542	1.554	1.406	1.25
Cellular Component	GO:0042641	10	actomyosin	9.80924e-06	P06753	Tropomyosin alpha-3 chain OS=Homo sapiens OX=9606 GN=TPM3 PE=1 SV=2	0.348	Down	0.008697	TPM3	32.95		0.436	0.532		1.397	1.386
Cellular Component	GO:0042641	10	actomyosin	9.80924e-06	P35579	Myosin-9 OS=Homo sapiens OX=9606 GN=MYH9 PE=1 SV=4	0.553	Down	0.00027936	MYH9	226.53	0.675	0.626	0.639	1.158	1.087	1.265
Cellular Component	GO:0042641	10	actomyosin	9.80924e-06	Q15942	Zyxin OS=Homo sapiens OX=9606 GN=ZYX PE=1 SV=1	0.495	Down	0.000122584	ZYX	61.277	0.69	0.666	0.591	1.294	1.338	1.3
Cellular Component	GO:0042641	10	actomyosin	9.80924e-06	Q16643	Drebrin OS=Homo sapiens OX=9606 GN=DBN1 PE=1 SV=4	0.602	Down	0.026385	DBN1	71.428		0.701	0.805		1.31	1.19
Cellular Component	GO:0042641	10	actomyosin	9.80924e-06	O43707	Alpha-actinin-4 OS=Homo sapiens OX=9606 GN=ACTN4 PE=1 SV=2	0.526	Down	0.022379	ACTN4	104.85	0.627		0.708	1.367		1.173
Cellular Component	GO:0042641	10	actomyosin	9.80924e-06	O75083	WD repeat-containing protein 1 OS=Homo sapiens OX=9606 GN=WDR1 PE=1 SV=4	0.467	Down	0.000118418	WDR1	66.193	0.641	0.589	0.649	1.42	1.365	1.238
Cellular Component	GO:0031941	12	filamentous actin	0.127865	P67936	Tropomyosin alpha-4 chain OS=Homo sapiens OX=9606 GN=TPM4 PE=1 SV=3	0.273	Down	1.2557e-06	TPM4	28.521	0.416	0.411	0.401	1.587	1.484	1.426
Cellular Component	GO:0031941	12	filamentous actin	0.127865	P63261	Actin, cytoplasmic 2 OS=Homo sapiens OX=9606 GN=ACTG1 PE=1 SV=1	0.549	Down	0.00156265	ACTG1	41.792	0.788	0.653	0.631	1.333	1.267	1.171
Cellular Component	GO:0022626	10	cytosolic ribosome	0.322641	P05090	Apolipoprotein D OS=Homo sapiens OX=9606 GN=APOD PE=1 SV=1	0.772	Down	0.0166443	APOD	21.275	0.771	0.942	0.887	1.178	1.066	1.124
Cellular Component	GO:0022626	10	cytosolic ribosome	0.322641	P62987	Ubiquitin-60S ribosomal protein L40 OS=Homo sapiens OX=9606 GN=UBA52 PE=1 SV=2	0.623	Down	0.00136194	UBA52	14.728		0.778	0.788		1.237	1.278
Cellular Component	GO:0042995	4	cell projection	3.29551e-05	Q08495	Dematin OS=Homo sapiens OX=9606 GN=DMTN PE=1 SV=3	0.603	Down	0.024024	DMTN	45.514	0.699	0.785		1.298	1.163
Cellular Component	GO:0042995	4	cell projection	3.29551e-05	Q9H6X2	Anthrax toxin receptor 1 OS=Homo sapiens OX=9606 GN=ANTXR1 PE=1 SV=2	0.742	Down	0.0049163	ANTXR1	62.788	0.872	0.881		1.157	1.205
Cellular Component	GO:0042995	4	cell projection	3.29551e-05	P00918	Carbonic anhydrase 2 OS=Homo sapiens OX=9606 GN=CA2 PE=1 SV=2	0.791	Down	0.032803	CA2	29.246	0.968	0.844	0.811	0.998	1.149	1.168
Cellular Component	GO:0042995	4	cell projection	3.29551e-05	P54764	Ephrin type-A receptor 4 OS=Homo sapiens OX=9606 GN=EPHA4 PE=1 SV=1	0.812	Down	0.025377	EPHA4	109.86	0.925	0.964	0.869	1.119	1.039	1.24
Cellular Component	GO:0042995	4	cell projection	3.29551e-05	P01137	Transforming growth factor beta-1 proprotein OS=Homo sapiens OX=9606 GN=TGFB1 PE=1 SV=2	0.69	Down	0.0107565	TGFB1	44.341	0.843		0.798	1.156		1.221
Cellular Component	GO:0042995	4	cell projection	3.29551e-05	Q14247	Src substrate cortactin OS=Homo sapiens OX=9606 GN=CTTN PE=1 SV=2	0.327	Down	0.00166476	CTTN	61.585	0.497	0.488		1.575	1.44
Cellular Component	GO:0042995	4	cell projection	3.29551e-05	Q14118	Dystroglycan OS=Homo sapiens OX=9606 GN=DAG1 PE=1 SV=2	0.727	Down	0.027699	DAG1	97.44	0.758	0.954	0.836	1.326	1.115	1.065
Cellular Component	GO:0042995	4	cell projection	3.29551e-05	P68133	Actin, alpha skeletal muscle OS=Homo sapiens OX=9606 GN=ACTA1 PE=1 SV=1	0.391	Down	0.000175726	ACTA1	42.051	0.579	0.526	0.542	1.554	1.406	1.25
Cellular Component	GO:0042995	4	cell projection	3.29551e-05	Q12884	Prolyl endopeptidase FAP OS=Homo sapiens OX=9606 GN=FAP PE=1 SV=5	0.808	Down	0.0127249	FAP	87.711	1.009	0.892	0.894	1.113	1.221	1.127
Cellular Component	GO:0042995	4	cell projection	3.29551e-05	P23528	Cofilin-1 OS=Homo sapiens OX=9606 GN=CFL1 PE=1 SV=3	0.396	Down	1.96899e-05	CFL1	18.502	0.508	0.57	0.555	1.4	1.402	1.325
Cellular Component	GO:0042995	4	cell projection	3.29551e-05	P35579	Myosin-9 OS=Homo sapiens OX=9606 GN=MYH9 PE=1 SV=4	0.553	Down	0.00027936	MYH9	226.53	0.675	0.626	0.639	1.158	1.087	1.265
Cellular Component	GO:0042995	4	cell projection	3.29551e-05	P04792	Heat shock protein beta-1 OS=Homo sapiens OX=9606 GN=HSPB1 PE=1 SV=2	0.624	Down	0.036744	HSPB1	22.782	0.715		0.755	1.178		1.176
Cellular Component	GO:0042995	4	cell projection	3.29551e-05	Q9BY67	Cell adhesion molecule 1 OS=Homo sapiens OX=9606 GN=CADM1 PE=1 SV=2	0.766	Down	0.0193435	CADM1	48.509	0.922	0.919	0.916	1.247	1.112	1.241
Cellular Component	GO:0042995	4	cell projection	3.29551e-05	P26447	Protein S100-A4 OS=Homo sapiens OX=9606 GN=S100A4 PE=1 SV=1	0.597	Down	0.002737	S100A4	11.728		0.746	0.78		1.297	1.258
Cellular Component	GO:0042995	4	cell projection	3.29551e-05	P05090	Apolipoprotein D OS=Homo sapiens OX=9606 GN=APOD PE=1 SV=1	0.772	Down	0.0166443	APOD	21.275	0.771	0.942	0.887	1.178	1.066	1.124
Cellular Component	GO:0042995	4	cell projection	3.29551e-05	O75083	WD repeat-containing protein 1 OS=Homo sapiens OX=9606 GN=WDR1 PE=1 SV=4	0.467	Down	0.000118418	WDR1	66.193	0.641	0.589	0.649	1.42	1.365	1.238
Cellular Component	GO:0042995	4	cell projection	3.29551e-05	P31146	Coronin-1A OS=Homo sapiens OX=9606 GN=CORO1A PE=1 SV=4	0.47	Down	0.00030469	CORO1A	51.026	0.614	0.626	0.569	1.141	1.327	1.377
Cellular Component	GO:0042995	4	cell projection	3.29551e-05	P14618	Pyruvate kinase PKM OS=Homo sapiens OX=9606 GN=PKM PE=1 SV=4	0.609	Down	1.1517e-07	PKM	57.936	0.756	0.747	0.747	1.241	1.236	1.218
Cellular Component	GO:0042995	4	cell projection	3.29551e-05	P61158	Actin-related protein 3 OS=Homo sapiens OX=9606 GN=ACTR3 PE=1 SV=3	0.396	Down	2.1472e-05	ACTR3	47.371	0.555	0.595	0.533	1.489	1.377	1.381
Cellular Component	GO:0042995	4	cell projection	3.29551e-05	P00441	Superoxide dismutase [Cu-Zn] OS=Homo sapiens OX=9606 GN=SOD1 PE=1 SV=2	0.675	Down	0.00023553	SOD1	15.936	0.794	0.775	0.857	1.21	1.203	1.179
Cellular Component	GO:0042995	4	cell projection	3.29551e-05	Q9H299	SH3 domain-binding glutamic acid-rich-like protein 3 OS=Homo sapiens OX=9606 GN=SH3BGRL3 PE=1 SV=1	0.384	Down	0.000102159	SH3BGRL3	10.438	0.526	0.533	0.574	1.263	1.484	1.501
Cellular Component	GO:0042995	4	cell projection	3.29551e-05	Q16643	Drebrin OS=Homo sapiens OX=9606 GN=DBN1 PE=1 SV=4	0.602	Down	0.026385	DBN1	71.428		0.701	0.805		1.31	1.19
Cellular Component	GO:0042995	4	cell projection	3.29551e-05	O43707	Alpha-actinin-4 OS=Homo sapiens OX=9606 GN=ACTN4 PE=1 SV=2	0.526	Down	0.022379	ACTN4	104.85	0.627		0.708	1.367		1.173
Cellular Component	GO:0042995	4	cell projection	3.29551e-05	P50552	Vasodilator-stimulated phosphoprotein OS=Homo sapiens OX=9606 GN=VASP PE=1 SV=3	0.577	Down	0.0060011	VASP	39.829	0.764	0.704		1.287	1.255
Cellular Component	GO:0042995	4	cell projection	3.29551e-05	Q9HBI1	Beta-parvin OS=Homo sapiens OX=9606 GN=PARVB PE=1 SV=1	0.528	Down	0.00126025	PARVB	41.714	0.597	0.737	0.694	1.392	1.273	1.178
Cellular Component	GO:0042995	4	cell projection	3.29551e-05	O15144	Actin-related protein 2/3 complex subunit 2 OS=Homo sapiens OX=9606 GN=ARPC2 PE=1 SV=1	0.632	Down	0.041318	ARPC2	34.333	0.818		0.674	1.17		1.19
Cellular Component	GO:0042995	4	cell projection	3.29551e-05	P62258	14-3-3 protein epsilon OS=Homo sapiens OX=9606 GN=YWHAE PE=1 SV=1	0.491	Down	0.00065933	YWHAE	29.174	0.582	0.614	0.667	1.422	1.223	1.153
Cellular Component	GO:0042995	4	cell projection	3.29551e-05	P19021	Peptidyl-glycine alpha-amidating monooxygenase OS=Homo sapiens OX=9606 GN=PAM PE=1 SV=2	0.773	Down	0.039661	PAM	108.33	0.846	0.908		1.179	1.09
Cellular Component	GO:0042995	4	cell projection	3.29551e-05	Q9Y490	Talin-1 OS=Homo sapiens OX=9606 GN=TLN1 PE=1 SV=3	0.453	Down	3.5156e-05	TLN1	269.76	0.559	0.62	0.605	1.268	1.363	1.304
Cellular Component	GO:0042995	4	cell projection	3.29551e-05	Q86UX7	Fermitin family homolog 3 OS=Homo sapiens OX=9606 GN=FERMT3 PE=1 SV=1	0.577	Down	0.00147958	FERMT3	75.952	0.667	0.731	0.792	1.397	1.197	1.204
Cellular Component	GO:0042995	4	cell projection	3.29551e-05	P06744	Glucose-6-phosphate isomerase OS=Homo sapiens OX=9606 GN=GPI PE=1 SV=4	0.612	Down	0.0135393	GPI	63.146	0.824		0.737	1.296		1.256
Cellular Component	GO:0042995	4	cell projection	3.29551e-05	P07737	Profilin-1 OS=Homo sapiens OX=9606 GN=PFN1 PE=1 SV=2	0.343	Down	0.0091617	PFN1	15.054		0.545	0.443		1.434	1.449
Cellular Component	GO:0042995	4	cell projection	3.29551e-05	P12814	Alpha-actinin-1 OS=Homo sapiens OX=9606 GN=ACTN1 PE=1 SV=2	0.364	Down	3.9426e-05	ACTN1	103.06	0.552	0.547	0.478	1.507	1.426	1.403
Cellular Component	GO:0042995	4	cell projection	3.29551e-05	P21333	Filamin-A OS=Homo sapiens OX=9606 GN=FLNA PE=1 SV=4	0.455	Down	0.00199619	FLNA	280.74	0.533	0.723	0.539	1.23	1.272	1.439
Cellular Component	GO:0042995	4	cell projection	3.29551e-05	Q9ULV4	Coronin-1C OS=Homo sapiens OX=9606 GN=CORO1C PE=1 SV=1	0.495	Down	0.0031379	CORO1C	53.248		0.624	0.675		1.306	1.316
Cellular Component	GO:0042995	4	cell projection	3.29551e-05	P08567	Pleckstrin OS=Homo sapiens OX=9606 GN=PLEK PE=1 SV=3	0.49	Down	0.00080075	PLEK	40.124	0.718	0.619	0.557	1.251	1.362	1.254
Cellular Component	GO:0042995	4	cell projection	3.29551e-05	Q9UBW5	Bridging integrator 2 OS=Homo sapiens OX=9606 GN=BIN2 PE=1 SV=3	0.421	Down	0.0020629	BIN2	61.874	0.509	0.657	0.511	1.543	1.294	1.142
Cellular Component	GO:0042995	4	cell projection	3.29551e-05	Q99497	Protein/nucleic acid deglycase DJ-1 OS=Homo sapiens OX=9606 GN=PARK7 PE=1 SV=2	0.566	Down	0.000175907	PARK7	19.891	0.675	0.754	0.696	1.297	1.189	1.268
Cellular Component	GO:0042995	4	cell projection	3.29551e-05	P05106	Integrin beta-3 OS=Homo sapiens OX=9606 GN=ITGB3 PE=1 SV=2	0.501	Down	0.0126801	ITGB3	87.057	0.483	0.799	0.709	1.5	1.26	1.216
Cellular Component	GO:0042995	4	cell projection	3.29551e-05	P26038	Moesin OS=Homo sapiens OX=9606 GN=MSN PE=1 SV=3	0.606	Down	0.00044065	MSN	67.819	0.71	0.794	0.758	1.331	1.2	1.203
Cellular Component	GO:0042995	4	cell projection	3.29551e-05	P05067	Amyloid-beta precursor protein OS=Homo sapiens OX=9606 GN=APP PE=1 SV=3	0.693	Down	0.032602	APP	86.942	0.792		0.877	1.258		1.15
Cellular Component	GO:0042995	4	cell projection	3.29551e-05	P59998	Actin-related protein 2/3 complex subunit 4 OS=Homo sapiens OX=9606 GN=ARPC4 PE=1 SV=3	0.505	Down	0.003538	ARPC4	19.667	0.66	0.694		1.384	1.298
Cellular Component	GO:0000502	6	proteasome complex	0.322641	P55072	Transitional endoplasmic reticulum ATPase OS=Homo sapiens OX=9606 GN=VCP PE=1 SV=4	0.807	Down	0.0033597	VCP	89.321	0.862	0.849		1.071	1.05
Cellular Component	GO:0000502	6	proteasome complex	0.322641	P04792	Heat shock protein beta-1 OS=Homo sapiens OX=9606 GN=HSPB1 PE=1 SV=2	0.624	Down	0.036744	HSPB1	22.782	0.715		0.755	1.178		1.176
Cellular Component	GO:0044430	9	cytoskeletal part	0.000533705	P67936	Tropomyosin alpha-4 chain OS=Homo sapiens OX=9606 GN=TPM4 PE=1 SV=3	0.273	Down	1.2557e-06	TPM4	28.521	0.416	0.411	0.401	1.587	1.484	1.426
Cellular Component	GO:0044430	9	cytoskeletal part	0.000533705	P61158	Actin-related protein 3 OS=Homo sapiens OX=9606 GN=ACTR3 PE=1 SV=3	0.396	Down	2.1472e-05	ACTR3	47.371	0.555	0.595	0.533	1.489	1.377	1.381
Cellular Component	GO:0044430	9	cytoskeletal part	0.000533705	P06753	Tropomyosin alpha-3 chain OS=Homo sapiens OX=9606 GN=TPM3 PE=1 SV=2	0.348	Down	0.008697	TPM3	32.95		0.436	0.532		1.397	1.386
Cellular Component	GO:0044430	9	cytoskeletal part	0.000533705	Q08495	Dematin OS=Homo sapiens OX=9606 GN=DMTN PE=1 SV=3	0.603	Down	0.024024	DMTN	45.514	0.699	0.785		1.298	1.163
Cellular Component	GO:0044430	9	cytoskeletal part	0.000533705	Q01518	Adenylyl cyclase-associated protein 1 OS=Homo sapiens OX=9606 GN=CAP1 PE=1 SV=5	0.552	Down	0.0057167	CAP1	51.901	0.742	0.55	0.782	1.222	1.31	1.222
Cellular Component	GO:0044430	9	cytoskeletal part	0.000533705	P18206	Vinculin OS=Homo sapiens OX=9606 GN=VCL PE=1 SV=4	0.461	Down	0.0010004	VCL	123.8	0.629	0.623	0.631	1.428	1.321	1.337
Cellular Component	GO:0044430	9	cytoskeletal part	0.000533705	Q16643	Drebrin OS=Homo sapiens OX=9606 GN=DBN1 PE=1 SV=4	0.602	Down	0.026385	DBN1	71.428		0.701	0.805		1.31	1.19
Cellular Component	GO:0044430	9	cytoskeletal part	0.000533705	O43707	Alpha-actinin-4 OS=Homo sapiens OX=9606 GN=ACTN4 PE=1 SV=2	0.526	Down	0.022379	ACTN4	104.85	0.627		0.708	1.367		1.173
Cellular Component	GO:0044430	9	cytoskeletal part	0.000533705	P17066	Heat shock 70 kDa protein 6 OS=Homo sapiens OX=9606 GN=HSPA6 PE=1 SV=2	0.812	Down	0.0046637	HSPA6	71.027		0.882	0.901		1.109	1.088
Cellular Component	GO:0044430	9	cytoskeletal part	0.000533705	P47756	F-actin-capping protein subunit beta OS=Homo sapiens OX=9606 GN=CAPZB PE=1 SV=4	0.466	Down	0.0162372	CAPZB	31.35	0.522		0.581	1.282		1.087
Cellular Component	GO:0044430	9	cytoskeletal part	0.000533705	O15144	Actin-related protein 2/3 complex subunit 2 OS=Homo sapiens OX=9606 GN=ARPC2 PE=1 SV=1	0.632	Down	0.041318	ARPC2	34.333	0.818		0.674	1.17		1.19
Cellular Component	GO:0044430	9	cytoskeletal part	0.000533705	P62258	14-3-3 protein epsilon OS=Homo sapiens OX=9606 GN=YWHAE PE=1 SV=1	0.491	Down	0.00065933	YWHAE	29.174	0.582	0.614	0.667	1.422	1.223	1.153
Cellular Component	GO:0044430	9	cytoskeletal part	0.000533705	P63261	Actin, cytoplasmic 2 OS=Homo sapiens OX=9606 GN=ACTG1 PE=1 SV=1	0.549	Down	0.00156265	ACTG1	41.792	0.788	0.653	0.631	1.333	1.267	1.171
Cellular Component	GO:0044430	9	cytoskeletal part	0.000533705	Q86UX7	Fermitin family homolog 3 OS=Homo sapiens OX=9606 GN=FERMT3 PE=1 SV=1	0.577	Down	0.00147958	FERMT3	75.952	0.667	0.731	0.792	1.397	1.197	1.204
Cellular Component	GO:0044430	9	cytoskeletal part	0.000533705	Q14247	Src substrate cortactin OS=Homo sapiens OX=9606 GN=CTTN PE=1 SV=2	0.327	Down	0.00166476	CTTN	61.585	0.497	0.488		1.575	1.44
Cellular Component	GO:0044430	9	cytoskeletal part	0.000533705	P21333	Filamin-A OS=Homo sapiens OX=9606 GN=FLNA PE=1 SV=4	0.455	Down	0.00199619	FLNA	280.74	0.533	0.723	0.539	1.23	1.272	1.439
Cellular Component	GO:0044430	9	cytoskeletal part	0.000533705	P12814	Alpha-actinin-1 OS=Homo sapiens OX=9606 GN=ACTN1 PE=1 SV=2	0.364	Down	3.9426e-05	ACTN1	103.06	0.552	0.547	0.478	1.507	1.426	1.403
Cellular Component	GO:0044430	9	cytoskeletal part	0.000533705	O96006	Zinc finger BED domain-containing protein 1 OS=Homo sapiens OX=9606 GN=ZBED1 PE=1 SV=1	0.621	Down	0.0028614	ZBED1	78.155	0.782		0.779	1.225		1.289
Cellular Component	GO:0044430	9	cytoskeletal part	0.000533705	P68133	Actin, alpha skeletal muscle OS=Homo sapiens OX=9606 GN=ACTA1 PE=1 SV=1	0.391	Down	0.000175726	ACTA1	42.051	0.579	0.526	0.542	1.554	1.406	1.25
Cellular Component	GO:0044430	9	cytoskeletal part	0.000533705	Q9UBW5	Bridging integrator 2 OS=Homo sapiens OX=9606 GN=BIN2 PE=1 SV=3	0.421	Down	0.0020629	BIN2	61.874	0.509	0.657	0.511	1.543	1.294	1.142
Cellular Component	GO:0044430	9	cytoskeletal part	0.000533705	P35579	Myosin-9 OS=Homo sapiens OX=9606 GN=MYH9 PE=1 SV=4	0.553	Down	0.00027936	MYH9	226.53	0.675	0.626	0.639	1.158	1.087	1.265
Cellular Component	GO:0044430	9	cytoskeletal part	0.000533705	Q15942	Zyxin OS=Homo sapiens OX=9606 GN=ZYX PE=1 SV=1	0.495	Down	0.000122584	ZYX	61.277	0.69	0.666	0.591	1.294	1.338	1.3
Cellular Component	GO:0044430	9	cytoskeletal part	0.000533705	P04792	Heat shock protein beta-1 OS=Homo sapiens OX=9606 GN=HSPB1 PE=1 SV=2	0.624	Down	0.036744	HSPB1	22.782	0.715		0.755	1.178		1.176
Cellular Component	GO:0044430	9	cytoskeletal part	0.000533705	Q14847	LIM and SH3 domain protein 1 OS=Homo sapiens OX=9606 GN=LASP1 PE=1 SV=2	0.446	Down	0.0020354	LASP1	29.717		0.631	0.59		1.35	1.389
Cellular Component	GO:0044430	9	cytoskeletal part	0.000533705	O75083	WD repeat-containing protein 1 OS=Homo sapiens OX=9606 GN=WDR1 PE=1 SV=4	0.467	Down	0.000118418	WDR1	66.193	0.641	0.589	0.649	1.42	1.365	1.238
Cellular Component	GO:0044430	9	cytoskeletal part	0.000533705	P31146	Coronin-1A OS=Homo sapiens OX=9606 GN=CORO1A PE=1 SV=4	0.47	Down	0.00030469	CORO1A	51.026	0.614	0.626	0.569	1.141	1.327	1.377
Cellular Component	GO:0044430	9	cytoskeletal part	0.000533705	P05067	Amyloid-beta precursor protein OS=Homo sapiens OX=9606 GN=APP PE=1 SV=3	0.693	Down	0.032602	APP	86.942	0.792		0.877	1.258		1.15
Cellular Component	GO:0044430	9	cytoskeletal part	0.000533705	P59998	Actin-related protein 2/3 complex subunit 4 OS=Homo sapiens OX=9606 GN=ARPC4 PE=1 SV=3	0.505	Down	0.003538	ARPC4	19.667	0.66	0.694		1.384	1.298
Cellular Component	GO:0034703	8	cation channel complex	0.127865	Q14247	Src substrate cortactin OS=Homo sapiens OX=9606 GN=CTTN PE=1 SV=2	0.327	Down	0.00166476	CTTN	61.585	0.497	0.488		1.575	1.44
Cellular Component	GO:0034703	8	cation channel complex	0.127865	P54289	Voltage-dependent calcium channel subunit alpha-2/delta-1 OS=Homo sapiens OX=9606 GN=CACNA2D1 PE=1 SV=3	1.337	Up	0.017415	CACNA2D1	124.57	1.282	1.25	1.171	0.811	1.035	0.923
Cellular Component	GO:0030427	4	site of polarized growth	0.221178	P54764	Ephrin type-A receptor 4 OS=Homo sapiens OX=9606 GN=EPHA4 PE=1 SV=1	0.812	Down	0.025377	EPHA4	109.86	0.925	0.964	0.869	1.119	1.039	1.24
Cellular Component	GO:0030427	4	site of polarized growth	0.221178	P23528	Cofilin-1 OS=Homo sapiens OX=9606 GN=CFL1 PE=1 SV=3	0.396	Down	1.96899e-05	CFL1	18.502	0.508	0.57	0.555	1.4	1.402	1.325
Cellular Component	GO:0030427	4	site of polarized growth	0.221178	P05067	Amyloid-beta precursor protein OS=Homo sapiens OX=9606 GN=APP PE=1 SV=3	0.693	Down	0.032602	APP	86.942	0.792		0.877	1.258		1.15
Cellular Component	GO:0030427	4	site of polarized growth	0.221178	Q16643	Drebrin OS=Homo sapiens OX=9606 GN=DBN1 PE=1 SV=4	0.602	Down	0.026385	DBN1	71.428		0.701	0.805		1.31	1.19
Cellular Component	GO:0005739	8	mitochondrion	0.000973215	P09211	Glutathione S-transferase P OS=Homo sapiens OX=9606 GN=GSTP1 PE=1 SV=2	0.544	Down	0.000159701	GSTP1	23.356	0.66	0.751	0.659	1.276	1.282	1.246
Cellular Component	GO:0005739	8	mitochondrion	0.000973215	O00299	Chloride intracellular channel protein 1 OS=Homo sapiens OX=9606 GN=CLIC1 PE=1 SV=4	0.358	Down	0.032382	CLIC1	26.922		0.451	0.634		1.65	1.384
Cellular Component	GO:0005739	8	mitochondrion	0.000973215	P40925	Malate dehydrogenase, cytoplasmic OS=Homo sapiens OX=9606 GN=MDH1 PE=1 SV=4	0.537	Down	0.0035389	MDH1	36.426	0.76	0.577	0.668	1.175	1.404	1.153
Cellular Component	GO:0005739	8	mitochondrion	0.000973215	P00441	Superoxide dismutase [Cu-Zn] OS=Homo sapiens OX=9606 GN=SOD1 PE=1 SV=2	0.675	Down	0.00023553	SOD1	15.936	0.794	0.775	0.857	1.21	1.203	1.179
Cellular Component	GO:0005739	8	mitochondrion	0.000973215	P10599	Thioredoxin OS=Homo sapiens OX=9606 GN=TXN PE=1 SV=3	0.606	Down	0.0020975	TXN	11.737	0.804	0.803	0.662	1.218	1.203	1.323
Cellular Component	GO:0005739	8	mitochondrion	0.000973215	P31947	14-3-3 protein sigma OS=Homo sapiens OX=9606 GN=SFN PE=1 SV=1	0.529	Down	0.00088081	SFN	27.774	0.642	0.747	0.607	1.35	1.197	1.229
Cellular Component	GO:0005739	8	mitochondrion	0.000973215	P54764	Ephrin type-A receptor 4 OS=Homo sapiens OX=9606 GN=EPHA4 PE=1 SV=1	0.812	Down	0.025377	EPHA4	109.86	0.925	0.964	0.869	1.119	1.039	1.24
Cellular Component	GO:0005739	8	mitochondrion	0.000973215	P62258	14-3-3 protein epsilon OS=Homo sapiens OX=9606 GN=YWHAE PE=1 SV=1	0.491	Down	0.00065933	YWHAE	29.174	0.582	0.614	0.667	1.422	1.223	1.153
Cellular Component	GO:0005739	8	mitochondrion	0.000973215	P63104	14-3-3 protein zeta/delta OS=Homo sapiens OX=9606 GN=YWHAZ PE=1 SV=1	0.353	Down	0.0054374	YWHAZ	27.745	0.576	0.509	0.442	1.471	1.41	1.443
Cellular Component	GO:0005739	8	mitochondrion	0.000973215	P07195	L-lactate dehydrogenase B chain OS=Homo sapiens OX=9606 GN=LDHB PE=1 SV=2	0.734	Down	0.00064291	LDHB	36.638	0.804	0.869	0.851	1.146	1.103	1.191
Cellular Component	GO:0005739	8	mitochondrion	0.000973215	P61981	14-3-3 protein gamma OS=Homo sapiens OX=9606 GN=YWHAG PE=1 SV=2	0.427	Down	0.0186026	YWHAG	28.302	0.695	0.593	0.461	1.36	1.36	1.373
Cellular Component	GO:0005739	8	mitochondrion	0.000973215	P23528	Cofilin-1 OS=Homo sapiens OX=9606 GN=CFL1 PE=1 SV=3	0.396	Down	1.96899e-05	CFL1	18.502	0.508	0.57	0.555	1.4	1.402	1.325
Cellular Component	GO:0005739	8	mitochondrion	0.000973215	Q06830	Peroxiredoxin-1 OS=Homo sapiens OX=9606 GN=PRDX1 PE=1 SV=1	0.619	Down	0.003862	PRDX1	22.11		0.747	0.705		1.164	1.182
Cellular Component	GO:0005739	8	mitochondrion	0.000973215	P31946	14-3-3 protein beta/alpha OS=Homo sapiens OX=9606 GN=YWHAB PE=1 SV=3	0.498	Down	0.02392	YWHAB	28.082		0.688	0.578		1.185	1.355
Cellular Component	GO:0005739	8	mitochondrion	0.000973215	Q99497	Protein/nucleic acid deglycase DJ-1 OS=Homo sapiens OX=9606 GN=PARK7 PE=1 SV=2	0.566	Down	0.000175907	PARK7	19.891	0.675	0.754	0.696	1.297	1.189	1.268
Cellular Component	GO:0005739	8	mitochondrion	0.000973215	P14618	Pyruvate kinase PKM OS=Homo sapiens OX=9606 GN=PKM PE=1 SV=4	0.609	Down	1.1517e-07	PKM	57.936	0.756	0.747	0.747	1.241	1.236	1.218
Cellular Component	GO:0005739	8	mitochondrion	0.000973215	P11021	Endoplasmic reticulum chaperone BiP OS=Homo sapiens OX=9606 GN=HSPA5 PE=1 SV=2	0.823	Down	0.00026116	HSPA5	72.332	0.913	0.915	0.888	1.122	1.074	1.105
Cellular Component	GO:0005739	8	mitochondrion	0.000973215	P62987	Ubiquitin-60S ribosomal protein L40 OS=Homo sapiens OX=9606 GN=UBA52 PE=1 SV=2	0.623	Down	0.00136194	UBA52	14.728		0.778	0.788		1.237	1.278
Cellular Component	GO:0099081	3	supramolecular polymer	0.0105149	P67936	Tropomyosin alpha-4 chain OS=Homo sapiens OX=9606 GN=TPM4 PE=1 SV=3	0.273	Down	1.2557e-06	TPM4	28.521	0.416	0.411	0.401	1.587	1.484	1.426
Cellular Component	GO:0099081	3	supramolecular polymer	0.0105149	P04075	Fructose-bisphosphate aldolase A OS=Homo sapiens OX=9606 GN=ALDOA PE=1 SV=2	0.571	Down	4.4575e-05	ALDOA	39.42	0.692	0.737	0.678	1.253	1.246	1.189
Cellular Component	GO:0099081	3	supramolecular polymer	0.0105149	P06753	Tropomyosin alpha-3 chain OS=Homo sapiens OX=9606 GN=TPM3 PE=1 SV=2	0.348	Down	0.008697	TPM3	32.95		0.436	0.532		1.397	1.386
Cellular Component	GO:0099081	3	supramolecular polymer	0.0105149	Q08495	Dematin OS=Homo sapiens OX=9606 GN=DMTN PE=1 SV=3	0.603	Down	0.024024	DMTN	45.514	0.699	0.785		1.298	1.163
Cellular Component	GO:0099081	3	supramolecular polymer	0.0105149	P18206	Vinculin OS=Homo sapiens OX=9606 GN=VCL PE=1 SV=4	0.461	Down	0.0010004	VCL	123.8	0.629	0.623	0.631	1.428	1.321	1.337
Cellular Component	GO:0099081	3	supramolecular polymer	0.0105149	P62942	Peptidyl-prolyl cis-trans isomerase FKBP1A OS=Homo sapiens OX=9606 GN=FKBP1A PE=1 SV=2	0.525	Down	0.00155672	FKBP1A	11.951	0.655	0.601	0.784	1.26	1.381	1.247
Cellular Component	GO:0099081	3	supramolecular polymer	0.0105149	O43707	Alpha-actinin-4 OS=Homo sapiens OX=9606 GN=ACTN4 PE=1 SV=2	0.526	Down	0.022379	ACTN4	104.85	0.627		0.708	1.367		1.173
Cellular Component	GO:0099081	3	supramolecular polymer	0.0105149	Q9HBI1	Beta-parvin OS=Homo sapiens OX=9606 GN=PARVB PE=1 SV=1	0.528	Down	0.00126025	PARVB	41.714	0.597	0.737	0.694	1.392	1.273	1.178
Cellular Component	GO:0099081	3	supramolecular polymer	0.0105149	P47756	F-actin-capping protein subunit beta OS=Homo sapiens OX=9606 GN=CAPZB PE=1 SV=4	0.466	Down	0.0162372	CAPZB	31.35	0.522		0.581	1.282		1.087
Cellular Component	GO:0099081	3	supramolecular polymer	0.0105149	P63261	Actin, cytoplasmic 2 OS=Homo sapiens OX=9606 GN=ACTG1 PE=1 SV=1	0.549	Down	0.00156265	ACTG1	41.792	0.788	0.653	0.631	1.333	1.267	1.171
Cellular Component	GO:0099081	3	supramolecular polymer	0.0105149	Q14118	Dystroglycan OS=Homo sapiens OX=9606 GN=DAG1 PE=1 SV=2	0.727	Down	0.027699	DAG1	97.44	0.758	0.954	0.836	1.326	1.115	1.065
Cellular Component	GO:0099081	3	supramolecular polymer	0.0105149	P12814	Alpha-actinin-1 OS=Homo sapiens OX=9606 GN=ACTN1 PE=1 SV=2	0.364	Down	3.9426e-05	ACTN1	103.06	0.552	0.547	0.478	1.507	1.426	1.403
Cellular Component	GO:0099081	3	supramolecular polymer	0.0105149	P21333	Filamin-A OS=Homo sapiens OX=9606 GN=FLNA PE=1 SV=4	0.455	Down	0.00199619	FLNA	280.74	0.533	0.723	0.539	1.23	1.272	1.439
Cellular Component	GO:0099081	3	supramolecular polymer	0.0105149	P68133	Actin, alpha skeletal muscle OS=Homo sapiens OX=9606 GN=ACTA1 PE=1 SV=1	0.391	Down	0.000175726	ACTA1	42.051	0.579	0.526	0.542	1.554	1.406	1.25
Cellular Component	GO:0099081	3	supramolecular polymer	0.0105149	P04792	Heat shock protein beta-1 OS=Homo sapiens OX=9606 GN=HSPB1 PE=1 SV=2	0.624	Down	0.036744	HSPB1	22.782	0.715		0.755	1.178		1.176
Cellular Component	GO:0099081	3	supramolecular polymer	0.0105149	Q14766	Latent-transforming growth factor beta-binding protein 1 OS=Homo sapiens OX=9606 GN=LTBP1 PE=1 SV=4	0.548	Down	0.000162539	LTBP1	186.79	0.718	0.711	0.739	1.25	1.276	1.432
Cellular Component	GO:0099081	3	supramolecular polymer	0.0105149	P06733	Alpha-enolase OS=Homo sapiens OX=9606 GN=ENO1 PE=1 SV=2	0.357	Down	9.5983e-05	ENO1	47.168	0.563	0.565	0.466	1.519	1.45	1.492
Cellular Component	GO:0099081	3	supramolecular polymer	0.0105149	O75083	WD repeat-containing protein 1 OS=Homo sapiens OX=9606 GN=WDR1 PE=1 SV=4	0.467	Down	0.000118418	WDR1	66.193	0.641	0.589	0.649	1.42	1.365	1.238
Cellular Component	GO:0099081	3	supramolecular polymer	0.0105149	P31146	Coronin-1A OS=Homo sapiens OX=9606 GN=CORO1A PE=1 SV=4	0.47	Down	0.00030469	CORO1A	51.026	0.614	0.626	0.569	1.141	1.327	1.377
Cellular Component	GO:1904115	10	axon cytoplasm	0.0715585	P00441	Superoxide dismutase [Cu-Zn] OS=Homo sapiens OX=9606 GN=SOD1 PE=1 SV=2	0.675	Down	0.00023553	SOD1	15.936	0.794	0.775	0.857	1.21	1.203	1.179
Cellular Component	GO:1904115	10	axon cytoplasm	0.0715585	P04792	Heat shock protein beta-1 OS=Homo sapiens OX=9606 GN=HSPB1 PE=1 SV=2	0.624	Down	0.036744	HSPB1	22.782	0.715		0.755	1.178		1.176
Cellular Component	GO:0005758	11	mitochondrial intermembrane space	0.190738	Q99497	Protein/nucleic acid deglycase DJ-1 OS=Homo sapiens OX=9606 GN=PARK7 PE=1 SV=2	0.566	Down	0.000175907	PARK7	19.891	0.675	0.754	0.696	1.297	1.189	1.268
Cellular Component	GO:0005758	11	mitochondrial intermembrane space	0.190738	P00441	Superoxide dismutase [Cu-Zn] OS=Homo sapiens OX=9606 GN=SOD1 PE=1 SV=2	0.675	Down	0.00023553	SOD1	15.936	0.794	0.775	0.857	1.21	1.203	1.179
Cellular Component	GO:0031672	11	A band	0.0267447	P04075	Fructose-bisphosphate aldolase A OS=Homo sapiens OX=9606 GN=ALDOA PE=1 SV=2	0.571	Down	4.4575e-05	ALDOA	39.42	0.692	0.737	0.678	1.253	1.246	1.189
Cellular Component	GO:0031672	11	A band	0.0267447	P06733	Alpha-enolase OS=Homo sapiens OX=9606 GN=ENO1 PE=1 SV=2	0.357	Down	9.5983e-05	ENO1	47.168	0.563	0.565	0.466	1.519	1.45	1.492
Cellular Component	GO:0044449	9	contractile fiber part	5.74464e-07	P67936	Tropomyosin alpha-4 chain OS=Homo sapiens OX=9606 GN=TPM4 PE=1 SV=3	0.273	Down	1.2557e-06	TPM4	28.521	0.416	0.411	0.401	1.587	1.484	1.426
Cellular Component	GO:0044449	9	contractile fiber part	5.74464e-07	Q14118	Dystroglycan OS=Homo sapiens OX=9606 GN=DAG1 PE=1 SV=2	0.727	Down	0.027699	DAG1	97.44	0.758	0.954	0.836	1.326	1.115	1.065
Cellular Component	GO:0044449	9	contractile fiber part	5.74464e-07	P21333	Filamin-A OS=Homo sapiens OX=9606 GN=FLNA PE=1 SV=4	0.455	Down	0.00199619	FLNA	280.74	0.533	0.723	0.539	1.23	1.272	1.439
Cellular Component	GO:0044449	9	contractile fiber part	5.74464e-07	P12814	Alpha-actinin-1 OS=Homo sapiens OX=9606 GN=ACTN1 PE=1 SV=2	0.364	Down	3.9426e-05	ACTN1	103.06	0.552	0.547	0.478	1.507	1.426	1.403
Cellular Component	GO:0044449	9	contractile fiber part	5.74464e-07	P04075	Fructose-bisphosphate aldolase A OS=Homo sapiens OX=9606 GN=ALDOA PE=1 SV=2	0.571	Down	4.4575e-05	ALDOA	39.42	0.692	0.737	0.678	1.253	1.246	1.189
Cellular Component	GO:0044449	9	contractile fiber part	5.74464e-07	P68133	Actin, alpha skeletal muscle OS=Homo sapiens OX=9606 GN=ACTA1 PE=1 SV=1	0.391	Down	0.000175726	ACTA1	42.051	0.579	0.526	0.542	1.554	1.406	1.25
Cellular Component	GO:0044449	9	contractile fiber part	5.74464e-07	P06753	Tropomyosin alpha-3 chain OS=Homo sapiens OX=9606 GN=TPM3 PE=1 SV=2	0.348	Down	0.008697	TPM3	32.95		0.436	0.532		1.397	1.386
Cellular Component	GO:0044449	9	contractile fiber part	5.74464e-07	P18206	Vinculin OS=Homo sapiens OX=9606 GN=VCL PE=1 SV=4	0.461	Down	0.0010004	VCL	123.8	0.629	0.623	0.631	1.428	1.321	1.337
Cellular Component	GO:0044449	9	contractile fiber part	5.74464e-07	P04792	Heat shock protein beta-1 OS=Homo sapiens OX=9606 GN=HSPB1 PE=1 SV=2	0.624	Down	0.036744	HSPB1	22.782	0.715		0.755	1.178		1.176
Cellular Component	GO:0044449	9	contractile fiber part	5.74464e-07	P62942	Peptidyl-prolyl cis-trans isomerase FKBP1A OS=Homo sapiens OX=9606 GN=FKBP1A PE=1 SV=2	0.525	Down	0.00155672	FKBP1A	11.951	0.655	0.601	0.784	1.26	1.381	1.247
Cellular Component	GO:0044449	9	contractile fiber part	5.74464e-07	O43707	Alpha-actinin-4 OS=Homo sapiens OX=9606 GN=ACTN4 PE=1 SV=2	0.526	Down	0.022379	ACTN4	104.85	0.627		0.708	1.367		1.173
Cellular Component	GO:0044449	9	contractile fiber part	5.74464e-07	Q9HBI1	Beta-parvin OS=Homo sapiens OX=9606 GN=PARVB PE=1 SV=1	0.528	Down	0.00126025	PARVB	41.714	0.597	0.737	0.694	1.392	1.273	1.178
Cellular Component	GO:0044449	9	contractile fiber part	5.74464e-07	P06733	Alpha-enolase OS=Homo sapiens OX=9606 GN=ENO1 PE=1 SV=2	0.357	Down	9.5983e-05	ENO1	47.168	0.563	0.565	0.466	1.519	1.45	1.492
Cellular Component	GO:0044449	9	contractile fiber part	5.74464e-07	P47756	F-actin-capping protein subunit beta OS=Homo sapiens OX=9606 GN=CAPZB PE=1 SV=4	0.466	Down	0.0162372	CAPZB	31.35	0.522		0.581	1.282		1.087
Cellular Component	GO:0005903	5	brush border	0.00692326	P12814	Alpha-actinin-1 OS=Homo sapiens OX=9606 GN=ACTN1 PE=1 SV=2	0.364	Down	3.9426e-05	ACTN1	103.06	0.552	0.547	0.478	1.507	1.426	1.403
Cellular Component	GO:0005903	5	brush border	0.00692326	P61158	Actin-related protein 3 OS=Homo sapiens OX=9606 GN=ACTR3 PE=1 SV=3	0.396	Down	2.1472e-05	ACTR3	47.371	0.555	0.595	0.533	1.489	1.377	1.381
Cellular Component	GO:0005903	5	brush border	0.00692326	O00299	Chloride intracellular channel protein 1 OS=Homo sapiens OX=9606 GN=CLIC1 PE=1 SV=4	0.358	Down	0.032382	CLIC1	26.922		0.451	0.634		1.65	1.384
Cellular Component	GO:0005903	5	brush border	0.00692326	P35579	Myosin-9 OS=Homo sapiens OX=9606 GN=MYH9 PE=1 SV=4	0.553	Down	0.00027936	MYH9	226.53	0.675	0.626	0.639	1.158	1.087	1.265
Cellular Component	GO:0005903	5	brush border	0.00692326	P18206	Vinculin OS=Homo sapiens OX=9606 GN=VCL PE=1 SV=4	0.461	Down	0.0010004	VCL	123.8	0.629	0.623	0.631	1.428	1.321	1.337
Cellular Component	GO:0005903	5	brush border	0.00692326	O43707	Alpha-actinin-4 OS=Homo sapiens OX=9606 GN=ACTN4 PE=1 SV=2	0.526	Down	0.022379	ACTN4	104.85	0.627		0.708	1.367		1.173
Cellular Component	GO:0030054	2	cell junction	4.29945e-09	P67936	Tropomyosin alpha-4 chain OS=Homo sapiens OX=9606 GN=TPM4 PE=1 SV=3	0.273	Down	1.2557e-06	TPM4	28.521	0.416	0.411	0.401	1.587	1.484	1.426
Cellular Component	GO:0030054	2	cell junction	4.29945e-09	P14209	CD99 antigen OS=Homo sapiens OX=9606 GN=CD99 PE=1 SV=1	0.512	Down	0.034343	CD99	18.848	0.65		0.663	1.122		1.442
Cellular Component	GO:0030054	2	cell junction	4.29945e-09	P18206	Vinculin OS=Homo sapiens OX=9606 GN=VCL PE=1 SV=4	0.461	Down	0.0010004	VCL	123.8	0.629	0.623	0.631	1.428	1.321	1.337
Cellular Component	GO:0030054	2	cell junction	4.29945e-09	P54764	Ephrin type-A receptor 4 OS=Homo sapiens OX=9606 GN=EPHA4 PE=1 SV=1	0.812	Down	0.025377	EPHA4	109.86	0.925	0.964	0.869	1.119	1.039	1.24
Cellular Component	GO:0030054	2	cell junction	4.29945e-09	P61224	Ras-related protein Rap-1b OS=Homo sapiens OX=9606 GN=RAP1B PE=1 SV=1	0.449	Down	0.00039544	RAP1B	20.825	0.592	0.638	0.622	1.572	1.281	1.274
Cellular Component	GO:0030054	2	cell junction	4.29945e-09	P11142	Heat shock cognate 71 kDa protein OS=Homo sapiens OX=9606 GN=HSPA8 PE=1 SV=1	0.525	Down	0.00100258	HSPA8	70.897	0.748	0.591	0.666	1.237	1.356	1.225
Cellular Component	GO:0030054	2	cell junction	4.29945e-09	P30101	Protein disulfide-isomerase A3 OS=Homo sapiens OX=9606 GN=PDIA3 PE=1 SV=4	0.526	Down	5.7692e-07	PDIA3	56.782	0.67	0.696	0.67	1.303	1.284	1.287
Cellular Component	GO:0030054	2	cell junction	4.29945e-09	P63104	14-3-3 protein zeta/delta OS=Homo sapiens OX=9606 GN=YWHAZ PE=1 SV=1	0.353	Down	0.0054374	YWHAZ	27.745	0.576	0.509	0.442	1.471	1.41	1.443
Cellular Component	GO:0030054	2	cell junction	4.29945e-09	Q14247	Src substrate cortactin OS=Homo sapiens OX=9606 GN=CTTN PE=1 SV=2	0.327	Down	0.00166476	CTTN	61.585	0.497	0.488		1.575	1.44
Cellular Component	GO:0030054	2	cell junction	4.29945e-09	P62937	Peptidyl-prolyl cis-trans isomerase A OS=Homo sapiens OX=9606 GN=PPIA PE=1 SV=2	0.426	Down	5.8334e-05	PPIA	18.012	0.627	0.559	0.602	1.429	1.462	1.309
Cellular Component	GO:0030054	2	cell junction	4.29945e-09	Q14118	Dystroglycan OS=Homo sapiens OX=9606 GN=DAG1 PE=1 SV=2	0.727	Down	0.027699	DAG1	97.44	0.758	0.954	0.836	1.326	1.115	1.065
Cellular Component	GO:0030054	2	cell junction	4.29945e-09	P61981	14-3-3 protein gamma OS=Homo sapiens OX=9606 GN=YWHAG PE=1 SV=2	0.427	Down	0.0186026	YWHAG	28.302	0.695	0.593	0.461	1.36	1.36	1.373
Cellular Component	GO:0030054	2	cell junction	4.29945e-09	Q12884	Prolyl endopeptidase FAP OS=Homo sapiens OX=9606 GN=FAP PE=1 SV=5	0.808	Down	0.0127249	FAP	87.711	1.009	0.892	0.894	1.113	1.221	1.127
Cellular Component	GO:0030054	2	cell junction	4.29945e-09	P23528	Cofilin-1 OS=Homo sapiens OX=9606 GN=CFL1 PE=1 SV=3	0.396	Down	1.96899e-05	CFL1	18.502	0.508	0.57	0.555	1.4	1.402	1.325
Cellular Component	GO:0030054	2	cell junction	4.29945e-09	P35579	Myosin-9 OS=Homo sapiens OX=9606 GN=MYH9 PE=1 SV=4	0.553	Down	0.00027936	MYH9	226.53	0.675	0.626	0.639	1.158	1.087	1.265
Cellular Component	GO:0030054	2	cell junction	4.29945e-09	Q15942	Zyxin OS=Homo sapiens OX=9606 GN=ZYX PE=1 SV=1	0.495	Down	0.000122584	ZYX	61.277	0.69	0.666	0.591	1.294	1.338	1.3
Cellular Component	GO:0030054	2	cell junction	4.29945e-09	P04792	Heat shock protein beta-1 OS=Homo sapiens OX=9606 GN=HSPB1 PE=1 SV=2	0.624	Down	0.036744	HSPB1	22.782	0.715		0.755	1.178		1.176
Cellular Component	GO:0030054	2	cell junction	4.29945e-09	Q9BY67	Cell adhesion molecule 1 OS=Homo sapiens OX=9606 GN=CADM1 PE=1 SV=2	0.766	Down	0.0193435	CADM1	48.509	0.922	0.919	0.916	1.247	1.112	1.241
Cellular Component	GO:0030054	2	cell junction	4.29945e-09	Q15404	Ras suppressor protein 1 OS=Homo sapiens OX=9606 GN=RSU1 PE=1 SV=3	0.507	Down	0.0038611	RSU1	31.54	0.716	0.641	0.623	1.306	1.305	1.297
Cellular Component	GO:0030054	2	cell junction	4.29945e-09	O75083	WD repeat-containing protein 1 OS=Homo sapiens OX=9606 GN=WDR1 PE=1 SV=4	0.467	Down	0.000118418	WDR1	66.193	0.641	0.589	0.649	1.42	1.365	1.238
Cellular Component	GO:0030054	2	cell junction	4.29945e-09	Q13642	Four and a half LIM domains protein 1 OS=Homo sapiens OX=9606 GN=FHL1 PE=1 SV=4	0.551	Down	0.0025793	FHL1	36.263	0.753	0.582	0.721	1.159	1.335	1.235
Cellular Component	GO:0030054	2	cell junction	4.29945e-09	P31146	Coronin-1A OS=Homo sapiens OX=9606 GN=CORO1A PE=1 SV=4	0.47	Down	0.00030469	CORO1A	51.026	0.614	0.626	0.569	1.141	1.327	1.377
Cellular Component	GO:0030054	2	cell junction	4.29945e-09	P07237	Protein disulfide-isomerase OS=Homo sapiens OX=9606 GN=P4HB PE=1 SV=3	0.75	Down	0.00092487	P4HB	57.116	0.872	0.866	0.806	1.17	1.088	1.134
Cellular Component	GO:0030054	2	cell junction	4.29945e-09	P11021	Endoplasmic reticulum chaperone BiP OS=Homo sapiens OX=9606 GN=HSPA5 PE=1 SV=2	0.823	Down	0.00026116	HSPA5	72.332	0.913	0.915	0.888	1.122	1.074	1.105
Cellular Component	GO:0030054	2	cell junction	4.29945e-09	P61158	Actin-related protein 3 OS=Homo sapiens OX=9606 GN=ACTR3 PE=1 SV=3	0.396	Down	2.1472e-05	ACTR3	47.371	0.555	0.595	0.533	1.489	1.377	1.381
Cellular Component	GO:0030054	2	cell junction	4.29945e-09	Q01518	Adenylyl cyclase-associated protein 1 OS=Homo sapiens OX=9606 GN=CAP1 PE=1 SV=5	0.552	Down	0.0057167	CAP1	51.901	0.742	0.55	0.782	1.222	1.31	1.222
Cellular Component	GO:0030054	2	cell junction	4.29945e-09	Q16643	Drebrin OS=Homo sapiens OX=9606 GN=DBN1 PE=1 SV=4	0.602	Down	0.026385	DBN1	71.428		0.701	0.805		1.31	1.19
Cellular Component	GO:0030054	2	cell junction	4.29945e-09	O43707	Alpha-actinin-4 OS=Homo sapiens OX=9606 GN=ACTN4 PE=1 SV=2	0.526	Down	0.022379	ACTN4	104.85	0.627		0.708	1.367		1.173
Cellular Component	GO:0030054	2	cell junction	4.29945e-09	O00151	PDZ and LIM domain protein 1 OS=Homo sapiens OX=9606 GN=PDLIM1 PE=1 SV=4	0.426	Down	0.00173557	PDLIM1	36.071	0.676	0.479	0.66	1.331	1.491	1.443
Cellular Component	GO:0030054	2	cell junction	4.29945e-09	P50552	Vasodilator-stimulated phosphoprotein OS=Homo sapiens OX=9606 GN=VASP PE=1 SV=3	0.577	Down	0.0060011	VASP	39.829	0.764	0.704		1.287	1.255
Cellular Component	GO:0030054	2	cell junction	4.29945e-09	Q9HBI1	Beta-parvin OS=Homo sapiens OX=9606 GN=PARVB PE=1 SV=1	0.528	Down	0.00126025	PARVB	41.714	0.597	0.737	0.694	1.392	1.273	1.178
Cellular Component	GO:0030054	2	cell junction	4.29945e-09	O15144	Actin-related protein 2/3 complex subunit 2 OS=Homo sapiens OX=9606 GN=ARPC2 PE=1 SV=1	0.632	Down	0.041318	ARPC2	34.333	0.818		0.674	1.17		1.19
Cellular Component	GO:0030054	2	cell junction	4.29945e-09	P63261	Actin, cytoplasmic 2 OS=Homo sapiens OX=9606 GN=ACTG1 PE=1 SV=1	0.549	Down	0.00156265	ACTG1	41.792	0.788	0.653	0.631	1.333	1.267	1.171
Cellular Component	GO:0030054	2	cell junction	4.29945e-09	P62258	14-3-3 protein epsilon OS=Homo sapiens OX=9606 GN=YWHAE PE=1 SV=1	0.491	Down	0.00065933	YWHAE	29.174	0.582	0.614	0.667	1.422	1.223	1.153
Cellular Component	GO:0030054	2	cell junction	4.29945e-09	Q9Y490	Talin-1 OS=Homo sapiens OX=9606 GN=TLN1 PE=1 SV=3	0.453	Down	3.5156e-05	TLN1	269.76	0.559	0.62	0.605	1.268	1.363	1.304
Cellular Component	GO:0030054	2	cell junction	4.29945e-09	Q86UX7	Fermitin family homolog 3 OS=Homo sapiens OX=9606 GN=FERMT3 PE=1 SV=1	0.577	Down	0.00147958	FERMT3	75.952	0.667	0.731	0.792	1.397	1.197	1.204
Cellular Component	GO:0030054	2	cell junction	4.29945e-09	P07737	Profilin-1 OS=Homo sapiens OX=9606 GN=PFN1 PE=1 SV=2	0.343	Down	0.0091617	PFN1	15.054		0.545	0.443		1.434	1.449
Cellular Component	GO:0030054	2	cell junction	4.29945e-09	P12814	Alpha-actinin-1 OS=Homo sapiens OX=9606 GN=ACTN1 PE=1 SV=2	0.364	Down	3.9426e-05	ACTN1	103.06	0.552	0.547	0.478	1.507	1.426	1.403
Cellular Component	GO:0030054	2	cell junction	4.29945e-09	P21333	Filamin-A OS=Homo sapiens OX=9606 GN=FLNA PE=1 SV=4	0.455	Down	0.00199619	FLNA	280.74	0.533	0.723	0.539	1.23	1.272	1.439
Cellular Component	GO:0030054	2	cell junction	4.29945e-09	Q9ULV4	Coronin-1C OS=Homo sapiens OX=9606 GN=CORO1C PE=1 SV=1	0.495	Down	0.0031379	CORO1C	53.248		0.624	0.675		1.306	1.316
Cellular Component	GO:0030054	2	cell junction	4.29945e-09	Q9UBW5	Bridging integrator 2 OS=Homo sapiens OX=9606 GN=BIN2 PE=1 SV=3	0.421	Down	0.0020629	BIN2	61.874	0.509	0.657	0.511	1.543	1.294	1.142
Cellular Component	GO:0030054	2	cell junction	4.29945e-09	P50395	Rab GDP dissociation inhibitor beta OS=Homo sapiens OX=9606 GN=GDI2 PE=1 SV=2	0.681	Down	0.00075909	GDI2	50.663	0.802	0.767	0.858	1.23	1.204	1.129
Cellular Component	GO:0030054	2	cell junction	4.29945e-09	P31946	14-3-3 protein beta/alpha OS=Homo sapiens OX=9606 GN=YWHAB PE=1 SV=3	0.498	Down	0.02392	YWHAB	28.082		0.688	0.578		1.185	1.355
Cellular Component	GO:0030054	2	cell junction	4.29945e-09	P23284	Peptidyl-prolyl cis-trans isomerase B OS=Homo sapiens OX=9606 GN=PPIB PE=1 SV=2	0.486	Down	0.0028186	PPIB	23.742	0.597	0.599	0.671	1.28	1.282	1.277
Cellular Component	GO:0030054	2	cell junction	4.29945e-09	Q14847	LIM and SH3 domain protein 1 OS=Homo sapiens OX=9606 GN=LASP1 PE=1 SV=2	0.446	Down	0.0020354	LASP1	29.717		0.631	0.59		1.35	1.389
Cellular Component	GO:0030054	2	cell junction	4.29945e-09	P05106	Integrin beta-3 OS=Homo sapiens OX=9606 GN=ITGB3 PE=1 SV=2	0.501	Down	0.0126801	ITGB3	87.057	0.483	0.799	0.709	1.5	1.26	1.216
Cellular Component	GO:0030054	2	cell junction	4.29945e-09	Q99497	Protein/nucleic acid deglycase DJ-1 OS=Homo sapiens OX=9606 GN=PARK7 PE=1 SV=2	0.566	Down	0.000175907	PARK7	19.891	0.675	0.754	0.696	1.297	1.189	1.268
Cellular Component	GO:0030054	2	cell junction	4.29945e-09	P27797	Calreticulin OS=Homo sapiens OX=9606 GN=CALR PE=1 SV=1	0.564	Down	0.000176683	CALR	48.141	0.688	0.755	0.669	1.286	1.197	1.265
Cellular Component	GO:0030054	2	cell junction	4.29945e-09	P26038	Moesin OS=Homo sapiens OX=9606 GN=MSN PE=1 SV=3	0.606	Down	0.00044065	MSN	67.819	0.71	0.794	0.758	1.331	1.2	1.203
Cellular Component	GO:0030054	2	cell junction	4.29945e-09	P05067	Amyloid-beta precursor protein OS=Homo sapiens OX=9606 GN=APP PE=1 SV=3	0.693	Down	0.032602	APP	86.942	0.792		0.877	1.258		1.15
Cellular Component	GO:0030016	9	myofibril	1.33461e-07	P67936	Tropomyosin alpha-4 chain OS=Homo sapiens OX=9606 GN=TPM4 PE=1 SV=3	0.273	Down	1.2557e-06	TPM4	28.521	0.416	0.411	0.401	1.587	1.484	1.426
Cellular Component	GO:0030016	9	myofibril	1.33461e-07	Q14118	Dystroglycan OS=Homo sapiens OX=9606 GN=DAG1 PE=1 SV=2	0.727	Down	0.027699	DAG1	97.44	0.758	0.954	0.836	1.326	1.115	1.065
Cellular Component	GO:0030016	9	myofibril	1.33461e-07	P21333	Filamin-A OS=Homo sapiens OX=9606 GN=FLNA PE=1 SV=4	0.455	Down	0.00199619	FLNA	280.74	0.533	0.723	0.539	1.23	1.272	1.439
Cellular Component	GO:0030016	9	myofibril	1.33461e-07	P12814	Alpha-actinin-1 OS=Homo sapiens OX=9606 GN=ACTN1 PE=1 SV=2	0.364	Down	3.9426e-05	ACTN1	103.06	0.552	0.547	0.478	1.507	1.426	1.403
Cellular Component	GO:0030016	9	myofibril	1.33461e-07	P04075	Fructose-bisphosphate aldolase A OS=Homo sapiens OX=9606 GN=ALDOA PE=1 SV=2	0.571	Down	4.4575e-05	ALDOA	39.42	0.692	0.737	0.678	1.253	1.246	1.189
Cellular Component	GO:0030016	9	myofibril	1.33461e-07	P68133	Actin, alpha skeletal muscle OS=Homo sapiens OX=9606 GN=ACTA1 PE=1 SV=1	0.391	Down	0.000175726	ACTA1	42.051	0.579	0.526	0.542	1.554	1.406	1.25
Cellular Component	GO:0030016	9	myofibril	1.33461e-07	P06753	Tropomyosin alpha-3 chain OS=Homo sapiens OX=9606 GN=TPM3 PE=1 SV=2	0.348	Down	0.008697	TPM3	32.95		0.436	0.532		1.397	1.386
Cellular Component	GO:0030016	9	myofibril	1.33461e-07	P18206	Vinculin OS=Homo sapiens OX=9606 GN=VCL PE=1 SV=4	0.461	Down	0.0010004	VCL	123.8	0.629	0.623	0.631	1.428	1.321	1.337
Cellular Component	GO:0030016	9	myofibril	1.33461e-07	P04792	Heat shock protein beta-1 OS=Homo sapiens OX=9606 GN=HSPB1 PE=1 SV=2	0.624	Down	0.036744	HSPB1	22.782	0.715		0.755	1.178		1.176
Cellular Component	GO:0030016	9	myofibril	1.33461e-07	P62942	Peptidyl-prolyl cis-trans isomerase FKBP1A OS=Homo sapiens OX=9606 GN=FKBP1A PE=1 SV=2	0.525	Down	0.00155672	FKBP1A	11.951	0.655	0.601	0.784	1.26	1.381	1.247
Cellular Component	GO:0030016	9	myofibril	1.33461e-07	O43707	Alpha-actinin-4 OS=Homo sapiens OX=9606 GN=ACTN4 PE=1 SV=2	0.526	Down	0.022379	ACTN4	104.85	0.627		0.708	1.367		1.173
Cellular Component	GO:0030016	9	myofibril	1.33461e-07	Q9HBI1	Beta-parvin OS=Homo sapiens OX=9606 GN=PARVB PE=1 SV=1	0.528	Down	0.00126025	PARVB	41.714	0.597	0.737	0.694	1.392	1.273	1.178
Cellular Component	GO:0030016	9	myofibril	1.33461e-07	P06733	Alpha-enolase OS=Homo sapiens OX=9606 GN=ENO1 PE=1 SV=2	0.357	Down	9.5983e-05	ENO1	47.168	0.563	0.565	0.466	1.519	1.45	1.492
Cellular Component	GO:0030016	9	myofibril	1.33461e-07	P47756	F-actin-capping protein subunit beta OS=Homo sapiens OX=9606 GN=CAPZB PE=1 SV=4	0.466	Down	0.0162372	CAPZB	31.35	0.522		0.581	1.282		1.087
Cellular Component	GO:0030016	9	myofibril	1.33461e-07	P63261	Actin, cytoplasmic 2 OS=Homo sapiens OX=9606 GN=ACTG1 PE=1 SV=1	0.549	Down	0.00156265	ACTG1	41.792	0.788	0.653	0.631	1.333	1.267	1.171
Cellular Component	GO:0099512	4	supramolecular fiber	0.0105149	P67936	Tropomyosin alpha-4 chain OS=Homo sapiens OX=9606 GN=TPM4 PE=1 SV=3	0.273	Down	1.2557e-06	TPM4	28.521	0.416	0.411	0.401	1.587	1.484	1.426
Cellular Component	GO:0099512	4	supramolecular fiber	0.0105149	P04075	Fructose-bisphosphate aldolase A OS=Homo sapiens OX=9606 GN=ALDOA PE=1 SV=2	0.571	Down	4.4575e-05	ALDOA	39.42	0.692	0.737	0.678	1.253	1.246	1.189
Cellular Component	GO:0099512	4	supramolecular fiber	0.0105149	P06753	Tropomyosin alpha-3 chain OS=Homo sapiens OX=9606 GN=TPM3 PE=1 SV=2	0.348	Down	0.008697	TPM3	32.95		0.436	0.532		1.397	1.386
Cellular Component	GO:0099512	4	supramolecular fiber	0.0105149	Q08495	Dematin OS=Homo sapiens OX=9606 GN=DMTN PE=1 SV=3	0.603	Down	0.024024	DMTN	45.514	0.699	0.785		1.298	1.163
Cellular Component	GO:0099512	4	supramolecular fiber	0.0105149	P18206	Vinculin OS=Homo sapiens OX=9606 GN=VCL PE=1 SV=4	0.461	Down	0.0010004	VCL	123.8	0.629	0.623	0.631	1.428	1.321	1.337
Cellular Component	GO:0099512	4	supramolecular fiber	0.0105149	P62942	Peptidyl-prolyl cis-trans isomerase FKBP1A OS=Homo sapiens OX=9606 GN=FKBP1A PE=1 SV=2	0.525	Down	0.00155672	FKBP1A	11.951	0.655	0.601	0.784	1.26	1.381	1.247
Cellular Component	GO:0099512	4	supramolecular fiber	0.0105149	O43707	Alpha-actinin-4 OS=Homo sapiens OX=9606 GN=ACTN4 PE=1 SV=2	0.526	Down	0.022379	ACTN4	104.85	0.627		0.708	1.367		1.173
Cellular Component	GO:0099512	4	supramolecular fiber	0.0105149	Q9HBI1	Beta-parvin OS=Homo sapiens OX=9606 GN=PARVB PE=1 SV=1	0.528	Down	0.00126025	PARVB	41.714	0.597	0.737	0.694	1.392	1.273	1.178
Cellular Component	GO:0099512	4	supramolecular fiber	0.0105149	P47756	F-actin-capping protein subunit beta OS=Homo sapiens OX=9606 GN=CAPZB PE=1 SV=4	0.466	Down	0.0162372	CAPZB	31.35	0.522		0.581	1.282		1.087
Cellular Component	GO:0099512	4	supramolecular fiber	0.0105149	P63261	Actin, cytoplasmic 2 OS=Homo sapiens OX=9606 GN=ACTG1 PE=1 SV=1	0.549	Down	0.00156265	ACTG1	41.792	0.788	0.653	0.631	1.333	1.267	1.171
Cellular Component	GO:0099512	4	supramolecular fiber	0.0105149	Q14118	Dystroglycan OS=Homo sapiens OX=9606 GN=DAG1 PE=1 SV=2	0.727	Down	0.027699	DAG1	97.44	0.758	0.954	0.836	1.326	1.115	1.065
Cellular Component	GO:0099512	4	supramolecular fiber	0.0105149	P12814	Alpha-actinin-1 OS=Homo sapiens OX=9606 GN=ACTN1 PE=1 SV=2	0.364	Down	3.9426e-05	ACTN1	103.06	0.552	0.547	0.478	1.507	1.426	1.403
Cellular Component	GO:0099512	4	supramolecular fiber	0.0105149	P21333	Filamin-A OS=Homo sapiens OX=9606 GN=FLNA PE=1 SV=4	0.455	Down	0.00199619	FLNA	280.74	0.533	0.723	0.539	1.23	1.272	1.439
Cellular Component	GO:0099512	4	supramolecular fiber	0.0105149	P68133	Actin, alpha skeletal muscle OS=Homo sapiens OX=9606 GN=ACTA1 PE=1 SV=1	0.391	Down	0.000175726	ACTA1	42.051	0.579	0.526	0.542	1.554	1.406	1.25
Cellular Component	GO:0099512	4	supramolecular fiber	0.0105149	P04792	Heat shock protein beta-1 OS=Homo sapiens OX=9606 GN=HSPB1 PE=1 SV=2	0.624	Down	0.036744	HSPB1	22.782	0.715		0.755	1.178		1.176
Cellular Component	GO:0099512	4	supramolecular fiber	0.0105149	Q14766	Latent-transforming growth factor beta-binding protein 1 OS=Homo sapiens OX=9606 GN=LTBP1 PE=1 SV=4	0.548	Down	0.000162539	LTBP1	186.79	0.718	0.711	0.739	1.25	1.276	1.432
Cellular Component	GO:0099512	4	supramolecular fiber	0.0105149	P06733	Alpha-enolase OS=Homo sapiens OX=9606 GN=ENO1 PE=1 SV=2	0.357	Down	9.5983e-05	ENO1	47.168	0.563	0.565	0.466	1.519	1.45	1.492
Cellular Component	GO:0099512	4	supramolecular fiber	0.0105149	O75083	WD repeat-containing protein 1 OS=Homo sapiens OX=9606 GN=WDR1 PE=1 SV=4	0.467	Down	0.000118418	WDR1	66.193	0.641	0.589	0.649	1.42	1.365	1.238
Cellular Component	GO:0099512	4	supramolecular fiber	0.0105149	P31146	Coronin-1A OS=Homo sapiens OX=9606 GN=CORO1A PE=1 SV=4	0.47	Down	0.00030469	CORO1A	51.026	0.614	0.626	0.569	1.141	1.327	1.377
Cellular Component	GO:0043679	7	axon terminus	0.387183	P54764	Ephrin type-A receptor 4 OS=Homo sapiens OX=9606 GN=EPHA4 PE=1 SV=1	0.812	Down	0.025377	EPHA4	109.86	0.925	0.964	0.869	1.119	1.039	1.24
Cellular Component	GO:0043679	7	axon terminus	0.387183	P05067	Amyloid-beta precursor protein OS=Homo sapiens OX=9606 GN=APP PE=1 SV=3	0.693	Down	0.032602	APP	86.942	0.792		0.877	1.258		1.15
Cellular Component	GO:0005856	8	cytoskeleton	3.91567e-07	P67936	Tropomyosin alpha-4 chain OS=Homo sapiens OX=9606 GN=TPM4 PE=1 SV=3	0.273	Down	1.2557e-06	TPM4	28.521	0.416	0.411	0.401	1.587	1.484	1.426
Cellular Component	GO:0005856	8	cytoskeleton	3.91567e-07	P04075	Fructose-bisphosphate aldolase A OS=Homo sapiens OX=9606 GN=ALDOA PE=1 SV=2	0.571	Down	4.4575e-05	ALDOA	39.42	0.692	0.737	0.678	1.253	1.246	1.189
Cellular Component	GO:0005856	8	cytoskeleton	3.91567e-07	Q08495	Dematin OS=Homo sapiens OX=9606 GN=DMTN PE=1 SV=3	0.603	Down	0.024024	DMTN	45.514	0.699	0.785		1.298	1.163
Cellular Component	GO:0005856	8	cytoskeleton	3.91567e-07	P04406	Glyceraldehyde-3-phosphate dehydrogenase OS=Homo sapiens OX=9606 GN=GAPDH PE=1 SV=3	0.698	Down	0.0071216	GAPDH	36.053	0.918	0.722	0.846	1.162	1.216	1.182
Cellular Component	GO:0005856	8	cytoskeleton	3.91567e-07	P18206	Vinculin OS=Homo sapiens OX=9606 GN=VCL PE=1 SV=4	0.461	Down	0.0010004	VCL	123.8	0.629	0.623	0.631	1.428	1.321	1.337
Cellular Component	GO:0005856	8	cytoskeleton	3.91567e-07	P17066	Heat shock 70 kDa protein 6 OS=Homo sapiens OX=9606 GN=HSPA6 PE=1 SV=2	0.812	Down	0.0046637	HSPA6	71.027		0.882	0.901		1.109	1.088
Cellular Component	GO:0005856	8	cytoskeleton	3.91567e-07	P47756	F-actin-capping protein subunit beta OS=Homo sapiens OX=9606 GN=CAPZB PE=1 SV=4	0.466	Down	0.0162372	CAPZB	31.35	0.522		0.581	1.282		1.087
Cellular Component	GO:0005856	8	cytoskeleton	3.91567e-07	Q14247	Src substrate cortactin OS=Homo sapiens OX=9606 GN=CTTN PE=1 SV=2	0.327	Down	0.00166476	CTTN	61.585	0.497	0.488		1.575	1.44
Cellular Component	GO:0005856	8	cytoskeleton	3.91567e-07	Q14118	Dystroglycan OS=Homo sapiens OX=9606 GN=DAG1 PE=1 SV=2	0.727	Down	0.027699	DAG1	97.44	0.758	0.954	0.836	1.326	1.115	1.065
Cellular Component	GO:0005856	8	cytoskeleton	3.91567e-07	P68133	Actin, alpha skeletal muscle OS=Homo sapiens OX=9606 GN=ACTA1 PE=1 SV=1	0.391	Down	0.000175726	ACTA1	42.051	0.579	0.526	0.542	1.554	1.406	1.25
Cellular Component	GO:0005856	8	cytoskeleton	3.91567e-07	P23528	Cofilin-1 OS=Homo sapiens OX=9606 GN=CFL1 PE=1 SV=3	0.396	Down	1.96899e-05	CFL1	18.502	0.508	0.57	0.555	1.4	1.402	1.325
Cellular Component	GO:0005856	8	cytoskeleton	3.91567e-07	P35579	Myosin-9 OS=Homo sapiens OX=9606 GN=MYH9 PE=1 SV=4	0.553	Down	0.00027936	MYH9	226.53	0.675	0.626	0.639	1.158	1.087	1.265
Cellular Component	GO:0005856	8	cytoskeleton	3.91567e-07	Q15942	Zyxin OS=Homo sapiens OX=9606 GN=ZYX PE=1 SV=1	0.495	Down	0.000122584	ZYX	61.277	0.69	0.666	0.591	1.294	1.338	1.3
Cellular Component	GO:0005856	8	cytoskeleton	3.91567e-07	P04792	Heat shock protein beta-1 OS=Homo sapiens OX=9606 GN=HSPB1 PE=1 SV=2	0.624	Down	0.036744	HSPB1	22.782	0.715		0.755	1.178		1.176
Cellular Component	GO:0005856	8	cytoskeleton	3.91567e-07	O75083	WD repeat-containing protein 1 OS=Homo sapiens OX=9606 GN=WDR1 PE=1 SV=4	0.467	Down	0.000118418	WDR1	66.193	0.641	0.589	0.649	1.42	1.365	1.238
Cellular Component	GO:0005856	8	cytoskeleton	3.91567e-07	P31146	Coronin-1A OS=Homo sapiens OX=9606 GN=CORO1A PE=1 SV=4	0.47	Down	0.00030469	CORO1A	51.026	0.614	0.626	0.569	1.141	1.327	1.377
Cellular Component	GO:0005856	8	cytoskeleton	3.91567e-07	P61158	Actin-related protein 3 OS=Homo sapiens OX=9606 GN=ACTR3 PE=1 SV=3	0.396	Down	2.1472e-05	ACTR3	47.371	0.555	0.595	0.533	1.489	1.377	1.381
Cellular Component	GO:0005856	8	cytoskeleton	3.91567e-07	P06753	Tropomyosin alpha-3 chain OS=Homo sapiens OX=9606 GN=TPM3 PE=1 SV=2	0.348	Down	0.008697	TPM3	32.95		0.436	0.532		1.397	1.386
Cellular Component	GO:0005856	8	cytoskeleton	3.91567e-07	Q01518	Adenylyl cyclase-associated protein 1 OS=Homo sapiens OX=9606 GN=CAP1 PE=1 SV=5	0.552	Down	0.0057167	CAP1	51.901	0.742	0.55	0.782	1.222	1.31	1.222
Cellular Component	GO:0005856	8	cytoskeleton	3.91567e-07	Q16643	Drebrin OS=Homo sapiens OX=9606 GN=DBN1 PE=1 SV=4	0.602	Down	0.026385	DBN1	71.428		0.701	0.805		1.31	1.19
Cellular Component	GO:0005856	8	cytoskeleton	3.91567e-07	O43707	Alpha-actinin-4 OS=Homo sapiens OX=9606 GN=ACTN4 PE=1 SV=2	0.526	Down	0.022379	ACTN4	104.85	0.627		0.708	1.367		1.173
Cellular Component	GO:0005856	8	cytoskeleton	3.91567e-07	O00151	PDZ and LIM domain protein 1 OS=Homo sapiens OX=9606 GN=PDLIM1 PE=1 SV=4	0.426	Down	0.00173557	PDLIM1	36.071	0.676	0.479	0.66	1.331	1.491	1.443
Cellular Component	GO:0005856	8	cytoskeleton	3.91567e-07	P50552	Vasodilator-stimulated phosphoprotein OS=Homo sapiens OX=9606 GN=VASP PE=1 SV=3	0.577	Down	0.0060011	VASP	39.829	0.764	0.704		1.287	1.255
Cellular Component	GO:0005856	8	cytoskeleton	3.91567e-07	Q9HBI1	Beta-parvin OS=Homo sapiens OX=9606 GN=PARVB PE=1 SV=1	0.528	Down	0.00126025	PARVB	41.714	0.597	0.737	0.694	1.392	1.273	1.178
Cellular Component	GO:0005856	8	cytoskeleton	3.91567e-07	O15144	Actin-related protein 2/3 complex subunit 2 OS=Homo sapiens OX=9606 GN=ARPC2 PE=1 SV=1	0.632	Down	0.041318	ARPC2	34.333	0.818		0.674	1.17		1.19
Cellular Component	GO:0005856	8	cytoskeleton	3.91567e-07	P63261	Actin, cytoplasmic 2 OS=Homo sapiens OX=9606 GN=ACTG1 PE=1 SV=1	0.549	Down	0.00156265	ACTG1	41.792	0.788	0.653	0.631	1.333	1.267	1.171
Cellular Component	GO:0005856	8	cytoskeleton	3.91567e-07	P62258	14-3-3 protein epsilon OS=Homo sapiens OX=9606 GN=YWHAE PE=1 SV=1	0.491	Down	0.00065933	YWHAE	29.174	0.582	0.614	0.667	1.422	1.223	1.153
Cellular Component	GO:0005856	8	cytoskeleton	3.91567e-07	Q9Y490	Talin-1 OS=Homo sapiens OX=9606 GN=TLN1 PE=1 SV=3	0.453	Down	3.5156e-05	TLN1	269.76	0.559	0.62	0.605	1.268	1.363	1.304
Cellular Component	GO:0005856	8	cytoskeleton	3.91567e-07	P52566	Rho GDP-dissociation inhibitor 2 OS=Homo sapiens OX=9606 GN=ARHGDIB PE=1 SV=3	0.457	Down	0.030498	ARHGDIB	22.988		0.591	0.754		1.367	1.574
Cellular Component	GO:0005856	8	cytoskeleton	3.91567e-07	Q86UX7	Fermitin family homolog 3 OS=Homo sapiens OX=9606 GN=FERMT3 PE=1 SV=1	0.577	Down	0.00147958	FERMT3	75.952	0.667	0.731	0.792	1.397	1.197	1.204
Cellular Component	GO:0005856	8	cytoskeleton	3.91567e-07	P07737	Profilin-1 OS=Homo sapiens OX=9606 GN=PFN1 PE=1 SV=2	0.343	Down	0.0091617	PFN1	15.054		0.545	0.443		1.434	1.449
Cellular Component	GO:0005856	8	cytoskeleton	3.91567e-07	P12814	Alpha-actinin-1 OS=Homo sapiens OX=9606 GN=ACTN1 PE=1 SV=2	0.364	Down	3.9426e-05	ACTN1	103.06	0.552	0.547	0.478	1.507	1.426	1.403
Cellular Component	GO:0005856	8	cytoskeleton	3.91567e-07	P21333	Filamin-A OS=Homo sapiens OX=9606 GN=FLNA PE=1 SV=4	0.455	Down	0.00199619	FLNA	280.74	0.533	0.723	0.539	1.23	1.272	1.439
Cellular Component	GO:0005856	8	cytoskeleton	3.91567e-07	Q14019	Coactosin-like protein OS=Homo sapiens OX=9606 GN=COTL1 PE=1 SV=3	0.452	Down	0.0095765	COTL1	15.945	0.574		0.551	1.338		1.151
Cellular Component	GO:0005856	8	cytoskeleton	3.91567e-07	O96006	Zinc finger BED domain-containing protein 1 OS=Homo sapiens OX=9606 GN=ZBED1 PE=1 SV=1	0.621	Down	0.0028614	ZBED1	78.155	0.782		0.779	1.225		1.289
Cellular Component	GO:0005856	8	cytoskeleton	3.91567e-07	Q9ULV4	Coronin-1C OS=Homo sapiens OX=9606 GN=CORO1C PE=1 SV=1	0.495	Down	0.0031379	CORO1C	53.248		0.624	0.675		1.306	1.316
Cellular Component	GO:0005856	8	cytoskeleton	3.91567e-07	Q9UBW5	Bridging integrator 2 OS=Homo sapiens OX=9606 GN=BIN2 PE=1 SV=3	0.421	Down	0.0020629	BIN2	61.874	0.509	0.657	0.511	1.543	1.294	1.142
Cellular Component	GO:0005856	8	cytoskeleton	3.91567e-07	P00491	Purine nucleoside phosphorylase OS=Homo sapiens OX=9606 GN=PNP PE=1 SV=2	0.522	Down	0.044118	PNP	32.118		0.747	0.633		1.173	1.473
Cellular Component	GO:0005856	8	cytoskeleton	3.91567e-07	Q14847	LIM and SH3 domain protein 1 OS=Homo sapiens OX=9606 GN=LASP1 PE=1 SV=2	0.446	Down	0.0020354	LASP1	29.717		0.631	0.59		1.35	1.389
Cellular Component	GO:0005856	8	cytoskeleton	3.91567e-07	P26038	Moesin OS=Homo sapiens OX=9606 GN=MSN PE=1 SV=3	0.606	Down	0.00044065	MSN	67.819	0.71	0.794	0.758	1.331	1.2	1.203
Cellular Component	GO:0005856	8	cytoskeleton	3.91567e-07	P05067	Amyloid-beta precursor protein OS=Homo sapiens OX=9606 GN=APP PE=1 SV=3	0.693	Down	0.032602	APP	86.942	0.792		0.877	1.258		1.15
Cellular Component	GO:0005856	8	cytoskeleton	3.91567e-07	P59998	Actin-related protein 2/3 complex subunit 4 OS=Homo sapiens OX=9606 GN=ARPC4 PE=1 SV=3	0.505	Down	0.003538	ARPC4	19.667	0.66	0.694		1.384	1.298
Cellular Component	GO:0043292	8	contractile fiber	3.05608e-07	P67936	Tropomyosin alpha-4 chain OS=Homo sapiens OX=9606 GN=TPM4 PE=1 SV=3	0.273	Down	1.2557e-06	TPM4	28.521	0.416	0.411	0.401	1.587	1.484	1.426
Cellular Component	GO:0043292	8	contractile fiber	3.05608e-07	Q14118	Dystroglycan OS=Homo sapiens OX=9606 GN=DAG1 PE=1 SV=2	0.727	Down	0.027699	DAG1	97.44	0.758	0.954	0.836	1.326	1.115	1.065
Cellular Component	GO:0043292	8	contractile fiber	3.05608e-07	P21333	Filamin-A OS=Homo sapiens OX=9606 GN=FLNA PE=1 SV=4	0.455	Down	0.00199619	FLNA	280.74	0.533	0.723	0.539	1.23	1.272	1.439
Cellular Component	GO:0043292	8	contractile fiber	3.05608e-07	P12814	Alpha-actinin-1 OS=Homo sapiens OX=9606 GN=ACTN1 PE=1 SV=2	0.364	Down	3.9426e-05	ACTN1	103.06	0.552	0.547	0.478	1.507	1.426	1.403
Cellular Component	GO:0043292	8	contractile fiber	3.05608e-07	P04075	Fructose-bisphosphate aldolase A OS=Homo sapiens OX=9606 GN=ALDOA PE=1 SV=2	0.571	Down	4.4575e-05	ALDOA	39.42	0.692	0.737	0.678	1.253	1.246	1.189
Cellular Component	GO:0043292	8	contractile fiber	3.05608e-07	P68133	Actin, alpha skeletal muscle OS=Homo sapiens OX=9606 GN=ACTA1 PE=1 SV=1	0.391	Down	0.000175726	ACTA1	42.051	0.579	0.526	0.542	1.554	1.406	1.25
Cellular Component	GO:0043292	8	contractile fiber	3.05608e-07	P06753	Tropomyosin alpha-3 chain OS=Homo sapiens OX=9606 GN=TPM3 PE=1 SV=2	0.348	Down	0.008697	TPM3	32.95		0.436	0.532		1.397	1.386
Cellular Component	GO:0043292	8	contractile fiber	3.05608e-07	P18206	Vinculin OS=Homo sapiens OX=9606 GN=VCL PE=1 SV=4	0.461	Down	0.0010004	VCL	123.8	0.629	0.623	0.631	1.428	1.321	1.337
Cellular Component	GO:0043292	8	contractile fiber	3.05608e-07	P04792	Heat shock protein beta-1 OS=Homo sapiens OX=9606 GN=HSPB1 PE=1 SV=2	0.624	Down	0.036744	HSPB1	22.782	0.715		0.755	1.178		1.176
Cellular Component	GO:0043292	8	contractile fiber	3.05608e-07	P62942	Peptidyl-prolyl cis-trans isomerase FKBP1A OS=Homo sapiens OX=9606 GN=FKBP1A PE=1 SV=2	0.525	Down	0.00155672	FKBP1A	11.951	0.655	0.601	0.784	1.26	1.381	1.247
Cellular Component	GO:0043292	8	contractile fiber	3.05608e-07	O43707	Alpha-actinin-4 OS=Homo sapiens OX=9606 GN=ACTN4 PE=1 SV=2	0.526	Down	0.022379	ACTN4	104.85	0.627		0.708	1.367		1.173
Cellular Component	GO:0043292	8	contractile fiber	3.05608e-07	Q9HBI1	Beta-parvin OS=Homo sapiens OX=9606 GN=PARVB PE=1 SV=1	0.528	Down	0.00126025	PARVB	41.714	0.597	0.737	0.694	1.392	1.273	1.178
Cellular Component	GO:0043292	8	contractile fiber	3.05608e-07	P06733	Alpha-enolase OS=Homo sapiens OX=9606 GN=ENO1 PE=1 SV=2	0.357	Down	9.5983e-05	ENO1	47.168	0.563	0.565	0.466	1.519	1.45	1.492
Cellular Component	GO:0043292	8	contractile fiber	3.05608e-07	P47756	F-actin-capping protein subunit beta OS=Homo sapiens OX=9606 GN=CAPZB PE=1 SV=4	0.466	Down	0.0162372	CAPZB	31.35	0.522		0.581	1.282		1.087
Cellular Component	GO:0043292	8	contractile fiber	3.05608e-07	P63261	Actin, cytoplasmic 2 OS=Homo sapiens OX=9606 GN=ACTG1 PE=1 SV=1	0.549	Down	0.00156265	ACTG1	41.792	0.788	0.653	0.631	1.333	1.267	1.171
Cellular Component	GO:0048471	8	perinuclear region of cytoplasm	0.00955624	O00299	Chloride intracellular channel protein 1 OS=Homo sapiens OX=9606 GN=CLIC1 PE=1 SV=4	0.358	Down	0.032382	CLIC1	26.922		0.451	0.634		1.65	1.384
Cellular Component	GO:0048471	8	perinuclear region of cytoplasm	0.00955624	P55072	Transitional endoplasmic reticulum ATPase OS=Homo sapiens OX=9606 GN=VCP PE=1 SV=4	0.807	Down	0.0033597	VCP	89.321	0.862	0.849		1.071	1.05
Cellular Component	GO:0048471	8	perinuclear region of cytoplasm	0.00955624	Q08495	Dematin OS=Homo sapiens OX=9606 GN=DMTN PE=1 SV=3	0.603	Down	0.024024	DMTN	45.514	0.699	0.785		1.298	1.163
Cellular Component	GO:0048471	8	perinuclear region of cytoplasm	0.00955624	P04406	Glyceraldehyde-3-phosphate dehydrogenase OS=Homo sapiens OX=9606 GN=GAPDH PE=1 SV=3	0.698	Down	0.0071216	GAPDH	36.053	0.918	0.722	0.846	1.162	1.216	1.182
Cellular Component	GO:0048471	8	perinuclear region of cytoplasm	0.00955624	O43707	Alpha-actinin-4 OS=Homo sapiens OX=9606 GN=ACTN4 PE=1 SV=2	0.526	Down	0.022379	ACTN4	104.85	0.627		0.708	1.367		1.173
Cellular Component	GO:0048471	8	perinuclear region of cytoplasm	0.00955624	Q8IZ41	Ras and EF-hand domain-containing protein OS=Homo sapiens OX=9606 GN=RASEF PE=1 SV=1	1.202	Up	0.033583	RASEF	82.878	0.992	1.148	1.071	0.929	0.822	0.921
Cellular Component	GO:0048471	8	perinuclear region of cytoplasm	0.00955624	P49746	Thrombospondin-3 OS=Homo sapiens OX=9606 GN=THBS3 PE=1 SV=1	0.642	Down	0.038443	THBS3	104.2		0.858	0.76		1.178	1.344
Cellular Component	GO:0048471	8	perinuclear region of cytoplasm	0.00955624	P19021	Peptidyl-glycine alpha-amidating monooxygenase OS=Homo sapiens OX=9606 GN=PAM PE=1 SV=2	0.773	Down	0.039661	PAM	108.33	0.846	0.908		1.179	1.09
Cellular Component	GO:0048471	8	perinuclear region of cytoplasm	0.00955624	P21333	Filamin-A OS=Homo sapiens OX=9606 GN=FLNA PE=1 SV=4	0.455	Down	0.00199619	FLNA	280.74	0.533	0.723	0.539	1.23	1.272	1.439
Cellular Component	GO:0048471	8	perinuclear region of cytoplasm	0.00955624	P23284	Peptidyl-prolyl cis-trans isomerase B OS=Homo sapiens OX=9606 GN=PPIB PE=1 SV=2	0.486	Down	0.0028186	PPIB	23.742	0.597	0.599	0.671	1.28	1.282	1.277
Cellular Component	GO:0048471	8	perinuclear region of cytoplasm	0.00955624	P31946	14-3-3 protein beta/alpha OS=Homo sapiens OX=9606 GN=YWHAB PE=1 SV=3	0.498	Down	0.02392	YWHAB	28.082		0.688	0.578		1.185	1.355
Cellular Component	GO:0048471	8	perinuclear region of cytoplasm	0.00955624	Q99497	Protein/nucleic acid deglycase DJ-1 OS=Homo sapiens OX=9606 GN=PARK7 PE=1 SV=2	0.566	Down	0.000175907	PARK7	19.891	0.675	0.754	0.696	1.297	1.189	1.268
Cellular Component	GO:0048471	8	perinuclear region of cytoplasm	0.00955624	P05090	Apolipoprotein D OS=Homo sapiens OX=9606 GN=APOD PE=1 SV=1	0.772	Down	0.0166443	APOD	21.275	0.771	0.942	0.887	1.178	1.066	1.124
Cellular Component	GO:0048471	8	perinuclear region of cytoplasm	0.00955624	P26447	Protein S100-A4 OS=Homo sapiens OX=9606 GN=S100A4 PE=1 SV=1	0.597	Down	0.002737	S100A4	11.728		0.746	0.78		1.297	1.258
Cellular Component	GO:0048471	8	perinuclear region of cytoplasm	0.00955624	P27797	Calreticulin OS=Homo sapiens OX=9606 GN=CALR PE=1 SV=1	0.564	Down	0.000176683	CALR	48.141	0.688	0.755	0.669	1.286	1.197	1.265
Cellular Component	GO:0048471	8	perinuclear region of cytoplasm	0.00955624	P26038	Moesin OS=Homo sapiens OX=9606 GN=MSN PE=1 SV=3	0.606	Down	0.00044065	MSN	67.819	0.71	0.794	0.758	1.331	1.2	1.203
Cellular Component	GO:0048471	8	perinuclear region of cytoplasm	0.00955624	P05067	Amyloid-beta precursor protein OS=Homo sapiens OX=9606 GN=APP PE=1 SV=3	0.693	Down	0.032602	APP	86.942	0.792		0.877	1.258		1.15
Cellular Component	GO:0005916	6	fascia adherens	0.127865	P12814	Alpha-actinin-1 OS=Homo sapiens OX=9606 GN=ACTN1 PE=1 SV=2	0.364	Down	3.9426e-05	ACTN1	103.06	0.552	0.547	0.478	1.507	1.426	1.403
Cellular Component	GO:0005916	6	fascia adherens	0.127865	P18206	Vinculin OS=Homo sapiens OX=9606 GN=VCL PE=1 SV=4	0.461	Down	0.0010004	VCL	123.8	0.629	0.623	0.631	1.428	1.321	1.337
Cellular Component	GO:0001725	12	stress fiber	0.000218323	P67936	Tropomyosin alpha-4 chain OS=Homo sapiens OX=9606 GN=TPM4 PE=1 SV=3	0.273	Down	1.2557e-06	TPM4	28.521	0.416	0.411	0.401	1.587	1.484	1.426
Cellular Component	GO:0001725	12	stress fiber	0.000218323	P12814	Alpha-actinin-1 OS=Homo sapiens OX=9606 GN=ACTN1 PE=1 SV=2	0.364	Down	3.9426e-05	ACTN1	103.06	0.552	0.547	0.478	1.507	1.426	1.403
Cellular Component	GO:0001725	12	stress fiber	0.000218323	P68133	Actin, alpha skeletal muscle OS=Homo sapiens OX=9606 GN=ACTA1 PE=1 SV=1	0.391	Down	0.000175726	ACTA1	42.051	0.579	0.526	0.542	1.554	1.406	1.25
Cellular Component	GO:0001725	12	stress fiber	0.000218323	P06753	Tropomyosin alpha-3 chain OS=Homo sapiens OX=9606 GN=TPM3 PE=1 SV=2	0.348	Down	0.008697	TPM3	32.95		0.436	0.532		1.397	1.386
Cellular Component	GO:0001725	12	stress fiber	0.000218323	P35579	Myosin-9 OS=Homo sapiens OX=9606 GN=MYH9 PE=1 SV=4	0.553	Down	0.00027936	MYH9	226.53	0.675	0.626	0.639	1.158	1.087	1.265
Cellular Component	GO:0001725	12	stress fiber	0.000218323	Q15942	Zyxin OS=Homo sapiens OX=9606 GN=ZYX PE=1 SV=1	0.495	Down	0.000122584	ZYX	61.277	0.69	0.666	0.591	1.294	1.338	1.3
Cellular Component	GO:0001725	12	stress fiber	0.000218323	O43707	Alpha-actinin-4 OS=Homo sapiens OX=9606 GN=ACTN4 PE=1 SV=2	0.526	Down	0.022379	ACTN4	104.85	0.627		0.708	1.367		1.173
Cellular Component	GO:0005741	12	mitochondrial outer membrane	0.25654	P54764	Ephrin type-A receptor 4 OS=Homo sapiens OX=9606 GN=EPHA4 PE=1 SV=1	0.812	Down	0.025377	EPHA4	109.86	0.925	0.964	0.869	1.119	1.039	1.24
Cellular Component	GO:0005741	12	mitochondrial outer membrane	0.25654	P62987	Ubiquitin-60S ribosomal protein L40 OS=Homo sapiens OX=9606 GN=UBA52 PE=1 SV=2	0.623	Down	0.00136194	UBA52	14.728		0.778	0.788		1.237	1.278
Cellular Component	GO:0042470	10	melanosome	0.000900312	Q06830	Peroxiredoxin-1 OS=Homo sapiens OX=9606 GN=PRDX1 PE=1 SV=1	0.619	Down	0.003862	PRDX1	22.11		0.747	0.705		1.164	1.182
Cellular Component	GO:0042470	10	melanosome	0.000900312	P31946	14-3-3 protein beta/alpha OS=Homo sapiens OX=9606 GN=YWHAB PE=1 SV=3	0.498	Down	0.02392	YWHAB	28.082		0.688	0.578		1.185	1.355
Cellular Component	GO:0042470	10	melanosome	0.000900312	P23284	Peptidyl-prolyl cis-trans isomerase B OS=Homo sapiens OX=9606 GN=PPIB PE=1 SV=2	0.486	Down	0.0028186	PPIB	23.742	0.597	0.599	0.671	1.28	1.282	1.277
Cellular Component	GO:0042470	10	melanosome	0.000900312	P05106	Integrin beta-3 OS=Homo sapiens OX=9606 GN=ITGB3 PE=1 SV=2	0.501	Down	0.0126801	ITGB3	87.057	0.483	0.799	0.709	1.5	1.26	1.216
Cellular Component	GO:0042470	10	melanosome	0.000900312	P11142	Heat shock cognate 71 kDa protein OS=Homo sapiens OX=9606 GN=HSPA8 PE=1 SV=1	0.525	Down	0.00100258	HSPA8	70.897	0.748	0.591	0.666	1.237	1.356	1.225
Cellular Component	GO:0042470	10	melanosome	0.000900312	P30101	Protein disulfide-isomerase A3 OS=Homo sapiens OX=9606 GN=PDIA3 PE=1 SV=4	0.526	Down	5.7692e-07	PDIA3	56.782	0.67	0.696	0.67	1.303	1.284	1.287
Cellular Component	GO:0042470	10	melanosome	0.000900312	P62258	14-3-3 protein epsilon OS=Homo sapiens OX=9606 GN=YWHAE PE=1 SV=1	0.491	Down	0.00065933	YWHAE	29.174	0.582	0.614	0.667	1.422	1.223	1.153
Cellular Component	GO:0042470	10	melanosome	0.000900312	P07237	Protein disulfide-isomerase OS=Homo sapiens OX=9606 GN=P4HB PE=1 SV=3	0.75	Down	0.00092487	P4HB	57.116	0.872	0.866	0.806	1.17	1.088	1.134
Cellular Component	GO:0042470	10	melanosome	0.000900312	P11021	Endoplasmic reticulum chaperone BiP OS=Homo sapiens OX=9606 GN=HSPA5 PE=1 SV=2	0.823	Down	0.00026116	HSPA5	72.332	0.913	0.915	0.888	1.122	1.074	1.105
Cellular Component	GO:0042470	10	melanosome	0.000900312	P07339	Cathepsin D OS=Homo sapiens OX=9606 GN=CTSD PE=1 SV=1	1.237	Up	0.035101	CTSD	44.552	1.242	1.223	1.092	0.955	0.963	0.957
Cellular Component	GO:0042470	10	melanosome	0.000900312	P63104	14-3-3 protein zeta/delta OS=Homo sapiens OX=9606 GN=YWHAZ PE=1 SV=1	0.353	Down	0.0054374	YWHAZ	27.745	0.576	0.509	0.442	1.471	1.41	1.443
Cellular Component	GO:0016529	9	sarcoplasmic reticulum	0.0152521	P27797	Calreticulin OS=Homo sapiens OX=9606 GN=CALR PE=1 SV=1	0.564	Down	0.000176683	CALR	48.141	0.688	0.755	0.669	1.286	1.197	1.265
Cellular Component	GO:0016529	9	sarcoplasmic reticulum	0.0152521	P62942	Peptidyl-prolyl cis-trans isomerase FKBP1A OS=Homo sapiens OX=9606 GN=FKBP1A PE=1 SV=2	0.525	Down	0.00155672	FKBP1A	11.951	0.655	0.601	0.784	1.26	1.381	1.247
Cellular Component	GO:0016529	9	sarcoplasmic reticulum	0.0152521	P54289	Voltage-dependent calcium channel subunit alpha-2/delta-1 OS=Homo sapiens OX=9606 GN=CACNA2D1 PE=1 SV=3	1.337	Up	0.017415	CACNA2D1	124.57	1.282	1.25	1.171	0.811	1.035	0.923
Cellular Component	GO:0034663	10	endoplasmic reticulum chaperone complex	0.0335562	P07237	Protein disulfide-isomerase OS=Homo sapiens OX=9606 GN=P4HB PE=1 SV=3	0.75	Down	0.00092487	P4HB	57.116	0.872	0.866	0.806	1.17	1.088	1.134
Cellular Component	GO:0034663	10	endoplasmic reticulum chaperone complex	0.0335562	P23284	Peptidyl-prolyl cis-trans isomerase B OS=Homo sapiens OX=9606 GN=PPIB PE=1 SV=2	0.486	Down	0.0028186	PPIB	23.742	0.597	0.599	0.671	1.28	1.282	1.277
Cellular Component	GO:0034663	10	endoplasmic reticulum chaperone complex	0.0335562	P11021	Endoplasmic reticulum chaperone BiP OS=Homo sapiens OX=9606 GN=HSPA5 PE=1 SV=2	0.823	Down	0.00026116	HSPA5	72.332	0.913	0.915	0.888	1.122	1.074	1.105
Cellular Component	GO:0097517	11	contractile actin filament bundle	0.000218323	P67936	Tropomyosin alpha-4 chain OS=Homo sapiens OX=9606 GN=TPM4 PE=1 SV=3	0.273	Down	1.2557e-06	TPM4	28.521	0.416	0.411	0.401	1.587	1.484	1.426
Cellular Component	GO:0097517	11	contractile actin filament bundle	0.000218323	P12814	Alpha-actinin-1 OS=Homo sapiens OX=9606 GN=ACTN1 PE=1 SV=2	0.364	Down	3.9426e-05	ACTN1	103.06	0.552	0.547	0.478	1.507	1.426	1.403
Cellular Component	GO:0097517	11	contractile actin filament bundle	0.000218323	P68133	Actin, alpha skeletal muscle OS=Homo sapiens OX=9606 GN=ACTA1 PE=1 SV=1	0.391	Down	0.000175726	ACTA1	42.051	0.579	0.526	0.542	1.554	1.406	1.25
Cellular Component	GO:0097517	11	contractile actin filament bundle	0.000218323	P06753	Tropomyosin alpha-3 chain OS=Homo sapiens OX=9606 GN=TPM3 PE=1 SV=2	0.348	Down	0.008697	TPM3	32.95		0.436	0.532		1.397	1.386
Cellular Component	GO:0097517	11	contractile actin filament bundle	0.000218323	P35579	Myosin-9 OS=Homo sapiens OX=9606 GN=MYH9 PE=1 SV=4	0.553	Down	0.00027936	MYH9	226.53	0.675	0.626	0.639	1.158	1.087	1.265
Cellular Component	GO:0097517	11	contractile actin filament bundle	0.000218323	Q15942	Zyxin OS=Homo sapiens OX=9606 GN=ZYX PE=1 SV=1	0.495	Down	0.000122584	ZYX	61.277	0.69	0.666	0.591	1.294	1.338	1.3
Cellular Component	GO:0097517	11	contractile actin filament bundle	0.000218323	O43707	Alpha-actinin-4 OS=Homo sapiens OX=9606 GN=ACTN4 PE=1 SV=2	0.526	Down	0.022379	ACTN4	104.85	0.627		0.708	1.367		1.173
Cellular Component	GO:0036379	10	myofilament	0.0152521	P67936	Tropomyosin alpha-4 chain OS=Homo sapiens OX=9606 GN=TPM4 PE=1 SV=3	0.273	Down	1.2557e-06	TPM4	28.521	0.416	0.411	0.401	1.587	1.484	1.426
Cellular Component	GO:0036379	10	myofilament	0.0152521	P68133	Actin, alpha skeletal muscle OS=Homo sapiens OX=9606 GN=ACTA1 PE=1 SV=1	0.391	Down	0.000175726	ACTA1	42.051	0.579	0.526	0.542	1.554	1.406	1.25
Cellular Component	GO:0036379	10	myofilament	0.0152521	P06753	Tropomyosin alpha-3 chain OS=Homo sapiens OX=9606 GN=TPM3 PE=1 SV=2	0.348	Down	0.008697	TPM3	32.95		0.436	0.532		1.397	1.386
Cellular Component	GO:0045211	9	postsynaptic membrane	0.387183	Q14118	Dystroglycan OS=Homo sapiens OX=9606 GN=DAG1 PE=1 SV=2	0.727	Down	0.027699	DAG1	97.44	0.758	0.954	0.836	1.326	1.115	1.065
Cellular Component	GO:0045211	9	postsynaptic membrane	0.387183	P54764	Ephrin type-A receptor 4 OS=Homo sapiens OX=9606 GN=EPHA4 PE=1 SV=1	0.812	Down	0.025377	EPHA4	109.86	0.925	0.964	0.869	1.119	1.039	1.24
Cellular Component	GO:0030017	10	sarcomere	1.94101e-06	P67936	Tropomyosin alpha-4 chain OS=Homo sapiens OX=9606 GN=TPM4 PE=1 SV=3	0.273	Down	1.2557e-06	TPM4	28.521	0.416	0.411	0.401	1.587	1.484	1.426
Cellular Component	GO:0030017	10	sarcomere	1.94101e-06	P21333	Filamin-A OS=Homo sapiens OX=9606 GN=FLNA PE=1 SV=4	0.455	Down	0.00199619	FLNA	280.74	0.533	0.723	0.539	1.23	1.272	1.439
Cellular Component	GO:0030017	10	sarcomere	1.94101e-06	P12814	Alpha-actinin-1 OS=Homo sapiens OX=9606 GN=ACTN1 PE=1 SV=2	0.364	Down	3.9426e-05	ACTN1	103.06	0.552	0.547	0.478	1.507	1.426	1.403
Cellular Component	GO:0030017	10	sarcomere	1.94101e-06	P04075	Fructose-bisphosphate aldolase A OS=Homo sapiens OX=9606 GN=ALDOA PE=1 SV=2	0.571	Down	4.4575e-05	ALDOA	39.42	0.692	0.737	0.678	1.253	1.246	1.189
Cellular Component	GO:0030017	10	sarcomere	1.94101e-06	P68133	Actin, alpha skeletal muscle OS=Homo sapiens OX=9606 GN=ACTA1 PE=1 SV=1	0.391	Down	0.000175726	ACTA1	42.051	0.579	0.526	0.542	1.554	1.406	1.25
Cellular Component	GO:0030017	10	sarcomere	1.94101e-06	P06753	Tropomyosin alpha-3 chain OS=Homo sapiens OX=9606 GN=TPM3 PE=1 SV=2	0.348	Down	0.008697	TPM3	32.95		0.436	0.532		1.397	1.386
Cellular Component	GO:0030017	10	sarcomere	1.94101e-06	P04792	Heat shock protein beta-1 OS=Homo sapiens OX=9606 GN=HSPB1 PE=1 SV=2	0.624	Down	0.036744	HSPB1	22.782	0.715		0.755	1.178		1.176
Cellular Component	GO:0030017	10	sarcomere	1.94101e-06	P62942	Peptidyl-prolyl cis-trans isomerase FKBP1A OS=Homo sapiens OX=9606 GN=FKBP1A PE=1 SV=2	0.525	Down	0.00155672	FKBP1A	11.951	0.655	0.601	0.784	1.26	1.381	1.247
Cellular Component	GO:0030017	10	sarcomere	1.94101e-06	O43707	Alpha-actinin-4 OS=Homo sapiens OX=9606 GN=ACTN4 PE=1 SV=2	0.526	Down	0.022379	ACTN4	104.85	0.627		0.708	1.367		1.173
Cellular Component	GO:0030017	10	sarcomere	1.94101e-06	Q9HBI1	Beta-parvin OS=Homo sapiens OX=9606 GN=PARVB PE=1 SV=1	0.528	Down	0.00126025	PARVB	41.714	0.597	0.737	0.694	1.392	1.273	1.178
Cellular Component	GO:0030017	10	sarcomere	1.94101e-06	P06733	Alpha-enolase OS=Homo sapiens OX=9606 GN=ENO1 PE=1 SV=2	0.357	Down	9.5983e-05	ENO1	47.168	0.563	0.565	0.466	1.519	1.45	1.492
Cellular Component	GO:0030017	10	sarcomere	1.94101e-06	P47756	F-actin-capping protein subunit beta OS=Homo sapiens OX=9606 GN=CAPZB PE=1 SV=4	0.466	Down	0.0162372	CAPZB	31.35	0.522		0.581	1.282		1.087
Cellular Component	GO:0031091	11	platelet alpha granule	0.000570429	P04075	Fructose-bisphosphate aldolase A OS=Homo sapiens OX=9606 GN=ALDOA PE=1 SV=2	0.571	Down	4.4575e-05	ALDOA	39.42	0.692	0.737	0.678	1.253	1.246	1.189
Cellular Component	GO:0031091	11	platelet alpha granule	0.000570429	O43707	Alpha-actinin-4 OS=Homo sapiens OX=9606 GN=ACTN4 PE=1 SV=2	0.526	Down	0.022379	ACTN4	104.85	0.627		0.708	1.367		1.173
Cellular Component	GO:0031091	11	platelet alpha granule	0.000570429	P02679	Fibrinogen gamma chain OS=Homo sapiens OX=9606 GN=FGG PE=1 SV=3	1.412	Up	0.046678	FGG	51.511	1.008	1.217	1.121	0.892	0.625	0.853
Cellular Component	GO:0031091	11	platelet alpha granule	0.000570429	P02775	Platelet basic protein OS=Homo sapiens OX=9606 GN=PPBP PE=1 SV=3	0.477	Down	0.00015949	PPBP	13.894	0.618	0.631	0.712	1.435	1.293	1.381
Cellular Component	GO:0031091	11	platelet alpha granule	0.000570429	P01137	Transforming growth factor beta-1 proprotein OS=Homo sapiens OX=9606 GN=TGFB1 PE=1 SV=2	0.69	Down	0.0107565	TGFB1	44.341	0.843		0.798	1.156		1.221
Cellular Component	GO:0031091	11	platelet alpha granule	0.000570429	P02675	Fibrinogen beta chain OS=Homo sapiens OX=9606 GN=FGB PE=1 SV=2	1.357	Up	0.039178	FGB	55.928	0.999	1.187	1.093	0.902	0.67	0.844
Cellular Component	GO:0031091	11	platelet alpha granule	0.000570429	P00488	Coagulation factor XIII A chain OS=Homo sapiens OX=9606 GN=F13A1 PE=1 SV=4	0.713	Down	0.0056777	F13A1	83.266	0.756	0.776	0.887	1.125	1.209	1.058
Cellular Component	GO:0031091	11	platelet alpha granule	0.000570429	Q86UX7	Fermitin family homolog 3 OS=Homo sapiens OX=9606 GN=FERMT3 PE=1 SV=1	0.577	Down	0.00147958	FERMT3	75.952	0.667	0.731	0.792	1.397	1.197	1.204
Cellular Component	GO:0031091	11	platelet alpha granule	0.000570429	P05154	Plasma serine protease inhibitor OS=Homo sapiens OX=9606 GN=SERPINA5 PE=1 SV=3	0.764	Down	0.00139993	SERPINA5	45.674	0.802	0.875	0.832	1.114	1.045	1.124
Cellular Component	GO:0031091	11	platelet alpha granule	0.000570429	P12814	Alpha-actinin-1 OS=Homo sapiens OX=9606 GN=ACTN1 PE=1 SV=2	0.364	Down	3.9426e-05	ACTN1	103.06	0.552	0.547	0.478	1.507	1.426	1.403
Cellular Component	GO:0031091	11	platelet alpha granule	0.000570429	P04275	von Willebrand factor OS=Homo sapiens OX=9606 GN=VWF PE=1 SV=4	1.547	Up	0.0118984	VWF	309.26	1.033	1.255	1.416	0.833	0.816	0.745
Cellular Component	GO:0031091	11	platelet alpha granule	0.000570429	P05106	Integrin beta-3 OS=Homo sapiens OX=9606 GN=ITGB3 PE=1 SV=2	0.501	Down	0.0126801	ITGB3	87.057	0.483	0.799	0.709	1.5	1.26	1.216
Cellular Component	GO:0031091	11	platelet alpha granule	0.000570429	P02751	Fibronectin OS=Homo sapiens OX=9606 GN=FN1 PE=1 SV=5	1.203	Up	0.0050845	FN1	272.32	1.001	1.03	1.074	0.869	0.894	0.818
Cellular Component	GO:0031091	11	platelet alpha granule	0.000570429	P02776	Platelet factor 4 OS=Homo sapiens OX=9606 GN=PF4 PE=1 SV=2	0.438	Down	0.00141598	PF4	10.845	0.692	0.568	0.693	1.315	1.726	1.417
Cellular Component	GO:0031091	11	platelet alpha granule	0.000570429	P09486	SPARC OS=Homo sapiens OX=9606 GN=SPARC PE=1 SV=1	0.714	Down	0.0096621	SPARC	34.632	0.872	0.865	0.715	1.07	1.193	1.169
Cellular Component	GO:0031091	11	platelet alpha granule	0.000570429	Q13201	Multimerin-1 OS=Homo sapiens OX=9606 GN=MMRN1 PE=1 SV=3	0.774	Down	0.024201	MMRN1	138.11	0.801	0.836	0.962	1.141	1.196	1.02
Cellular Component	GO:0031091	11	platelet alpha granule	0.000570429	P05067	Amyloid-beta precursor protein OS=Homo sapiens OX=9606 GN=APP PE=1 SV=3	0.693	Down	0.032602	APP	86.942	0.792		0.877	1.258		1.15
Cellular Component	GO:0031091	11	platelet alpha granule	0.000570429	Q86YW5	Trem-like transcript 1 protein OS=Homo sapiens OX=9606 GN=TREML1 PE=1 SV=2	0.546	Down	0.026455	TREML1	32.678	0.768	0.46	0.758	1.052	1.32	1.263
Cellular Component	GO:0098862	4	cluster of actin-based cell projections	0.00692326	P12814	Alpha-actinin-1 OS=Homo sapiens OX=9606 GN=ACTN1 PE=1 SV=2	0.364	Down	3.9426e-05	ACTN1	103.06	0.552	0.547	0.478	1.507	1.426	1.403
Cellular Component	GO:0098862	4	cluster of actin-based cell projections	0.00692326	P61158	Actin-related protein 3 OS=Homo sapiens OX=9606 GN=ACTR3 PE=1 SV=3	0.396	Down	2.1472e-05	ACTR3	47.371	0.555	0.595	0.533	1.489	1.377	1.381
Cellular Component	GO:0098862	4	cluster of actin-based cell projections	0.00692326	O00299	Chloride intracellular channel protein 1 OS=Homo sapiens OX=9606 GN=CLIC1 PE=1 SV=4	0.358	Down	0.032382	CLIC1	26.922		0.451	0.634		1.65	1.384
Cellular Component	GO:0098862	4	cluster of actin-based cell projections	0.00692326	P35579	Myosin-9 OS=Homo sapiens OX=9606 GN=MYH9 PE=1 SV=4	0.553	Down	0.00027936	MYH9	226.53	0.675	0.626	0.639	1.158	1.087	1.265
Cellular Component	GO:0098862	4	cluster of actin-based cell projections	0.00692326	P18206	Vinculin OS=Homo sapiens OX=9606 GN=VCL PE=1 SV=4	0.461	Down	0.0010004	VCL	123.8	0.629	0.623	0.631	1.428	1.321	1.337
Cellular Component	GO:0098862	4	cluster of actin-based cell projections	0.00692326	O43707	Alpha-actinin-4 OS=Homo sapiens OX=9606 GN=ACTN4 PE=1 SV=2	0.526	Down	0.022379	ACTN4	104.85	0.627		0.708	1.367		1.173
Cellular Component	GO:0051233	11	spindle midzone	0.0715585	P05067	Amyloid-beta precursor protein OS=Homo sapiens OX=9606 GN=APP PE=1 SV=3	0.693	Down	0.032602	APP	86.942	0.792		0.877	1.258		1.15
Cellular Component	GO:0051233	11	spindle midzone	0.0715585	Q14247	Src substrate cortactin OS=Homo sapiens OX=9606 GN=CTTN PE=1 SV=2	0.327	Down	0.00166476	CTTN	61.585	0.497	0.488		1.575	1.44
Cellular Component	GO:0032587	9	ruffle membrane	0.0831647	P08567	Pleckstrin OS=Homo sapiens OX=9606 GN=PLEK PE=1 SV=3	0.49	Down	0.00080075	PLEK	40.124	0.718	0.619	0.557	1.251	1.362	1.254
Cellular Component	GO:0032587	9	ruffle membrane	0.0831647	Q12884	Prolyl endopeptidase FAP OS=Homo sapiens OX=9606 GN=FAP PE=1 SV=5	0.808	Down	0.0127249	FAP	87.711	1.009	0.892	0.894	1.113	1.221	1.127
Cellular Component	GO:0032587	9	ruffle membrane	0.0831647	P23528	Cofilin-1 OS=Homo sapiens OX=9606 GN=CFL1 PE=1 SV=3	0.396	Down	1.96899e-05	CFL1	18.502	0.508	0.57	0.555	1.4	1.402	1.325
Cellular Component	GO:0032587	9	ruffle membrane	0.0831647	P05106	Integrin beta-3 OS=Homo sapiens OX=9606 GN=ITGB3 PE=1 SV=2	0.501	Down	0.0126801	ITGB3	87.057	0.483	0.799	0.709	1.5	1.26	1.216
Cellular Component	GO:0032587	9	ruffle membrane	0.0831647	Q9Y490	Talin-1 OS=Homo sapiens OX=9606 GN=TLN1 PE=1 SV=3	0.453	Down	3.5156e-05	TLN1	269.76	0.559	0.62	0.605	1.268	1.363	1.304
Cellular Component	GO:0032838	9	cell projection cytoplasm	0.0715585	P00441	Superoxide dismutase [Cu-Zn] OS=Homo sapiens OX=9606 GN=SOD1 PE=1 SV=2	0.675	Down	0.00023553	SOD1	15.936	0.794	0.775	0.857	1.21	1.203	1.179
Cellular Component	GO:0032838	9	cell projection cytoplasm	0.0715585	P04792	Heat shock protein beta-1 OS=Homo sapiens OX=9606 GN=HSPB1 PE=1 SV=2	0.624	Down	0.036744	HSPB1	22.782	0.715		0.755	1.178		1.176
Cellular Component	GO:0099080	2	supramolecular complex	0.0105149	P67936	Tropomyosin alpha-4 chain OS=Homo sapiens OX=9606 GN=TPM4 PE=1 SV=3	0.273	Down	1.2557e-06	TPM4	28.521	0.416	0.411	0.401	1.587	1.484	1.426
Cellular Component	GO:0099080	2	supramolecular complex	0.0105149	P04075	Fructose-bisphosphate aldolase A OS=Homo sapiens OX=9606 GN=ALDOA PE=1 SV=2	0.571	Down	4.4575e-05	ALDOA	39.42	0.692	0.737	0.678	1.253	1.246	1.189
Cellular Component	GO:0099080	2	supramolecular complex	0.0105149	P06753	Tropomyosin alpha-3 chain OS=Homo sapiens OX=9606 GN=TPM3 PE=1 SV=2	0.348	Down	0.008697	TPM3	32.95		0.436	0.532		1.397	1.386
Cellular Component	GO:0099080	2	supramolecular complex	0.0105149	Q08495	Dematin OS=Homo sapiens OX=9606 GN=DMTN PE=1 SV=3	0.603	Down	0.024024	DMTN	45.514	0.699	0.785		1.298	1.163
Cellular Component	GO:0099080	2	supramolecular complex	0.0105149	P18206	Vinculin OS=Homo sapiens OX=9606 GN=VCL PE=1 SV=4	0.461	Down	0.0010004	VCL	123.8	0.629	0.623	0.631	1.428	1.321	1.337
Cellular Component	GO:0099080	2	supramolecular complex	0.0105149	P62942	Peptidyl-prolyl cis-trans isomerase FKBP1A OS=Homo sapiens OX=9606 GN=FKBP1A PE=1 SV=2	0.525	Down	0.00155672	FKBP1A	11.951	0.655	0.601	0.784	1.26	1.381	1.247
Cellular Component	GO:0099080	2	supramolecular complex	0.0105149	O43707	Alpha-actinin-4 OS=Homo sapiens OX=9606 GN=ACTN4 PE=1 SV=2	0.526	Down	0.022379	ACTN4	104.85	0.627		0.708	1.367		1.173
Cellular Component	GO:0099080	2	supramolecular complex	0.0105149	Q9HBI1	Beta-parvin OS=Homo sapiens OX=9606 GN=PARVB PE=1 SV=1	0.528	Down	0.00126025	PARVB	41.714	0.597	0.737	0.694	1.392	1.273	1.178
Cellular Component	GO:0099080	2	supramolecular complex	0.0105149	P47756	F-actin-capping protein subunit beta OS=Homo sapiens OX=9606 GN=CAPZB PE=1 SV=4	0.466	Down	0.0162372	CAPZB	31.35	0.522		0.581	1.282		1.087
Cellular Component	GO:0099080	2	supramolecular complex	0.0105149	P63261	Actin, cytoplasmic 2 OS=Homo sapiens OX=9606 GN=ACTG1 PE=1 SV=1	0.549	Down	0.00156265	ACTG1	41.792	0.788	0.653	0.631	1.333	1.267	1.171
Cellular Component	GO:0099080	2	supramolecular complex	0.0105149	Q14118	Dystroglycan OS=Homo sapiens OX=9606 GN=DAG1 PE=1 SV=2	0.727	Down	0.027699	DAG1	97.44	0.758	0.954	0.836	1.326	1.115	1.065
Cellular Component	GO:0099080	2	supramolecular complex	0.0105149	P12814	Alpha-actinin-1 OS=Homo sapiens OX=9606 GN=ACTN1 PE=1 SV=2	0.364	Down	3.9426e-05	ACTN1	103.06	0.552	0.547	0.478	1.507	1.426	1.403
Cellular Component	GO:0099080	2	supramolecular complex	0.0105149	P21333	Filamin-A OS=Homo sapiens OX=9606 GN=FLNA PE=1 SV=4	0.455	Down	0.00199619	FLNA	280.74	0.533	0.723	0.539	1.23	1.272	1.439
Cellular Component	GO:0099080	2	supramolecular complex	0.0105149	P68133	Actin, alpha skeletal muscle OS=Homo sapiens OX=9606 GN=ACTA1 PE=1 SV=1	0.391	Down	0.000175726	ACTA1	42.051	0.579	0.526	0.542	1.554	1.406	1.25
Cellular Component	GO:0099080	2	supramolecular complex	0.0105149	P04792	Heat shock protein beta-1 OS=Homo sapiens OX=9606 GN=HSPB1 PE=1 SV=2	0.624	Down	0.036744	HSPB1	22.782	0.715		0.755	1.178		1.176
Cellular Component	GO:0099080	2	supramolecular complex	0.0105149	Q14766	Latent-transforming growth factor beta-binding protein 1 OS=Homo sapiens OX=9606 GN=LTBP1 PE=1 SV=4	0.548	Down	0.000162539	LTBP1	186.79	0.718	0.711	0.739	1.25	1.276	1.432
Cellular Component	GO:0099080	2	supramolecular complex	0.0105149	P06733	Alpha-enolase OS=Homo sapiens OX=9606 GN=ENO1 PE=1 SV=2	0.357	Down	9.5983e-05	ENO1	47.168	0.563	0.565	0.466	1.519	1.45	1.492
Cellular Component	GO:0099080	2	supramolecular complex	0.0105149	O75083	WD repeat-containing protein 1 OS=Homo sapiens OX=9606 GN=WDR1 PE=1 SV=4	0.467	Down	0.000118418	WDR1	66.193	0.641	0.589	0.649	1.42	1.365	1.238
Cellular Component	GO:0099080	2	supramolecular complex	0.0105149	P31146	Coronin-1A OS=Homo sapiens OX=9606 GN=CORO1A PE=1 SV=4	0.47	Down	0.00030469	CORO1A	51.026	0.614	0.626	0.569	1.141	1.327	1.377
Cellular Component	GO:1904813	12	ficolin-1-rich granule lumen	0.00254139	P09211	Glutathione S-transferase P OS=Homo sapiens OX=9606 GN=GSTP1 PE=1 SV=2	0.544	Down	0.000159701	GSTP1	23.356	0.66	0.751	0.659	1.276	1.282	1.246
Cellular Component	GO:1904813	12	ficolin-1-rich granule lumen	0.00254139	Q14019	Coactosin-like protein OS=Homo sapiens OX=9606 GN=COTL1 PE=1 SV=3	0.452	Down	0.0095765	COTL1	15.945	0.574		0.551	1.338		1.151
Cellular Component	GO:1904813	12	ficolin-1-rich granule lumen	0.00254139	P14780	Matrix metalloproteinase-9 OS=Homo sapiens OX=9606 GN=MMP9 PE=1 SV=3	0.824	Down	0.037497	MMP9	78.457	0.923	0.948	0.799	1.013	1.145	1.084
Cellular Component	GO:1904813	12	ficolin-1-rich granule lumen	0.00254139	P04075	Fructose-bisphosphate aldolase A OS=Homo sapiens OX=9606 GN=ALDOA PE=1 SV=2	0.571	Down	4.4575e-05	ALDOA	39.42	0.692	0.737	0.678	1.253	1.246	1.189
Cellular Component	GO:1904813	12	ficolin-1-rich granule lumen	0.00254139	P55072	Transitional endoplasmic reticulum ATPase OS=Homo sapiens OX=9606 GN=VCP PE=1 SV=4	0.807	Down	0.0033597	VCP	89.321	0.862	0.849		1.071	1.05
Cellular Component	GO:1904813	12	ficolin-1-rich granule lumen	0.00254139	Q9UBW5	Bridging integrator 2 OS=Homo sapiens OX=9606 GN=BIN2 PE=1 SV=3	0.421	Down	0.0020629	BIN2	61.874	0.509	0.657	0.511	1.543	1.294	1.142
Cellular Component	GO:1904813	12	ficolin-1-rich granule lumen	0.00254139	P00491	Purine nucleoside phosphorylase OS=Homo sapiens OX=9606 GN=PNP PE=1 SV=2	0.522	Down	0.044118	PNP	32.118		0.747	0.633		1.173	1.473
Cellular Component	GO:1904813	12	ficolin-1-rich granule lumen	0.00254139	P13727	Bone marrow proteoglycan OS=Homo sapiens OX=9606 GN=PRG2 PE=1 SV=2	0.818	Down	0.00047715	PRG2	25.205	0.893	0.874	0.867	1.085	1.038	1.098
Cellular Component	GO:1904813	12	ficolin-1-rich granule lumen	0.00254139	P18206	Vinculin OS=Homo sapiens OX=9606 GN=VCL PE=1 SV=4	0.461	Down	0.0010004	VCL	123.8	0.629	0.623	0.631	1.428	1.321	1.337
Cellular Component	GO:1904813	12	ficolin-1-rich granule lumen	0.00254139	P17066	Heat shock 70 kDa protein 6 OS=Homo sapiens OX=9606 GN=HSPA6 PE=1 SV=2	0.812	Down	0.0046637	HSPA6	71.027		0.882	0.901		1.109	1.088
Cellular Component	GO:1904813	12	ficolin-1-rich granule lumen	0.00254139	P11142	Heat shock cognate 71 kDa protein OS=Homo sapiens OX=9606 GN=HSPA8 PE=1 SV=1	0.525	Down	0.00100258	HSPA8	70.897	0.748	0.591	0.666	1.237	1.356	1.225
Cellular Component	GO:1904813	12	ficolin-1-rich granule lumen	0.00254139	P14618	Pyruvate kinase PKM OS=Homo sapiens OX=9606 GN=PKM PE=1 SV=4	0.609	Down	1.1517e-07	PKM	57.936	0.756	0.747	0.747	1.241	1.236	1.218
Cellular Component	GO:1904813	12	ficolin-1-rich granule lumen	0.00254139	P07339	Cathepsin D OS=Homo sapiens OX=9606 GN=CTSD PE=1 SV=1	1.237	Up	0.035101	CTSD	44.552	1.242	1.223	1.092	0.955	0.963	0.957
Cellular Component	GO:1904813	12	ficolin-1-rich granule lumen	0.00254139	P06744	Glucose-6-phosphate isomerase OS=Homo sapiens OX=9606 GN=GPI PE=1 SV=4	0.612	Down	0.0135393	GPI	63.146	0.824		0.737	1.296		1.256
Cellular Component	GO:1904813	12	ficolin-1-rich granule lumen	0.00254139	P62937	Peptidyl-prolyl cis-trans isomerase A OS=Homo sapiens OX=9606 GN=PPIA PE=1 SV=2	0.426	Down	5.8334e-05	PPIA	18.012	0.627	0.559	0.602	1.429	1.462	1.309
Cellular Component	GO:0043197	7	dendritic spine	0.0447253	P54764	Ephrin type-A receptor 4 OS=Homo sapiens OX=9606 GN=EPHA4 PE=1 SV=1	0.812	Down	0.025377	EPHA4	109.86	0.925	0.964	0.869	1.119	1.039	1.24
Cellular Component	GO:0043197	7	dendritic spine	0.0447253	P23528	Cofilin-1 OS=Homo sapiens OX=9606 GN=CFL1 PE=1 SV=3	0.396	Down	1.96899e-05	CFL1	18.502	0.508	0.57	0.555	1.4	1.402	1.325
Cellular Component	GO:0043197	7	dendritic spine	0.0447253	P05067	Amyloid-beta precursor protein OS=Homo sapiens OX=9606 GN=APP PE=1 SV=3	0.693	Down	0.032602	APP	86.942	0.792		0.877	1.258		1.15
Cellular Component	GO:0043197	7	dendritic spine	0.0447253	Q14247	Src substrate cortactin OS=Homo sapiens OX=9606 GN=CTTN PE=1 SV=2	0.327	Down	0.00166476	CTTN	61.585	0.497	0.488		1.575	1.44
Cellular Component	GO:0005925	6	focal adhesion	9.44322e-12	P67936	Tropomyosin alpha-4 chain OS=Homo sapiens OX=9606 GN=TPM4 PE=1 SV=3	0.273	Down	1.2557e-06	TPM4	28.521	0.416	0.411	0.401	1.587	1.484	1.426
Cellular Component	GO:0005925	6	focal adhesion	9.44322e-12	P14209	CD99 antigen OS=Homo sapiens OX=9606 GN=CD99 PE=1 SV=1	0.512	Down	0.034343	CD99	18.848	0.65		0.663	1.122		1.442
Cellular Component	GO:0005925	6	focal adhesion	9.44322e-12	P18206	Vinculin OS=Homo sapiens OX=9606 GN=VCL PE=1 SV=4	0.461	Down	0.0010004	VCL	123.8	0.629	0.623	0.631	1.428	1.321	1.337
Cellular Component	GO:0005925	6	focal adhesion	9.44322e-12	P11142	Heat shock cognate 71 kDa protein OS=Homo sapiens OX=9606 GN=HSPA8 PE=1 SV=1	0.525	Down	0.00100258	HSPA8	70.897	0.748	0.591	0.666	1.237	1.356	1.225
Cellular Component	GO:0005925	6	focal adhesion	9.44322e-12	P30101	Protein disulfide-isomerase A3 OS=Homo sapiens OX=9606 GN=PDIA3 PE=1 SV=4	0.526	Down	5.7692e-07	PDIA3	56.782	0.67	0.696	0.67	1.303	1.284	1.287
Cellular Component	GO:0005925	6	focal adhesion	9.44322e-12	P63104	14-3-3 protein zeta/delta OS=Homo sapiens OX=9606 GN=YWHAZ PE=1 SV=1	0.353	Down	0.0054374	YWHAZ	27.745	0.576	0.509	0.442	1.471	1.41	1.443
Cellular Component	GO:0005925	6	focal adhesion	9.44322e-12	Q14247	Src substrate cortactin OS=Homo sapiens OX=9606 GN=CTTN PE=1 SV=2	0.327	Down	0.00166476	CTTN	61.585	0.497	0.488		1.575	1.44
Cellular Component	GO:0005925	6	focal adhesion	9.44322e-12	P62937	Peptidyl-prolyl cis-trans isomerase A OS=Homo sapiens OX=9606 GN=PPIA PE=1 SV=2	0.426	Down	5.8334e-05	PPIA	18.012	0.627	0.559	0.602	1.429	1.462	1.309
Cellular Component	GO:0005925	6	focal adhesion	9.44322e-12	Q14118	Dystroglycan OS=Homo sapiens OX=9606 GN=DAG1 PE=1 SV=2	0.727	Down	0.027699	DAG1	97.44	0.758	0.954	0.836	1.326	1.115	1.065
Cellular Component	GO:0005925	6	focal adhesion	9.44322e-12	P61981	14-3-3 protein gamma OS=Homo sapiens OX=9606 GN=YWHAG PE=1 SV=2	0.427	Down	0.0186026	YWHAG	28.302	0.695	0.593	0.461	1.36	1.36	1.373
Cellular Component	GO:0005925	6	focal adhesion	9.44322e-12	Q12884	Prolyl endopeptidase FAP OS=Homo sapiens OX=9606 GN=FAP PE=1 SV=5	0.808	Down	0.0127249	FAP	87.711	1.009	0.892	0.894	1.113	1.221	1.127
Cellular Component	GO:0005925	6	focal adhesion	9.44322e-12	P23528	Cofilin-1 OS=Homo sapiens OX=9606 GN=CFL1 PE=1 SV=3	0.396	Down	1.96899e-05	CFL1	18.502	0.508	0.57	0.555	1.4	1.402	1.325
Cellular Component	GO:0005925	6	focal adhesion	9.44322e-12	P35579	Myosin-9 OS=Homo sapiens OX=9606 GN=MYH9 PE=1 SV=4	0.553	Down	0.00027936	MYH9	226.53	0.675	0.626	0.639	1.158	1.087	1.265
Cellular Component	GO:0005925	6	focal adhesion	9.44322e-12	Q15942	Zyxin OS=Homo sapiens OX=9606 GN=ZYX PE=1 SV=1	0.495	Down	0.000122584	ZYX	61.277	0.69	0.666	0.591	1.294	1.338	1.3
Cellular Component	GO:0005925	6	focal adhesion	9.44322e-12	P04792	Heat shock protein beta-1 OS=Homo sapiens OX=9606 GN=HSPB1 PE=1 SV=2	0.624	Down	0.036744	HSPB1	22.782	0.715		0.755	1.178		1.176
Cellular Component	GO:0005925	6	focal adhesion	9.44322e-12	Q15404	Ras suppressor protein 1 OS=Homo sapiens OX=9606 GN=RSU1 PE=1 SV=3	0.507	Down	0.0038611	RSU1	31.54	0.716	0.641	0.623	1.306	1.305	1.297
Cellular Component	GO:0005925	6	focal adhesion	9.44322e-12	Q13642	Four and a half LIM domains protein 1 OS=Homo sapiens OX=9606 GN=FHL1 PE=1 SV=4	0.551	Down	0.0025793	FHL1	36.263	0.753	0.582	0.721	1.159	1.335	1.235
Cellular Component	GO:0005925	6	focal adhesion	9.44322e-12	P07237	Protein disulfide-isomerase OS=Homo sapiens OX=9606 GN=P4HB PE=1 SV=3	0.75	Down	0.00092487	P4HB	57.116	0.872	0.866	0.806	1.17	1.088	1.134
Cellular Component	GO:0005925	6	focal adhesion	9.44322e-12	P11021	Endoplasmic reticulum chaperone BiP OS=Homo sapiens OX=9606 GN=HSPA5 PE=1 SV=2	0.823	Down	0.00026116	HSPA5	72.332	0.913	0.915	0.888	1.122	1.074	1.105
Cellular Component	GO:0005925	6	focal adhesion	9.44322e-12	P61158	Actin-related protein 3 OS=Homo sapiens OX=9606 GN=ACTR3 PE=1 SV=3	0.396	Down	2.1472e-05	ACTR3	47.371	0.555	0.595	0.533	1.489	1.377	1.381
Cellular Component	GO:0005925	6	focal adhesion	9.44322e-12	Q01518	Adenylyl cyclase-associated protein 1 OS=Homo sapiens OX=9606 GN=CAP1 PE=1 SV=5	0.552	Down	0.0057167	CAP1	51.901	0.742	0.55	0.782	1.222	1.31	1.222
Cellular Component	GO:0005925	6	focal adhesion	9.44322e-12	O43707	Alpha-actinin-4 OS=Homo sapiens OX=9606 GN=ACTN4 PE=1 SV=2	0.526	Down	0.022379	ACTN4	104.85	0.627		0.708	1.367		1.173
Cellular Component	GO:0005925	6	focal adhesion	9.44322e-12	O00151	PDZ and LIM domain protein 1 OS=Homo sapiens OX=9606 GN=PDLIM1 PE=1 SV=4	0.426	Down	0.00173557	PDLIM1	36.071	0.676	0.479	0.66	1.331	1.491	1.443
Cellular Component	GO:0005925	6	focal adhesion	9.44322e-12	P50552	Vasodilator-stimulated phosphoprotein OS=Homo sapiens OX=9606 GN=VASP PE=1 SV=3	0.577	Down	0.0060011	VASP	39.829	0.764	0.704		1.287	1.255
Cellular Component	GO:0005925	6	focal adhesion	9.44322e-12	Q9HBI1	Beta-parvin OS=Homo sapiens OX=9606 GN=PARVB PE=1 SV=1	0.528	Down	0.00126025	PARVB	41.714	0.597	0.737	0.694	1.392	1.273	1.178
Cellular Component	GO:0005925	6	focal adhesion	9.44322e-12	O15144	Actin-related protein 2/3 complex subunit 2 OS=Homo sapiens OX=9606 GN=ARPC2 PE=1 SV=1	0.632	Down	0.041318	ARPC2	34.333	0.818		0.674	1.17		1.19
Cellular Component	GO:0005925	6	focal adhesion	9.44322e-12	P63261	Actin, cytoplasmic 2 OS=Homo sapiens OX=9606 GN=ACTG1 PE=1 SV=1	0.549	Down	0.00156265	ACTG1	41.792	0.788	0.653	0.631	1.333	1.267	1.171
Cellular Component	GO:0005925	6	focal adhesion	9.44322e-12	P62258	14-3-3 protein epsilon OS=Homo sapiens OX=9606 GN=YWHAE PE=1 SV=1	0.491	Down	0.00065933	YWHAE	29.174	0.582	0.614	0.667	1.422	1.223	1.153
Cellular Component	GO:0005925	6	focal adhesion	9.44322e-12	Q9Y490	Talin-1 OS=Homo sapiens OX=9606 GN=TLN1 PE=1 SV=3	0.453	Down	3.5156e-05	TLN1	269.76	0.559	0.62	0.605	1.268	1.363	1.304
Cellular Component	GO:0005925	6	focal adhesion	9.44322e-12	P07737	Profilin-1 OS=Homo sapiens OX=9606 GN=PFN1 PE=1 SV=2	0.343	Down	0.0091617	PFN1	15.054		0.545	0.443		1.434	1.449
Cellular Component	GO:0005925	6	focal adhesion	9.44322e-12	P12814	Alpha-actinin-1 OS=Homo sapiens OX=9606 GN=ACTN1 PE=1 SV=2	0.364	Down	3.9426e-05	ACTN1	103.06	0.552	0.547	0.478	1.507	1.426	1.403
Cellular Component	GO:0005925	6	focal adhesion	9.44322e-12	P21333	Filamin-A OS=Homo sapiens OX=9606 GN=FLNA PE=1 SV=4	0.455	Down	0.00199619	FLNA	280.74	0.533	0.723	0.539	1.23	1.272	1.439
Cellular Component	GO:0005925	6	focal adhesion	9.44322e-12	Q9ULV4	Coronin-1C OS=Homo sapiens OX=9606 GN=CORO1C PE=1 SV=1	0.495	Down	0.0031379	CORO1C	53.248		0.624	0.675		1.306	1.316
Cellular Component	GO:0005925	6	focal adhesion	9.44322e-12	P50395	Rab GDP dissociation inhibitor beta OS=Homo sapiens OX=9606 GN=GDI2 PE=1 SV=2	0.681	Down	0.00075909	GDI2	50.663	0.802	0.767	0.858	1.23	1.204	1.129
Cellular Component	GO:0005925	6	focal adhesion	9.44322e-12	P31946	14-3-3 protein beta/alpha OS=Homo sapiens OX=9606 GN=YWHAB PE=1 SV=3	0.498	Down	0.02392	YWHAB	28.082		0.688	0.578		1.185	1.355
Cellular Component	GO:0005925	6	focal adhesion	9.44322e-12	P23284	Peptidyl-prolyl cis-trans isomerase B OS=Homo sapiens OX=9606 GN=PPIB PE=1 SV=2	0.486	Down	0.0028186	PPIB	23.742	0.597	0.599	0.671	1.28	1.282	1.277
Cellular Component	GO:0005925	6	focal adhesion	9.44322e-12	Q14847	LIM and SH3 domain protein 1 OS=Homo sapiens OX=9606 GN=LASP1 PE=1 SV=2	0.446	Down	0.0020354	LASP1	29.717		0.631	0.59		1.35	1.389
Cellular Component	GO:0005925	6	focal adhesion	9.44322e-12	P05106	Integrin beta-3 OS=Homo sapiens OX=9606 GN=ITGB3 PE=1 SV=2	0.501	Down	0.0126801	ITGB3	87.057	0.483	0.799	0.709	1.5	1.26	1.216
Cellular Component	GO:0005925	6	focal adhesion	9.44322e-12	P27797	Calreticulin OS=Homo sapiens OX=9606 GN=CALR PE=1 SV=1	0.564	Down	0.000176683	CALR	48.141	0.688	0.755	0.669	1.286	1.197	1.265
Cellular Component	GO:0005925	6	focal adhesion	9.44322e-12	P26038	Moesin OS=Homo sapiens OX=9606 GN=MSN PE=1 SV=3	0.606	Down	0.00044065	MSN	67.819	0.71	0.794	0.758	1.331	1.2	1.203
Cellular Component	GO:0031256	7	leading edge membrane	0.0327088	P08567	Pleckstrin OS=Homo sapiens OX=9606 GN=PLEK PE=1 SV=3	0.49	Down	0.00080075	PLEK	40.124	0.718	0.619	0.557	1.251	1.362	1.254
Cellular Component	GO:0031256	7	leading edge membrane	0.0327088	P50552	Vasodilator-stimulated phosphoprotein OS=Homo sapiens OX=9606 GN=VASP PE=1 SV=3	0.577	Down	0.0060011	VASP	39.829	0.764	0.704		1.287	1.255
Cellular Component	GO:0031256	7	leading edge membrane	0.0327088	Q12884	Prolyl endopeptidase FAP OS=Homo sapiens OX=9606 GN=FAP PE=1 SV=5	0.808	Down	0.0127249	FAP	87.711	1.009	0.892	0.894	1.113	1.221	1.127
Cellular Component	GO:0031256	7	leading edge membrane	0.0327088	P23528	Cofilin-1 OS=Homo sapiens OX=9606 GN=CFL1 PE=1 SV=3	0.396	Down	1.96899e-05	CFL1	18.502	0.508	0.57	0.555	1.4	1.402	1.325
Cellular Component	GO:0031256	7	leading edge membrane	0.0327088	P05106	Integrin beta-3 OS=Homo sapiens OX=9606 GN=ITGB3 PE=1 SV=2	0.501	Down	0.0126801	ITGB3	87.057	0.483	0.799	0.709	1.5	1.26	1.216
Cellular Component	GO:0031256	7	leading edge membrane	0.0327088	Q9Y490	Talin-1 OS=Homo sapiens OX=9606 GN=TLN1 PE=1 SV=3	0.453	Down	3.5156e-05	TLN1	269.76	0.559	0.62	0.605	1.268	1.363	1.304
Cellular Component	GO:0031256	7	leading edge membrane	0.0327088	Q9H6X2	Anthrax toxin receptor 1 OS=Homo sapiens OX=9606 GN=ANTXR1 PE=1 SV=2	0.742	Down	0.0049163	ANTXR1	62.788	0.872	0.881		1.157	1.205
Cellular Component	GO:0031430	12	M band	0.0267447	P04075	Fructose-bisphosphate aldolase A OS=Homo sapiens OX=9606 GN=ALDOA PE=1 SV=2	0.571	Down	4.4575e-05	ALDOA	39.42	0.692	0.737	0.678	1.253	1.246	1.189
Cellular Component	GO:0031430	12	M band	0.0267447	P06733	Alpha-enolase OS=Homo sapiens OX=9606 GN=ENO1 PE=1 SV=2	0.357	Down	9.5983e-05	ENO1	47.168	0.563	0.565	0.466	1.519	1.45	1.492
Cellular Component	GO:0044306	6	neuron projection terminus	0.387183	P54764	Ephrin type-A receptor 4 OS=Homo sapiens OX=9606 GN=EPHA4 PE=1 SV=1	0.812	Down	0.025377	EPHA4	109.86	0.925	0.964	0.869	1.119	1.039	1.24
Cellular Component	GO:0044306	6	neuron projection terminus	0.387183	P05067	Amyloid-beta precursor protein OS=Homo sapiens OX=9606 GN=APP PE=1 SV=3	0.693	Down	0.032602	APP	86.942	0.792		0.877	1.258		1.15
Cellular Component	GO:0044451	12	nucleoplasm part	0.221178	Q8WTR7	Zinc finger protein 473 OS=Homo sapiens OX=9606 GN=ZNF473 PE=1 SV=1	0.759	Down	0.015261	ZNF473	100.18	0.906	0.821	0.82	1.041	1.252	1.062
Cellular Component	GO:0044451	12	nucleoplasm part	0.221178	Q99497	Protein/nucleic acid deglycase DJ-1 OS=Homo sapiens OX=9606 GN=PARK7 PE=1 SV=2	0.566	Down	0.000175907	PARK7	19.891	0.675	0.754	0.696	1.297	1.189	1.268
Cellular Component	GO:0044451	12	nucleoplasm part	0.221178	Q9H299	SH3 domain-binding glutamic acid-rich-like protein 3 OS=Homo sapiens OX=9606 GN=SH3BGRL3 PE=1 SV=1	0.384	Down	0.000102159	SH3BGRL3	10.438	0.526	0.533	0.574	1.263	1.484	1.501
Cellular Component	GO:0044451	12	nucleoplasm part	0.221178	O43707	Alpha-actinin-4 OS=Homo sapiens OX=9606 GN=ACTN4 PE=1 SV=2	0.526	Down	0.022379	ACTN4	104.85	0.627		0.708	1.367		1.173
Cellular Component	GO:0033267	7	axon part	0.0831647	Q14118	Dystroglycan OS=Homo sapiens OX=9606 GN=DAG1 PE=1 SV=2	0.727	Down	0.027699	DAG1	97.44	0.758	0.954	0.836	1.326	1.115	1.065
Cellular Component	GO:0033267	7	axon part	0.0831647	P54764	Ephrin type-A receptor 4 OS=Homo sapiens OX=9606 GN=EPHA4 PE=1 SV=1	0.812	Down	0.025377	EPHA4	109.86	0.925	0.964	0.869	1.119	1.039	1.24
Cellular Component	GO:0033267	7	axon part	0.0831647	P00441	Superoxide dismutase [Cu-Zn] OS=Homo sapiens OX=9606 GN=SOD1 PE=1 SV=2	0.675	Down	0.00023553	SOD1	15.936	0.794	0.775	0.857	1.21	1.203	1.179
Cellular Component	GO:0033267	7	axon part	0.0831647	P05067	Amyloid-beta precursor protein OS=Homo sapiens OX=9606 GN=APP PE=1 SV=3	0.693	Down	0.032602	APP	86.942	0.792		0.877	1.258		1.15
Cellular Component	GO:0033267	7	axon part	0.0831647	P04792	Heat shock protein beta-1 OS=Homo sapiens OX=9606 GN=HSPB1 PE=1 SV=2	0.624	Down	0.036744	HSPB1	22.782	0.715		0.755	1.178		1.176
Cellular Component	GO:0030424	6	axon	0.0660034	Q14118	Dystroglycan OS=Homo sapiens OX=9606 GN=DAG1 PE=1 SV=2	0.727	Down	0.027699	DAG1	97.44	0.758	0.954	0.836	1.326	1.115	1.065
Cellular Component	GO:0030424	6	axon	0.0660034	P00441	Superoxide dismutase [Cu-Zn] OS=Homo sapiens OX=9606 GN=SOD1 PE=1 SV=2	0.675	Down	0.00023553	SOD1	15.936	0.794	0.775	0.857	1.21	1.203	1.179
Cellular Component	GO:0030424	6	axon	0.0660034	P00918	Carbonic anhydrase 2 OS=Homo sapiens OX=9606 GN=CA2 PE=1 SV=2	0.791	Down	0.032803	CA2	29.246	0.968	0.844	0.811	0.998	1.149	1.168
Cellular Component	GO:0030424	6	axon	0.0660034	P04792	Heat shock protein beta-1 OS=Homo sapiens OX=9606 GN=HSPB1 PE=1 SV=2	0.624	Down	0.036744	HSPB1	22.782	0.715		0.755	1.178		1.176
Cellular Component	GO:0030424	6	axon	0.0660034	P54764	Ephrin type-A receptor 4 OS=Homo sapiens OX=9606 GN=EPHA4 PE=1 SV=1	0.812	Down	0.025377	EPHA4	109.86	0.925	0.964	0.869	1.119	1.039	1.24
Cellular Component	GO:0030424	6	axon	0.0660034	Q99497	Protein/nucleic acid deglycase DJ-1 OS=Homo sapiens OX=9606 GN=PARK7 PE=1 SV=2	0.566	Down	0.000175907	PARK7	19.891	0.675	0.754	0.696	1.297	1.189	1.268
Cellular Component	GO:0030424	6	axon	0.0660034	P01137	Transforming growth factor beta-1 proprotein OS=Homo sapiens OX=9606 GN=TGFB1 PE=1 SV=2	0.69	Down	0.0107565	TGFB1	44.341	0.843		0.798	1.156		1.221
Cellular Component	GO:0030424	6	axon	0.0660034	P62258	14-3-3 protein epsilon OS=Homo sapiens OX=9606 GN=YWHAE PE=1 SV=1	0.491	Down	0.00065933	YWHAE	29.174	0.582	0.614	0.667	1.422	1.223	1.153
Cellular Component	GO:0030424	6	axon	0.0660034	P31146	Coronin-1A OS=Homo sapiens OX=9606 GN=CORO1A PE=1 SV=4	0.47	Down	0.00030469	CORO1A	51.026	0.614	0.626	0.569	1.141	1.327	1.377
Cellular Component	GO:0030424	6	axon	0.0660034	P05067	Amyloid-beta precursor protein OS=Homo sapiens OX=9606 GN=APP PE=1 SV=3	0.693	Down	0.032602	APP	86.942	0.792		0.877	1.258		1.15
Cellular Component	GO:0098794	4	postsynapse	0.136216	Q14118	Dystroglycan OS=Homo sapiens OX=9606 GN=DAG1 PE=1 SV=2	0.727	Down	0.027699	DAG1	97.44	0.758	0.954	0.836	1.326	1.115	1.065
Cellular Component	GO:0098794	4	postsynapse	0.136216	P54764	Ephrin type-A receptor 4 OS=Homo sapiens OX=9606 GN=EPHA4 PE=1 SV=1	0.812	Down	0.025377	EPHA4	109.86	0.925	0.964	0.869	1.119	1.039	1.24
Cellular Component	GO:0098794	4	postsynapse	0.136216	P23528	Cofilin-1 OS=Homo sapiens OX=9606 GN=CFL1 PE=1 SV=3	0.396	Down	1.96899e-05	CFL1	18.502	0.508	0.57	0.555	1.4	1.402	1.325
Cellular Component	GO:0098794	4	postsynapse	0.136216	Q08495	Dematin OS=Homo sapiens OX=9606 GN=DMTN PE=1 SV=3	0.603	Down	0.024024	DMTN	45.514	0.699	0.785		1.298	1.163
Cellular Component	GO:0098794	4	postsynapse	0.136216	P05067	Amyloid-beta precursor protein OS=Homo sapiens OX=9606 GN=APP PE=1 SV=3	0.693	Down	0.032602	APP	86.942	0.792		0.877	1.258		1.15
Cellular Component	GO:0098794	4	postsynapse	0.136216	Q14247	Src substrate cortactin OS=Homo sapiens OX=9606 GN=CTTN PE=1 SV=2	0.327	Down	0.00166476	CTTN	61.585	0.497	0.488		1.575	1.44
Cellular Component	GO:0043034	10	costamere	0.127865	Q14118	Dystroglycan OS=Homo sapiens OX=9606 GN=DAG1 PE=1 SV=2	0.727	Down	0.027699	DAG1	97.44	0.758	0.954	0.836	1.326	1.115	1.065
Cellular Component	GO:0043034	10	costamere	0.127865	P18206	Vinculin OS=Homo sapiens OX=9606 GN=VCL PE=1 SV=4	0.461	Down	0.0010004	VCL	123.8	0.629	0.623	0.631	1.428	1.321	1.337
Cellular Component	GO:0001772	7	immunological synapse	0.387183	P35579	Myosin-9 OS=Homo sapiens OX=9606 GN=MYH9 PE=1 SV=4	0.553	Down	0.00027936	MYH9	226.53	0.675	0.626	0.639	1.158	1.087	1.265
Cellular Component	GO:0001772	7	immunological synapse	0.387183	P31146	Coronin-1A OS=Homo sapiens OX=9606 GN=CORO1A PE=1 SV=4	0.47	Down	0.00030469	CORO1A	51.026	0.614	0.626	0.569	1.141	1.327	1.377
Cellular Component	GO:0034399	11	nuclear periphery	0.25654	P23528	Cofilin-1 OS=Homo sapiens OX=9606 GN=CFL1 PE=1 SV=3	0.396	Down	1.96899e-05	CFL1	18.502	0.508	0.57	0.555	1.4	1.402	1.325
Cellular Component	GO:0034399	11	nuclear periphery	0.25654	P09486	SPARC OS=Homo sapiens OX=9606 GN=SPARC PE=1 SV=1	0.714	Down	0.0096621	SPARC	34.632	0.872	0.865	0.715	1.07	1.193	1.169
Cellular Component	GO:0005938	9	cell cortex	6.79036e-07	P67936	Tropomyosin alpha-4 chain OS=Homo sapiens OX=9606 GN=TPM4 PE=1 SV=3	0.273	Down	1.2557e-06	TPM4	28.521	0.416	0.411	0.401	1.587	1.484	1.426
Cellular Component	GO:0005938	9	cell cortex	6.79036e-07	Q08495	Dematin OS=Homo sapiens OX=9606 GN=DMTN PE=1 SV=3	0.603	Down	0.024024	DMTN	45.514	0.699	0.785		1.298	1.163
Cellular Component	GO:0005938	9	cell cortex	6.79036e-07	Q01518	Adenylyl cyclase-associated protein 1 OS=Homo sapiens OX=9606 GN=CAP1 PE=1 SV=5	0.552	Down	0.0057167	CAP1	51.901	0.742	0.55	0.782	1.222	1.31	1.222
Cellular Component	GO:0005938	9	cell cortex	6.79036e-07	P18206	Vinculin OS=Homo sapiens OX=9606 GN=VCL PE=1 SV=4	0.461	Down	0.0010004	VCL	123.8	0.629	0.623	0.631	1.428	1.321	1.337
Cellular Component	GO:0005938	9	cell cortex	6.79036e-07	Q16643	Drebrin OS=Homo sapiens OX=9606 GN=DBN1 PE=1 SV=4	0.602	Down	0.026385	DBN1	71.428		0.701	0.805		1.31	1.19
Cellular Component	GO:0005938	9	cell cortex	6.79036e-07	O43707	Alpha-actinin-4 OS=Homo sapiens OX=9606 GN=ACTN4 PE=1 SV=2	0.526	Down	0.022379	ACTN4	104.85	0.627		0.708	1.367		1.173
Cellular Component	GO:0005938	9	cell cortex	6.79036e-07	P02679	Fibrinogen gamma chain OS=Homo sapiens OX=9606 GN=FGG PE=1 SV=3	1.412	Up	0.046678	FGG	51.511	1.008	1.217	1.121	0.892	0.625	0.853
Cellular Component	GO:0005938	9	cell cortex	6.79036e-07	P02675	Fibrinogen beta chain OS=Homo sapiens OX=9606 GN=FGB PE=1 SV=2	1.357	Up	0.039178	FGB	55.928	0.999	1.187	1.093	0.902	0.67	0.844
Cellular Component	GO:0005938	9	cell cortex	6.79036e-07	Q14247	Src substrate cortactin OS=Homo sapiens OX=9606 GN=CTTN PE=1 SV=2	0.327	Down	0.00166476	CTTN	61.585	0.497	0.488		1.575	1.44
Cellular Component	GO:0005938	9	cell cortex	6.79036e-07	P07737	Profilin-1 OS=Homo sapiens OX=9606 GN=PFN1 PE=1 SV=2	0.343	Down	0.0091617	PFN1	15.054		0.545	0.443		1.434	1.449
Cellular Component	GO:0005938	9	cell cortex	6.79036e-07	P21333	Filamin-A OS=Homo sapiens OX=9606 GN=FLNA PE=1 SV=4	0.455	Down	0.00199619	FLNA	280.74	0.533	0.723	0.539	1.23	1.272	1.439
Cellular Component	GO:0005938	9	cell cortex	6.79036e-07	Q9UBW5	Bridging integrator 2 OS=Homo sapiens OX=9606 GN=BIN2 PE=1 SV=3	0.421	Down	0.0020629	BIN2	61.874	0.509	0.657	0.511	1.543	1.294	1.142
Cellular Component	GO:0005938	9	cell cortex	6.79036e-07	P35579	Myosin-9 OS=Homo sapiens OX=9606 GN=MYH9 PE=1 SV=4	0.553	Down	0.00027936	MYH9	226.53	0.675	0.626	0.639	1.158	1.087	1.265
Cellular Component	GO:0005938	9	cell cortex	6.79036e-07	Q14847	LIM and SH3 domain protein 1 OS=Homo sapiens OX=9606 GN=LASP1 PE=1 SV=2	0.446	Down	0.0020354	LASP1	29.717		0.631	0.59		1.35	1.389
Cellular Component	GO:0005938	9	cell cortex	6.79036e-07	O75083	WD repeat-containing protein 1 OS=Homo sapiens OX=9606 GN=WDR1 PE=1 SV=4	0.467	Down	0.000118418	WDR1	66.193	0.641	0.589	0.649	1.42	1.365	1.238
Cellular Component	GO:0005938	9	cell cortex	6.79036e-07	P31146	Coronin-1A OS=Homo sapiens OX=9606 GN=CORO1A PE=1 SV=4	0.47	Down	0.00030469	CORO1A	51.026	0.614	0.626	0.569	1.141	1.327	1.377
Cellular Component	GO:0030863	11	cortical cytoskeleton	3.90512e-07	P67936	Tropomyosin alpha-4 chain OS=Homo sapiens OX=9606 GN=TPM4 PE=1 SV=3	0.273	Down	1.2557e-06	TPM4	28.521	0.416	0.411	0.401	1.587	1.484	1.426
Cellular Component	GO:0030863	11	cortical cytoskeleton	3.90512e-07	P21333	Filamin-A OS=Homo sapiens OX=9606 GN=FLNA PE=1 SV=4	0.455	Down	0.00199619	FLNA	280.74	0.533	0.723	0.539	1.23	1.272	1.439
Cellular Component	GO:0030863	11	cortical cytoskeleton	3.90512e-07	P35579	Myosin-9 OS=Homo sapiens OX=9606 GN=MYH9 PE=1 SV=4	0.553	Down	0.00027936	MYH9	226.53	0.675	0.626	0.639	1.158	1.087	1.265
Cellular Component	GO:0030863	11	cortical cytoskeleton	3.90512e-07	Q08495	Dematin OS=Homo sapiens OX=9606 GN=DMTN PE=1 SV=3	0.603	Down	0.024024	DMTN	45.514	0.699	0.785		1.298	1.163
Cellular Component	GO:0030863	11	cortical cytoskeleton	3.90512e-07	Q01518	Adenylyl cyclase-associated protein 1 OS=Homo sapiens OX=9606 GN=CAP1 PE=1 SV=5	0.552	Down	0.0057167	CAP1	51.901	0.742	0.55	0.782	1.222	1.31	1.222
Cellular Component	GO:0030863	11	cortical cytoskeleton	3.90512e-07	P18206	Vinculin OS=Homo sapiens OX=9606 GN=VCL PE=1 SV=4	0.461	Down	0.0010004	VCL	123.8	0.629	0.623	0.631	1.428	1.321	1.337
Cellular Component	GO:0030863	11	cortical cytoskeleton	3.90512e-07	O43707	Alpha-actinin-4 OS=Homo sapiens OX=9606 GN=ACTN4 PE=1 SV=2	0.526	Down	0.022379	ACTN4	104.85	0.627		0.708	1.367		1.173
Cellular Component	GO:0030863	11	cortical cytoskeleton	3.90512e-07	Q14847	LIM and SH3 domain protein 1 OS=Homo sapiens OX=9606 GN=LASP1 PE=1 SV=2	0.446	Down	0.0020354	LASP1	29.717		0.631	0.59		1.35	1.389
Cellular Component	GO:0030863	11	cortical cytoskeleton	3.90512e-07	O75083	WD repeat-containing protein 1 OS=Homo sapiens OX=9606 GN=WDR1 PE=1 SV=4	0.467	Down	0.000118418	WDR1	66.193	0.641	0.589	0.649	1.42	1.365	1.238
Cellular Component	GO:0030863	11	cortical cytoskeleton	3.90512e-07	P31146	Coronin-1A OS=Homo sapiens OX=9606 GN=CORO1A PE=1 SV=4	0.47	Down	0.00030469	CORO1A	51.026	0.614	0.626	0.569	1.141	1.327	1.377
Cellular Component	GO:0030863	11	cortical cytoskeleton	3.90512e-07	Q14247	Src substrate cortactin OS=Homo sapiens OX=9606 GN=CTTN PE=1 SV=2	0.327	Down	0.00166476	CTTN	61.585	0.497	0.488		1.575	1.44
Cellular Component	GO:0005862	12	muscle thin filament tropomyosin	0.0715585	P67936	Tropomyosin alpha-4 chain OS=Homo sapiens OX=9606 GN=TPM4 PE=1 SV=3	0.273	Down	1.2557e-06	TPM4	28.521	0.416	0.411	0.401	1.587	1.484	1.426
Cellular Component	GO:0005862	12	muscle thin filament tropomyosin	0.0715585	P06753	Tropomyosin alpha-3 chain OS=Homo sapiens OX=9606 GN=TPM3 PE=1 SV=2	0.348	Down	0.008697	TPM3	32.95		0.436	0.532		1.397	1.386
Cellular Component	GO:0005740	10	mitochondrial envelope	0.158075	P54764	Ephrin type-A receptor 4 OS=Homo sapiens OX=9606 GN=EPHA4 PE=1 SV=1	0.812	Down	0.025377	EPHA4	109.86	0.925	0.964	0.869	1.119	1.039	1.24
Cellular Component	GO:0005740	10	mitochondrial envelope	0.158075	P23528	Cofilin-1 OS=Homo sapiens OX=9606 GN=CFL1 PE=1 SV=3	0.396	Down	1.96899e-05	CFL1	18.502	0.508	0.57	0.555	1.4	1.402	1.325
Cellular Component	GO:0005740	10	mitochondrial envelope	0.158075	Q99497	Protein/nucleic acid deglycase DJ-1 OS=Homo sapiens OX=9606 GN=PARK7 PE=1 SV=2	0.566	Down	0.000175907	PARK7	19.891	0.675	0.754	0.696	1.297	1.189	1.268
Cellular Component	GO:0005740	10	mitochondrial envelope	0.158075	P00441	Superoxide dismutase [Cu-Zn] OS=Homo sapiens OX=9606 GN=SOD1 PE=1 SV=2	0.675	Down	0.00023553	SOD1	15.936	0.794	0.775	0.857	1.21	1.203	1.179
Cellular Component	GO:0005740	10	mitochondrial envelope	0.158075	P62987	Ubiquitin-60S ribosomal protein L40 OS=Homo sapiens OX=9606 GN=UBA52 PE=1 SV=2	0.623	Down	0.00136194	UBA52	14.728		0.778	0.788		1.237	1.278
Cellular Component	GO:0031970	9	organelle envelope lumen	0.171159	Q99497	Protein/nucleic acid deglycase DJ-1 OS=Homo sapiens OX=9606 GN=PARK7 PE=1 SV=2	0.566	Down	0.000175907	PARK7	19.891	0.675	0.754	0.696	1.297	1.189	1.268
Cellular Component	GO:0031970	9	organelle envelope lumen	0.171159	P00441	Superoxide dismutase [Cu-Zn] OS=Homo sapiens OX=9606 GN=SOD1 PE=1 SV=2	0.675	Down	0.00023553	SOD1	15.936	0.794	0.775	0.857	1.21	1.203	1.179
Cellular Component	GO:0031970	9	organelle envelope lumen	0.171159	P05067	Amyloid-beta precursor protein OS=Homo sapiens OX=9606 GN=APP PE=1 SV=3	0.693	Down	0.032602	APP	86.942	0.792		0.877	1.258		1.15
Cellular Component	GO:0001891	7	phagocytic cup	0.190738	Q9UBW5	Bridging integrator 2 OS=Homo sapiens OX=9606 GN=BIN2 PE=1 SV=3	0.421	Down	0.0020629	BIN2	61.874	0.509	0.657	0.511	1.543	1.294	1.142
Cellular Component	GO:0001891	7	phagocytic cup	0.190738	P31146	Coronin-1A OS=Homo sapiens OX=9606 GN=CORO1A PE=1 SV=4	0.47	Down	0.00030469	CORO1A	51.026	0.614	0.626	0.569	1.141	1.327	1.377
Cellular Component	GO:0005884	11	actin filament	2.74183e-05	P67936	Tropomyosin alpha-4 chain OS=Homo sapiens OX=9606 GN=TPM4 PE=1 SV=3	0.273	Down	1.2557e-06	TPM4	28.521	0.416	0.411	0.401	1.587	1.484	1.426
Cellular Component	GO:0005884	11	actin filament	2.74183e-05	P21333	Filamin-A OS=Homo sapiens OX=9606 GN=FLNA PE=1 SV=4	0.455	Down	0.00199619	FLNA	280.74	0.533	0.723	0.539	1.23	1.272	1.439
Cellular Component	GO:0005884	11	actin filament	2.74183e-05	P68133	Actin, alpha skeletal muscle OS=Homo sapiens OX=9606 GN=ACTA1 PE=1 SV=1	0.391	Down	0.000175726	ACTA1	42.051	0.579	0.526	0.542	1.554	1.406	1.25
Cellular Component	GO:0005884	11	actin filament	2.74183e-05	P06753	Tropomyosin alpha-3 chain OS=Homo sapiens OX=9606 GN=TPM3 PE=1 SV=2	0.348	Down	0.008697	TPM3	32.95		0.436	0.532		1.397	1.386
Cellular Component	GO:0005884	11	actin filament	2.74183e-05	Q08495	Dematin OS=Homo sapiens OX=9606 GN=DMTN PE=1 SV=3	0.603	Down	0.024024	DMTN	45.514	0.699	0.785		1.298	1.163
Cellular Component	GO:0005884	11	actin filament	2.74183e-05	P47756	F-actin-capping protein subunit beta OS=Homo sapiens OX=9606 GN=CAPZB PE=1 SV=4	0.466	Down	0.0162372	CAPZB	31.35	0.522		0.581	1.282		1.087
Cellular Component	GO:0005884	11	actin filament	2.74183e-05	O75083	WD repeat-containing protein 1 OS=Homo sapiens OX=9606 GN=WDR1 PE=1 SV=4	0.467	Down	0.000118418	WDR1	66.193	0.641	0.589	0.649	1.42	1.365	1.238
Cellular Component	GO:0005884	11	actin filament	2.74183e-05	P63261	Actin, cytoplasmic 2 OS=Homo sapiens OX=9606 GN=ACTG1 PE=1 SV=1	0.549	Down	0.00156265	ACTG1	41.792	0.788	0.653	0.631	1.333	1.267	1.171
Cellular Component	GO:0005884	11	actin filament	2.74183e-05	P31146	Coronin-1A OS=Homo sapiens OX=9606 GN=CORO1A PE=1 SV=4	0.47	Down	0.00030469	CORO1A	51.026	0.614	0.626	0.569	1.141	1.327	1.377
Cellular Component	GO:0044215	2	other organism	0.127865	P04003	C4b-binding protein alpha chain OS=Homo sapiens OX=9606 GN=C4BPA PE=1 SV=2	1.272	Up	0.00069865	C4BPA	67.033	1.184	1.192	1.106	0.924	0.898	0.916
Cellular Component	GO:0044215	2	other organism	0.127865	P20851	C4b-binding protein beta chain OS=Homo sapiens OX=9606 GN=C4BPB PE=1 SV=1	1.289	Up	0.00118061	C4BPB	28.357	1.192	1.183	1.104	0.933	0.877	0.89
Cellular Component	GO:0005811	8	lipid particle	0.00433775	P61224	Ras-related protein Rap-1b OS=Homo sapiens OX=9606 GN=RAP1B PE=1 SV=1	0.449	Down	0.00039544	RAP1B	20.825	0.592	0.638	0.622	1.572	1.281	1.274
Cellular Component	GO:0005811	8	lipid particle	0.00433775	P55072	Transitional endoplasmic reticulum ATPase OS=Homo sapiens OX=9606 GN=VCP PE=1 SV=4	0.807	Down	0.0033597	VCP	89.321	0.862	0.849		1.071	1.05
Cellular Component	GO:0005811	8	lipid particle	0.00433775	P04406	Glyceraldehyde-3-phosphate dehydrogenase OS=Homo sapiens OX=9606 GN=GAPDH PE=1 SV=3	0.698	Down	0.0071216	GAPDH	36.053	0.918	0.722	0.846	1.162	1.216	1.182
Cellular Component	GO:0031594	3	neuromuscular junction	0.0335562	P54764	Ephrin type-A receptor 4 OS=Homo sapiens OX=9606 GN=EPHA4 PE=1 SV=1	0.812	Down	0.025377	EPHA4	109.86	0.925	0.964	0.869	1.119	1.039	1.24
Cellular Component	GO:0031594	3	neuromuscular junction	0.0335562	P35579	Myosin-9 OS=Homo sapiens OX=9606 GN=MYH9 PE=1 SV=4	0.553	Down	0.00027936	MYH9	226.53	0.675	0.626	0.639	1.158	1.087	1.265
Cellular Component	GO:0031594	3	neuromuscular junction	0.0335562	P05067	Amyloid-beta precursor protein OS=Homo sapiens OX=9606 GN=APP PE=1 SV=3	0.693	Down	0.032602	APP	86.942	0.792		0.877	1.258		1.15
Cellular Component	GO:0031254	4	cell trailing edge	0.127865	P35579	Myosin-9 OS=Homo sapiens OX=9606 GN=MYH9 PE=1 SV=4	0.553	Down	0.00027936	MYH9	226.53	0.675	0.626	0.639	1.158	1.087	1.265
Cellular Component	GO:0031254	4	cell trailing edge	0.127865	P26038	Moesin OS=Homo sapiens OX=9606 GN=MSN PE=1 SV=3	0.606	Down	0.00044065	MSN	67.819	0.71	0.794	0.758	1.331	1.2	1.203
Cellular Component	GO:0034364	6	high-density lipoprotein particle	0.113787	P02656	Apolipoprotein C-III OS=Homo sapiens OX=9606 GN=APOC3 PE=1 SV=1	1.809	Up	0.0048191	APOC3	10.852	1.271	1.405	1.647	0.875	0.827	0.688
Cellular Component	GO:0034364	6	high-density lipoprotein particle	0.113787	P35542	Serum amyloid A-4 protein OS=Homo sapiens OX=9606 GN=SAA4 PE=1 SV=2	0.809	Down	0.0025761	SAA4	14.746	0.865	0.952	0.93	1.128	1.108	1.159
Cellular Component	GO:0034364	6	high-density lipoprotein particle	0.113787	P02652	Apolipoprotein A-II OS=Homo sapiens OX=9606 GN=APOA2 PE=1 SV=1	0.612	Down	0.020982	APOA2	11.175	0.661	0.744	0.849	1.253	1.217	1.213
Cellular Component	GO:0034364	6	high-density lipoprotein particle	0.113787	P02647	Apolipoprotein A-I OS=Homo sapiens OX=9606 GN=APOA1 PE=1 SV=1	0.596	Down	0.0022239	APOA1	30.777	0.64	0.808	0.753	1.287	1.166	1.239
Cellular Component	GO:0034364	6	high-density lipoprotein particle	0.113787	Q13790	Apolipoprotein F OS=Homo sapiens OX=9606 GN=APOF PE=1 SV=2	0.64	Down	0.0095198	APOF	35.399	0.707	0.791	0.819	1.405	1.06	1.155
Cellular Component	GO:0034364	6	high-density lipoprotein particle	0.113787	P0DJI9	Serum amyloid A-2 protein OS=Homo sapiens OX=9606 GN=SAA2 PE=1 SV=1	1.203	Up	0.0018037	SAA2	13.527	1.119	1.187	1.154	0.958	0.99	0.929
Cellular Component	GO:0002102	10	podosome	0.00209983	P67936	Tropomyosin alpha-4 chain OS=Homo sapiens OX=9606 GN=TPM4 PE=1 SV=3	0.273	Down	1.2557e-06	TPM4	28.521	0.416	0.411	0.401	1.587	1.484	1.426
Cellular Component	GO:0002102	10	podosome	0.00209983	Q9UBW5	Bridging integrator 2 OS=Homo sapiens OX=9606 GN=BIN2 PE=1 SV=3	0.421	Down	0.0020629	BIN2	61.874	0.509	0.657	0.511	1.543	1.294	1.142
Cellular Component	GO:0002102	10	podosome	0.00209983	O75083	WD repeat-containing protein 1 OS=Homo sapiens OX=9606 GN=WDR1 PE=1 SV=4	0.467	Down	0.000118418	WDR1	66.193	0.641	0.589	0.649	1.42	1.365	1.238
Cellular Component	GO:0002102	10	podosome	0.00209983	P18206	Vinculin OS=Homo sapiens OX=9606 GN=VCL PE=1 SV=4	0.461	Down	0.0010004	VCL	123.8	0.629	0.623	0.631	1.428	1.321	1.337
Cellular Component	GO:0002102	10	podosome	0.00209983	Q86UX7	Fermitin family homolog 3 OS=Homo sapiens OX=9606 GN=FERMT3 PE=1 SV=1	0.577	Down	0.00147958	FERMT3	75.952	0.667	0.731	0.792	1.397	1.197	1.204
Cellular Component	GO:0002102	10	podosome	0.00209983	Q14247	Src substrate cortactin OS=Homo sapiens OX=9606 GN=CTTN PE=1 SV=2	0.327	Down	0.00166476	CTTN	61.585	0.497	0.488		1.575	1.44
Cellular Component	GO:0015629	9	actin cytoskeleton	1.63195e-10	P67936	Tropomyosin alpha-4 chain OS=Homo sapiens OX=9606 GN=TPM4 PE=1 SV=3	0.273	Down	1.2557e-06	TPM4	28.521	0.416	0.411	0.401	1.587	1.484	1.426
Cellular Component	GO:0015629	9	actin cytoskeleton	1.63195e-10	P61158	Actin-related protein 3 OS=Homo sapiens OX=9606 GN=ACTR3 PE=1 SV=3	0.396	Down	2.1472e-05	ACTR3	47.371	0.555	0.595	0.533	1.489	1.377	1.381
Cellular Component	GO:0015629	9	actin cytoskeleton	1.63195e-10	P04075	Fructose-bisphosphate aldolase A OS=Homo sapiens OX=9606 GN=ALDOA PE=1 SV=2	0.571	Down	4.4575e-05	ALDOA	39.42	0.692	0.737	0.678	1.253	1.246	1.189
Cellular Component	GO:0015629	9	actin cytoskeleton	1.63195e-10	P06753	Tropomyosin alpha-3 chain OS=Homo sapiens OX=9606 GN=TPM3 PE=1 SV=2	0.348	Down	0.008697	TPM3	32.95		0.436	0.532		1.397	1.386
Cellular Component	GO:0015629	9	actin cytoskeleton	1.63195e-10	Q08495	Dematin OS=Homo sapiens OX=9606 GN=DMTN PE=1 SV=3	0.603	Down	0.024024	DMTN	45.514	0.699	0.785		1.298	1.163
Cellular Component	GO:0015629	9	actin cytoskeleton	1.63195e-10	Q01518	Adenylyl cyclase-associated protein 1 OS=Homo sapiens OX=9606 GN=CAP1 PE=1 SV=5	0.552	Down	0.0057167	CAP1	51.901	0.742	0.55	0.782	1.222	1.31	1.222
Cellular Component	GO:0015629	9	actin cytoskeleton	1.63195e-10	P18206	Vinculin OS=Homo sapiens OX=9606 GN=VCL PE=1 SV=4	0.461	Down	0.0010004	VCL	123.8	0.629	0.623	0.631	1.428	1.321	1.337
Cellular Component	GO:0015629	9	actin cytoskeleton	1.63195e-10	Q16643	Drebrin OS=Homo sapiens OX=9606 GN=DBN1 PE=1 SV=4	0.602	Down	0.026385	DBN1	71.428		0.701	0.805		1.31	1.19
Cellular Component	GO:0015629	9	actin cytoskeleton	1.63195e-10	O43707	Alpha-actinin-4 OS=Homo sapiens OX=9606 GN=ACTN4 PE=1 SV=2	0.526	Down	0.022379	ACTN4	104.85	0.627		0.708	1.367		1.173
Cellular Component	GO:0015629	9	actin cytoskeleton	1.63195e-10	P50552	Vasodilator-stimulated phosphoprotein OS=Homo sapiens OX=9606 GN=VASP PE=1 SV=3	0.577	Down	0.0060011	VASP	39.829	0.764	0.704		1.287	1.255
Cellular Component	GO:0015629	9	actin cytoskeleton	1.63195e-10	P47756	F-actin-capping protein subunit beta OS=Homo sapiens OX=9606 GN=CAPZB PE=1 SV=4	0.466	Down	0.0162372	CAPZB	31.35	0.522		0.581	1.282		1.087
Cellular Component	GO:0015629	9	actin cytoskeleton	1.63195e-10	O15144	Actin-related protein 2/3 complex subunit 2 OS=Homo sapiens OX=9606 GN=ARPC2 PE=1 SV=1	0.632	Down	0.041318	ARPC2	34.333	0.818		0.674	1.17		1.19
Cellular Component	GO:0015629	9	actin cytoskeleton	1.63195e-10	P63261	Actin, cytoplasmic 2 OS=Homo sapiens OX=9606 GN=ACTG1 PE=1 SV=1	0.549	Down	0.00156265	ACTG1	41.792	0.788	0.653	0.631	1.333	1.267	1.171
Cellular Component	GO:0015629	9	actin cytoskeleton	1.63195e-10	Q86UX7	Fermitin family homolog 3 OS=Homo sapiens OX=9606 GN=FERMT3 PE=1 SV=1	0.577	Down	0.00147958	FERMT3	75.952	0.667	0.731	0.792	1.397	1.197	1.204
Cellular Component	GO:0015629	9	actin cytoskeleton	1.63195e-10	Q14247	Src substrate cortactin OS=Homo sapiens OX=9606 GN=CTTN PE=1 SV=2	0.327	Down	0.00166476	CTTN	61.585	0.497	0.488		1.575	1.44
Cellular Component	GO:0015629	9	actin cytoskeleton	1.63195e-10	P21333	Filamin-A OS=Homo sapiens OX=9606 GN=FLNA PE=1 SV=4	0.455	Down	0.00199619	FLNA	280.74	0.533	0.723	0.539	1.23	1.272	1.439
Cellular Component	GO:0015629	9	actin cytoskeleton	1.63195e-10	P12814	Alpha-actinin-1 OS=Homo sapiens OX=9606 GN=ACTN1 PE=1 SV=2	0.364	Down	3.9426e-05	ACTN1	103.06	0.552	0.547	0.478	1.507	1.426	1.403
Cellular Component	GO:0015629	9	actin cytoskeleton	1.63195e-10	Q9ULV4	Coronin-1C OS=Homo sapiens OX=9606 GN=CORO1C PE=1 SV=1	0.495	Down	0.0031379	CORO1C	53.248		0.624	0.675		1.306	1.316
Cellular Component	GO:0015629	9	actin cytoskeleton	1.63195e-10	P68133	Actin, alpha skeletal muscle OS=Homo sapiens OX=9606 GN=ACTA1 PE=1 SV=1	0.391	Down	0.000175726	ACTA1	42.051	0.579	0.526	0.542	1.554	1.406	1.25
Cellular Component	GO:0015629	9	actin cytoskeleton	1.63195e-10	Q9UBW5	Bridging integrator 2 OS=Homo sapiens OX=9606 GN=BIN2 PE=1 SV=3	0.421	Down	0.0020629	BIN2	61.874	0.509	0.657	0.511	1.543	1.294	1.142
Cellular Component	GO:0015629	9	actin cytoskeleton	1.63195e-10	P35579	Myosin-9 OS=Homo sapiens OX=9606 GN=MYH9 PE=1 SV=4	0.553	Down	0.00027936	MYH9	226.53	0.675	0.626	0.639	1.158	1.087	1.265
Cellular Component	GO:0015629	9	actin cytoskeleton	1.63195e-10	P23528	Cofilin-1 OS=Homo sapiens OX=9606 GN=CFL1 PE=1 SV=3	0.396	Down	1.96899e-05	CFL1	18.502	0.508	0.57	0.555	1.4	1.402	1.325
Cellular Component	GO:0015629	9	actin cytoskeleton	1.63195e-10	Q15942	Zyxin OS=Homo sapiens OX=9606 GN=ZYX PE=1 SV=1	0.495	Down	0.000122584	ZYX	61.277	0.69	0.666	0.591	1.294	1.338	1.3
Cellular Component	GO:0015629	9	actin cytoskeleton	1.63195e-10	Q14847	LIM and SH3 domain protein 1 OS=Homo sapiens OX=9606 GN=LASP1 PE=1 SV=2	0.446	Down	0.0020354	LASP1	29.717		0.631	0.59		1.35	1.389
Cellular Component	GO:0015629	9	actin cytoskeleton	1.63195e-10	O75083	WD repeat-containing protein 1 OS=Homo sapiens OX=9606 GN=WDR1 PE=1 SV=4	0.467	Down	0.000118418	WDR1	66.193	0.641	0.589	0.649	1.42	1.365	1.238
Cellular Component	GO:0015629	9	actin cytoskeleton	1.63195e-10	P31146	Coronin-1A OS=Homo sapiens OX=9606 GN=CORO1A PE=1 SV=4	0.47	Down	0.00030469	CORO1A	51.026	0.614	0.626	0.569	1.141	1.327	1.377
Cellular Component	GO:0015629	9	actin cytoskeleton	1.63195e-10	P59998	Actin-related protein 2/3 complex subunit 4 OS=Homo sapiens OX=9606 GN=ARPC4 PE=1 SV=3	0.505	Down	0.003538	ARPC4	19.667	0.66	0.694		1.384	1.298
Cellular Component	GO:0043296	4	apical junction complex	0.25654	P50552	Vasodilator-stimulated phosphoprotein OS=Homo sapiens OX=9606 GN=VASP PE=1 SV=3	0.577	Down	0.0060011	VASP	39.829	0.764	0.704		1.287	1.255
Cellular Component	GO:0043296	4	apical junction complex	0.25654	P18206	Vinculin OS=Homo sapiens OX=9606 GN=VCL PE=1 SV=4	0.461	Down	0.0010004	VCL	123.8	0.629	0.623	0.631	1.428	1.321	1.337
Cellular Component	GO:0060205	10	cytoplasmic vesicle lumen	0.00200465	P09211	Glutathione S-transferase P OS=Homo sapiens OX=9606 GN=GSTP1 PE=1 SV=2	0.544	Down	0.000159701	GSTP1	23.356	0.66	0.751	0.659	1.276	1.282	1.246
Cellular Component	GO:0060205	10	cytoplasmic vesicle lumen	0.00200465	P04075	Fructose-bisphosphate aldolase A OS=Homo sapiens OX=9606 GN=ALDOA PE=1 SV=2	0.571	Down	4.4575e-05	ALDOA	39.42	0.692	0.737	0.678	1.253	1.246	1.189
Cellular Component	GO:0060205	10	cytoplasmic vesicle lumen	0.00200465	P18206	Vinculin OS=Homo sapiens OX=9606 GN=VCL PE=1 SV=4	0.461	Down	0.0010004	VCL	123.8	0.629	0.623	0.631	1.428	1.321	1.337
Cellular Component	GO:0060205	10	cytoplasmic vesicle lumen	0.00200465	P02775	Platelet basic protein OS=Homo sapiens OX=9606 GN=PPBP PE=1 SV=3	0.477	Down	0.00015949	PPBP	13.894	0.618	0.631	0.712	1.435	1.293	1.381
Cellular Component	GO:0060205	10	cytoplasmic vesicle lumen	0.00200465	P17066	Heat shock 70 kDa protein 6 OS=Homo sapiens OX=9606 GN=HSPA6 PE=1 SV=2	0.812	Down	0.0046637	HSPA6	71.027		0.882	0.901		1.109	1.088
Cellular Component	GO:0060205	10	cytoplasmic vesicle lumen	0.00200465	P01137	Transforming growth factor beta-1 proprotein OS=Homo sapiens OX=9606 GN=TGFB1 PE=1 SV=2	0.69	Down	0.0107565	TGFB1	44.341	0.843		0.798	1.156		1.221
Cellular Component	GO:0060205	10	cytoplasmic vesicle lumen	0.00200465	P11142	Heat shock cognate 71 kDa protein OS=Homo sapiens OX=9606 GN=HSPA8 PE=1 SV=1	0.525	Down	0.00100258	HSPA8	70.897	0.748	0.591	0.666	1.237	1.356	1.225
Cellular Component	GO:0060205	10	cytoplasmic vesicle lumen	0.00200465	P02675	Fibrinogen beta chain OS=Homo sapiens OX=9606 GN=FGB PE=1 SV=2	1.357	Up	0.039178	FGB	55.928	0.999	1.187	1.093	0.902	0.67	0.844
Cellular Component	GO:0060205	10	cytoplasmic vesicle lumen	0.00200465	Q9NZK5	Adenosine deaminase 2 OS=Homo sapiens OX=9606 GN=ADA2 PE=1 SV=2	1.225	Up	0.0020603	ADA2	58.933	1.182	1.105	1.168	0.944	0.97	0.907
Cellular Component	GO:0060205	10	cytoplasmic vesicle lumen	0.00200465	P62937	Peptidyl-prolyl cis-trans isomerase A OS=Homo sapiens OX=9606 GN=PPIA PE=1 SV=2	0.426	Down	5.8334e-05	PPIA	18.012	0.627	0.559	0.602	1.429	1.462	1.309
Cellular Component	GO:0060205	10	cytoplasmic vesicle lumen	0.00200465	P02776	Platelet factor 4 OS=Homo sapiens OX=9606 GN=PF4 PE=1 SV=2	0.438	Down	0.00141598	PF4	10.845	0.692	0.568	0.693	1.315	1.726	1.417
Cellular Component	GO:0060205	10	cytoplasmic vesicle lumen	0.00200465	P09486	SPARC OS=Homo sapiens OX=9606 GN=SPARC PE=1 SV=1	0.714	Down	0.0096621	SPARC	34.632	0.872	0.865	0.715	1.07	1.193	1.169
Cellular Component	GO:0060205	10	cytoplasmic vesicle lumen	0.00200465	P14618	Pyruvate kinase PKM OS=Homo sapiens OX=9606 GN=PKM PE=1 SV=4	0.609	Down	1.1517e-07	PKM	57.936	0.756	0.747	0.747	1.241	1.236	1.218
Cellular Component	GO:0060205	10	cytoplasmic vesicle lumen	0.00200465	P30740	Leukocyte elastase inhibitor OS=Homo sapiens OX=9606 GN=SERPINB1 PE=1 SV=1	0.442	Down	0.00044079	SERPINB1	42.741	0.622	0.59	0.589	1.425	1.483	1.167
Cellular Component	GO:0060205	10	cytoplasmic vesicle lumen	0.00200465	P55072	Transitional endoplasmic reticulum ATPase OS=Homo sapiens OX=9606 GN=VCP PE=1 SV=4	0.807	Down	0.0033597	VCP	89.321	0.862	0.849		1.071	1.05
Cellular Component	GO:0060205	10	cytoplasmic vesicle lumen	0.00200465	Q01518	Adenylyl cyclase-associated protein 1 OS=Homo sapiens OX=9606 GN=CAP1 PE=1 SV=5	0.552	Down	0.0057167	CAP1	51.901	0.742	0.55	0.782	1.222	1.31	1.222
Cellular Component	GO:0060205	10	cytoplasmic vesicle lumen	0.00200465	O43707	Alpha-actinin-4 OS=Homo sapiens OX=9606 GN=ACTN4 PE=1 SV=2	0.526	Down	0.022379	ACTN4	104.85	0.627		0.708	1.367		1.173
Cellular Component	GO:0060205	10	cytoplasmic vesicle lumen	0.00200465	P02679	Fibrinogen gamma chain OS=Homo sapiens OX=9606 GN=FGG PE=1 SV=3	1.412	Up	0.046678	FGG	51.511	1.008	1.217	1.121	0.892	0.625	0.853
Cellular Component	GO:0060205	10	cytoplasmic vesicle lumen	0.00200465	P00488	Coagulation factor XIII A chain OS=Homo sapiens OX=9606 GN=F13A1 PE=1 SV=4	0.713	Down	0.0056777	F13A1	83.266	0.756	0.776	0.887	1.125	1.209	1.058
Cellular Component	GO:0060205	10	cytoplasmic vesicle lumen	0.00200465	P07339	Cathepsin D OS=Homo sapiens OX=9606 GN=CTSD PE=1 SV=1	1.237	Up	0.035101	CTSD	44.552	1.242	1.223	1.092	0.955	0.963	0.957
Cellular Component	GO:0060205	10	cytoplasmic vesicle lumen	0.00200465	Q86UX7	Fermitin family homolog 3 OS=Homo sapiens OX=9606 GN=FERMT3 PE=1 SV=1	0.577	Down	0.00147958	FERMT3	75.952	0.667	0.731	0.792	1.397	1.197	1.204
Cellular Component	GO:0060205	10	cytoplasmic vesicle lumen	0.00200465	P06744	Glucose-6-phosphate isomerase OS=Homo sapiens OX=9606 GN=GPI PE=1 SV=4	0.612	Down	0.0135393	GPI	63.146	0.824		0.737	1.296		1.256
Cellular Component	GO:0060205	10	cytoplasmic vesicle lumen	0.00200465	P12814	Alpha-actinin-1 OS=Homo sapiens OX=9606 GN=ACTN1 PE=1 SV=2	0.364	Down	3.9426e-05	ACTN1	103.06	0.552	0.547	0.478	1.507	1.426	1.403
Cellular Component	GO:0060205	10	cytoplasmic vesicle lumen	0.00200465	Q14019	Coactosin-like protein OS=Homo sapiens OX=9606 GN=COTL1 PE=1 SV=3	0.452	Down	0.0095765	COTL1	15.945	0.574		0.551	1.338		1.151
Cellular Component	GO:0060205	10	cytoplasmic vesicle lumen	0.00200465	Q9UBW5	Bridging integrator 2 OS=Homo sapiens OX=9606 GN=BIN2 PE=1 SV=3	0.421	Down	0.0020629	BIN2	61.874	0.509	0.657	0.511	1.543	1.294	1.142
Cellular Component	GO:0060205	10	cytoplasmic vesicle lumen	0.00200465	P00491	Purine nucleoside phosphorylase OS=Homo sapiens OX=9606 GN=PNP PE=1 SV=2	0.522	Down	0.044118	PNP	32.118		0.747	0.633		1.173	1.473
Cellular Component	GO:0060205	10	cytoplasmic vesicle lumen	0.00200465	P50395	Rab GDP dissociation inhibitor beta OS=Homo sapiens OX=9606 GN=GDI2 PE=1 SV=2	0.681	Down	0.00075909	GDI2	50.663	0.802	0.767	0.858	1.23	1.204	1.129
Cellular Component	GO:0060205	10	cytoplasmic vesicle lumen	0.00200465	P04275	von Willebrand factor OS=Homo sapiens OX=9606 GN=VWF PE=1 SV=4	1.547	Up	0.0118984	VWF	309.26	1.033	1.255	1.416	0.833	0.816	0.745
Cellular Component	GO:0060205	10	cytoplasmic vesicle lumen	0.00200465	P02647	Apolipoprotein A-I OS=Homo sapiens OX=9606 GN=APOA1 PE=1 SV=1	0.596	Down	0.0022239	APOA1	30.777	0.64	0.808	0.753	1.287	1.166	1.239
Cellular Component	GO:0060205	10	cytoplasmic vesicle lumen	0.00200465	P02751	Fibronectin OS=Homo sapiens OX=9606 GN=FN1 PE=1 SV=5	1.203	Up	0.0050845	FN1	272.32	1.001	1.03	1.074	0.869	0.894	0.818
Cellular Component	GO:0060205	10	cytoplasmic vesicle lumen	0.00200465	P27797	Calreticulin OS=Homo sapiens OX=9606 GN=CALR PE=1 SV=1	0.564	Down	0.000176683	CALR	48.141	0.688	0.755	0.669	1.286	1.197	1.265
Cellular Component	GO:0060205	10	cytoplasmic vesicle lumen	0.00200465	Q13201	Multimerin-1 OS=Homo sapiens OX=9606 GN=MMRN1 PE=1 SV=3	0.774	Down	0.024201	MMRN1	138.11	0.801	0.836	0.962	1.141	1.196	1.02
Cellular Component	GO:0060205	10	cytoplasmic vesicle lumen	0.00200465	P05067	Amyloid-beta precursor protein OS=Homo sapiens OX=9606 GN=APP PE=1 SV=3	0.693	Down	0.032602	APP	86.942	0.792		0.877	1.258		1.15
Cellular Component	GO:0043198	7	dendritic shaft	0.0267447	P21333	Filamin-A OS=Homo sapiens OX=9606 GN=FLNA PE=1 SV=4	0.455	Down	0.00199619	FLNA	280.74	0.533	0.723	0.539	1.23	1.272	1.439
Cellular Component	GO:0043198	7	dendritic shaft	0.0267447	P05067	Amyloid-beta precursor protein OS=Homo sapiens OX=9606 GN=APP PE=1 SV=3	0.693	Down	0.032602	APP	86.942	0.792		0.877	1.258		1.15
Molecular Function	GO:0005319	4	lipid transporter activity	0.173976	P02652	Apolipoprotein A-II OS=Homo sapiens OX=9606 GN=APOA2 PE=1 SV=1	0.612	Down	0.020982	APOA2	11.175	0.661	0.744	0.849	1.253	1.217	1.213
Molecular Function	GO:0005319	4	lipid transporter activity	0.173976	P02647	Apolipoprotein A-I OS=Homo sapiens OX=9606 GN=APOA1 PE=1 SV=1	0.596	Down	0.0022239	APOA1	30.777	0.64	0.808	0.753	1.287	1.166	1.239
Molecular Function	GO:0005319	4	lipid transporter activity	0.173976	P05090	Apolipoprotein D OS=Homo sapiens OX=9606 GN=APOD PE=1 SV=1	0.772	Down	0.0166443	APOD	21.275	0.771	0.942	0.887	1.178	1.066	1.124
Molecular Function	GO:0005319	4	lipid transporter activity	0.173976	Q13790	Apolipoprotein F OS=Homo sapiens OX=9606 GN=APOF PE=1 SV=2	0.64	Down	0.0095198	APOF	35.399	0.707	0.791	0.819	1.405	1.06	1.155
Molecular Function	GO:0003756	6	protein disulfide isomerase activity	0.122517	P05106	Integrin beta-3 OS=Homo sapiens OX=9606 GN=ITGB3 PE=1 SV=2	0.501	Down	0.0126801	ITGB3	87.057	0.483	0.799	0.709	1.5	1.26	1.216
Molecular Function	GO:0003756	6	protein disulfide isomerase activity	0.122517	P30101	Protein disulfide-isomerase A3 OS=Homo sapiens OX=9606 GN=PDIA3 PE=1 SV=4	0.526	Down	5.7692e-07	PDIA3	56.782	0.67	0.696	0.67	1.303	1.284	1.287
Molecular Function	GO:0003756	6	protein disulfide isomerase activity	0.122517	P07237	Protein disulfide-isomerase OS=Homo sapiens OX=9606 GN=P4HB PE=1 SV=3	0.75	Down	0.00092487	P4HB	57.116	0.872	0.866	0.806	1.17	1.088	1.134
Molecular Function	GO:0044183	4	protein binding involved in protein folding	0.0255929	P27797	Calreticulin OS=Homo sapiens OX=9606 GN=CALR PE=1 SV=1	0.564	Down	0.000176683	CALR	48.141	0.688	0.755	0.669	1.286	1.197	1.265
Molecular Function	GO:0044183	4	protein binding involved in protein folding	0.0255929	P04792	Heat shock protein beta-1 OS=Homo sapiens OX=9606 GN=HSPB1 PE=1 SV=2	0.624	Down	0.036744	HSPB1	22.782	0.715		0.755	1.178		1.176
Molecular Function	GO:0032182	4	ubiquitin-like protein binding	0.0686591	P55072	Transitional endoplasmic reticulum ATPase OS=Homo sapiens OX=9606 GN=VCP PE=1 SV=4	0.807	Down	0.0033597	VCP	89.321	0.862	0.849		1.071	1.05
Molecular Function	GO:0032182	4	ubiquitin-like protein binding	0.0686591	P04792	Heat shock protein beta-1 OS=Homo sapiens OX=9606 GN=HSPB1 PE=1 SV=2	0.624	Down	0.036744	HSPB1	22.782	0.715		0.755	1.178		1.176
Molecular Function	GO:0008092	4	cytoskeletal protein binding	1.62407e-08	P67936	Tropomyosin alpha-4 chain OS=Homo sapiens OX=9606 GN=TPM4 PE=1 SV=3	0.273	Down	1.2557e-06	TPM4	28.521	0.416	0.411	0.401	1.587	1.484	1.426
Molecular Function	GO:0008092	4	cytoskeletal protein binding	1.62407e-08	P04075	Fructose-bisphosphate aldolase A OS=Homo sapiens OX=9606 GN=ALDOA PE=1 SV=2	0.571	Down	4.4575e-05	ALDOA	39.42	0.692	0.737	0.678	1.253	1.246	1.189
Molecular Function	GO:0008092	4	cytoskeletal protein binding	1.62407e-08	Q08495	Dematin OS=Homo sapiens OX=9606 GN=DMTN PE=1 SV=3	0.603	Down	0.024024	DMTN	45.514	0.699	0.785		1.298	1.163
Molecular Function	GO:0008092	4	cytoskeletal protein binding	1.62407e-08	P04406	Glyceraldehyde-3-phosphate dehydrogenase OS=Homo sapiens OX=9606 GN=GAPDH PE=1 SV=3	0.698	Down	0.0071216	GAPDH	36.053	0.918	0.722	0.846	1.162	1.216	1.182
Molecular Function	GO:0008092	4	cytoskeletal protein binding	1.62407e-08	Q9H6X2	Anthrax toxin receptor 1 OS=Homo sapiens OX=9606 GN=ANTXR1 PE=1 SV=2	0.742	Down	0.0049163	ANTXR1	62.788	0.872	0.881		1.157	1.205
Molecular Function	GO:0008092	4	cytoskeletal protein binding	1.62407e-08	P18206	Vinculin OS=Homo sapiens OX=9606 GN=VCL PE=1 SV=4	0.461	Down	0.0010004	VCL	123.8	0.629	0.623	0.631	1.428	1.321	1.337
Molecular Function	GO:0008092	4	cytoskeletal protein binding	1.62407e-08	P47756	F-actin-capping protein subunit beta OS=Homo sapiens OX=9606 GN=CAPZB PE=1 SV=4	0.466	Down	0.0162372	CAPZB	31.35	0.522		0.581	1.282		1.087
Molecular Function	GO:0008092	4	cytoskeletal protein binding	1.62407e-08	Q14118	Dystroglycan OS=Homo sapiens OX=9606 GN=DAG1 PE=1 SV=2	0.727	Down	0.027699	DAG1	97.44	0.758	0.954	0.836	1.326	1.115	1.065
Molecular Function	GO:0008092	4	cytoskeletal protein binding	1.62407e-08	P68133	Actin, alpha skeletal muscle OS=Homo sapiens OX=9606 GN=ACTA1 PE=1 SV=1	0.391	Down	0.000175726	ACTA1	42.051	0.579	0.526	0.542	1.554	1.406	1.25
Molecular Function	GO:0008092	4	cytoskeletal protein binding	1.62407e-08	P35579	Myosin-9 OS=Homo sapiens OX=9606 GN=MYH9 PE=1 SV=4	0.553	Down	0.00027936	MYH9	226.53	0.675	0.626	0.639	1.158	1.087	1.265
Molecular Function	GO:0008092	4	cytoskeletal protein binding	1.62407e-08	P23528	Cofilin-1 OS=Homo sapiens OX=9606 GN=CFL1 PE=1 SV=3	0.396	Down	1.96899e-05	CFL1	18.502	0.508	0.57	0.555	1.4	1.402	1.325
Molecular Function	GO:0008092	4	cytoskeletal protein binding	1.62407e-08	Q9NRW1	Ras-related protein Rab-6B OS=Homo sapiens OX=9606 GN=RAB6B PE=1 SV=1	0.653	Down	0.0178767	RAB6B	23.461		0.772	0.74		1.22	1.096
Molecular Function	GO:0008092	4	cytoskeletal protein binding	1.62407e-08	P26447	Protein S100-A4 OS=Homo sapiens OX=9606 GN=S100A4 PE=1 SV=1	0.597	Down	0.002737	S100A4	11.728		0.746	0.78		1.297	1.258
Molecular Function	GO:0008092	4	cytoskeletal protein binding	1.62407e-08	O75083	WD repeat-containing protein 1 OS=Homo sapiens OX=9606 GN=WDR1 PE=1 SV=4	0.467	Down	0.000118418	WDR1	66.193	0.641	0.589	0.649	1.42	1.365	1.238
Molecular Function	GO:0008092	4	cytoskeletal protein binding	1.62407e-08	P31146	Coronin-1A OS=Homo sapiens OX=9606 GN=CORO1A PE=1 SV=4	0.47	Down	0.00030469	CORO1A	51.026	0.614	0.626	0.569	1.141	1.327	1.377
Molecular Function	GO:0008092	4	cytoskeletal protein binding	1.62407e-08	P61158	Actin-related protein 3 OS=Homo sapiens OX=9606 GN=ACTR3 PE=1 SV=3	0.396	Down	2.1472e-05	ACTR3	47.371	0.555	0.595	0.533	1.489	1.377	1.381
Molecular Function	GO:0008092	4	cytoskeletal protein binding	1.62407e-08	P06753	Tropomyosin alpha-3 chain OS=Homo sapiens OX=9606 GN=TPM3 PE=1 SV=2	0.348	Down	0.008697	TPM3	32.95		0.436	0.532		1.397	1.386
Molecular Function	GO:0008092	4	cytoskeletal protein binding	1.62407e-08	Q01518	Adenylyl cyclase-associated protein 1 OS=Homo sapiens OX=9606 GN=CAP1 PE=1 SV=5	0.552	Down	0.0057167	CAP1	51.901	0.742	0.55	0.782	1.222	1.31	1.222
Molecular Function	GO:0008092	4	cytoskeletal protein binding	1.62407e-08	Q16643	Drebrin OS=Homo sapiens OX=9606 GN=DBN1 PE=1 SV=4	0.602	Down	0.026385	DBN1	71.428		0.701	0.805		1.31	1.19
Molecular Function	GO:0008092	4	cytoskeletal protein binding	1.62407e-08	O43707	Alpha-actinin-4 OS=Homo sapiens OX=9606 GN=ACTN4 PE=1 SV=2	0.526	Down	0.022379	ACTN4	104.85	0.627		0.708	1.367		1.173
Molecular Function	GO:0008092	4	cytoskeletal protein binding	1.62407e-08	P50552	Vasodilator-stimulated phosphoprotein OS=Homo sapiens OX=9606 GN=VASP PE=1 SV=3	0.577	Down	0.0060011	VASP	39.829	0.764	0.704		1.287	1.255
Molecular Function	GO:0008092	4	cytoskeletal protein binding	1.62407e-08	Q9HBI1	Beta-parvin OS=Homo sapiens OX=9606 GN=PARVB PE=1 SV=1	0.528	Down	0.00126025	PARVB	41.714	0.597	0.737	0.694	1.392	1.273	1.178
Molecular Function	GO:0008092	4	cytoskeletal protein binding	1.62407e-08	O15144	Actin-related protein 2/3 complex subunit 2 OS=Homo sapiens OX=9606 GN=ARPC2 PE=1 SV=1	0.632	Down	0.041318	ARPC2	34.333	0.818		0.674	1.17		1.19
Molecular Function	GO:0008092	4	cytoskeletal protein binding	1.62407e-08	Q9Y490	Talin-1 OS=Homo sapiens OX=9606 GN=TLN1 PE=1 SV=3	0.453	Down	3.5156e-05	TLN1	269.76	0.559	0.62	0.605	1.268	1.363	1.304
Molecular Function	GO:0008092	4	cytoskeletal protein binding	1.62407e-08	P07737	Profilin-1 OS=Homo sapiens OX=9606 GN=PFN1 PE=1 SV=2	0.343	Down	0.0091617	PFN1	15.054		0.545	0.443		1.434	1.449
Molecular Function	GO:0008092	4	cytoskeletal protein binding	1.62407e-08	P12814	Alpha-actinin-1 OS=Homo sapiens OX=9606 GN=ACTN1 PE=1 SV=2	0.364	Down	3.9426e-05	ACTN1	103.06	0.552	0.547	0.478	1.507	1.426	1.403
Molecular Function	GO:0008092	4	cytoskeletal protein binding	1.62407e-08	P21333	Filamin-A OS=Homo sapiens OX=9606 GN=FLNA PE=1 SV=4	0.455	Down	0.00199619	FLNA	280.74	0.533	0.723	0.539	1.23	1.272	1.439
Molecular Function	GO:0008092	4	cytoskeletal protein binding	1.62407e-08	Q9ULV4	Coronin-1C OS=Homo sapiens OX=9606 GN=CORO1C PE=1 SV=1	0.495	Down	0.0031379	CORO1C	53.248		0.624	0.675		1.306	1.316
Molecular Function	GO:0008092	4	cytoskeletal protein binding	1.62407e-08	Q14019	Coactosin-like protein OS=Homo sapiens OX=9606 GN=COTL1 PE=1 SV=3	0.452	Down	0.0095765	COTL1	15.945	0.574		0.551	1.338		1.151
Molecular Function	GO:0008092	4	cytoskeletal protein binding	1.62407e-08	Q14847	LIM and SH3 domain protein 1 OS=Homo sapiens OX=9606 GN=LASP1 PE=1 SV=2	0.446	Down	0.0020354	LASP1	29.717		0.631	0.59		1.35	1.389
Molecular Function	GO:0008092	4	cytoskeletal protein binding	1.62407e-08	P26038	Moesin OS=Homo sapiens OX=9606 GN=MSN PE=1 SV=3	0.606	Down	0.00044065	MSN	67.819	0.71	0.794	0.758	1.331	1.2	1.203
Molecular Function	GO:0008092	4	cytoskeletal protein binding	1.62407e-08	P59998	Actin-related protein 2/3 complex subunit 4 OS=Homo sapiens OX=9606 GN=ARPC4 PE=1 SV=3	0.505	Down	0.003538	ARPC4	19.667	0.66	0.694		1.384	1.298
Molecular Function	GO:0005518	5	collagen binding	0.148573	P14780	Matrix metalloproteinase-9 OS=Homo sapiens OX=9606 GN=MMP9 PE=1 SV=3	0.824	Down	0.037497	MMP9	78.457	0.923	0.948	0.799	1.013	1.145	1.084
Molecular Function	GO:0005518	5	collagen binding	0.148573	Q9HCN6	Platelet glycoprotein VI OS=Homo sapiens OX=9606 GN=GP6 PE=1 SV=4	0.58	Down	0.0040389	GP6	36.866		0.728	0.698		1.264	1.196
Molecular Function	GO:0005518	5	collagen binding	0.148573	P02751	Fibronectin OS=Homo sapiens OX=9606 GN=FN1 PE=1 SV=5	1.203	Up	0.0050845	FN1	272.32	1.001	1.03	1.074	0.869	0.894	0.818
Molecular Function	GO:0005518	5	collagen binding	0.148573	P09486	SPARC OS=Homo sapiens OX=9606 GN=SPARC PE=1 SV=1	0.714	Down	0.0096621	SPARC	34.632	0.872	0.865	0.715	1.07	1.193	1.169
Molecular Function	GO:0005518	5	collagen binding	0.148573	Q9H6X2	Anthrax toxin receptor 1 OS=Homo sapiens OX=9606 GN=ANTXR1 PE=1 SV=2	0.742	Down	0.0049163	ANTXR1	62.788	0.872	0.881		1.157	1.205
Molecular Function	GO:0005518	5	collagen binding	0.148573	P04275	von Willebrand factor OS=Homo sapiens OX=9606 GN=VWF PE=1 SV=4	1.547	Up	0.0118984	VWF	309.26	1.033	1.255	1.416	0.833	0.816	0.745
Molecular Function	GO:0005216	7	ion channel activity	0.312601	O00299	Chloride intracellular channel protein 1 OS=Homo sapiens OX=9606 GN=CLIC1 PE=1 SV=4	0.358	Down	0.032382	CLIC1	26.922		0.451	0.634		1.65	1.384
Molecular Function	GO:0005216	7	ion channel activity	0.312601	P54289	Voltage-dependent calcium channel subunit alpha-2/delta-1 OS=Homo sapiens OX=9606 GN=CACNA2D1 PE=1 SV=3	1.337	Up	0.017415	CACNA2D1	124.57	1.282	1.25	1.171	0.811	1.035	0.923
Molecular Function	GO:0051020	5	GTPase binding	0.0486236	P21333	Filamin-A OS=Homo sapiens OX=9606 GN=FLNA PE=1 SV=4	0.455	Down	0.00199619	FLNA	280.74	0.533	0.723	0.539	1.23	1.272	1.439
Molecular Function	GO:0051020	5	GTPase binding	0.0486236	Q9ULV4	Coronin-1C OS=Homo sapiens OX=9606 GN=CORO1C PE=1 SV=1	0.495	Down	0.0031379	CORO1C	53.248		0.624	0.675		1.306	1.316
Molecular Function	GO:0051020	5	GTPase binding	0.0486236	P06733	Alpha-enolase OS=Homo sapiens OX=9606 GN=ENO1 PE=1 SV=2	0.357	Down	9.5983e-05	ENO1	47.168	0.563	0.565	0.466	1.519	1.45	1.492
Molecular Function	GO:0051020	5	GTPase binding	0.0486236	P00441	Superoxide dismutase [Cu-Zn] OS=Homo sapiens OX=9606 GN=SOD1 PE=1 SV=2	0.675	Down	0.00023553	SOD1	15.936	0.794	0.775	0.857	1.21	1.203	1.179
Molecular Function	GO:0051020	5	GTPase binding	0.0486236	P50395	Rab GDP dissociation inhibitor beta OS=Homo sapiens OX=9606 GN=GDI2 PE=1 SV=2	0.681	Down	0.00075909	GDI2	50.663	0.802	0.767	0.858	1.23	1.204	1.129
Molecular Function	GO:0051020	5	GTPase binding	0.0486236	P52566	Rho GDP-dissociation inhibitor 2 OS=Homo sapiens OX=9606 GN=ARHGDIB PE=1 SV=3	0.457	Down	0.030498	ARHGDIB	22.988		0.591	0.754		1.367	1.574
Molecular Function	GO:0051020	5	GTPase binding	0.0486236	P07737	Profilin-1 OS=Homo sapiens OX=9606 GN=PFN1 PE=1 SV=2	0.343	Down	0.0091617	PFN1	15.054		0.545	0.443		1.434	1.449
Molecular Function	GO:0051087	4	chaperone binding	0.012684	P02675	Fibrinogen beta chain OS=Homo sapiens OX=9606 GN=FGB PE=1 SV=2	1.357	Up	0.039178	FGB	55.928	0.999	1.187	1.093	0.902	0.67	0.844
Molecular Function	GO:0051087	4	chaperone binding	0.012684	P27797	Calreticulin OS=Homo sapiens OX=9606 GN=CALR PE=1 SV=1	0.564	Down	0.000176683	CALR	48.141	0.688	0.755	0.669	1.286	1.197	1.265
Molecular Function	GO:0051087	4	chaperone binding	0.012684	P00441	Superoxide dismutase [Cu-Zn] OS=Homo sapiens OX=9606 GN=SOD1 PE=1 SV=2	0.675	Down	0.00023553	SOD1	15.936	0.794	0.775	0.857	1.21	1.203	1.179
Molecular Function	GO:0051087	4	chaperone binding	0.012684	P04275	von Willebrand factor OS=Homo sapiens OX=9606 GN=VWF PE=1 SV=4	1.547	Up	0.0118984	VWF	309.26	1.033	1.255	1.416	0.833	0.816	0.745
Molecular Function	GO:0051087	4	chaperone binding	0.012684	P11021	Endoplasmic reticulum chaperone BiP OS=Homo sapiens OX=9606 GN=HSPA5 PE=1 SV=2	0.823	Down	0.00026116	HSPA5	72.332	0.913	0.915	0.888	1.122	1.074	1.105
Molecular Function	GO:0003725	6	double-stranded RNA binding	0.312601	P12814	Alpha-actinin-1 OS=Homo sapiens OX=9606 GN=ACTN1 PE=1 SV=2	0.364	Down	3.9426e-05	ACTN1	103.06	0.552	0.547	0.478	1.507	1.426	1.403
Molecular Function	GO:0003725	6	double-stranded RNA binding	0.312601	P26038	Moesin OS=Homo sapiens OX=9606 GN=MSN PE=1 SV=3	0.606	Down	0.00044065	MSN	67.819	0.71	0.794	0.758	1.331	1.2	1.203
Molecular Function	GO:0001012	8	RNA polymerase II regulatory region DNA binding	0.375962	O96006	Zinc finger BED domain-containing protein 1 OS=Homo sapiens OX=9606 GN=ZBED1 PE=1 SV=1	0.621	Down	0.0028614	ZBED1	78.155	0.782		0.779	1.225		1.289
Molecular Function	GO:0001012	8	RNA polymerase II regulatory region DNA binding	0.375962	O43707	Alpha-actinin-4 OS=Homo sapiens OX=9606 GN=ACTN4 PE=1 SV=2	0.526	Down	0.022379	ACTN4	104.85	0.627		0.708	1.367		1.173
Molecular Function	GO:0016209	2	antioxidant activity	0.0687388	P09211	Glutathione S-transferase P OS=Homo sapiens OX=9606 GN=GSTP1 PE=1 SV=2	0.544	Down	0.000159701	GSTP1	23.356	0.66	0.751	0.659	1.276	1.282	1.246
Molecular Function	GO:0016209	2	antioxidant activity	0.0687388	P78417	Glutathione S-transferase omega-1 OS=Homo sapiens OX=9606 GN=GSTO1 PE=1 SV=2	0.66	Down	1.51465e-05	GSTO1	27.566	0.798	0.788	0.767	1.188	1.168	1.207
Molecular Function	GO:0016209	2	antioxidant activity	0.0687388	Q99497	Protein/nucleic acid deglycase DJ-1 OS=Homo sapiens OX=9606 GN=PARK7 PE=1 SV=2	0.566	Down	0.000175907	PARK7	19.891	0.675	0.754	0.696	1.297	1.189	1.268
Molecular Function	GO:0016209	2	antioxidant activity	0.0687388	P00441	Superoxide dismutase [Cu-Zn] OS=Homo sapiens OX=9606 GN=SOD1 PE=1 SV=2	0.675	Down	0.00023553	SOD1	15.936	0.794	0.775	0.857	1.21	1.203	1.179
Molecular Function	GO:0016209	2	antioxidant activity	0.0687388	P10599	Thioredoxin OS=Homo sapiens OX=9606 GN=TXN PE=1 SV=3	0.606	Down	0.0020975	TXN	11.737	0.804	0.803	0.662	1.218	1.203	1.323
Molecular Function	GO:0016209	2	antioxidant activity	0.0687388	Q06830	Peroxiredoxin-1 OS=Homo sapiens OX=9606 GN=PRDX1 PE=1 SV=1	0.619	Down	0.003862	PRDX1	22.11		0.747	0.705		1.164	1.182
Molecular Function	GO:0016705	4	oxidoreductase activity, acting on paired donors, with incorporation or reduction of molecular oxygen	0.247986	P19021	Peptidyl-glycine alpha-amidating monooxygenase OS=Homo sapiens OX=9606 GN=PAM PE=1 SV=2	0.773	Down	0.039661	PAM	108.33	0.846	0.908		1.179	1.09
Molecular Function	GO:0016705	4	oxidoreductase activity, acting on paired donors, with incorporation or reduction of molecular oxygen	0.247986	P07237	Protein disulfide-isomerase OS=Homo sapiens OX=9606 GN=P4HB PE=1 SV=3	0.75	Down	0.00092487	P4HB	57.116	0.872	0.866	0.806	1.17	1.088	1.134
Molecular Function	GO:0016810	4	hydrolase activity, acting on carbon-nitrogen (but not peptide) bonds	0.312601	O95497	Pantetheinase OS=Homo sapiens OX=9606 GN=VNN1 PE=1 SV=2	1.386	Up	0.00065606	VNN1	57.011	1.216	1.342	1.309	0.941	0.9	0.949
Molecular Function	GO:0016810	4	hydrolase activity, acting on carbon-nitrogen (but not peptide) bonds	0.312601	Q9NZK5	Adenosine deaminase 2 OS=Homo sapiens OX=9606 GN=ADA2 PE=1 SV=2	1.225	Up	0.0020603	ADA2	58.933	1.182	1.105	1.168	0.944	0.97	0.907
Molecular Function	GO:0022803	4	passive transmembrane transporter activity	0.312601	O00299	Chloride intracellular channel protein 1 OS=Homo sapiens OX=9606 GN=CLIC1 PE=1 SV=4	0.358	Down	0.032382	CLIC1	26.922		0.451	0.634		1.65	1.384
Molecular Function	GO:0022803	4	passive transmembrane transporter activity	0.312601	P54289	Voltage-dependent calcium channel subunit alpha-2/delta-1 OS=Homo sapiens OX=9606 GN=CACNA2D1 PE=1 SV=3	1.337	Up	0.017415	CACNA2D1	124.57	1.282	1.25	1.171	0.811	1.035	0.923
Molecular Function	GO:1901363	3	heterocyclic compound binding	1.76986e-05	P04075	Fructose-bisphosphate aldolase A OS=Homo sapiens OX=9606 GN=ALDOA PE=1 SV=2	0.571	Down	4.4575e-05	ALDOA	39.42	0.692	0.737	0.678	1.253	1.246	1.189
Molecular Function	GO:1901363	3	heterocyclic compound binding	1.76986e-05	P04406	Glyceraldehyde-3-phosphate dehydrogenase OS=Homo sapiens OX=9606 GN=GAPDH PE=1 SV=3	0.698	Down	0.0071216	GAPDH	36.053	0.918	0.722	0.846	1.162	1.216	1.182
Molecular Function	GO:1901363	3	heterocyclic compound binding	1.76986e-05	P62942	Peptidyl-prolyl cis-trans isomerase FKBP1A OS=Homo sapiens OX=9606 GN=FKBP1A PE=1 SV=2	0.525	Down	0.00155672	FKBP1A	11.951	0.655	0.601	0.784	1.26	1.381	1.247
Molecular Function	GO:1901363	3	heterocyclic compound binding	1.76986e-05	P54764	Ephrin type-A receptor 4 OS=Homo sapiens OX=9606 GN=EPHA4 PE=1 SV=1	0.812	Down	0.025377	EPHA4	109.86	0.925	0.964	0.869	1.119	1.039	1.24
Molecular Function	GO:1901363	3	heterocyclic compound binding	1.76986e-05	P11362	Fibroblast growth factor receptor 1 OS=Homo sapiens OX=9606 GN=FGFR1 PE=1 SV=3	0.804	Down	0.047717	FGFR1	91.867		0.865	0.925		1.154	1.073
Molecular Function	GO:1901363	3	heterocyclic compound binding	1.76986e-05	Q8IZ41	Ras and EF-hand domain-containing protein OS=Homo sapiens OX=9606 GN=RASEF PE=1 SV=1	1.202	Up	0.033583	RASEF	82.878	0.992	1.148	1.071	0.929	0.822	0.921
Molecular Function	GO:1901363	3	heterocyclic compound binding	1.76986e-05	P17066	Heat shock 70 kDa protein 6 OS=Homo sapiens OX=9606 GN=HSPA6 PE=1 SV=2	0.812	Down	0.0046637	HSPA6	71.027		0.882	0.901		1.109	1.088
Molecular Function	GO:1901363	3	heterocyclic compound binding	1.76986e-05	P61224	Ras-related protein Rap-1b OS=Homo sapiens OX=9606 GN=RAP1B PE=1 SV=1	0.449	Down	0.00039544	RAP1B	20.825	0.592	0.638	0.622	1.572	1.281	1.274
Molecular Function	GO:1901363	3	heterocyclic compound binding	1.76986e-05	P11142	Heat shock cognate 71 kDa protein OS=Homo sapiens OX=9606 GN=HSPA8 PE=1 SV=1	0.525	Down	0.00100258	HSPA8	70.897	0.748	0.591	0.666	1.237	1.356	1.225
Molecular Function	GO:1901363	3	heterocyclic compound binding	1.76986e-05	P30101	Protein disulfide-isomerase A3 OS=Homo sapiens OX=9606 GN=PDIA3 PE=1 SV=4	0.526	Down	5.7692e-07	PDIA3	56.782	0.67	0.696	0.67	1.303	1.284	1.287
Molecular Function	GO:1901363	3	heterocyclic compound binding	1.76986e-05	P00558	Phosphoglycerate kinase 1 OS=Homo sapiens OX=9606 GN=PGK1 PE=1 SV=3	0.548	Down	0.00192282	PGK1	44.614	0.814	0.672	0.674	1.262	1.458	1.224
Molecular Function	GO:1901363	3	heterocyclic compound binding	1.76986e-05	P63104	14-3-3 protein zeta/delta OS=Homo sapiens OX=9606 GN=YWHAZ PE=1 SV=1	0.353	Down	0.0054374	YWHAZ	27.745	0.576	0.509	0.442	1.471	1.41	1.443
Molecular Function	GO:1901363	3	heterocyclic compound binding	1.76986e-05	P62937	Peptidyl-prolyl cis-trans isomerase A OS=Homo sapiens OX=9606 GN=PPIA PE=1 SV=2	0.426	Down	5.8334e-05	PPIA	18.012	0.627	0.559	0.602	1.429	1.462	1.309
Molecular Function	GO:1901363	3	heterocyclic compound binding	1.76986e-05	P61981	14-3-3 protein gamma OS=Homo sapiens OX=9606 GN=YWHAG PE=1 SV=2	0.427	Down	0.0186026	YWHAG	28.302	0.695	0.593	0.461	1.36	1.36	1.373
Molecular Function	GO:1901363	3	heterocyclic compound binding	1.76986e-05	Q8WTR7	Zinc finger protein 473 OS=Homo sapiens OX=9606 GN=ZNF473 PE=1 SV=1	0.759	Down	0.015261	ZNF473	100.18	0.906	0.821	0.82	1.041	1.252	1.062
Molecular Function	GO:1901363	3	heterocyclic compound binding	1.76986e-05	P68133	Actin, alpha skeletal muscle OS=Homo sapiens OX=9606 GN=ACTA1 PE=1 SV=1	0.391	Down	0.000175726	ACTA1	42.051	0.579	0.526	0.542	1.554	1.406	1.25
Molecular Function	GO:1901363	3	heterocyclic compound binding	1.76986e-05	P35579	Myosin-9 OS=Homo sapiens OX=9606 GN=MYH9 PE=1 SV=4	0.553	Down	0.00027936	MYH9	226.53	0.675	0.626	0.639	1.158	1.087	1.265
Molecular Function	GO:1901363	3	heterocyclic compound binding	1.76986e-05	Q15942	Zyxin OS=Homo sapiens OX=9606 GN=ZYX PE=1 SV=1	0.495	Down	0.000122584	ZYX	61.277	0.69	0.666	0.591	1.294	1.338	1.3
Molecular Function	GO:1901363	3	heterocyclic compound binding	1.76986e-05	Q9NRW1	Ras-related protein Rab-6B OS=Homo sapiens OX=9606 GN=RAB6B PE=1 SV=1	0.653	Down	0.0178767	RAB6B	23.461		0.772	0.74		1.22	1.096
Molecular Function	GO:1901363	3	heterocyclic compound binding	1.76986e-05	P04792	Heat shock protein beta-1 OS=Homo sapiens OX=9606 GN=HSPB1 PE=1 SV=2	0.624	Down	0.036744	HSPB1	22.782	0.715		0.755	1.178		1.176
Molecular Function	GO:1901363	3	heterocyclic compound binding	1.76986e-05	P26447	Protein S100-A4 OS=Homo sapiens OX=9606 GN=S100A4 PE=1 SV=1	0.597	Down	0.002737	S100A4	11.728		0.746	0.78		1.297	1.258
Molecular Function	GO:1901363	3	heterocyclic compound binding	1.76986e-05	Q5JSZ5	Protein PRRC2B OS=Homo sapiens OX=9606 GN=PRRC2B PE=1 SV=2	1.465	Up	0.0180382	PRRC2B	242.96	1.289	1.171		0.856	0.823
Molecular Function	GO:1901363	3	heterocyclic compound binding	1.76986e-05	P06733	Alpha-enolase OS=Homo sapiens OX=9606 GN=ENO1 PE=1 SV=2	0.357	Down	9.5983e-05	ENO1	47.168	0.563	0.565	0.466	1.519	1.45	1.492
Molecular Function	GO:1901363	3	heterocyclic compound binding	1.76986e-05	P31146	Coronin-1A OS=Homo sapiens OX=9606 GN=CORO1A PE=1 SV=4	0.47	Down	0.00030469	CORO1A	51.026	0.614	0.626	0.569	1.141	1.327	1.377
Molecular Function	GO:1901363	3	heterocyclic compound binding	1.76986e-05	P07237	Protein disulfide-isomerase OS=Homo sapiens OX=9606 GN=P4HB PE=1 SV=3	0.75	Down	0.00092487	P4HB	57.116	0.872	0.866	0.806	1.17	1.088	1.134
Molecular Function	GO:1901363	3	heterocyclic compound binding	1.76986e-05	P14618	Pyruvate kinase PKM OS=Homo sapiens OX=9606 GN=PKM PE=1 SV=4	0.609	Down	1.1517e-07	PKM	57.936	0.756	0.747	0.747	1.241	1.236	1.218
Molecular Function	GO:1901363	3	heterocyclic compound binding	1.76986e-05	P11021	Endoplasmic reticulum chaperone BiP OS=Homo sapiens OX=9606 GN=HSPA5 PE=1 SV=2	0.823	Down	0.00026116	HSPA5	72.332	0.913	0.915	0.888	1.122	1.074	1.105
Molecular Function	GO:1901363	3	heterocyclic compound binding	1.76986e-05	P00338	L-lactate dehydrogenase A chain OS=Homo sapiens OX=9606 GN=LDHA PE=1 SV=2	0.707	Down	0.00030445	LDHA	36.688	0.782	0.844	0.844	1.164	1.195	1.133
Molecular Function	GO:1901363	3	heterocyclic compound binding	1.76986e-05	P61158	Actin-related protein 3 OS=Homo sapiens OX=9606 GN=ACTR3 PE=1 SV=3	0.396	Down	2.1472e-05	ACTR3	47.371	0.555	0.595	0.533	1.489	1.377	1.381
Molecular Function	GO:1901363	3	heterocyclic compound binding	1.76986e-05	P40925	Malate dehydrogenase, cytoplasmic OS=Homo sapiens OX=9606 GN=MDH1 PE=1 SV=4	0.537	Down	0.0035389	MDH1	36.426	0.76	0.577	0.668	1.175	1.404	1.153
Molecular Function	GO:1901363	3	heterocyclic compound binding	1.76986e-05	P55072	Transitional endoplasmic reticulum ATPase OS=Homo sapiens OX=9606 GN=VCP PE=1 SV=4	0.807	Down	0.0033597	VCP	89.321	0.862	0.849		1.071	1.05
Molecular Function	GO:1901363	3	heterocyclic compound binding	1.76986e-05	P10599	Thioredoxin OS=Homo sapiens OX=9606 GN=TXN PE=1 SV=3	0.606	Down	0.0020975	TXN	11.737	0.804	0.803	0.662	1.218	1.203	1.323
Molecular Function	GO:1901363	3	heterocyclic compound binding	1.76986e-05	O43707	Alpha-actinin-4 OS=Homo sapiens OX=9606 GN=ACTN4 PE=1 SV=2	0.526	Down	0.022379	ACTN4	104.85	0.627		0.708	1.367		1.173
Molecular Function	GO:1901363	3	heterocyclic compound binding	1.76986e-05	P63261	Actin, cytoplasmic 2 OS=Homo sapiens OX=9606 GN=ACTG1 PE=1 SV=1	0.549	Down	0.00156265	ACTG1	41.792	0.788	0.653	0.631	1.333	1.267	1.171
Molecular Function	GO:1901363	3	heterocyclic compound binding	1.76986e-05	P62258	14-3-3 protein epsilon OS=Homo sapiens OX=9606 GN=YWHAE PE=1 SV=1	0.491	Down	0.00065933	YWHAE	29.174	0.582	0.614	0.667	1.422	1.223	1.153
Molecular Function	GO:1901363	3	heterocyclic compound binding	1.76986e-05	P07195	L-lactate dehydrogenase B chain OS=Homo sapiens OX=9606 GN=LDHB PE=1 SV=2	0.734	Down	0.00064291	LDHB	36.638	0.804	0.869	0.851	1.146	1.103	1.191
Molecular Function	GO:1901363	3	heterocyclic compound binding	1.76986e-05	P07737	Profilin-1 OS=Homo sapiens OX=9606 GN=PFN1 PE=1 SV=2	0.343	Down	0.0091617	PFN1	15.054		0.545	0.443		1.434	1.449
Molecular Function	GO:1901363	3	heterocyclic compound binding	1.76986e-05	P21333	Filamin-A OS=Homo sapiens OX=9606 GN=FLNA PE=1 SV=4	0.455	Down	0.00199619	FLNA	280.74	0.533	0.723	0.539	1.23	1.272	1.439
Molecular Function	GO:1901363	3	heterocyclic compound binding	1.76986e-05	P12814	Alpha-actinin-1 OS=Homo sapiens OX=9606 GN=ACTN1 PE=1 SV=2	0.364	Down	3.9426e-05	ACTN1	103.06	0.552	0.547	0.478	1.507	1.426	1.403
Molecular Function	GO:1901363	3	heterocyclic compound binding	1.76986e-05	O96006	Zinc finger BED domain-containing protein 1 OS=Homo sapiens OX=9606 GN=ZBED1 PE=1 SV=1	0.621	Down	0.0028614	ZBED1	78.155	0.782		0.779	1.225		1.289
Molecular Function	GO:1901363	3	heterocyclic compound binding	1.76986e-05	P04003	C4b-binding protein alpha chain OS=Homo sapiens OX=9606 GN=C4BPA PE=1 SV=2	1.272	Up	0.00069865	C4BPA	67.033	1.184	1.192	1.106	0.924	0.898	0.916
Molecular Function	GO:1901363	3	heterocyclic compound binding	1.76986e-05	P00491	Purine nucleoside phosphorylase OS=Homo sapiens OX=9606 GN=PNP PE=1 SV=2	0.522	Down	0.044118	PNP	32.118		0.747	0.633		1.173	1.473
Molecular Function	GO:1901363	3	heterocyclic compound binding	1.76986e-05	Q06830	Peroxiredoxin-1 OS=Homo sapiens OX=9606 GN=PRDX1 PE=1 SV=1	0.619	Down	0.003862	PRDX1	22.11		0.747	0.705		1.164	1.182
Molecular Function	GO:1901363	3	heterocyclic compound binding	1.76986e-05	P50395	Rab GDP dissociation inhibitor beta OS=Homo sapiens OX=9606 GN=GDI2 PE=1 SV=2	0.681	Down	0.00075909	GDI2	50.663	0.802	0.767	0.858	1.23	1.204	1.129
Molecular Function	GO:1901363	3	heterocyclic compound binding	1.76986e-05	P35916	Vascular endothelial growth factor receptor 3 OS=Homo sapiens OX=9606 GN=FLT4 PE=1 SV=3	1.203	Up	0.039297	FLT4	152.76	1.05	1.143	1.086	1.006	0.827	0.893
Molecular Function	GO:1901363	3	heterocyclic compound binding	1.76986e-05	P23284	Peptidyl-prolyl cis-trans isomerase B OS=Homo sapiens OX=9606 GN=PPIB PE=1 SV=2	0.486	Down	0.0028186	PPIB	23.742	0.597	0.599	0.671	1.28	1.282	1.277
Molecular Function	GO:1901363	3	heterocyclic compound binding	1.76986e-05	P20023	Complement receptor type 2 OS=Homo sapiens OX=9606 GN=CR2 PE=1 SV=2	1.254	Up	0.021624	CR2	112.91	1.068	1.264	1.051	0.895	0.878	0.925
Molecular Function	GO:1901363	3	heterocyclic compound binding	1.76986e-05	Q99497	Protein/nucleic acid deglycase DJ-1 OS=Homo sapiens OX=9606 GN=PARK7 PE=1 SV=2	0.566	Down	0.000175907	PARK7	19.891	0.675	0.754	0.696	1.297	1.189	1.268
Molecular Function	GO:1901363	3	heterocyclic compound binding	1.76986e-05	P27797	Calreticulin OS=Homo sapiens OX=9606 GN=CALR PE=1 SV=1	0.564	Down	0.000176683	CALR	48.141	0.688	0.755	0.669	1.286	1.197	1.265
Molecular Function	GO:1901363	3	heterocyclic compound binding	1.76986e-05	P06732	Creatine kinase M-type OS=Homo sapiens OX=9606 GN=CKM PE=1 SV=2	0.744	Down	0.037764	CKM	43.101	0.695	0.771	0.966	1.043	1.102	1.124
Molecular Function	GO:1901363	3	heterocyclic compound binding	1.76986e-05	P55145	Mesencephalic astrocyte-derived neurotrophic factor OS=Homo sapiens OX=9606 GN=MANF PE=1 SV=3	0.455	Down	0.0136791	MANF	20.7		0.558	0.591		1.152	1.374
Molecular Function	GO:1901363	3	heterocyclic compound binding	1.76986e-05	P26038	Moesin OS=Homo sapiens OX=9606 GN=MSN PE=1 SV=3	0.606	Down	0.00044065	MSN	67.819	0.71	0.794	0.758	1.331	1.2	1.203
Molecular Function	GO:1901363	3	heterocyclic compound binding	1.76986e-05	P05067	Amyloid-beta precursor protein OS=Homo sapiens OX=9606 GN=APP PE=1 SV=3	0.693	Down	0.032602	APP	86.942	0.792		0.877	1.258		1.15
Molecular Function	GO:1901363	3	heterocyclic compound binding	1.76986e-05	P30086	Phosphatidylethanolamine-binding protein 1 OS=Homo sapiens OX=9606 GN=PEBP1 PE=1 SV=3	0.712	Down	0.0119588	PEBP1	21.057	0.883	0.731	0.762	1.114	1.214	1.011
Molecular Function	GO:0070653	6	high-density lipoprotein particle receptor binding	0.00405975	P02656	Apolipoprotein C-III OS=Homo sapiens OX=9606 GN=APOC3 PE=1 SV=1	1.809	Up	0.0048191	APOC3	10.852	1.271	1.405	1.647	0.875	0.827	0.688
Molecular Function	GO:0070653	6	high-density lipoprotein particle receptor binding	0.00405975	P02652	Apolipoprotein A-II OS=Homo sapiens OX=9606 GN=APOA2 PE=1 SV=1	0.612	Down	0.020982	APOA2	11.175	0.661	0.744	0.849	1.253	1.217	1.213
Molecular Function	GO:0070653	6	high-density lipoprotein particle receptor binding	0.00405975	P02647	Apolipoprotein A-I OS=Homo sapiens OX=9606 GN=APOA1 PE=1 SV=1	0.596	Down	0.0022239	APOA1	30.777	0.64	0.808	0.753	1.287	1.166	1.239
Molecular Function	GO:0001849	5	complement component C1q binding	0.247986	P02741	C-reactive protein OS=Homo sapiens OX=9606 GN=CRP PE=1 SV=1	2.295	Up	0.0042845	CRP	25.038	1.972	1.8	1.363	0.625	0.773	0.839
Molecular Function	GO:0001849	5	complement component C1q binding	0.247986	P27797	Calreticulin OS=Homo sapiens OX=9606 GN=CALR PE=1 SV=1	0.564	Down	0.000176683	CALR	48.141	0.688	0.755	0.669	1.286	1.197	1.265
Molecular Function	GO:0016836	5	hydro-lyase activity	0.0558388	Q99497	Protein/nucleic acid deglycase DJ-1 OS=Homo sapiens OX=9606 GN=PARK7 PE=1 SV=2	0.566	Down	0.000175907	PARK7	19.891	0.675	0.754	0.696	1.297	1.189	1.268
Molecular Function	GO:0016836	5	hydro-lyase activity	0.0558388	P06733	Alpha-enolase OS=Homo sapiens OX=9606 GN=ENO1 PE=1 SV=2	0.357	Down	9.5983e-05	ENO1	47.168	0.563	0.565	0.466	1.519	1.45	1.492
Molecular Function	GO:0016836	5	hydro-lyase activity	0.0558388	P00918	Carbonic anhydrase 2 OS=Homo sapiens OX=9606 GN=CA2 PE=1 SV=2	0.791	Down	0.032803	CA2	29.246	0.968	0.844	0.811	0.998	1.149	1.168
Molecular Function	GO:0070325	5	lipoprotein particle receptor binding	0.0608603	P02656	Apolipoprotein C-III OS=Homo sapiens OX=9606 GN=APOC3 PE=1 SV=1	1.809	Up	0.0048191	APOC3	10.852	1.271	1.405	1.647	0.875	0.827	0.688
Molecular Function	GO:0070325	5	lipoprotein particle receptor binding	0.0608603	P02741	C-reactive protein OS=Homo sapiens OX=9606 GN=CRP PE=1 SV=1	2.295	Up	0.0042845	CRP	25.038	1.972	1.8	1.363	0.625	0.773	0.839
Molecular Function	GO:0070325	5	lipoprotein particle receptor binding	0.0608603	P02652	Apolipoprotein A-II OS=Homo sapiens OX=9606 GN=APOA2 PE=1 SV=1	0.612	Down	0.020982	APOA2	11.175	0.661	0.744	0.849	1.253	1.217	1.213
Molecular Function	GO:0070325	5	lipoprotein particle receptor binding	0.0608603	P02647	Apolipoprotein A-I OS=Homo sapiens OX=9606 GN=APOA1 PE=1 SV=1	0.596	Down	0.0022239	APOA1	30.777	0.64	0.808	0.753	1.287	1.166	1.239
Molecular Function	GO:0051920	5	peroxiredoxin activity	0.123	Q99497	Protein/nucleic acid deglycase DJ-1 OS=Homo sapiens OX=9606 GN=PARK7 PE=1 SV=2	0.566	Down	0.000175907	PARK7	19.891	0.675	0.754	0.696	1.297	1.189	1.268
Molecular Function	GO:0051920	5	peroxiredoxin activity	0.123	Q06830	Peroxiredoxin-1 OS=Homo sapiens OX=9606 GN=PRDX1 PE=1 SV=1	0.619	Down	0.003862	PRDX1	22.11		0.747	0.705		1.164	1.182
Molecular Function	GO:0044325	4	ion channel binding	0.00998264	P21333	Filamin-A OS=Homo sapiens OX=9606 GN=FLNA PE=1 SV=4	0.455	Down	0.00199619	FLNA	280.74	0.533	0.723	0.539	1.23	1.272	1.439
Molecular Function	GO:0044325	4	ion channel binding	0.00998264	P12814	Alpha-actinin-1 OS=Homo sapiens OX=9606 GN=ACTN1 PE=1 SV=2	0.364	Down	3.9426e-05	ACTN1	103.06	0.552	0.547	0.478	1.507	1.426	1.403
Molecular Function	GO:0044325	4	ion channel binding	0.00998264	Q13642	Four and a half LIM domains protein 1 OS=Homo sapiens OX=9606 GN=FHL1 PE=1 SV=4	0.551	Down	0.0025793	FHL1	36.263	0.753	0.582	0.721	1.159	1.335	1.235
Molecular Function	GO:0044325	4	ion channel binding	0.00998264	P62258	14-3-3 protein epsilon OS=Homo sapiens OX=9606 GN=YWHAE PE=1 SV=1	0.491	Down	0.00065933	YWHAE	29.174	0.582	0.614	0.667	1.422	1.223	1.153
Molecular Function	GO:0044325	4	ion channel binding	0.00998264	P62942	Peptidyl-prolyl cis-trans isomerase FKBP1A OS=Homo sapiens OX=9606 GN=FKBP1A PE=1 SV=2	0.525	Down	0.00155672	FKBP1A	11.951	0.655	0.601	0.784	1.26	1.381	1.247
Molecular Function	GO:0044325	4	ion channel binding	0.00998264	O43707	Alpha-actinin-4 OS=Homo sapiens OX=9606 GN=ACTN4 PE=1 SV=2	0.526	Down	0.022379	ACTN4	104.85	0.627		0.708	1.367		1.173
Molecular Function	GO:0000988	2	transcription factor activity, protein binding	0.0202881	P12814	Alpha-actinin-1 OS=Homo sapiens OX=9606 GN=ACTN1 PE=1 SV=2	0.364	Down	3.9426e-05	ACTN1	103.06	0.552	0.547	0.478	1.507	1.426	1.403
Molecular Function	GO:0000988	2	transcription factor activity, protein binding	0.0202881	Q99497	Protein/nucleic acid deglycase DJ-1 OS=Homo sapiens OX=9606 GN=PARK7 PE=1 SV=2	0.566	Down	0.000175907	PARK7	19.891	0.675	0.754	0.696	1.297	1.189	1.268
Molecular Function	GO:0000988	2	transcription factor activity, protein binding	0.0202881	P31946	14-3-3 protein beta/alpha OS=Homo sapiens OX=9606 GN=YWHAB PE=1 SV=3	0.498	Down	0.02392	YWHAB	28.082		0.688	0.578		1.185	1.355
Molecular Function	GO:0000988	2	transcription factor activity, protein binding	0.0202881	O00151	PDZ and LIM domain protein 1 OS=Homo sapiens OX=9606 GN=PDLIM1 PE=1 SV=4	0.426	Down	0.00173557	PDLIM1	36.071	0.676	0.479	0.66	1.331	1.491	1.443
Molecular Function	GO:0000988	2	transcription factor activity, protein binding	0.0202881	O43707	Alpha-actinin-4 OS=Homo sapiens OX=9606 GN=ACTN4 PE=1 SV=2	0.526	Down	0.022379	ACTN4	104.85	0.627		0.708	1.367		1.173
Molecular Function	GO:0071814	4	protein-lipid complex binding	0.162981	P02741	C-reactive protein OS=Homo sapiens OX=9606 GN=CRP PE=1 SV=1	2.295	Up	0.0042845	CRP	25.038	1.972	1.8	1.363	0.625	0.773	0.839
Molecular Function	GO:0071814	4	protein-lipid complex binding	0.162981	P02652	Apolipoprotein A-II OS=Homo sapiens OX=9606 GN=APOA2 PE=1 SV=1	0.612	Down	0.020982	APOA2	11.175	0.661	0.744	0.849	1.253	1.217	1.213
Molecular Function	GO:0071814	4	protein-lipid complex binding	0.162981	P02647	Apolipoprotein A-I OS=Homo sapiens OX=9606 GN=APOA1 PE=1 SV=1	0.596	Down	0.0022239	APOA1	30.777	0.64	0.808	0.753	1.287	1.166	1.239
Molecular Function	GO:0016765	4	transferase activity, transferring alkyl or aryl (other than methyl) groups	0.0686591	P09211	Glutathione S-transferase P OS=Homo sapiens OX=9606 GN=GSTP1 PE=1 SV=2	0.544	Down	0.000159701	GSTP1	23.356	0.66	0.751	0.659	1.276	1.282	1.246
Molecular Function	GO:0016765	4	transferase activity, transferring alkyl or aryl (other than methyl) groups	0.0686591	P78417	Glutathione S-transferase omega-1 OS=Homo sapiens OX=9606 GN=GSTO1 PE=1 SV=2	0.66	Down	1.51465e-05	GSTO1	27.566	0.798	0.788	0.767	1.188	1.168	1.207
Molecular Function	GO:0045309	5	protein phosphorylated amino acid binding	0.0686591	P62258	14-3-3 protein epsilon OS=Homo sapiens OX=9606 GN=YWHAE PE=1 SV=1	0.491	Down	0.00065933	YWHAE	29.174	0.582	0.614	0.667	1.422	1.223	1.153
Molecular Function	GO:0045309	5	protein phosphorylated amino acid binding	0.0686591	P31946	14-3-3 protein beta/alpha OS=Homo sapiens OX=9606 GN=YWHAB PE=1 SV=3	0.498	Down	0.02392	YWHAB	28.082		0.688	0.578		1.185	1.355
Molecular Function	GO:0003712	4	transcription cofactor activity	0.00727349	P12814	Alpha-actinin-1 OS=Homo sapiens OX=9606 GN=ACTN1 PE=1 SV=2	0.364	Down	3.9426e-05	ACTN1	103.06	0.552	0.547	0.478	1.507	1.426	1.403
Molecular Function	GO:0003712	4	transcription cofactor activity	0.00727349	Q99497	Protein/nucleic acid deglycase DJ-1 OS=Homo sapiens OX=9606 GN=PARK7 PE=1 SV=2	0.566	Down	0.000175907	PARK7	19.891	0.675	0.754	0.696	1.297	1.189	1.268
Molecular Function	GO:0003712	4	transcription cofactor activity	0.00727349	P31946	14-3-3 protein beta/alpha OS=Homo sapiens OX=9606 GN=YWHAB PE=1 SV=3	0.498	Down	0.02392	YWHAB	28.082		0.688	0.578		1.185	1.355
Molecular Function	GO:0003712	4	transcription cofactor activity	0.00727349	O00151	PDZ and LIM domain protein 1 OS=Homo sapiens OX=9606 GN=PDLIM1 PE=1 SV=4	0.426	Down	0.00173557	PDLIM1	36.071	0.676	0.479	0.66	1.331	1.491	1.443
Molecular Function	GO:0003712	4	transcription cofactor activity	0.00727349	O43707	Alpha-actinin-4 OS=Homo sapiens OX=9606 GN=ACTN4 PE=1 SV=2	0.526	Down	0.022379	ACTN4	104.85	0.627		0.708	1.367		1.173
Molecular Function	GO:0016853	3	isomerase activity	0.00823769	P60174	Triosephosphate isomerase OS=Homo sapiens OX=9606 GN=TPI1 PE=1 SV=3	0.551	Down	0.000175896	TPI1	30.791	0.718	0.643	0.718	1.288	1.286	1.197
Molecular Function	GO:0016853	3	isomerase activity	0.00823769	P23284	Peptidyl-prolyl cis-trans isomerase B OS=Homo sapiens OX=9606 GN=PPIB PE=1 SV=2	0.486	Down	0.0028186	PPIB	23.742	0.597	0.599	0.671	1.28	1.282	1.277
Molecular Function	GO:0016853	3	isomerase activity	0.00823769	P62942	Peptidyl-prolyl cis-trans isomerase FKBP1A OS=Homo sapiens OX=9606 GN=FKBP1A PE=1 SV=2	0.525	Down	0.00155672	FKBP1A	11.951	0.655	0.601	0.784	1.26	1.381	1.247
Molecular Function	GO:0016853	3	isomerase activity	0.00823769	P05106	Integrin beta-3 OS=Homo sapiens OX=9606 GN=ITGB3 PE=1 SV=2	0.501	Down	0.0126801	ITGB3	87.057	0.483	0.799	0.709	1.5	1.26	1.216
Molecular Function	GO:0016853	3	isomerase activity	0.00823769	P30101	Protein disulfide-isomerase A3 OS=Homo sapiens OX=9606 GN=PDIA3 PE=1 SV=4	0.526	Down	5.7692e-07	PDIA3	56.782	0.67	0.696	0.67	1.303	1.284	1.287
Molecular Function	GO:0016853	3	isomerase activity	0.00823769	P07237	Protein disulfide-isomerase OS=Homo sapiens OX=9606 GN=P4HB PE=1 SV=3	0.75	Down	0.00092487	P4HB	57.116	0.872	0.866	0.806	1.17	1.088	1.134
Molecular Function	GO:0016853	3	isomerase activity	0.00823769	P62937	Peptidyl-prolyl cis-trans isomerase A OS=Homo sapiens OX=9606 GN=PPIA PE=1 SV=2	0.426	Down	5.8334e-05	PPIA	18.012	0.627	0.559	0.602	1.429	1.462	1.309
Molecular Function	GO:0016853	3	isomerase activity	0.00823769	P06744	Glucose-6-phosphate isomerase OS=Homo sapiens OX=9606 GN=GPI PE=1 SV=4	0.612	Down	0.0135393	GPI	63.146	0.824		0.737	1.296		1.256
Molecular Function	GO:0017166	5	vinculin binding	0.00405975	Q14118	Dystroglycan OS=Homo sapiens OX=9606 GN=DAG1 PE=1 SV=2	0.727	Down	0.027699	DAG1	97.44	0.758	0.954	0.836	1.326	1.115	1.065
Molecular Function	GO:0017166	5	vinculin binding	0.00405975	P12814	Alpha-actinin-1 OS=Homo sapiens OX=9606 GN=ACTN1 PE=1 SV=2	0.364	Down	3.9426e-05	ACTN1	103.06	0.552	0.547	0.478	1.507	1.426	1.403
Molecular Function	GO:0017166	5	vinculin binding	0.00405975	Q9Y490	Talin-1 OS=Homo sapiens OX=9606 GN=TLN1 PE=1 SV=3	0.453	Down	3.5156e-05	TLN1	269.76	0.559	0.62	0.605	1.268	1.363	1.304
Molecular Function	GO:0005543	5	phospholipid binding	0.0159065	P02656	Apolipoprotein C-III OS=Homo sapiens OX=9606 GN=APOC3 PE=1 SV=1	1.809	Up	0.0048191	APOC3	10.852	1.271	1.405	1.647	0.875	0.827	0.688
Molecular Function	GO:0005543	5	phospholipid binding	0.0159065	P08567	Pleckstrin OS=Homo sapiens OX=9606 GN=PLEK PE=1 SV=3	0.49	Down	0.00080075	PLEK	40.124	0.718	0.619	0.557	1.251	1.362	1.254
Molecular Function	GO:0005543	5	phospholipid binding	0.0159065	P02652	Apolipoprotein A-II OS=Homo sapiens OX=9606 GN=APOA2 PE=1 SV=1	0.612	Down	0.020982	APOA2	11.175	0.661	0.744	0.849	1.253	1.217	1.213
Molecular Function	GO:0005543	5	phospholipid binding	0.0159065	P23528	Cofilin-1 OS=Homo sapiens OX=9606 GN=CFL1 PE=1 SV=3	0.396	Down	1.96899e-05	CFL1	18.502	0.508	0.57	0.555	1.4	1.402	1.325
Molecular Function	GO:0005543	5	phospholipid binding	0.0159065	O95810	Caveolae-associated protein 2 OS=Homo sapiens OX=9606 GN=CAVIN2 PE=1 SV=3	0.407	Down	0.000177838	CAVIN2	47.173	0.554	0.595	0.49	1.44	1.297	1.292
Molecular Function	GO:0005543	5	phospholipid binding	0.0159065	Q9UBW5	Bridging integrator 2 OS=Homo sapiens OX=9606 GN=BIN2 PE=1 SV=3	0.421	Down	0.0020629	BIN2	61.874	0.509	0.657	0.511	1.543	1.294	1.142
Molecular Function	GO:0005543	5	phospholipid binding	0.0159065	P02647	Apolipoprotein A-I OS=Homo sapiens OX=9606 GN=APOA1 PE=1 SV=1	0.596	Down	0.0022239	APOA1	30.777	0.64	0.808	0.753	1.287	1.166	1.239
Molecular Function	GO:0005543	5	phospholipid binding	0.0159065	P11142	Heat shock cognate 71 kDa protein OS=Homo sapiens OX=9606 GN=HSPA8 PE=1 SV=1	0.525	Down	0.00100258	HSPA8	70.897	0.748	0.591	0.666	1.237	1.356	1.225
Molecular Function	GO:0005543	5	phospholipid binding	0.0159065	P30086	Phosphatidylethanolamine-binding protein 1 OS=Homo sapiens OX=9606 GN=PEBP1 PE=1 SV=3	0.712	Down	0.0119588	PEBP1	21.057	0.883	0.731	0.762	1.114	1.214	1.011
Molecular Function	GO:0005543	5	phospholipid binding	0.0159065	P05154	Plasma serine protease inhibitor OS=Homo sapiens OX=9606 GN=SERPINA5 PE=1 SV=3	0.764	Down	0.00139993	SERPINA5	45.674	0.802	0.875	0.832	1.114	1.045	1.124
Molecular Function	GO:0005543	5	phospholipid binding	0.0159065	P07737	Profilin-1 OS=Homo sapiens OX=9606 GN=PFN1 PE=1 SV=2	0.343	Down	0.0091617	PFN1	15.054		0.545	0.443		1.434	1.449
Molecular Function	GO:0003676	4	nucleic acid binding	0.000102609	P04075	Fructose-bisphosphate aldolase A OS=Homo sapiens OX=9606 GN=ALDOA PE=1 SV=2	0.571	Down	4.4575e-05	ALDOA	39.42	0.692	0.737	0.678	1.253	1.246	1.189
Molecular Function	GO:0003676	4	nucleic acid binding	0.000102609	P11142	Heat shock cognate 71 kDa protein OS=Homo sapiens OX=9606 GN=HSPA8 PE=1 SV=1	0.525	Down	0.00100258	HSPA8	70.897	0.748	0.591	0.666	1.237	1.356	1.225
Molecular Function	GO:0003676	4	nucleic acid binding	0.000102609	P30101	Protein disulfide-isomerase A3 OS=Homo sapiens OX=9606 GN=PDIA3 PE=1 SV=4	0.526	Down	5.7692e-07	PDIA3	56.782	0.67	0.696	0.67	1.303	1.284	1.287
Molecular Function	GO:0003676	4	nucleic acid binding	0.000102609	P63104	14-3-3 protein zeta/delta OS=Homo sapiens OX=9606 GN=YWHAZ PE=1 SV=1	0.353	Down	0.0054374	YWHAZ	27.745	0.576	0.509	0.442	1.471	1.41	1.443
Molecular Function	GO:0003676	4	nucleic acid binding	0.000102609	P62937	Peptidyl-prolyl cis-trans isomerase A OS=Homo sapiens OX=9606 GN=PPIA PE=1 SV=2	0.426	Down	5.8334e-05	PPIA	18.012	0.627	0.559	0.602	1.429	1.462	1.309
Molecular Function	GO:0003676	4	nucleic acid binding	0.000102609	P61981	14-3-3 protein gamma OS=Homo sapiens OX=9606 GN=YWHAG PE=1 SV=2	0.427	Down	0.0186026	YWHAG	28.302	0.695	0.593	0.461	1.36	1.36	1.373
Molecular Function	GO:0003676	4	nucleic acid binding	0.000102609	Q8WTR7	Zinc finger protein 473 OS=Homo sapiens OX=9606 GN=ZNF473 PE=1 SV=1	0.759	Down	0.015261	ZNF473	100.18	0.906	0.821	0.82	1.041	1.252	1.062
Molecular Function	GO:0003676	4	nucleic acid binding	0.000102609	P35579	Myosin-9 OS=Homo sapiens OX=9606 GN=MYH9 PE=1 SV=4	0.553	Down	0.00027936	MYH9	226.53	0.675	0.626	0.639	1.158	1.087	1.265
Molecular Function	GO:0003676	4	nucleic acid binding	0.000102609	Q15942	Zyxin OS=Homo sapiens OX=9606 GN=ZYX PE=1 SV=1	0.495	Down	0.000122584	ZYX	61.277	0.69	0.666	0.591	1.294	1.338	1.3
Molecular Function	GO:0003676	4	nucleic acid binding	0.000102609	P04792	Heat shock protein beta-1 OS=Homo sapiens OX=9606 GN=HSPB1 PE=1 SV=2	0.624	Down	0.036744	HSPB1	22.782	0.715		0.755	1.178		1.176
Molecular Function	GO:0003676	4	nucleic acid binding	0.000102609	P26447	Protein S100-A4 OS=Homo sapiens OX=9606 GN=S100A4 PE=1 SV=1	0.597	Down	0.002737	S100A4	11.728		0.746	0.78		1.297	1.258
Molecular Function	GO:0003676	4	nucleic acid binding	0.000102609	Q5JSZ5	Protein PRRC2B OS=Homo sapiens OX=9606 GN=PRRC2B PE=1 SV=2	1.465	Up	0.0180382	PRRC2B	242.96	1.289	1.171		0.856	0.823
Molecular Function	GO:0003676	4	nucleic acid binding	0.000102609	P06733	Alpha-enolase OS=Homo sapiens OX=9606 GN=ENO1 PE=1 SV=2	0.357	Down	9.5983e-05	ENO1	47.168	0.563	0.565	0.466	1.519	1.45	1.492
Molecular Function	GO:0003676	4	nucleic acid binding	0.000102609	P31146	Coronin-1A OS=Homo sapiens OX=9606 GN=CORO1A PE=1 SV=4	0.47	Down	0.00030469	CORO1A	51.026	0.614	0.626	0.569	1.141	1.327	1.377
Molecular Function	GO:0003676	4	nucleic acid binding	0.000102609	P07237	Protein disulfide-isomerase OS=Homo sapiens OX=9606 GN=P4HB PE=1 SV=3	0.75	Down	0.00092487	P4HB	57.116	0.872	0.866	0.806	1.17	1.088	1.134
Molecular Function	GO:0003676	4	nucleic acid binding	0.000102609	P14618	Pyruvate kinase PKM OS=Homo sapiens OX=9606 GN=PKM PE=1 SV=4	0.609	Down	1.1517e-07	PKM	57.936	0.756	0.747	0.747	1.241	1.236	1.218
Molecular Function	GO:0003676	4	nucleic acid binding	0.000102609	P55072	Transitional endoplasmic reticulum ATPase OS=Homo sapiens OX=9606 GN=VCP PE=1 SV=4	0.807	Down	0.0033597	VCP	89.321	0.862	0.849		1.071	1.05
Molecular Function	GO:0003676	4	nucleic acid binding	0.000102609	P10599	Thioredoxin OS=Homo sapiens OX=9606 GN=TXN PE=1 SV=3	0.606	Down	0.0020975	TXN	11.737	0.804	0.803	0.662	1.218	1.203	1.323
Molecular Function	GO:0003676	4	nucleic acid binding	0.000102609	O43707	Alpha-actinin-4 OS=Homo sapiens OX=9606 GN=ACTN4 PE=1 SV=2	0.526	Down	0.022379	ACTN4	104.85	0.627		0.708	1.367		1.173
Molecular Function	GO:0003676	4	nucleic acid binding	0.000102609	P62258	14-3-3 protein epsilon OS=Homo sapiens OX=9606 GN=YWHAE PE=1 SV=1	0.491	Down	0.00065933	YWHAE	29.174	0.582	0.614	0.667	1.422	1.223	1.153
Molecular Function	GO:0003676	4	nucleic acid binding	0.000102609	P07737	Profilin-1 OS=Homo sapiens OX=9606 GN=PFN1 PE=1 SV=2	0.343	Down	0.0091617	PFN1	15.054		0.545	0.443		1.434	1.449
Molecular Function	GO:0003676	4	nucleic acid binding	0.000102609	P12814	Alpha-actinin-1 OS=Homo sapiens OX=9606 GN=ACTN1 PE=1 SV=2	0.364	Down	3.9426e-05	ACTN1	103.06	0.552	0.547	0.478	1.507	1.426	1.403
Molecular Function	GO:0003676	4	nucleic acid binding	0.000102609	P21333	Filamin-A OS=Homo sapiens OX=9606 GN=FLNA PE=1 SV=4	0.455	Down	0.00199619	FLNA	280.74	0.533	0.723	0.539	1.23	1.272	1.439
Molecular Function	GO:0003676	4	nucleic acid binding	0.000102609	O96006	Zinc finger BED domain-containing protein 1 OS=Homo sapiens OX=9606 GN=ZBED1 PE=1 SV=1	0.621	Down	0.0028614	ZBED1	78.155	0.782		0.779	1.225		1.289
Molecular Function	GO:0003676	4	nucleic acid binding	0.000102609	P04003	C4b-binding protein alpha chain OS=Homo sapiens OX=9606 GN=C4BPA PE=1 SV=2	1.272	Up	0.00069865	C4BPA	67.033	1.184	1.192	1.106	0.924	0.898	0.916
Molecular Function	GO:0003676	4	nucleic acid binding	0.000102609	Q06830	Peroxiredoxin-1 OS=Homo sapiens OX=9606 GN=PRDX1 PE=1 SV=1	0.619	Down	0.003862	PRDX1	22.11		0.747	0.705		1.164	1.182
Molecular Function	GO:0003676	4	nucleic acid binding	0.000102609	P50395	Rab GDP dissociation inhibitor beta OS=Homo sapiens OX=9606 GN=GDI2 PE=1 SV=2	0.681	Down	0.00075909	GDI2	50.663	0.802	0.767	0.858	1.23	1.204	1.129
Molecular Function	GO:0003676	4	nucleic acid binding	0.000102609	P23284	Peptidyl-prolyl cis-trans isomerase B OS=Homo sapiens OX=9606 GN=PPIB PE=1 SV=2	0.486	Down	0.0028186	PPIB	23.742	0.597	0.599	0.671	1.28	1.282	1.277
Molecular Function	GO:0003676	4	nucleic acid binding	0.000102609	P20023	Complement receptor type 2 OS=Homo sapiens OX=9606 GN=CR2 PE=1 SV=2	1.254	Up	0.021624	CR2	112.91	1.068	1.264	1.051	0.895	0.878	0.925
Molecular Function	GO:0003676	4	nucleic acid binding	0.000102609	Q99497	Protein/nucleic acid deglycase DJ-1 OS=Homo sapiens OX=9606 GN=PARK7 PE=1 SV=2	0.566	Down	0.000175907	PARK7	19.891	0.675	0.754	0.696	1.297	1.189	1.268
Molecular Function	GO:0003676	4	nucleic acid binding	0.000102609	P27797	Calreticulin OS=Homo sapiens OX=9606 GN=CALR PE=1 SV=1	0.564	Down	0.000176683	CALR	48.141	0.688	0.755	0.669	1.286	1.197	1.265
Molecular Function	GO:0003676	4	nucleic acid binding	0.000102609	P26038	Moesin OS=Homo sapiens OX=9606 GN=MSN PE=1 SV=3	0.606	Down	0.00044065	MSN	67.819	0.71	0.794	0.758	1.331	1.2	1.203
Molecular Function	GO:0003676	4	nucleic acid binding	0.000102609	P05067	Amyloid-beta precursor protein OS=Homo sapiens OX=9606 GN=APP PE=1 SV=3	0.693	Down	0.032602	APP	86.942	0.792		0.877	1.258		1.15
Molecular Function	GO:0003676	4	nucleic acid binding	0.000102609	P55145	Mesencephalic astrocyte-derived neurotrophic factor OS=Homo sapiens OX=9606 GN=MANF PE=1 SV=3	0.455	Down	0.0136791	MANF	20.7		0.558	0.591		1.152	1.374
Molecular Function	GO:0003676	4	nucleic acid binding	0.000102609	P30086	Phosphatidylethanolamine-binding protein 1 OS=Homo sapiens OX=9606 GN=PEBP1 PE=1 SV=3	0.712	Down	0.0119588	PEBP1	21.057	0.883	0.731	0.762	1.114	1.214	1.011
Molecular Function	GO:0004459	6	L-lactate dehydrogenase activity	0.0255929	P00338	L-lactate dehydrogenase A chain OS=Homo sapiens OX=9606 GN=LDHA PE=1 SV=2	0.707	Down	0.00030445	LDHA	36.688	0.782	0.844	0.844	1.164	1.195	1.133
Molecular Function	GO:0004459	6	L-lactate dehydrogenase activity	0.0255929	P07195	L-lactate dehydrogenase B chain OS=Homo sapiens OX=9606 GN=LDHB PE=1 SV=2	0.734	Down	0.00064291	LDHB	36.638	0.804	0.869	0.851	1.146	1.103	1.191
Molecular Function	GO:0016859	4	cis-trans isomerase activity	0.014318	P23284	Peptidyl-prolyl cis-trans isomerase B OS=Homo sapiens OX=9606 GN=PPIB PE=1 SV=2	0.486	Down	0.0028186	PPIB	23.742	0.597	0.599	0.671	1.28	1.282	1.277
Molecular Function	GO:0016859	4	cis-trans isomerase activity	0.014318	P62942	Peptidyl-prolyl cis-trans isomerase FKBP1A OS=Homo sapiens OX=9606 GN=FKBP1A PE=1 SV=2	0.525	Down	0.00155672	FKBP1A	11.951	0.655	0.601	0.784	1.26	1.381	1.247
Molecular Function	GO:0016859	4	cis-trans isomerase activity	0.014318	P62937	Peptidyl-prolyl cis-trans isomerase A OS=Homo sapiens OX=9606 GN=PPIA PE=1 SV=2	0.426	Down	5.8334e-05	PPIA	18.012	0.627	0.559	0.602	1.429	1.462	1.309
Molecular Function	GO:0008134	4	transcription factor binding	0.173976	P21333	Filamin-A OS=Homo sapiens OX=9606 GN=FLNA PE=1 SV=4	0.455	Down	0.00199619	FLNA	280.74	0.533	0.723	0.539	1.23	1.272	1.439
Molecular Function	GO:0008134	4	transcription factor binding	0.173976	Q99497	Protein/nucleic acid deglycase DJ-1 OS=Homo sapiens OX=9606 GN=PARK7 PE=1 SV=2	0.566	Down	0.000175907	PARK7	19.891	0.675	0.754	0.696	1.297	1.189	1.268
Molecular Function	GO:0008134	4	transcription factor binding	0.173976	P63104	14-3-3 protein zeta/delta OS=Homo sapiens OX=9606 GN=YWHAZ PE=1 SV=1	0.353	Down	0.0054374	YWHAZ	27.745	0.576	0.509	0.442	1.471	1.41	1.443
Molecular Function	GO:0008134	4	transcription factor binding	0.173976	O43707	Alpha-actinin-4 OS=Homo sapiens OX=9606 GN=ACTN4 PE=1 SV=2	0.526	Down	0.022379	ACTN4	104.85	0.627		0.708	1.367		1.173
Molecular Function	GO:0047485	4	protein N-terminus binding	0.0315951	P01137	Transforming growth factor beta-1 proprotein OS=Homo sapiens OX=9606 GN=TGFB1 PE=1 SV=2	0.69	Down	0.0107565	TGFB1	44.341	0.843		0.798	1.156		1.221
Molecular Function	GO:0047485	4	protein N-terminus binding	0.0315951	P04275	von Willebrand factor OS=Homo sapiens OX=9606 GN=VWF PE=1 SV=4	1.547	Up	0.0118984	VWF	309.26	1.033	1.255	1.416	0.833	0.816	0.745
Molecular Function	GO:0047485	4	protein N-terminus binding	0.0315951	O43707	Alpha-actinin-4 OS=Homo sapiens OX=9606 GN=ACTN4 PE=1 SV=2	0.526	Down	0.022379	ACTN4	104.85	0.627		0.708	1.367		1.173
Molecular Function	GO:0051427	5	hormone receptor binding	0.0558388	Q99497	Protein/nucleic acid deglycase DJ-1 OS=Homo sapiens OX=9606 GN=PARK7 PE=1 SV=2	0.566	Down	0.000175907	PARK7	19.891	0.675	0.754	0.696	1.297	1.189	1.268
Molecular Function	GO:0051427	5	hormone receptor binding	0.0558388	P27797	Calreticulin OS=Homo sapiens OX=9606 GN=CALR PE=1 SV=1	0.564	Down	0.000176683	CALR	48.141	0.688	0.755	0.669	1.286	1.197	1.265
Molecular Function	GO:0051427	5	hormone receptor binding	0.0558388	O43707	Alpha-actinin-4 OS=Homo sapiens OX=9606 GN=ACTN4 PE=1 SV=2	0.526	Down	0.022379	ACTN4	104.85	0.627		0.708	1.367		1.173
Molecular Function	GO:0001786	6	phosphatidylserine binding	0.0686591	O95810	Caveolae-associated protein 2 OS=Homo sapiens OX=9606 GN=CAVIN2 PE=1 SV=3	0.407	Down	0.000177838	CAVIN2	47.173	0.554	0.595	0.49	1.44	1.297	1.292
Molecular Function	GO:0001786	6	phosphatidylserine binding	0.0686591	P11142	Heat shock cognate 71 kDa protein OS=Homo sapiens OX=9606 GN=HSPA8 PE=1 SV=1	0.525	Down	0.00100258	HSPA8	70.897	0.748	0.591	0.666	1.237	1.356	1.225
Molecular Function	GO:0031210	6	phosphatidylcholine binding	0.0558388	P02652	Apolipoprotein A-II OS=Homo sapiens OX=9606 GN=APOA2 PE=1 SV=1	0.612	Down	0.020982	APOA2	11.175	0.661	0.744	0.849	1.253	1.217	1.213
Molecular Function	GO:0031210	6	phosphatidylcholine binding	0.0558388	P02647	Apolipoprotein A-I OS=Homo sapiens OX=9606 GN=APOA1 PE=1 SV=1	0.596	Down	0.0022239	APOA1	30.777	0.64	0.808	0.753	1.287	1.166	1.239
Molecular Function	GO:0031210	6	phosphatidylcholine binding	0.0558388	P05154	Plasma serine protease inhibitor OS=Homo sapiens OX=9606 GN=SERPINA5 PE=1 SV=3	0.764	Down	0.00139993	SERPINA5	45.674	0.802	0.875	0.832	1.114	1.045	1.124
Molecular Function	GO:0000989	3	transcription factor activity, transcription factor binding	0.0202881	P12814	Alpha-actinin-1 OS=Homo sapiens OX=9606 GN=ACTN1 PE=1 SV=2	0.364	Down	3.9426e-05	ACTN1	103.06	0.552	0.547	0.478	1.507	1.426	1.403
Molecular Function	GO:0000989	3	transcription factor activity, transcription factor binding	0.0202881	Q99497	Protein/nucleic acid deglycase DJ-1 OS=Homo sapiens OX=9606 GN=PARK7 PE=1 SV=2	0.566	Down	0.000175907	PARK7	19.891	0.675	0.754	0.696	1.297	1.189	1.268
Molecular Function	GO:0000989	3	transcription factor activity, transcription factor binding	0.0202881	P31946	14-3-3 protein beta/alpha OS=Homo sapiens OX=9606 GN=YWHAB PE=1 SV=3	0.498	Down	0.02392	YWHAB	28.082		0.688	0.578		1.185	1.355
Molecular Function	GO:0000989	3	transcription factor activity, transcription factor binding	0.0202881	O00151	PDZ and LIM domain protein 1 OS=Homo sapiens OX=9606 GN=PDLIM1 PE=1 SV=4	0.426	Down	0.00173557	PDLIM1	36.071	0.676	0.479	0.66	1.331	1.491	1.443
Molecular Function	GO:0000989	3	transcription factor activity, transcription factor binding	0.0202881	O43707	Alpha-actinin-4 OS=Homo sapiens OX=9606 GN=ACTN4 PE=1 SV=2	0.526	Down	0.022379	ACTN4	104.85	0.627		0.708	1.367		1.173
Molecular Function	GO:0008047	4	enzyme activator activity	0.0580798	P02652	Apolipoprotein A-II OS=Homo sapiens OX=9606 GN=APOA2 PE=1 SV=1	0.612	Down	0.020982	APOA2	11.175	0.661	0.744	0.849	1.253	1.217	1.213
Molecular Function	GO:0008047	4	enzyme activator activity	0.0580798	P55072	Transitional endoplasmic reticulum ATPase OS=Homo sapiens OX=9606 GN=VCP PE=1 SV=4	0.807	Down	0.0033597	VCP	89.321	0.862	0.849		1.071	1.05
Molecular Function	GO:0008047	4	enzyme activator activity	0.0580798	P50395	Rab GDP dissociation inhibitor beta OS=Homo sapiens OX=9606 GN=GDI2 PE=1 SV=2	0.681	Down	0.00075909	GDI2	50.663	0.802	0.767	0.858	1.23	1.204	1.129
Molecular Function	GO:0008047	4	enzyme activator activity	0.0580798	Q9H299	SH3 domain-binding glutamic acid-rich-like protein 3 OS=Homo sapiens OX=9606 GN=SH3BGRL3 PE=1 SV=1	0.384	Down	0.000102159	SH3BGRL3	10.438	0.526	0.533	0.574	1.263	1.484	1.501
Molecular Function	GO:0008047	4	enzyme activator activity	0.0580798	P02647	Apolipoprotein A-I OS=Homo sapiens OX=9606 GN=APOA1 PE=1 SV=1	0.596	Down	0.0022239	APOA1	30.777	0.64	0.808	0.753	1.287	1.166	1.239
Molecular Function	GO:0008047	4	enzyme activator activity	0.0580798	Q99497	Protein/nucleic acid deglycase DJ-1 OS=Homo sapiens OX=9606 GN=PARK7 PE=1 SV=2	0.566	Down	0.000175907	PARK7	19.891	0.675	0.754	0.696	1.297	1.189	1.268
Molecular Function	GO:0008047	4	enzyme activator activity	0.0580798	P02751	Fibronectin OS=Homo sapiens OX=9606 GN=FN1 PE=1 SV=5	1.203	Up	0.0050845	FN1	272.32	1.001	1.03	1.074	0.869	0.894	0.818
Molecular Function	GO:0008047	4	enzyme activator activity	0.0580798	P01137	Transforming growth factor beta-1 proprotein OS=Homo sapiens OX=9606 GN=TGFB1 PE=1 SV=2	0.69	Down	0.0107565	TGFB1	44.341	0.843		0.798	1.156		1.221
Molecular Function	GO:0008047	4	enzyme activator activity	0.0580798	P05067	Amyloid-beta precursor protein OS=Homo sapiens OX=9606 GN=APP PE=1 SV=3	0.693	Down	0.032602	APP	86.942	0.792		0.877	1.258		1.15
Molecular Function	GO:0008047	4	enzyme activator activity	0.0580798	P52566	Rho GDP-dissociation inhibitor 2 OS=Homo sapiens OX=9606 GN=ARHGDIB PE=1 SV=3	0.457	Down	0.030498	ARHGDIB	22.988		0.591	0.754		1.367	1.574
Molecular Function	GO:0015035	6	protein disulfide oxidoreductase activity	0.0686591	P10599	Thioredoxin OS=Homo sapiens OX=9606 GN=TXN PE=1 SV=3	0.606	Down	0.0020975	TXN	11.737	0.804	0.803	0.662	1.218	1.203	1.323
Molecular Function	GO:0015035	6	protein disulfide oxidoreductase activity	0.0686591	Q9H299	SH3 domain-binding glutamic acid-rich-like protein 3 OS=Homo sapiens OX=9606 GN=SH3BGRL3 PE=1 SV=1	0.384	Down	0.000102159	SH3BGRL3	10.438	0.526	0.533	0.574	1.263	1.484	1.501
Molecular Function	GO:0000976	8	transcription regulatory region sequence-specific DNA binding	0.375962	O96006	Zinc finger BED domain-containing protein 1 OS=Homo sapiens OX=9606 GN=ZBED1 PE=1 SV=1	0.621	Down	0.0028614	ZBED1	78.155	0.782		0.779	1.225		1.289
Molecular Function	GO:0000976	8	transcription regulatory region sequence-specific DNA binding	0.375962	O43707	Alpha-actinin-4 OS=Homo sapiens OX=9606 GN=ACTN4 PE=1 SV=2	0.526	Down	0.022379	ACTN4	104.85	0.627		0.708	1.367		1.173
Molecular Function	GO:1990837	7	sequence-specific double-stranded DNA binding	0.375962	O96006	Zinc finger BED domain-containing protein 1 OS=Homo sapiens OX=9606 GN=ZBED1 PE=1 SV=1	0.621	Down	0.0028614	ZBED1	78.155	0.782		0.779	1.225		1.289
Molecular Function	GO:1990837	7	sequence-specific double-stranded DNA binding	0.375962	O43707	Alpha-actinin-4 OS=Homo sapiens OX=9606 GN=ACTN4 PE=1 SV=2	0.526	Down	0.022379	ACTN4	104.85	0.627		0.708	1.367		1.173
Molecular Function	GO:0044877	3	macromolecular complex binding	1.36362e-05	P67936	Tropomyosin alpha-4 chain OS=Homo sapiens OX=9606 GN=TPM4 PE=1 SV=3	0.273	Down	1.2557e-06	TPM4	28.521	0.416	0.411	0.401	1.587	1.484	1.426
Molecular Function	GO:0044877	3	macromolecular complex binding	1.36362e-05	Q9H6X2	Anthrax toxin receptor 1 OS=Homo sapiens OX=9606 GN=ANTXR1 PE=1 SV=2	0.742	Down	0.0049163	ANTXR1	62.788	0.872	0.881		1.157	1.205
Molecular Function	GO:0044877	3	macromolecular complex binding	1.36362e-05	P18206	Vinculin OS=Homo sapiens OX=9606 GN=VCL PE=1 SV=4	0.461	Down	0.0010004	VCL	123.8	0.629	0.623	0.631	1.428	1.321	1.337
Molecular Function	GO:0044877	3	macromolecular complex binding	1.36362e-05	P62942	Peptidyl-prolyl cis-trans isomerase FKBP1A OS=Homo sapiens OX=9606 GN=FKBP1A PE=1 SV=2	0.525	Down	0.00155672	FKBP1A	11.951	0.655	0.601	0.784	1.26	1.381	1.247
Molecular Function	GO:0044877	3	macromolecular complex binding	1.36362e-05	P61224	Ras-related protein Rap-1b OS=Homo sapiens OX=9606 GN=RAP1B PE=1 SV=1	0.449	Down	0.00039544	RAP1B	20.825	0.592	0.638	0.622	1.572	1.281	1.274
Molecular Function	GO:0044877	3	macromolecular complex binding	1.36362e-05	P11142	Heat shock cognate 71 kDa protein OS=Homo sapiens OX=9606 GN=HSPA8 PE=1 SV=1	0.525	Down	0.00100258	HSPA8	70.897	0.748	0.591	0.666	1.237	1.356	1.225
Molecular Function	GO:0044877	3	macromolecular complex binding	1.36362e-05	P47756	F-actin-capping protein subunit beta OS=Homo sapiens OX=9606 GN=CAPZB PE=1 SV=4	0.466	Down	0.0162372	CAPZB	31.35	0.522		0.581	1.282		1.087
Molecular Function	GO:0044877	3	macromolecular complex binding	1.36362e-05	P14780	Matrix metalloproteinase-9 OS=Homo sapiens OX=9606 GN=MMP9 PE=1 SV=3	0.824	Down	0.037497	MMP9	78.457	0.923	0.948	0.799	1.013	1.145	1.084
Molecular Function	GO:0044877	3	macromolecular complex binding	1.36362e-05	P02652	Apolipoprotein A-II OS=Homo sapiens OX=9606 GN=APOA2 PE=1 SV=1	0.612	Down	0.020982	APOA2	11.175	0.661	0.744	0.849	1.253	1.217	1.213
Molecular Function	GO:0044877	3	macromolecular complex binding	1.36362e-05	Q12884	Prolyl endopeptidase FAP OS=Homo sapiens OX=9606 GN=FAP PE=1 SV=5	0.808	Down	0.0127249	FAP	87.711	1.009	0.892	0.894	1.113	1.221	1.127
Molecular Function	GO:0044877	3	macromolecular complex binding	1.36362e-05	P35579	Myosin-9 OS=Homo sapiens OX=9606 GN=MYH9 PE=1 SV=4	0.553	Down	0.00027936	MYH9	226.53	0.675	0.626	0.639	1.158	1.087	1.265
Molecular Function	GO:0044877	3	macromolecular complex binding	1.36362e-05	P23528	Cofilin-1 OS=Homo sapiens OX=9606 GN=CFL1 PE=1 SV=3	0.396	Down	1.96899e-05	CFL1	18.502	0.508	0.57	0.555	1.4	1.402	1.325
Molecular Function	GO:0044877	3	macromolecular complex binding	1.36362e-05	P02741	C-reactive protein OS=Homo sapiens OX=9606 GN=CRP PE=1 SV=1	2.295	Up	0.0042845	CRP	25.038	1.972	1.8	1.363	0.625	0.773	0.839
Molecular Function	GO:0044877	3	macromolecular complex binding	1.36362e-05	O75083	WD repeat-containing protein 1 OS=Homo sapiens OX=9606 GN=WDR1 PE=1 SV=4	0.467	Down	0.000118418	WDR1	66.193	0.641	0.589	0.649	1.42	1.365	1.238
Molecular Function	GO:0044877	3	macromolecular complex binding	1.36362e-05	P31146	Coronin-1A OS=Homo sapiens OX=9606 GN=CORO1A PE=1 SV=4	0.47	Down	0.00030469	CORO1A	51.026	0.614	0.626	0.569	1.141	1.327	1.377
Molecular Function	GO:0044877	3	macromolecular complex binding	1.36362e-05	P09486	SPARC OS=Homo sapiens OX=9606 GN=SPARC PE=1 SV=1	0.714	Down	0.0096621	SPARC	34.632	0.872	0.865	0.715	1.07	1.193	1.169
Molecular Function	GO:0044877	3	macromolecular complex binding	1.36362e-05	P07237	Protein disulfide-isomerase OS=Homo sapiens OX=9606 GN=P4HB PE=1 SV=3	0.75	Down	0.00092487	P4HB	57.116	0.872	0.866	0.806	1.17	1.088	1.134
Molecular Function	GO:0044877	3	macromolecular complex binding	1.36362e-05	P14618	Pyruvate kinase PKM OS=Homo sapiens OX=9606 GN=PKM PE=1 SV=4	0.609	Down	1.1517e-07	PKM	57.936	0.756	0.747	0.747	1.241	1.236	1.218
Molecular Function	GO:0044877	3	macromolecular complex binding	1.36362e-05	P11021	Endoplasmic reticulum chaperone BiP OS=Homo sapiens OX=9606 GN=HSPA5 PE=1 SV=2	0.823	Down	0.00026116	HSPA5	72.332	0.913	0.915	0.888	1.122	1.074	1.105
Molecular Function	GO:0044877	3	macromolecular complex binding	1.36362e-05	P55072	Transitional endoplasmic reticulum ATPase OS=Homo sapiens OX=9606 GN=VCP PE=1 SV=4	0.807	Down	0.0033597	VCP	89.321	0.862	0.849		1.071	1.05
Molecular Function	GO:0044877	3	macromolecular complex binding	1.36362e-05	P06753	Tropomyosin alpha-3 chain OS=Homo sapiens OX=9606 GN=TPM3 PE=1 SV=2	0.348	Down	0.008697	TPM3	32.95		0.436	0.532		1.397	1.386
Molecular Function	GO:0044877	3	macromolecular complex binding	1.36362e-05	O43707	Alpha-actinin-4 OS=Homo sapiens OX=9606 GN=ACTN4 PE=1 SV=2	0.526	Down	0.022379	ACTN4	104.85	0.627		0.708	1.367		1.173
Molecular Function	GO:0044877	3	macromolecular complex binding	1.36362e-05	Q9HCN6	Platelet glycoprotein VI OS=Homo sapiens OX=9606 GN=GP6 PE=1 SV=4	0.58	Down	0.0040389	GP6	36.866		0.728	0.698		1.264	1.196
Molecular Function	GO:0044877	3	macromolecular complex binding	1.36362e-05	P62258	14-3-3 protein epsilon OS=Homo sapiens OX=9606 GN=YWHAE PE=1 SV=1	0.491	Down	0.00065933	YWHAE	29.174	0.582	0.614	0.667	1.422	1.223	1.153
Molecular Function	GO:0044877	3	macromolecular complex binding	1.36362e-05	Q9Y490	Talin-1 OS=Homo sapiens OX=9606 GN=TLN1 PE=1 SV=3	0.453	Down	3.5156e-05	TLN1	269.76	0.559	0.62	0.605	1.268	1.363	1.304
Molecular Function	GO:0044877	3	macromolecular complex binding	1.36362e-05	Q86UX7	Fermitin family homolog 3 OS=Homo sapiens OX=9606 GN=FERMT3 PE=1 SV=1	0.577	Down	0.00147958	FERMT3	75.952	0.667	0.731	0.792	1.397	1.197	1.204
Molecular Function	GO:0044877	3	macromolecular complex binding	1.36362e-05	P12814	Alpha-actinin-1 OS=Homo sapiens OX=9606 GN=ACTN1 PE=1 SV=2	0.364	Down	3.9426e-05	ACTN1	103.06	0.552	0.547	0.478	1.507	1.426	1.403
Molecular Function	GO:0044877	3	macromolecular complex binding	1.36362e-05	P21333	Filamin-A OS=Homo sapiens OX=9606 GN=FLNA PE=1 SV=4	0.455	Down	0.00199619	FLNA	280.74	0.533	0.723	0.539	1.23	1.272	1.439
Molecular Function	GO:0044877	3	macromolecular complex binding	1.36362e-05	Q9ULV4	Coronin-1C OS=Homo sapiens OX=9606 GN=CORO1C PE=1 SV=1	0.495	Down	0.0031379	CORO1C	53.248		0.624	0.675		1.306	1.316
Molecular Function	GO:0044877	3	macromolecular complex binding	1.36362e-05	P31946	14-3-3 protein beta/alpha OS=Homo sapiens OX=9606 GN=YWHAB PE=1 SV=3	0.498	Down	0.02392	YWHAB	28.082		0.688	0.578		1.185	1.355
Molecular Function	GO:0044877	3	macromolecular complex binding	1.36362e-05	P04275	von Willebrand factor OS=Homo sapiens OX=9606 GN=VWF PE=1 SV=4	1.547	Up	0.0118984	VWF	309.26	1.033	1.255	1.416	0.833	0.816	0.745
Molecular Function	GO:0044877	3	macromolecular complex binding	1.36362e-05	P23284	Peptidyl-prolyl cis-trans isomerase B OS=Homo sapiens OX=9606 GN=PPIB PE=1 SV=2	0.486	Down	0.0028186	PPIB	23.742	0.597	0.599	0.671	1.28	1.282	1.277
Molecular Function	GO:0044877	3	macromolecular complex binding	1.36362e-05	P02751	Fibronectin OS=Homo sapiens OX=9606 GN=FN1 PE=1 SV=5	1.203	Up	0.0050845	FN1	272.32	1.001	1.03	1.074	0.869	0.894	0.818
Molecular Function	GO:0044877	3	macromolecular complex binding	1.36362e-05	Q14847	LIM and SH3 domain protein 1 OS=Homo sapiens OX=9606 GN=LASP1 PE=1 SV=2	0.446	Down	0.0020354	LASP1	29.717		0.631	0.59		1.35	1.389
Molecular Function	GO:0044877	3	macromolecular complex binding	1.36362e-05	P02647	Apolipoprotein A-I OS=Homo sapiens OX=9606 GN=APOA1 PE=1 SV=1	0.596	Down	0.0022239	APOA1	30.777	0.64	0.808	0.753	1.287	1.166	1.239
Molecular Function	GO:0044877	3	macromolecular complex binding	1.36362e-05	P27797	Calreticulin OS=Homo sapiens OX=9606 GN=CALR PE=1 SV=1	0.564	Down	0.000176683	CALR	48.141	0.688	0.755	0.669	1.286	1.197	1.265
Molecular Function	GO:0071813	5	lipoprotein particle binding	0.162981	P02741	C-reactive protein OS=Homo sapiens OX=9606 GN=CRP PE=1 SV=1	2.295	Up	0.0042845	CRP	25.038	1.972	1.8	1.363	0.625	0.773	0.839
Molecular Function	GO:0071813	5	lipoprotein particle binding	0.162981	P02652	Apolipoprotein A-II OS=Homo sapiens OX=9606 GN=APOA2 PE=1 SV=1	0.612	Down	0.020982	APOA2	11.175	0.661	0.744	0.849	1.253	1.217	1.213
Molecular Function	GO:0071813	5	lipoprotein particle binding	0.162981	P02647	Apolipoprotein A-I OS=Homo sapiens OX=9606 GN=APOA1 PE=1 SV=1	0.596	Down	0.0022239	APOA1	30.777	0.64	0.808	0.753	1.287	1.166	1.239
Molecular Function	GO:0048037	3	cofactor binding	0.173976	P00338	L-lactate dehydrogenase A chain OS=Homo sapiens OX=9606 GN=LDHA PE=1 SV=2	0.707	Down	0.00030445	LDHA	36.688	0.782	0.844	0.844	1.164	1.195	1.133
Molecular Function	GO:0048037	3	cofactor binding	0.173976	P40925	Malate dehydrogenase, cytoplasmic OS=Homo sapiens OX=9606 GN=MDH1 PE=1 SV=4	0.537	Down	0.0035389	MDH1	36.426	0.76	0.577	0.668	1.175	1.404	1.153
Molecular Function	GO:0048037	3	cofactor binding	0.173976	P04406	Glyceraldehyde-3-phosphate dehydrogenase OS=Homo sapiens OX=9606 GN=GAPDH PE=1 SV=3	0.698	Down	0.0071216	GAPDH	36.053	0.918	0.722	0.846	1.162	1.216	1.182
Molecular Function	GO:0048037	3	cofactor binding	0.173976	P07195	L-lactate dehydrogenase B chain OS=Homo sapiens OX=9606 GN=LDHB PE=1 SV=2	0.734	Down	0.00064291	LDHB	36.638	0.804	0.869	0.851	1.146	1.103	1.191
Molecular Function	GO:0034713	7	type I transforming growth factor beta receptor binding	0.0686591	P01137	Transforming growth factor beta-1 proprotein OS=Homo sapiens OX=9606 GN=TGFB1 PE=1 SV=2	0.69	Down	0.0107565	TGFB1	44.341	0.843		0.798	1.156		1.221
Molecular Function	GO:0034713	7	type I transforming growth factor beta receptor binding	0.0686591	P62942	Peptidyl-prolyl cis-trans isomerase FKBP1A OS=Homo sapiens OX=9606 GN=FKBP1A PE=1 SV=2	0.525	Down	0.00155672	FKBP1A	11.951	0.655	0.601	0.784	1.26	1.381	1.247
Molecular Function	GO:0050839	4	cell adhesion molecule binding	3.9038e-10	P04075	Fructose-bisphosphate aldolase A OS=Homo sapiens OX=9606 GN=ALDOA PE=1 SV=2	0.571	Down	4.4575e-05	ALDOA	39.42	0.692	0.737	0.678	1.253	1.246	1.189
Molecular Function	GO:0050839	4	cell adhesion molecule binding	3.9038e-10	P31947	14-3-3 protein sigma OS=Homo sapiens OX=9606 GN=SFN PE=1 SV=1	0.529	Down	0.00088081	SFN	27.774	0.642	0.747	0.607	1.35	1.197	1.229
Molecular Function	GO:0050839	4	cell adhesion molecule binding	3.9038e-10	P18206	Vinculin OS=Homo sapiens OX=9606 GN=VCL PE=1 SV=4	0.461	Down	0.0010004	VCL	123.8	0.629	0.623	0.631	1.428	1.321	1.337
Molecular Function	GO:0050839	4	cell adhesion molecule binding	3.9038e-10	P11142	Heat shock cognate 71 kDa protein OS=Homo sapiens OX=9606 GN=HSPA8 PE=1 SV=1	0.525	Down	0.00100258	HSPA8	70.897	0.748	0.591	0.666	1.237	1.356	1.225
Molecular Function	GO:0050839	4	cell adhesion molecule binding	3.9038e-10	P47756	F-actin-capping protein subunit beta OS=Homo sapiens OX=9606 GN=CAPZB PE=1 SV=4	0.466	Down	0.0162372	CAPZB	31.35	0.522		0.581	1.282		1.087
Molecular Function	GO:0050839	4	cell adhesion molecule binding	3.9038e-10	P63104	14-3-3 protein zeta/delta OS=Homo sapiens OX=9606 GN=YWHAZ PE=1 SV=1	0.353	Down	0.0054374	YWHAZ	27.745	0.576	0.509	0.442	1.471	1.41	1.443
Molecular Function	GO:0050839	4	cell adhesion molecule binding	3.9038e-10	Q14247	Src substrate cortactin OS=Homo sapiens OX=9606 GN=CTTN PE=1 SV=2	0.327	Down	0.00166476	CTTN	61.585	0.497	0.488		1.575	1.44
Molecular Function	GO:0050839	4	cell adhesion molecule binding	3.9038e-10	P37802	Transgelin-2 OS=Homo sapiens OX=9606 GN=TAGLN2 PE=1 SV=3	0.397	Down	0.00024259	TAGLN2	22.391	0.638	0.522	0.51	1.353	1.386	1.467
Molecular Function	GO:0050839	4	cell adhesion molecule binding	3.9038e-10	Q12884	Prolyl endopeptidase FAP OS=Homo sapiens OX=9606 GN=FAP PE=1 SV=5	0.808	Down	0.0127249	FAP	87.711	1.009	0.892	0.894	1.113	1.221	1.127
Molecular Function	GO:0050839	4	cell adhesion molecule binding	3.9038e-10	P35579	Myosin-9 OS=Homo sapiens OX=9606 GN=MYH9 PE=1 SV=4	0.553	Down	0.00027936	MYH9	226.53	0.675	0.626	0.639	1.158	1.087	1.265
Molecular Function	GO:0050839	4	cell adhesion molecule binding	3.9038e-10	Q9BY67	Cell adhesion molecule 1 OS=Homo sapiens OX=9606 GN=CADM1 PE=1 SV=2	0.766	Down	0.0193435	CADM1	48.509	0.922	0.919	0.916	1.247	1.112	1.241
Molecular Function	GO:0050839	4	cell adhesion molecule binding	3.9038e-10	P06733	Alpha-enolase OS=Homo sapiens OX=9606 GN=ENO1 PE=1 SV=2	0.357	Down	9.5983e-05	ENO1	47.168	0.563	0.565	0.466	1.519	1.45	1.492
Molecular Function	GO:0050839	4	cell adhesion molecule binding	3.9038e-10	P07237	Protein disulfide-isomerase OS=Homo sapiens OX=9606 GN=P4HB PE=1 SV=3	0.75	Down	0.00092487	P4HB	57.116	0.872	0.866	0.806	1.17	1.088	1.134
Molecular Function	GO:0050839	4	cell adhesion molecule binding	3.9038e-10	P14618	Pyruvate kinase PKM OS=Homo sapiens OX=9606 GN=PKM PE=1 SV=4	0.609	Down	1.1517e-07	PKM	57.936	0.756	0.747	0.747	1.241	1.236	1.218
Molecular Function	GO:0050839	4	cell adhesion molecule binding	3.9038e-10	P11021	Endoplasmic reticulum chaperone BiP OS=Homo sapiens OX=9606 GN=HSPA5 PE=1 SV=2	0.823	Down	0.00026116	HSPA5	72.332	0.913	0.915	0.888	1.122	1.074	1.105
Molecular Function	GO:0050839	4	cell adhesion molecule binding	3.9038e-10	P00338	L-lactate dehydrogenase A chain OS=Homo sapiens OX=9606 GN=LDHA PE=1 SV=2	0.707	Down	0.00030445	LDHA	36.688	0.782	0.844	0.844	1.164	1.195	1.133
Molecular Function	GO:0050839	4	cell adhesion molecule binding	3.9038e-10	O00299	Chloride intracellular channel protein 1 OS=Homo sapiens OX=9606 GN=CLIC1 PE=1 SV=4	0.358	Down	0.032382	CLIC1	26.922		0.451	0.634		1.65	1.384
Molecular Function	GO:0050839	4	cell adhesion molecule binding	3.9038e-10	Q16643	Drebrin OS=Homo sapiens OX=9606 GN=DBN1 PE=1 SV=4	0.602	Down	0.026385	DBN1	71.428		0.701	0.805		1.31	1.19
Molecular Function	GO:0050839	4	cell adhesion molecule binding	3.9038e-10	O43707	Alpha-actinin-4 OS=Homo sapiens OX=9606 GN=ACTN4 PE=1 SV=2	0.526	Down	0.022379	ACTN4	104.85	0.627		0.708	1.367		1.173
Molecular Function	GO:0050839	4	cell adhesion molecule binding	3.9038e-10	O00151	PDZ and LIM domain protein 1 OS=Homo sapiens OX=9606 GN=PDLIM1 PE=1 SV=4	0.426	Down	0.00173557	PDLIM1	36.071	0.676	0.479	0.66	1.331	1.491	1.443
Molecular Function	GO:0050839	4	cell adhesion molecule binding	3.9038e-10	P02679	Fibrinogen gamma chain OS=Homo sapiens OX=9606 GN=FGG PE=1 SV=3	1.412	Up	0.046678	FGG	51.511	1.008	1.217	1.121	0.892	0.625	0.853
Molecular Function	GO:0050839	4	cell adhesion molecule binding	3.9038e-10	P50552	Vasodilator-stimulated phosphoprotein OS=Homo sapiens OX=9606 GN=VASP PE=1 SV=3	0.577	Down	0.0060011	VASP	39.829	0.764	0.704		1.287	1.255
Molecular Function	GO:0050839	4	cell adhesion molecule binding	3.9038e-10	P62258	14-3-3 protein epsilon OS=Homo sapiens OX=9606 GN=YWHAE PE=1 SV=1	0.491	Down	0.00065933	YWHAE	29.174	0.582	0.614	0.667	1.422	1.223	1.153
Molecular Function	GO:0050839	4	cell adhesion molecule binding	3.9038e-10	Q9Y490	Talin-1 OS=Homo sapiens OX=9606 GN=TLN1 PE=1 SV=3	0.453	Down	3.5156e-05	TLN1	269.76	0.559	0.62	0.605	1.268	1.363	1.304
Molecular Function	GO:0050839	4	cell adhesion molecule binding	3.9038e-10	Q86UX7	Fermitin family homolog 3 OS=Homo sapiens OX=9606 GN=FERMT3 PE=1 SV=1	0.577	Down	0.00147958	FERMT3	75.952	0.667	0.731	0.792	1.397	1.197	1.204
Molecular Function	GO:0050839	4	cell adhesion molecule binding	3.9038e-10	P07737	Profilin-1 OS=Homo sapiens OX=9606 GN=PFN1 PE=1 SV=2	0.343	Down	0.0091617	PFN1	15.054		0.545	0.443		1.434	1.449
Molecular Function	GO:0050839	4	cell adhesion molecule binding	3.9038e-10	P12814	Alpha-actinin-1 OS=Homo sapiens OX=9606 GN=ACTN1 PE=1 SV=2	0.364	Down	3.9426e-05	ACTN1	103.06	0.552	0.547	0.478	1.507	1.426	1.403
Molecular Function	GO:0050839	4	cell adhesion molecule binding	3.9038e-10	P21333	Filamin-A OS=Homo sapiens OX=9606 GN=FLNA PE=1 SV=4	0.455	Down	0.00199619	FLNA	280.74	0.533	0.723	0.539	1.23	1.272	1.439
Molecular Function	GO:0050839	4	cell adhesion molecule binding	3.9038e-10	Q06830	Peroxiredoxin-1 OS=Homo sapiens OX=9606 GN=PRDX1 PE=1 SV=1	0.619	Down	0.003862	PRDX1	22.11		0.747	0.705		1.164	1.182
Molecular Function	GO:0050839	4	cell adhesion molecule binding	3.9038e-10	P31946	14-3-3 protein beta/alpha OS=Homo sapiens OX=9606 GN=YWHAB PE=1 SV=3	0.498	Down	0.02392	YWHAB	28.082		0.688	0.578		1.185	1.355
Molecular Function	GO:0050839	4	cell adhesion molecule binding	3.9038e-10	P04275	von Willebrand factor OS=Homo sapiens OX=9606 GN=VWF PE=1 SV=4	1.547	Up	0.0118984	VWF	309.26	1.033	1.255	1.416	0.833	0.816	0.745
Molecular Function	GO:0050839	4	cell adhesion molecule binding	3.9038e-10	Q14847	LIM and SH3 domain protein 1 OS=Homo sapiens OX=9606 GN=LASP1 PE=1 SV=2	0.446	Down	0.0020354	LASP1	29.717		0.631	0.59		1.35	1.389
Molecular Function	GO:0050839	4	cell adhesion molecule binding	3.9038e-10	P05106	Integrin beta-3 OS=Homo sapiens OX=9606 GN=ITGB3 PE=1 SV=2	0.501	Down	0.0126801	ITGB3	87.057	0.483	0.799	0.709	1.5	1.26	1.216
Molecular Function	GO:0050839	4	cell adhesion molecule binding	3.9038e-10	Q99497	Protein/nucleic acid deglycase DJ-1 OS=Homo sapiens OX=9606 GN=PARK7 PE=1 SV=2	0.566	Down	0.000175907	PARK7	19.891	0.675	0.754	0.696	1.297	1.189	1.268
Molecular Function	GO:0050839	4	cell adhesion molecule binding	3.9038e-10	P02751	Fibronectin OS=Homo sapiens OX=9606 GN=FN1 PE=1 SV=5	1.203	Up	0.0050845	FN1	272.32	1.001	1.03	1.074	0.869	0.894	0.818
Molecular Function	GO:0050839	4	cell adhesion molecule binding	3.9038e-10	P27797	Calreticulin OS=Homo sapiens OX=9606 GN=CALR PE=1 SV=1	0.564	Down	0.000176683	CALR	48.141	0.688	0.755	0.669	1.286	1.197	1.265
Molecular Function	GO:0050839	4	cell adhesion molecule binding	3.9038e-10	P26038	Moesin OS=Homo sapiens OX=9606 GN=MSN PE=1 SV=3	0.606	Down	0.00044065	MSN	67.819	0.71	0.794	0.758	1.331	1.2	1.203
Molecular Function	GO:0019904	4	protein domain specific binding	7.20424e-05	Q14118	Dystroglycan OS=Homo sapiens OX=9606 GN=DAG1 PE=1 SV=2	0.727	Down	0.027699	DAG1	97.44	0.758	0.954	0.836	1.326	1.115	1.065
Molecular Function	GO:0019904	4	protein domain specific binding	7.20424e-05	P61981	14-3-3 protein gamma OS=Homo sapiens OX=9606 GN=YWHAG PE=1 SV=2	0.427	Down	0.0186026	YWHAG	28.302	0.695	0.593	0.461	1.36	1.36	1.373
Molecular Function	GO:0019904	4	protein domain specific binding	7.20424e-05	P55072	Transitional endoplasmic reticulum ATPase OS=Homo sapiens OX=9606 GN=VCP PE=1 SV=4	0.807	Down	0.0033597	VCP	89.321	0.862	0.849		1.071	1.05
Molecular Function	GO:0019904	4	protein domain specific binding	7.20424e-05	P35579	Myosin-9 OS=Homo sapiens OX=9606 GN=MYH9 PE=1 SV=4	0.553	Down	0.00027936	MYH9	226.53	0.675	0.626	0.639	1.158	1.087	1.265
Molecular Function	GO:0019904	4	protein domain specific binding	7.20424e-05	P31947	14-3-3 protein sigma OS=Homo sapiens OX=9606 GN=SFN PE=1 SV=1	0.529	Down	0.00088081	SFN	27.774	0.642	0.747	0.607	1.35	1.197	1.229
Molecular Function	GO:0019904	4	protein domain specific binding	7.20424e-05	P31946	14-3-3 protein beta/alpha OS=Homo sapiens OX=9606 GN=YWHAB PE=1 SV=3	0.498	Down	0.02392	YWHAB	28.082		0.688	0.578		1.185	1.355
Molecular Function	GO:0019904	4	protein domain specific binding	7.20424e-05	Q9BY67	Cell adhesion molecule 1 OS=Homo sapiens OX=9606 GN=CADM1 PE=1 SV=2	0.766	Down	0.0193435	CADM1	48.509	0.922	0.919	0.916	1.247	1.112	1.241
Molecular Function	GO:0019904	4	protein domain specific binding	7.20424e-05	P54764	Ephrin type-A receptor 4 OS=Homo sapiens OX=9606 GN=EPHA4 PE=1 SV=1	0.812	Down	0.025377	EPHA4	109.86	0.925	0.964	0.869	1.119	1.039	1.24
Molecular Function	GO:0019904	4	protein domain specific binding	7.20424e-05	P50552	Vasodilator-stimulated phosphoprotein OS=Homo sapiens OX=9606 GN=VASP PE=1 SV=3	0.577	Down	0.0060011	VASP	39.829	0.764	0.704		1.287	1.255
Molecular Function	GO:0019904	4	protein domain specific binding	7.20424e-05	P11142	Heat shock cognate 71 kDa protein OS=Homo sapiens OX=9606 GN=HSPA8 PE=1 SV=1	0.525	Down	0.00100258	HSPA8	70.897	0.748	0.591	0.666	1.237	1.356	1.225
[truncated: 8,806 more rows]
