# Supplementary material for: Proteomics profiles of blood glucose-related proteins involved in a Chinese longevity cohort
Source: Clin Proteomics. 2022 Dec 3;19:45. doi: 10.1186/s12014-022-09382-w (PMC9719669; doi:10.1186/s12014-022-09382-w)
Supplement: Supplementary file 9 — Additional file 9: Table S8. KEGG_pathway enrichment of DEPs. [file 12014_2022_9382_MOESM9_ESM.xlsx]

## Sheet: all
KEGG pathway	Mapping	Background	All Mapping	All Background	Fold enrichment	Fisher's exact test p value	-log10(p value)	Related proteins
hsa04110 Cell cycle	6	8	106	525	3.71	0.00117861	2.93	P61981 P01137 P62258 P31947 P31946 P63104
hsa05132 Salmonella infection	6	8	106	525	3.71	0.00117861	2.93	P21333 P18428 O15144 P63261 P59998 P07737
hsa04810 Regulation of actin cytoskeleton	12	25	106	525	2.38	0.00126765	2.9	P12814 P23528 P18206 O43707 P11362 P02751 P05106 O15144 P63261 P26038 P59998 P07737
hsa04611 Platelet activation	10	19	106	525	2.61	0.00137693	2.86	P04275 P02679 P50552 P05106 P61224 Q9HCN6 P02675 P63261 Q9Y490 Q86UX7
hsa04670 Leukocyte transendothelial migration	9	17	106	525	2.62	0.00233182	2.63	P12814 P14780 P50552 P61224 P63261 P18206 P14209 P26038 O43707
hsa00010 Glycolysis / Gluconeogenesis	9	17	106	525	2.62	0.00233182	2.63	P00338 P04075 P60174 P04406 P06733 P00558 P14618 P06744 P07195
hsa04390 Hippo signaling pathway	6	9	106	525	3.3	0.00295488	2.53	P61981 P01137 P62258 P63261 P31946 P63104
hsa04530 Tight junction	8	15	106	525	2.64	0.00394813	2.4	P12814 P61158 P35579 O43707 P50552 P63261 P26038 Q14247
hsa05100 Bacterial invasion of epithelial cells	6	10	106	525	2.97	0.00617696	2.21	P02751 O15144 P63261 P18206 P59998 Q14247
hsa00620 Pyruvate metabolism	4	5	106	525	3.96	0.00669415	2.17	P00338 P40925 P14618 P07195
hsa04114 Oocyte meiosis	5	8	106	525	3.1	0.010271	1.99	P61981 P0DP25 P62258 P31946 P63104
hsa04510 Focal adhesion	15	42	106	525	1.77	0.010862	1.96	P12814 P21333 P35916 P18206 Q15942 P04275 O43707 P49746 P50552 P02751 P05106 P61224 Q9HBI1 P63261 Q9Y490
hsa05203 Viral carcinogenesis	7	14	106	525	2.48	0.0111697	1.95	P12814 P61981 P62258 P31946 P63104 P14618 O43707
hsa05131 Shigellosis	9	21	106	525	2.12	0.0135062	1.87	P12814 O15144 P63261 Q9Y490 P18206 P59998 O43707 P07737 Q14247
hsa05410 Hypertrophic cardiomyopathy (HCM)	7	16	106	525	2.17	0.0259756	1.59	Q14118 P67936 P01137 P06753 P05106 P63261 P54289
hsa04722 Neurotrophin signaling pathway	4	7	106	525	2.83	0.0334478	1.48	P61224 P0DP25 P62258 P52566
hsa04010 MAPK signaling pathway	10	28	106	525	1.77	0.0371333	1.43	P21333 P35916 Q9NPH3 P04792 P54289 P11362 P17066 P01137 P61224 P11142
hsa05204 Chemical carcinogenesis	2	2	106	525	4.95	0.040458	1.39	P09211 P78417
hsa00982 Drug metabolism - cytochrome P450	2	2	106	525	4.95	0.040458	1.39	P09211 P78417
hsa00980 Metabolism of xenobiotics by cytochrome P450	2	2	106	525	4.95	0.040458	1.39	P09211 P78417
hsa00640 Propanoate metabolism	2	2	106	525	4.95	0.040458	1.39	P00338 P07195

## Sheet: all Pathway2Protein
KEGG pathway	Fisher's exact test p value	Mapping	Fold enrichment	Protein accession	Protein description	Ratio	Regulated Type	P value	Gene name	MW [kDa]	A.A3	A.A2	A.A1	B.B3	B.B2	B.B1	C.C3	C.C2	C.C1	D.D3	D.D2	D.D1
hsa04014 Ras signaling pathway	0.642101	4	0.94	P11362	Fibroblast growth factor receptor 1 OS=Homo sapiens OX=9606 GN=FGFR1 PE=1 SV=3	0.804	Down	0.047717	FGFR1	91.867		0.865	0.925		0.905	0.915		1.154	1.073		1.087	1.058
hsa04014 Ras signaling pathway	0.642101	4	0.94	P61224	Ras-related protein Rap-1b OS=Homo sapiens OX=9606 GN=RAP1B PE=1 SV=1	0.449	Down	0.00039544	RAP1B	20.825	0.592	0.638	0.622	0.633	0.751	0.633	1.572	1.281	1.274	1.186	1.335	1.606
hsa04014 Ras signaling pathway	0.642101	4	0.94	P0DP25	Calmodulin-3 OS=Homo sapiens OX=9606 GN=CALM3 PE=1 SV=1	0.385	Down	4.3242e-05	CALM3	16.837	0.572	0.496	0.502	0.537	0.539	0.497	1.355	1.415	1.311	1.424	1.545	1.653
hsa04014 Ras signaling pathway	0.642101	4	0.94	P35916	Vascular endothelial growth factor receptor 3 OS=Homo sapiens OX=9606 GN=FLT4 PE=1 SV=3	1.203	Up	0.039297	FLT4	152.76	1.05	1.143	1.086	0.974	1.162	1.107	1.006	0.827	0.893	0.992	0.875	0.927
hsa05224 Breast cancer	0.632266	2	0.99	P11362	Fibroblast growth factor receptor 1 OS=Homo sapiens OX=9606 GN=FGFR1 PE=1 SV=3	0.804	Down	0.047717	FGFR1	91.867		0.865	0.925		0.905	0.915		1.154	1.073		1.087	1.058
hsa05224 Breast cancer	0.632266	2	0.99	P35916	Vascular endothelial growth factor receptor 3 OS=Homo sapiens OX=9606 GN=FLT4 PE=1 SV=3	1.203	Up	0.039297	FLT4	152.76	1.05	1.143	1.086	0.974	1.162	1.107	1.006	0.827	0.893	0.992	0.875	0.927
hsa04360 Axon guidance	0.889368	2	0.58	P54764	Ephrin type-A receptor 4 OS=Homo sapiens OX=9606 GN=EPHA4 PE=1 SV=1	0.812	Down	0.025377	EPHA4	109.86	0.925	0.964	0.869	1.131	1.068	0.947	1.119	1.039	1.24	0.854	0.942	0.951
hsa04360 Axon guidance	0.889368	2	0.58	P23528	Cofilin-1 OS=Homo sapiens OX=9606 GN=CFL1 PE=1 SV=3	0.396	Down	1.96899e-05	CFL1	18.502	0.508	0.57	0.555	0.533	0.569	0.495	1.4	1.402	1.325	1.558	1.46	1.614
hsa05014 Amyotrophic lateral sclerosis (ALS)	0.492385	1	1.65	P00441	Superoxide dismutase [Cu-Zn] OS=Homo sapiens OX=9606 GN=SOD1 PE=1 SV=2	0.675	Down	0.00023553	SOD1	15.936	0.794	0.775	0.857	0.735	0.86	0.961	1.21	1.203	1.179	1.277	1.157	1.009
hsa05166 Human T-cell leukemia virus 1 infection	0.56132	3	1.06	P01137	Transforming growth factor beta-1 proprotein OS=Homo sapiens OX=9606 GN=TGFB1 PE=1 SV=2	0.69	Down	0.0107565	TGFB1	44.341	0.843		0.798	0.913		0.863	1.156		1.221	1.114		1.123
hsa05166 Human T-cell leukemia virus 1 infection	0.56132	3	1.06	P27797	Calreticulin OS=Homo sapiens OX=9606 GN=CALR PE=1 SV=1	0.564	Down	0.000176683	CALR	48.141	0.688	0.755	0.669	0.691	0.771	0.705	1.286	1.197	1.265	1.345	1.287	1.323
hsa05166 Human T-cell leukemia virus 1 infection	0.56132	3	1.06	Q9Y490	Talin-1 OS=Homo sapiens OX=9606 GN=TLN1 PE=1 SV=3	0.453	Down	3.5156e-05	TLN1	269.76	0.559	0.62	0.605	0.564	0.598	0.58	1.268	1.363	1.304	1.527	1.429	1.53
hsa04919 Thyroid hormone signaling pathway	0.429075	2	1.42	P05106	Integrin beta-3 OS=Homo sapiens OX=9606 GN=ITGB3 PE=1 SV=2	0.501	Down	0.0126801	ITGB3	87.057	0.483	0.799	0.709	0.476	0.991	0.784	1.5	1.26	1.216	1.571	0.971	1.295
hsa04919 Thyroid hormone signaling pathway	0.429075	2	1.42	P63261	Actin, cytoplasmic 2 OS=Homo sapiens OX=9606 GN=ACTG1 PE=1 SV=1	0.549	Down	0.00156265	ACTG1	41.792	0.788	0.653	0.631	0.677	0.739	0.646	1.333	1.267	1.171	1.217	1.362	1.592
hsa00983 Drug metabolism - other enzymes	0.429075	2	1.42	P09211	Glutathione S-transferase P OS=Homo sapiens OX=9606 GN=GSTP1 PE=1 SV=2	0.544	Down	0.000159701	GSTP1	23.356	0.66	0.751	0.659	0.788	0.767	0.658	1.276	1.282	1.246	1.303	1.21	1.376
hsa00983 Drug metabolism - other enzymes	0.429075	2	1.42	P78417	Glutathione S-transferase omega-1 OS=Homo sapiens OX=9606 GN=GSTO1 PE=1 SV=2	0.66	Down	1.51465e-05	GSTO1	27.566	0.798	0.788	0.767	0.834	0.873	0.832	1.188	1.168	1.207	1.223	1.142	1.225
hsa05416 Viral myocarditis	0.908055	2	0.55	Q14118	Dystroglycan OS=Homo sapiens OX=9606 GN=DAG1 PE=1 SV=2	0.727	Down	0.027699	DAG1	97.44	0.758	0.954	0.836	1.182	1.008	1.155	1.326	1.115	1.065	0.771	0.939	0.947
hsa05416 Viral myocarditis	0.908055	2	0.55	P63261	Actin, cytoplasmic 2 OS=Homo sapiens OX=9606 GN=ACTG1 PE=1 SV=1	0.549	Down	0.00156265	ACTG1	41.792	0.788	0.653	0.631	0.677	0.739	0.646	1.333	1.267	1.171	1.217	1.362	1.592
hsa05310 Asthma	0.870918	1	0.55	P13727	Bone marrow proteoglycan OS=Homo sapiens OX=9606 GN=PRG2 PE=1 SV=2	0.818	Down	0.00047715	PRG2	25.205	0.893	0.874	0.867	1.005	1.067	0.997	1.085	1.038	1.098	1.042	1.02	1.037
hsa04210 Apoptosis	0.775025	2	0.76	P63261	Actin, cytoplasmic 2 OS=Homo sapiens OX=9606 GN=ACTG1 PE=1 SV=1	0.549	Down	0.00156265	ACTG1	41.792	0.788	0.653	0.631	0.677	0.739	0.646	1.333	1.267	1.171	1.217	1.362	1.592
hsa04210 Apoptosis	0.775025	2	0.76	P07339	Cathepsin D OS=Homo sapiens OX=9606 GN=CTSD PE=1 SV=1	1.237	Up	0.035101	CTSD	44.552	1.242	1.223	1.092	0.913	0.936	0.947	0.955	0.963	0.957	0.926	0.896	0.993
hsa04370 VEGF signaling pathway	0.492385	1	1.65	P04792	Heat shock protein beta-1 OS=Homo sapiens OX=9606 GN=HSPB1 PE=1 SV=2	0.624	Down	0.036744	HSPB1	22.782	0.715		0.755	0.732		0.644	1.178		1.176	1.398		1.431
hsa05034 Alcoholism	0.743455	1	0.83	P0DP25	Calmodulin-3 OS=Homo sapiens OX=9606 GN=CALM3 PE=1 SV=1	0.385	Down	4.3242e-05	CALM3	16.837	0.572	0.496	0.502	0.537	0.539	0.497	1.355	1.415	1.311	1.424	1.545	1.653
hsa00562 Inositol phosphate metabolism	0.492385	1	1.65	P60174	Triosephosphate isomerase OS=Homo sapiens OX=9606 GN=TPI1 PE=1 SV=3	0.551	Down	0.000175896	TPI1	30.791	0.718	0.643	0.718	0.795	0.817	0.838	1.288	1.286	1.197	1.238	1.223	1.293
hsa04071 Sphingolipid signaling pathway	0.492385	1	1.65	P07339	Cathepsin D OS=Homo sapiens OX=9606 GN=CTSD PE=1 SV=1	1.237	Up	0.035101	CTSD	44.552	1.242	1.223	1.092	0.913	0.936	0.947	0.955	0.963	0.957	0.926	0.896	0.993
hsa05204 Chemical carcinogenesis	0.040458	2	4.95	P09211	Glutathione S-transferase P OS=Homo sapiens OX=9606 GN=GSTP1 PE=1 SV=2	0.544	Down	0.000159701	GSTP1	23.356	0.66	0.751	0.659	0.788	0.767	0.658	1.276	1.282	1.246	1.303	1.21	1.376
hsa05204 Chemical carcinogenesis	0.040458	2	4.95	P78417	Glutathione S-transferase omega-1 OS=Homo sapiens OX=9606 GN=GSTO1 PE=1 SV=2	0.66	Down	1.51465e-05	GSTO1	27.566	0.798	0.788	0.767	0.834	0.873	0.832	1.188	1.168	1.207	1.223	1.142	1.225
hsa04662 B cell receptor signaling pathway	0.775025	2	0.76	Q8N6C8	Leukocyte immunoglobulin-like receptor subfamily A member 3 OS=Homo sapiens OX=9606 GN=LILRA3 PE=1 SV=3	0.72	Down	0.049598	LILRA3	47.471	0.979	0.75	0.879	0.851	0.9	0.967	1.214	1.203	1.206	0.982	1.157	0.964
hsa04662 B cell receptor signaling pathway	0.775025	2	0.76	P20023	Complement receptor type 2 OS=Homo sapiens OX=9606 GN=CR2 PE=1 SV=2	1.254	Up	0.021624	CR2	112.91	1.068	1.264	1.051	1.141	0.985	1.102	0.895	0.878	0.925	0.877	0.898	0.858
hsa05162 Measles	0.100053	3	2.48	P17066	Heat shock 70 kDa protein 6 OS=Homo sapiens OX=9606 GN=HSPA6 PE=1 SV=2	0.812	Down	0.0046637	HSPA6	71.027		0.882	0.901		0.879	0.907		1.109	1.088		1.137	1.111
hsa05162 Measles	0.100053	3	2.48	P11142	Heat shock cognate 71 kDa protein OS=Homo sapiens OX=9606 GN=HSPA8 PE=1 SV=1	0.525	Down	0.00100258	HSPA8	70.897	0.748	0.591	0.666	0.785	0.597	0.625	1.237	1.356	1.225	1.34	1.44	1.464
hsa05162 Measles	0.100053	3	2.48	P26038	Moesin OS=Homo sapiens OX=9606 GN=MSN PE=1 SV=3	0.606	Down	0.00044065	MSN	67.819	0.71	0.794	0.758	0.783	0.836	0.808	1.331	1.2	1.203	1.207	1.201	1.196
hsa04928 Parathyroid hormone synthesis, secretion and action	0.595464	1	1.24	P11362	Fibroblast growth factor receptor 1 OS=Homo sapiens OX=9606 GN=FGFR1 PE=1 SV=3	0.804	Down	0.047717	FGFR1	91.867		0.865	0.925		0.905	0.915		1.154	1.073		1.087	1.058
hsa04976 Bile secretion	0.492385	1	1.65	P00918	Carbonic anhydrase 2 OS=Homo sapiens OX=9606 GN=CA2 PE=1 SV=2	0.791	Down	0.032803	CA2	29.246	0.968	0.844	0.811	0.767	0.945	0.812	0.998	1.149	1.168	1.284	1.074	1.233
hsa04966 Collecting duct acid secretion	0.201905	1	4.95	P00918	Carbonic anhydrase 2 OS=Homo sapiens OX=9606 GN=CA2 PE=1 SV=2	0.791	Down	0.032803	CA2	29.246	0.968	0.844	0.811	0.767	0.945	0.812	0.998	1.149	1.168	1.284	1.074	1.233
hsa04975 Fat digestion and absorption	0.677769	1	0.99	P02647	Apolipoprotein A-I OS=Homo sapiens OX=9606 GN=APOA1 PE=1 SV=1	0.596	Down	0.0022239	APOA1	30.777	0.64	0.808	0.753	0.733	0.809	0.871	1.287	1.166	1.239	1.344	1.219	1.131
hsa05222 Small cell lung cancer	0.837627	1	0.62	P02751	Fibronectin OS=Homo sapiens OX=9606 GN=FN1 PE=1 SV=5	1.203	Up	0.0050845	FN1	272.32	1.001	1.03	1.074	1.113	0.991	1.018	0.869	0.894	0.818	1.038	1.067	1.08
hsa04659 Th17 cell differentiation	0.429075	2	1.42	P01137	Transforming growth factor beta-1 proprotein OS=Homo sapiens OX=9606 GN=TGFB1 PE=1 SV=2	0.69	Down	0.0107565	TGFB1	44.341	0.843		0.798	0.913		0.863	1.156		1.221	1.114		1.123
hsa04659 Th17 cell differentiation	0.429075	2	1.42	Q9NPH3	Interleukin-1 receptor accessory protein OS=Homo sapiens OX=9606 GN=IL1RAP PE=1 SV=2	0.82	Down	0.00027748	IL1RAP	65.418	0.916	0.886	0.921	0.958	0.96	0.93	1.101	1.089	1.131	1.036	1.034	1.015
hsa04066 HIF-1 signaling pathway	0.133818	6	1.65	P00338	L-lactate dehydrogenase A chain OS=Homo sapiens OX=9606 GN=LDHA PE=1 SV=2	0.707	Down	0.00030445	LDHA	36.688	0.782	0.844	0.844	0.838	0.803	0.789	1.164	1.195	1.133	1.186	1.167	1.216
hsa04066 HIF-1 signaling pathway	0.133818	6	1.65	P04075	Fructose-bisphosphate aldolase A OS=Homo sapiens OX=9606 GN=ALDOA PE=1 SV=2	0.571	Down	4.4575e-05	ALDOA	39.42	0.692	0.737	0.678	0.763	0.787	0.748	1.253	1.246	1.189	1.318	1.265	1.343
hsa04066 HIF-1 signaling pathway	0.133818	6	1.65	P06733	Alpha-enolase OS=Homo sapiens OX=9606 GN=ENO1 PE=1 SV=2	0.357	Down	9.5983e-05	ENO1	47.168	0.563	0.565	0.466	0.527	0.574	0.445	1.519	1.45	1.492	1.422	1.44	1.613
hsa04066 HIF-1 signaling pathway	0.133818	6	1.65	P04406	Glyceraldehyde-3-phosphate dehydrogenase OS=Homo sapiens OX=9606 GN=GAPDH PE=1 SV=3	0.698	Down	0.0071216	GAPDH	36.053	0.918	0.722	0.846	0.832	0.73	0.757	1.162	1.216	1.182	1.154	1.363	1.219
hsa04066 HIF-1 signaling pathway	0.133818	6	1.65	P00558	Phosphoglycerate kinase 1 OS=Homo sapiens OX=9606 GN=PGK1 PE=1 SV=3	0.548	Down	0.00192282	PGK1	44.614	0.814	0.672	0.674	0.767	0.642	0.632	1.262	1.458	1.224	1.183	1.21	1.455
hsa04066 HIF-1 signaling pathway	0.133818	6	1.65	P07195	L-lactate dehydrogenase B chain OS=Homo sapiens OX=9606 GN=LDHB PE=1 SV=2	0.734	Down	0.00064291	LDHB	36.638	0.804	0.869	0.851	0.905	0.94	0.826	1.146	1.103	1.191	1.105	1.158	1.137
hsa04145 Phagosome	0.706847	7	0.89	P49746	Thrombospondin-3 OS=Homo sapiens OX=9606 GN=THBS3 PE=1 SV=1	0.642	Down	0.038443	THBS3	104.2		0.858	0.76		0.554	0.603		1.178	1.344		1.406	1.3
hsa04145 Phagosome	0.706847	7	0.89	P11226	Mannose-binding protein C OS=Homo sapiens OX=9606 GN=MBL2 PE=1 SV=2	0.746	Down	0.0104178	MBL2	26.143	0.864	0.812	0.785	1.03	1.047	1.033	1.228	1.038	1.031	0.879	1.085	1.104
hsa04145 Phagosome	0.706847	7	0.89	P05106	Integrin beta-3 OS=Homo sapiens OX=9606 GN=ITGB3 PE=1 SV=2	0.501	Down	0.0126801	ITGB3	87.057	0.483	0.799	0.709	0.476	0.991	0.784	1.5	1.26	1.216	1.571	0.971	1.295
hsa04145 Phagosome	0.706847	7	0.89	P31146	Coronin-1A OS=Homo sapiens OX=9606 GN=CORO1A PE=1 SV=4	0.47	Down	0.00030469	CORO1A	51.026	0.614	0.626	0.569	0.479	0.728	0.535	1.141	1.327	1.377	1.544	1.326	1.521
hsa04145 Phagosome	0.706847	7	0.89	P27797	Calreticulin OS=Homo sapiens OX=9606 GN=CALR PE=1 SV=1	0.564	Down	0.000176683	CALR	48.141	0.688	0.755	0.669	0.691	0.771	0.705	1.286	1.197	1.265	1.345	1.287	1.323
hsa04145 Phagosome	0.706847	7	0.89	P63261	Actin, cytoplasmic 2 OS=Homo sapiens OX=9606 GN=ACTG1 PE=1 SV=1	0.549	Down	0.00156265	ACTG1	41.792	0.788	0.653	0.631	0.677	0.739	0.646	1.333	1.267	1.171	1.217	1.362	1.592
hsa04145 Phagosome	0.706847	7	0.89	Q9UEW3	Macrophage receptor MARCO OS=Homo sapiens OX=9606 GN=MARCO PE=1 SV=1	1.214	Up	0.039481	MARCO	52.657	1.036	1.122	1.049	0.94	1.139	1.137	0.972	0.788	0.881	1.072	0.953	0.941
hsa00240 Pyrimidine metabolism	0.595464	1	1.24	P00491	Purine nucleoside phosphorylase OS=Homo sapiens OX=9606 GN=PNP PE=1 SV=2	0.522	Down	0.044118	PNP	32.118		0.747	0.633		0.837	0.636		1.173	1.473		1.248	1.262
hsa04520 Adherens junction	0.204628	5	1.55	P12814	Alpha-actinin-1 OS=Homo sapiens OX=9606 GN=ACTN1 PE=1 SV=2	0.364	Down	3.9426e-05	ACTN1	103.06	0.552	0.547	0.478	0.527	0.582	0.496	1.507	1.426	1.403	1.475	1.393	1.684
hsa04520 Adherens junction	0.204628	5	1.55	P11362	Fibroblast growth factor receptor 1 OS=Homo sapiens OX=9606 GN=FGFR1 PE=1 SV=3	0.804	Down	0.047717	FGFR1	91.867		0.865	0.925		0.905	0.915		1.154	1.073		1.087	1.058
hsa04520 Adherens junction	0.204628	5	1.55	P63261	Actin, cytoplasmic 2 OS=Homo sapiens OX=9606 GN=ACTG1 PE=1 SV=1	0.549	Down	0.00156265	ACTG1	41.792	0.788	0.653	0.631	0.677	0.739	0.646	1.333	1.267	1.171	1.217	1.362	1.592
hsa04520 Adherens junction	0.204628	5	1.55	P18206	Vinculin OS=Homo sapiens OX=9606 GN=VCL PE=1 SV=4	0.461	Down	0.0010004	VCL	123.8	0.629	0.623	0.631	0.621	0.698	0.605	1.428	1.321	1.337	1.365	1.363	1.4
hsa04520 Adherens junction	0.204628	5	1.55	O43707	Alpha-actinin-4 OS=Homo sapiens OX=9606 GN=ACTN4 PE=1 SV=2	0.526	Down	0.022379	ACTN4	104.85	0.627		0.708	0.724		0.785	1.367		1.173	1.312		1.338
hsa01524 Platinum drug resistance	0.105284	2	3.3	P09211	Glutathione S-transferase P OS=Homo sapiens OX=9606 GN=GSTP1 PE=1 SV=2	0.544	Down	0.000159701	GSTP1	23.356	0.66	0.751	0.659	0.788	0.767	0.658	1.276	1.282	1.246	1.303	1.21	1.376
hsa01524 Platinum drug resistance	0.105284	2	3.3	P78417	Glutathione S-transferase omega-1 OS=Homo sapiens OX=9606 GN=GSTO1 PE=1 SV=2	0.66	Down	1.51465e-05	GSTO1	27.566	0.798	0.788	0.767	0.834	0.873	0.832	1.188	1.168	1.207	1.223	1.142	1.225
hsa04726 Serotonergic synapse	0.492385	1	1.65	P05067	Amyloid-beta precursor protein OS=Homo sapiens OX=9606 GN=APP PE=1 SV=3	0.693	Down	0.032602	APP	86.942	0.792		0.877	0.947		0.837	1.258		1.15	1.033		1.144
hsa04672 Intestinal immune network for IgA production	0.935343	1	0.41	P01137	Transforming growth factor beta-1 proprotein OS=Homo sapiens OX=9606 GN=TGFB1 PE=1 SV=2	0.69	Down	0.0107565	TGFB1	44.341	0.843		0.798	0.913		0.863	1.156		1.221	1.114		1.123
hsa00030 Pentose phosphate pathway	0.206036	3	1.86	P04075	Fructose-bisphosphate aldolase A OS=Homo sapiens OX=9606 GN=ALDOA PE=1 SV=2	0.571	Down	4.4575e-05	ALDOA	39.42	0.692	0.737	0.678	0.763	0.787	0.748	1.253	1.246	1.189	1.318	1.265	1.343
hsa00030 Pentose phosphate pathway	0.206036	3	1.86	P37837	Transaldolase OS=Homo sapiens OX=9606 GN=TALDO1 PE=1 SV=2	0.805	Down	0.00111739	TALDO1	37.54	0.899	0.879	0.921	0.822	0.854	0.955	1.158	1.123	1.073	1.212	1.131	1.057
hsa00030 Pentose phosphate pathway	0.206036	3	1.86	P06744	Glucose-6-phosphate isomerase OS=Homo sapiens OX=9606 GN=GPI PE=1 SV=4	0.612	Down	0.0135393	GPI	63.146	0.824		0.737	0.676		0.727	1.296		1.256	1.229		1.284
hsa04611 Platelet activation	0.00137693	10	2.61	P04275	von Willebrand factor OS=Homo sapiens OX=9606 GN=VWF PE=1 SV=4	1.547	Up	0.0118984	VWF	309.26	1.033	1.255	1.416	1.216	1.081	1.003	0.833	0.816	0.745	0.923	0.846	0.843
hsa04611 Platelet activation	0.00137693	10	2.61	P02679	Fibrinogen gamma chain OS=Homo sapiens OX=9606 GN=FGG PE=1 SV=3	1.412	Up	0.046678	FGG	51.511	1.008	1.217	1.121	1.14	1.13	1.12	0.892	0.625	0.853	0.999	0.991	0.903
hsa04611 Platelet activation	0.00137693	10	2.61	P50552	Vasodilator-stimulated phosphoprotein OS=Homo sapiens OX=9606 GN=VASP PE=1 SV=3	0.577	Down	0.0060011	VASP	39.829	0.764	0.704		0.735	0.79		1.287	1.255		1.241	1.258
hsa04611 Platelet activation	0.00137693	10	2.61	P05106	Integrin beta-3 OS=Homo sapiens OX=9606 GN=ITGB3 PE=1 SV=2	0.501	Down	0.0126801	ITGB3	87.057	0.483	0.799	0.709	0.476	0.991	0.784	1.5	1.26	1.216	1.571	0.971	1.295
hsa04611 Platelet activation	0.00137693	10	2.61	P61224	Ras-related protein Rap-1b OS=Homo sapiens OX=9606 GN=RAP1B PE=1 SV=1	0.449	Down	0.00039544	RAP1B	20.825	0.592	0.638	0.622	0.633	0.751	0.633	1.572	1.281	1.274	1.186	1.335	1.606
hsa04611 Platelet activation	0.00137693	10	2.61	Q9HCN6	Platelet glycoprotein VI OS=Homo sapiens OX=9606 GN=GP6 PE=1 SV=4	0.58	Down	0.0040389	GP6	36.866		0.728	0.698		0.693	0.635		1.264	1.196		1.32	1.476
hsa04611 Platelet activation	0.00137693	10	2.61	P02675	Fibrinogen beta chain OS=Homo sapiens OX=9606 GN=FGB PE=1 SV=2	1.357	Up	0.039178	FGB	55.928	0.999	1.187	1.093	1.11	1.111	1.086	0.902	0.67	0.844	0.994	0.991	0.938
hsa04611 Platelet activation	0.00137693	10	2.61	P63261	Actin, cytoplasmic 2 OS=Homo sapiens OX=9606 GN=ACTG1 PE=1 SV=1	0.549	Down	0.00156265	ACTG1	41.792	0.788	0.653	0.631	0.677	0.739	0.646	1.333	1.267	1.171	1.217	1.362	1.592
hsa04611 Platelet activation	0.00137693	10	2.61	Q9Y490	Talin-1 OS=Homo sapiens OX=9606 GN=TLN1 PE=1 SV=3	0.453	Down	3.5156e-05	TLN1	269.76	0.559	0.62	0.605	0.564	0.598	0.58	1.268	1.363	1.304	1.527	1.429	1.53
hsa04611 Platelet activation	0.00137693	10	2.61	Q86UX7	Fermitin family homolog 3 OS=Homo sapiens OX=9606 GN=FERMT3 PE=1 SV=1	0.577	Down	0.00147958	FERMT3	75.952	0.667	0.731	0.792	0.612	0.781	0.771	1.397	1.197	1.204	1.366	1.213	1.344
hsa04380 Osteoclast differentiation	0.449145	3	1.24	Q8N6C8	Leukocyte immunoglobulin-like receptor subfamily A member 3 OS=Homo sapiens OX=9606 GN=LILRA3 PE=1 SV=3	0.72	Down	0.049598	LILRA3	47.471	0.979	0.75	0.879	0.851	0.9	0.967	1.214	1.203	1.206	0.982	1.157	0.964
hsa04380 Osteoclast differentiation	0.449145	3	1.24	P01137	Transforming growth factor beta-1 proprotein OS=Homo sapiens OX=9606 GN=TGFB1 PE=1 SV=2	0.69	Down	0.0107565	TGFB1	44.341	0.843		0.798	0.913		0.863	1.156		1.221	1.114		1.123
hsa04380 Osteoclast differentiation	0.449145	3	1.24	P05106	Integrin beta-3 OS=Homo sapiens OX=9606 GN=ITGB3 PE=1 SV=2	0.501	Down	0.0126801	ITGB3	87.057	0.483	0.799	0.709	0.476	0.991	0.784	1.5	1.26	1.216	1.571	0.971	1.295
hsa04972 Pancreatic secretion	0.503422	2	1.24	P61224	Ras-related protein Rap-1b OS=Homo sapiens OX=9606 GN=RAP1B PE=1 SV=1	0.449	Down	0.00039544	RAP1B	20.825	0.592	0.638	0.622	0.633	0.751	0.633	1.572	1.281	1.274	1.186	1.335	1.606
hsa04972 Pancreatic secretion	0.503422	2	1.24	P00918	Carbonic anhydrase 2 OS=Homo sapiens OX=9606 GN=CA2 PE=1 SV=2	0.791	Down	0.032803	CA2	29.246	0.968	0.844	0.811	0.767	0.945	0.812	0.998	1.149	1.168	1.284	1.074	1.233
hsa05161 Hepatitis B	0.0566245	4	2.48	P14780	Matrix metalloproteinase-9 OS=Homo sapiens OX=9606 GN=MMP9 PE=1 SV=3	0.824	Down	0.037497	MMP9	78.457	0.923	0.948	0.799	1.011	0.953	1.117	1.013	1.145	1.084	1.076	0.969	1.002
hsa05161 Hepatitis B	0.0566245	4	2.48	P01137	Transforming growth factor beta-1 proprotein OS=Homo sapiens OX=9606 GN=TGFB1 PE=1 SV=2	0.69	Down	0.0107565	TGFB1	44.341	0.843		0.798	0.913		0.863	1.156		1.221	1.114		1.123
hsa05161 Hepatitis B	0.0566245	4	2.48	P31946	14-3-3 protein beta/alpha OS=Homo sapiens OX=9606 GN=YWHAB PE=1 SV=3	0.498	Down	0.02392	YWHAB	28.082		0.688	0.578		0.798	0.545		1.185	1.355		1.33	1.524
hsa05161 Hepatitis B	0.0566245	4	2.48	P63104	14-3-3 protein zeta/delta OS=Homo sapiens OX=9606 GN=YWHAZ PE=1 SV=1	0.353	Down	0.0054374	YWHAZ	27.745	0.576	0.509	0.442	0.612	0.544	0.431	1.471	1.41	1.443	1.485	1.547	1.685
hsa05169 Epstein-Barr virus infection	0.774367	3	0.78	P20023	Complement receptor type 2 OS=Homo sapiens OX=9606 GN=CR2 PE=1 SV=2	1.254	Up	0.021624	CR2	112.91	1.068	1.264	1.051	1.141	0.985	1.102	0.895	0.878	0.925	0.877	0.898	0.858
hsa05169 Epstein-Barr virus infection	0.774367	3	0.78	P30101	Protein disulfide-isomerase A3 OS=Homo sapiens OX=9606 GN=PDIA3 PE=1 SV=4	0.526	Down	5.7692e-07	PDIA3	56.782	0.67	0.696	0.67	0.74	0.744	0.64	1.303	1.284	1.287	1.281	1.33	1.328
hsa05169 Epstein-Barr virus infection	0.774367	3	0.78	P27797	Calreticulin OS=Homo sapiens OX=9606 GN=CALR PE=1 SV=1	0.564	Down	0.000176683	CALR	48.141	0.688	0.755	0.669	0.691	0.771	0.705	1.286	1.197	1.265	1.345	1.287	1.323
hsa05322 Systemic lupus erythematosus	0.989564	2	0.34	P12814	Alpha-actinin-1 OS=Homo sapiens OX=9606 GN=ACTN1 PE=1 SV=2	0.364	Down	3.9426e-05	ACTN1	103.06	0.552	0.547	0.478	0.527	0.582	0.496	1.507	1.426	1.403	1.475	1.393	1.684
hsa05322 Systemic lupus erythematosus	0.989564	2	0.34	O43707	Alpha-actinin-4 OS=Homo sapiens OX=9606 GN=ACTN4 PE=1 SV=2	0.526	Down	0.022379	ACTN4	104.85	0.627		0.708	0.724		0.785	1.367		1.173	1.312		1.338
hsa05323 Rheumatoid arthritis	0.948703	1	0.38	P01137	Transforming growth factor beta-1 proprotein OS=Homo sapiens OX=9606 GN=TGFB1 PE=1 SV=2	0.69	Down	0.0107565	TGFB1	44.341	0.843		0.798	0.913		0.863	1.156		1.221	1.114		1.123
hsa04932 Non-alcoholic fatty liver disease (NAFLD)	0.677769	1	0.99	P01137	Transforming growth factor beta-1 proprotein OS=Homo sapiens OX=9606 GN=TGFB1 PE=1 SV=2	0.69	Down	0.0107565	TGFB1	44.341	0.843		0.798	0.913		0.863	1.156		1.221	1.114		1.123
hsa04640 Hematopoietic cell lineage	0.98425	2	0.37	P20023	Complement receptor type 2 OS=Homo sapiens OX=9606 GN=CR2 PE=1 SV=2	1.254	Up	0.021624	CR2	112.91	1.068	1.264	1.051	1.141	0.985	1.102	0.895	0.878	0.925	0.877	0.898	0.858
hsa04640 Hematopoietic cell lineage	0.98425	2	0.37	P05106	Integrin beta-3 OS=Homo sapiens OX=9606 GN=ITGB3 PE=1 SV=2	0.501	Down	0.0126801	ITGB3	87.057	0.483	0.799	0.709	0.476	0.991	0.784	1.5	1.26	1.216	1.571	0.971	1.295
hsa04625 C-type lectin receptor signaling pathway	0.363352	1	2.48	P0DP25	Calmodulin-3 OS=Homo sapiens OX=9606 GN=CALM3 PE=1 SV=1	0.385	Down	4.3242e-05	CALM3	16.837	0.572	0.496	0.502	0.537	0.539	0.497	1.355	1.415	1.311	1.424	1.545	1.653
hsa05219 Bladder cancer	0.595464	1	1.24	P14780	Matrix metalloproteinase-9 OS=Homo sapiens OX=9606 GN=MMP9 PE=1 SV=3	0.824	Down	0.037497	MMP9	78.457	0.923	0.948	0.799	1.011	0.953	1.117	1.013	1.145	1.084	1.076	0.969	1.002
hsa04142 Lysosome	0.989996	1	0.25	P07339	Cathepsin D OS=Homo sapiens OX=9606 GN=CTSD PE=1 SV=1	1.237	Up	0.035101	CTSD	44.552	1.242	1.223	1.092	0.913	0.936	0.947	0.955	0.963	0.957	0.926	0.896	0.993
hsa00534 Glycosaminoglycan biosynthesis - heparan sulfate / heparin	0.363352	1	2.48	Q9UBQ6	Exostosin-like 2 OS=Homo sapiens OX=9606 GN=EXTL2 PE=1 SV=1	0.83	Down	0.022105	EXTL2	37.465	0.856	0.869	0.966	0.979	0.959	0.952	1.156	1.031	1.057	1.036	1.144	1.033
hsa05143 African trypanosomiasis	0.967761	1	0.33	P02647	Apolipoprotein A-I OS=Homo sapiens OX=9606 GN=APOA1 PE=1 SV=1	0.596	Down	0.0022239	APOA1	30.777	0.64	0.808	0.753	0.733	0.809	0.871	1.287	1.166	1.239	1.344	1.219	1.131
hsa04750 Inflammatory mediator regulation of TRP channels	0.266245	2	1.98	P0DP25	Calmodulin-3 OS=Homo sapiens OX=9606 GN=CALM3 PE=1 SV=1	0.385	Down	4.3242e-05	CALM3	16.837	0.572	0.496	0.502	0.537	0.539	0.497	1.355	1.415	1.311	1.424	1.545	1.653
hsa04750 Inflammatory mediator regulation of TRP channels	0.266245	2	1.98	Q9NPH3	Interleukin-1 receptor accessory protein OS=Homo sapiens OX=9606 GN=IL1RAP PE=1 SV=2	0.82	Down	0.00027748	IL1RAP	65.418	0.916	0.886	0.921	0.958	0.96	0.93	1.101	1.089	1.131	1.036	1.034	1.015
hsa05220 Chronic myeloid leukemia	0.201905	1	4.95	P01137	Transforming growth factor beta-1 proprotein OS=Homo sapiens OX=9606 GN=TGFB1 PE=1 SV=2	0.69	Down	0.0107565	TGFB1	44.341	0.843		0.798	0.913		0.863	1.156		1.221	1.114		1.123
hsa04620 Toll-like receptor signaling pathway	0.492385	1	1.65	P18428	Lipopolysaccharide-binding protein OS=Homo sapiens OX=9606 GN=LBP PE=1 SV=3	1.311	Up	0.0024008	LBP	53.383	1.18	1.241	1.097	0.983	1.087	1.108	0.913	0.905	0.865	0.935	0.836	0.887
hsa03040 Spliceosome	0.105284	2	3.3	P17066	Heat shock 70 kDa protein 6 OS=Homo sapiens OX=9606 GN=HSPA6 PE=1 SV=2	0.812	Down	0.0046637	HSPA6	71.027		0.882	0.901		0.879	0.907		1.109	1.088		1.137	1.111
hsa03040 Spliceosome	0.105284	2	3.3	P11142	Heat shock cognate 71 kDa protein OS=Homo sapiens OX=9606 GN=HSPA8 PE=1 SV=1	0.525	Down	0.00100258	HSPA8	70.897	0.748	0.591	0.666	0.785	0.597	0.625	1.237	1.356	1.225	1.34	1.44	1.464
hsa04964 Proximal tubule bicarbonate reclamation	0.105284	2	3.3	P40925	Malate dehydrogenase, cytoplasmic OS=Homo sapiens OX=9606 GN=MDH1 PE=1 SV=4	0.537	Down	0.0035389	MDH1	36.426	0.76	0.577	0.668	0.652	0.79	0.72	1.175	1.404	1.153	1.434	1.244	1.46
hsa04964 Proximal tubule bicarbonate reclamation	0.105284	2	3.3	P00918	Carbonic anhydrase 2 OS=Homo sapiens OX=9606 GN=CA2 PE=1 SV=2	0.791	Down	0.032803	CA2	29.246	0.968	0.844	0.811	0.767	0.945	0.812	0.998	1.149	1.168	1.284	1.074	1.233
hsa04114 Oocyte meiosis	0.010271	5	3.1	P61981	14-3-3 protein gamma OS=Homo sapiens OX=9606 GN=YWHAG PE=1 SV=2	0.427	Down	0.0186026	YWHAG	28.302	0.695	0.593	0.461	0.6	0.632	0.482	1.36	1.36	1.373	1.372	1.419	1.684
hsa04114 Oocyte meiosis	0.010271	5	3.1	P0DP25	Calmodulin-3 OS=Homo sapiens OX=9606 GN=CALM3 PE=1 SV=1	0.385	Down	4.3242e-05	CALM3	16.837	0.572	0.496	0.502	0.537	0.539	0.497	1.355	1.415	1.311	1.424	1.545	1.653
hsa04114 Oocyte meiosis	0.010271	5	3.1	P62258	14-3-3 protein epsilon OS=Homo sapiens OX=9606 GN=YWHAE PE=1 SV=1	0.491	Down	0.00065933	YWHAE	29.174	0.582	0.614	0.667	0.564	0.673	0.676	1.422	1.223	1.153	1.46	1.484	1.507
hsa04114 Oocyte meiosis	0.010271	5	3.1	P31946	14-3-3 protein beta/alpha OS=Homo sapiens OX=9606 GN=YWHAB PE=1 SV=3	0.498	Down	0.02392	YWHAB	28.082		0.688	0.578		0.798	0.545		1.185	1.355		1.33	1.524
hsa04114 Oocyte meiosis	0.010271	5	3.1	P63104	14-3-3 protein zeta/delta OS=Homo sapiens OX=9606 GN=YWHAZ PE=1 SV=1	0.353	Down	0.0054374	YWHAZ	27.745	0.576	0.509	0.442	0.612	0.544	0.431	1.471	1.41	1.443	1.485	1.547	1.685
hsa00480 Glutathione metabolism	0.571297	2	1.1	P09211	Glutathione S-transferase P OS=Homo sapiens OX=9606 GN=GSTP1 PE=1 SV=2	0.544	Down	0.000159701	GSTP1	23.356	0.66	0.751	0.659	0.788	0.767	0.658	1.276	1.282	1.246	1.303	1.21	1.376
hsa00480 Glutathione metabolism	0.571297	2	1.1	P78417	Glutathione S-transferase omega-1 OS=Homo sapiens OX=9606 GN=GSTO1 PE=1 SV=2	0.66	Down	1.51465e-05	GSTO1	27.566	0.798	0.788	0.767	0.834	0.873	0.832	1.188	1.168	1.207	1.223	1.142	1.225
hsa05211 Renal cell carcinoma	0.349341	2	1.65	P01137	Transforming growth factor beta-1 proprotein OS=Homo sapiens OX=9606 GN=TGFB1 PE=1 SV=2	0.69	Down	0.0107565	TGFB1	44.341	0.843		0.798	0.913		0.863	1.156		1.221	1.114		1.123
hsa05211 Renal cell carcinoma	0.349341	2	1.65	P61224	Ras-related protein Rap-1b OS=Homo sapiens OX=9606 GN=RAP1B PE=1 SV=1	0.449	Down	0.00039544	RAP1B	20.825	0.592	0.638	0.622	0.633	0.751	0.633	1.572	1.281	1.274	1.186	1.335	1.606
hsa04962 Vasopressin-regulated water reabsorption	0.363352	1	2.48	P52566	Rho GDP-dissociation inhibitor 2 OS=Homo sapiens OX=9606 GN=ARHGDIB PE=1 SV=3	0.457	Down	0.030498	ARHGDIB	22.988		0.591	0.754		0.645	0.629		1.367	1.574		1.402	1.05
hsa00020 Citrate cycle (TCA cycle)	0.677769	1	0.99	P40925	Malate dehydrogenase, cytoplasmic OS=Homo sapiens OX=9606 GN=MDH1 PE=1 SV=4	0.537	Down	0.0035389	MDH1	36.426	0.76	0.577	0.668	0.652	0.79	0.72	1.175	1.404	1.153	1.434	1.244	1.46
hsa05110 Vibrio cholerae infection	0.363352	1	2.48	P63261	Actin, cytoplasmic 2 OS=Homo sapiens OX=9606 GN=ACTG1 PE=1 SV=1	0.549	Down	0.00156265	ACTG1	41.792	0.788	0.653	0.631	0.677	0.739	0.646	1.333	1.267	1.171	1.217	1.362	1.592
hsa04371 Apelin signaling pathway	0.837627	1	0.62	P0DP25	Calmodulin-3 OS=Homo sapiens OX=9606 GN=CALM3 PE=1 SV=1	0.385	Down	4.3242e-05	CALM3	16.837	0.572	0.496	0.502	0.537	0.539	0.497	1.355	1.415	1.311	1.424	1.545	1.653
hsa05225 Hepatocellular carcinoma	0.0566245	4	2.48	P09211	Glutathione S-transferase P OS=Homo sapiens OX=9606 GN=GSTP1 PE=1 SV=2	0.544	Down	0.000159701	GSTP1	23.356	0.66	0.751	0.659	0.788	0.767	0.658	1.276	1.282	1.246	1.303	1.21	1.376
hsa05225 Hepatocellular carcinoma	0.0566245	4	2.48	P78417	Glutathione S-transferase omega-1 OS=Homo sapiens OX=9606 GN=GSTO1 PE=1 SV=2	0.66	Down	1.51465e-05	GSTO1	27.566	0.798	0.788	0.767	0.834	0.873	0.832	1.188	1.168	1.207	1.223	1.142	1.225
hsa05225 Hepatocellular carcinoma	0.0566245	4	2.48	P01137	Transforming growth factor beta-1 proprotein OS=Homo sapiens OX=9606 GN=TGFB1 PE=1 SV=2	0.69	Down	0.0107565	TGFB1	44.341	0.843		0.798	0.913		0.863	1.156		1.221	1.114		1.123
hsa05225 Hepatocellular carcinoma	0.0566245	4	2.48	P63261	Actin, cytoplasmic 2 OS=Homo sapiens OX=9606 GN=ACTG1 PE=1 SV=1	0.549	Down	0.00156265	ACTG1	41.792	0.788	0.653	0.631	0.677	0.739	0.646	1.333	1.267	1.171	1.217	1.362	1.592
hsa00620 Pyruvate metabolism	0.00669415	4	3.96	P00338	L-lactate dehydrogenase A chain OS=Homo sapiens OX=9606 GN=LDHA PE=1 SV=2	0.707	Down	0.00030445	LDHA	36.688	0.782	0.844	0.844	0.838	0.803	0.789	1.164	1.195	1.133	1.186	1.167	1.216
hsa00620 Pyruvate metabolism	0.00669415	4	3.96	P40925	Malate dehydrogenase, cytoplasmic OS=Homo sapiens OX=9606 GN=MDH1 PE=1 SV=4	0.537	Down	0.0035389	MDH1	36.426	0.76	0.577	0.668	0.652	0.79	0.72	1.175	1.404	1.153	1.434	1.244	1.46
hsa00620 Pyruvate metabolism	0.00669415	4	3.96	P14618	Pyruvate kinase PKM OS=Homo sapiens OX=9606 GN=PKM PE=1 SV=4	0.609	Down	1.1517e-07	PKM	57.936	0.756	0.747	0.747	0.835	0.766	0.755	1.241	1.236	1.218	1.197	1.257	1.288
hsa00620 Pyruvate metabolism	0.00669415	4	3.96	P07195	L-lactate dehydrogenase B chain OS=Homo sapiens OX=9606 GN=LDHB PE=1 SV=2	0.734	Down	0.00064291	LDHB	36.638	0.804	0.869	0.851	0.905	0.94	0.826	1.146	1.103	1.191	1.105	1.158	1.137
hsa04744 Phototransduction	0.492385	1	1.65	P0DP25	Calmodulin-3 OS=Homo sapiens OX=9606 GN=CALM3 PE=1 SV=1	0.385	Down	4.3242e-05	CALM3	16.837	0.572	0.496	0.502	0.537	0.539	0.497	1.355	1.415	1.311	1.424	1.545	1.653
hsa05215 Prostate cancer	0.388981	3	1.35	P09211	Glutathione S-transferase P OS=Homo sapiens OX=9606 GN=GSTP1 PE=1 SV=2	0.544	Down	0.000159701	GSTP1	23.356	0.66	0.751	0.659	0.788	0.767	0.658	1.276	1.282	1.246	1.303	1.21	1.376
hsa05215 Prostate cancer	0.388981	3	1.35	P14780	Matrix metalloproteinase-9 OS=Homo sapiens OX=9606 GN=MMP9 PE=1 SV=3	0.824	Down	0.037497	MMP9	78.457	0.923	0.948	0.799	1.011	0.953	1.117	1.013	1.145	1.084	1.076	0.969	1.002
hsa05215 Prostate cancer	0.388981	3	1.35	P11362	Fibroblast growth factor receptor 1 OS=Homo sapiens OX=9606 GN=FGFR1 PE=1 SV=3	0.804	Down	0.047717	FGFR1	91.867		0.865	0.925		0.905	0.915		1.154	1.073		1.087	1.058
hsa05146 Amoebiasis	0.256711	7	1.33	P12814	Alpha-actinin-1 OS=Homo sapiens OX=9606 GN=ACTN1 PE=1 SV=2	0.364	Down	3.9426e-05	ACTN1	103.06	0.552	0.547	0.478	0.527	0.582	0.496	1.507	1.426	1.403	1.475	1.393	1.684
hsa05146 Amoebiasis	0.256711	7	1.33	P02751	Fibronectin OS=Homo sapiens OX=9606 GN=FN1 PE=1 SV=5	1.203	Up	0.0050845	FN1	272.32	1.001	1.03	1.074	1.113	0.991	1.018	0.869	0.894	0.818	1.038	1.067	1.08
hsa05146 Amoebiasis	0.256711	7	1.33	P01137	Transforming growth factor beta-1 proprotein OS=Homo sapiens OX=9606 GN=TGFB1 PE=1 SV=2	0.69	Down	0.0107565	TGFB1	44.341	0.843		0.798	0.913		0.863	1.156		1.221	1.114		1.123
hsa05146 Amoebiasis	0.256711	7	1.33	Q06830	Peroxiredoxin-1 OS=Homo sapiens OX=9606 GN=PRDX1 PE=1 SV=1	0.619	Down	0.003862	PRDX1	22.11		0.747	0.705		0.688	0.702		1.164	1.182		1.398	1.366
hsa05146 Amoebiasis	0.256711	7	1.33	P18206	Vinculin OS=Homo sapiens OX=9606 GN=VCL PE=1 SV=4	0.461	Down	0.0010004	VCL	123.8	0.629	0.623	0.631	0.621	0.698	0.605	1.428	1.321	1.337	1.365	1.363	1.4
hsa05146 Amoebiasis	0.256711	7	1.33	P04792	Heat shock protein beta-1 OS=Homo sapiens OX=9606 GN=HSPB1 PE=1 SV=2	0.624	Down	0.036744	HSPB1	22.782	0.715		0.755	0.732		0.644	1.178		1.176	1.398		1.431
hsa05146 Amoebiasis	0.256711	7	1.33	O43707	Alpha-actinin-4 OS=Homo sapiens OX=9606 GN=ACTN4 PE=1 SV=2	0.526	Down	0.022379	ACTN4	104.85	0.627		0.708	0.724		0.785	1.367		1.173	1.312		1.338
hsa05016 Huntington disease	0.870918	1	0.55	P00441	Superoxide dismutase [Cu-Zn] OS=Homo sapiens OX=9606 GN=SOD1 PE=1 SV=2	0.675	Down	0.00023553	SOD1	15.936	0.794	0.775	0.857	0.735	0.86	0.961	1.21	1.203	1.179	1.277	1.157	1.009
hsa04612 Antigen processing and presentation	0.204628	5	1.55	P17066	Heat shock 70 kDa protein 6 OS=Homo sapiens OX=9606 GN=HSPA6 PE=1 SV=2	0.812	Down	0.0046637	HSPA6	71.027		0.882	0.901		0.879	0.907		1.109	1.088		1.137	1.111
hsa04612 Antigen processing and presentation	0.204628	5	1.55	P30101	Protein disulfide-isomerase A3 OS=Homo sapiens OX=9606 GN=PDIA3 PE=1 SV=4	0.526	Down	5.7692e-07	PDIA3	56.782	0.67	0.696	0.67	0.74	0.744	0.64	1.303	1.284	1.287	1.281	1.33	1.328
hsa04612 Antigen processing and presentation	0.204628	5	1.55	P11142	Heat shock cognate 71 kDa protein OS=Homo sapiens OX=9606 GN=HSPA8 PE=1 SV=1	0.525	Down	0.00100258	HSPA8	70.897	0.748	0.591	0.666	0.785	0.597	0.625	1.237	1.356	1.225	1.34	1.44	1.464
hsa04612 Antigen processing and presentation	0.204628	5	1.55	P27797	Calreticulin OS=Homo sapiens OX=9606 GN=CALR PE=1 SV=1	0.564	Down	0.000176683	CALR	48.141	0.688	0.755	0.669	0.691	0.771	0.705	1.286	1.197	1.265	1.345	1.287	1.323
hsa04612 Antigen processing and presentation	0.204628	5	1.55	P11021	Endoplasmic reticulum chaperone BiP OS=Homo sapiens OX=9606 GN=HSPA5 PE=1 SV=2	0.823	Down	0.00026116	HSPA5	72.332	0.913	0.915	0.888	0.905	0.911	0.858	1.122	1.074	1.105	1.078	1.077	1.116
hsa04146 Peroxisome	0.349341	2	1.65	P00441	Superoxide dismutase [Cu-Zn] OS=Homo sapiens OX=9606 GN=SOD1 PE=1 SV=2	0.675	Down	0.00023553	SOD1	15.936	0.794	0.775	0.857	0.735	0.86	0.961	1.21	1.203	1.179	1.277	1.157	1.009
hsa04146 Peroxisome	0.349341	2	1.65	Q06830	Peroxiredoxin-1 OS=Homo sapiens OX=9606 GN=PRDX1 PE=1 SV=1	0.619	Down	0.003862	PRDX1	22.11		0.747	0.705		0.688	0.702		1.164	1.182		1.398	1.366
hsa00230 Purine metabolism	0.100053	3	2.48	P00491	Purine nucleoside phosphorylase OS=Homo sapiens OX=9606 GN=PNP PE=1 SV=2	0.522	Down	0.044118	PNP	32.118		0.747	0.633		0.837	0.636		1.173	1.473		1.248	1.262
hsa00230 Purine metabolism	0.100053	3	2.48	Q9NZK5	Adenosine deaminase 2 OS=Homo sapiens OX=9606 GN=ADA2 PE=1 SV=2	1.225	Up	0.0020603	ADA2	58.933	1.182	1.105	1.168	0.9	0.977	1.013	0.944	0.97	0.907	0.981	0.949	0.919
hsa00230 Purine metabolism	0.100053	3	2.48	P14618	Pyruvate kinase PKM OS=Homo sapiens OX=9606 GN=PKM PE=1 SV=4	0.609	Down	1.1517e-07	PKM	57.936	0.756	0.747	0.747	0.835	0.766	0.755	1.241	1.236	1.218	1.197	1.257	1.288
hsa04390 Hippo signaling pathway	0.00295488	6	3.3	P61981	14-3-3 protein gamma OS=Homo sapiens OX=9606 GN=YWHAG PE=1 SV=2	0.427	Down	0.0186026	YWHAG	28.302	0.695	0.593	0.461	0.6	0.632	0.482	1.36	1.36	1.373	1.372	1.419	1.684
hsa04390 Hippo signaling pathway	0.00295488	6	3.3	P01137	Transforming growth factor beta-1 proprotein OS=Homo sapiens OX=9606 GN=TGFB1 PE=1 SV=2	0.69	Down	0.0107565	TGFB1	44.341	0.843		0.798	0.913		0.863	1.156		1.221	1.114		1.123
hsa04390 Hippo signaling pathway	0.00295488	6	3.3	P62258	14-3-3 protein epsilon OS=Homo sapiens OX=9606 GN=YWHAE PE=1 SV=1	0.491	Down	0.00065933	YWHAE	29.174	0.582	0.614	0.667	0.564	0.673	0.676	1.422	1.223	1.153	1.46	1.484	1.507
hsa04390 Hippo signaling pathway	0.00295488	6	3.3	P63261	Actin, cytoplasmic 2 OS=Homo sapiens OX=9606 GN=ACTG1 PE=1 SV=1	0.549	Down	0.00156265	ACTG1	41.792	0.788	0.653	0.631	0.677	0.739	0.646	1.333	1.267	1.171	1.217	1.362	1.592
hsa04390 Hippo signaling pathway	0.00295488	6	3.3	P31946	14-3-3 protein beta/alpha OS=Homo sapiens OX=9606 GN=YWHAB PE=1 SV=3	0.498	Down	0.02392	YWHAB	28.082		0.688	0.578		0.798	0.545		1.185	1.355		1.33	1.524
hsa04390 Hippo signaling pathway	0.00295488	6	3.3	P63104	14-3-3 protein zeta/delta OS=Homo sapiens OX=9606 GN=YWHAZ PE=1 SV=1	0.353	Down	0.0054374	YWHAZ	27.745	0.576	0.509	0.442	0.612	0.544	0.431	1.471	1.41	1.443	1.485	1.547	1.685
hsa04910 Insulin signaling pathway	0.743455	1	0.83	P0DP25	Calmodulin-3 OS=Homo sapiens OX=9606 GN=CALM3 PE=1 SV=1	0.385	Down	4.3242e-05	CALM3	16.837	0.572	0.496	0.502	0.537	0.539	0.497	1.355	1.415	1.311	1.424	1.545	1.653
hsa00500 Starch and sucrose metabolism	0.677769	1	0.99	P06744	Glucose-6-phosphate isomerase OS=Homo sapiens OX=9606 GN=GPI PE=1 SV=4	0.612	Down	0.0135393	GPI	63.146	0.824		0.737	0.676		0.727	1.296		1.256	1.229		1.284
hsa04510 Focal adhesion	0.010862	15	1.77	P12814	Alpha-actinin-1 OS=Homo sapiens OX=9606 GN=ACTN1 PE=1 SV=2	0.364	Down	3.9426e-05	ACTN1	103.06	0.552	0.547	0.478	0.527	0.582	0.496	1.507	1.426	1.403	1.475	1.393	1.684
hsa04510 Focal adhesion	0.010862	15	1.77	P21333	Filamin-A OS=Homo sapiens OX=9606 GN=FLNA PE=1 SV=4	0.455	Down	0.00199619	FLNA	280.74	0.533	0.723	0.539	0.625	0.703	0.52	1.23	1.272	1.439	1.504	1.331	1.521
hsa04510 Focal adhesion	0.010862	15	1.77	P35916	Vascular endothelial growth factor receptor 3 OS=Homo sapiens OX=9606 GN=FLT4 PE=1 SV=3	1.203	Up	0.039297	FLT4	152.76	1.05	1.143	1.086	0.974	1.162	1.107	1.006	0.827	0.893	0.992	0.875	0.927
hsa04510 Focal adhesion	0.010862	15	1.77	P18206	Vinculin OS=Homo sapiens OX=9606 GN=VCL PE=1 SV=4	0.461	Down	0.0010004	VCL	123.8	0.629	0.623	0.631	0.621	0.698	0.605	1.428	1.321	1.337	1.365	1.363	1.4
hsa04510 Focal adhesion	0.010862	15	1.77	Q15942	Zyxin OS=Homo sapiens OX=9606 GN=ZYX PE=1 SV=1	0.495	Down	0.000122584	ZYX	61.277	0.69	0.666	0.591	0.684	0.64	0.65	1.294	1.338	1.3	1.351	1.361	1.461
hsa04510 Focal adhesion	0.010862	15	1.77	P04275	von Willebrand factor OS=Homo sapiens OX=9606 GN=VWF PE=1 SV=4	1.547	Up	0.0118984	VWF	309.26	1.033	1.255	1.416	1.216	1.081	1.003	0.833	0.816	0.745	0.923	0.846	0.843
hsa04510 Focal adhesion	0.010862	15	1.77	O43707	Alpha-actinin-4 OS=Homo sapiens OX=9606 GN=ACTN4 PE=1 SV=2	0.526	Down	0.022379	ACTN4	104.85	0.627		0.708	0.724		0.785	1.367		1.173	1.312		1.338
hsa04510 Focal adhesion	0.010862	15	1.77	P49746	Thrombospondin-3 OS=Homo sapiens OX=9606 GN=THBS3 PE=1 SV=1	0.642	Down	0.038443	THBS3	104.2		0.858	0.76		0.554	0.603		1.178	1.344		1.406	1.3
hsa04510 Focal adhesion	0.010862	15	1.77	P50552	Vasodilator-stimulated phosphoprotein OS=Homo sapiens OX=9606 GN=VASP PE=1 SV=3	0.577	Down	0.0060011	VASP	39.829	0.764	0.704		0.735	0.79		1.287	1.255		1.241	1.258
hsa04510 Focal adhesion	0.010862	15	1.77	P02751	Fibronectin OS=Homo sapiens OX=9606 GN=FN1 PE=1 SV=5	1.203	Up	0.0050845	FN1	272.32	1.001	1.03	1.074	1.113	0.991	1.018	0.869	0.894	0.818	1.038	1.067	1.08
hsa04510 Focal adhesion	0.010862	15	1.77	P05106	Integrin beta-3 OS=Homo sapiens OX=9606 GN=ITGB3 PE=1 SV=2	0.501	Down	0.0126801	ITGB3	87.057	0.483	0.799	0.709	0.476	0.991	0.784	1.5	1.26	1.216	1.571	0.971	1.295
hsa04510 Focal adhesion	0.010862	15	1.77	P61224	Ras-related protein Rap-1b OS=Homo sapiens OX=9606 GN=RAP1B PE=1 SV=1	0.449	Down	0.00039544	RAP1B	20.825	0.592	0.638	0.622	0.633	0.751	0.633	1.572	1.281	1.274	1.186	1.335	1.606
hsa04510 Focal adhesion	0.010862	15	1.77	Q9HBI1	Beta-parvin OS=Homo sapiens OX=9606 GN=PARVB PE=1 SV=1	0.528	Down	0.00126025	PARVB	41.714	0.597	0.737	0.694	0.645	0.761	0.715	1.392	1.273	1.178	1.362	1.237	1.425
hsa04510 Focal adhesion	0.010862	15	1.77	P63261	Actin, cytoplasmic 2 OS=Homo sapiens OX=9606 GN=ACTG1 PE=1 SV=1	0.549	Down	0.00156265	ACTG1	41.792	0.788	0.653	0.631	0.677	0.739	0.646	1.333	1.267	1.171	1.217	1.362	1.592
hsa04510 Focal adhesion	0.010862	15	1.77	Q9Y490	Talin-1 OS=Homo sapiens OX=9606 GN=TLN1 PE=1 SV=3	0.453	Down	3.5156e-05	TLN1	269.76	0.559	0.62	0.605	0.564	0.598	0.58	1.268	1.363	1.304	1.527	1.429	1.53
hsa00630 Glyoxylate and dicarboxylate metabolism	0.492385	1	1.65	P40925	Malate dehydrogenase, cytoplasmic OS=Homo sapiens OX=9606 GN=MDH1 PE=1 SV=4	0.537	Down	0.0035389	MDH1	36.426	0.76	0.577	0.668	0.652	0.79	0.72	1.175	1.404	1.153	1.434	1.244	1.46
hsa00982 Drug metabolism - cytochrome P450	0.040458	2	4.95	P09211	Glutathione S-transferase P OS=Homo sapiens OX=9606 GN=GSTP1 PE=1 SV=2	0.544	Down	0.000159701	GSTP1	23.356	0.66	0.751	0.659	0.788	0.767	0.658	1.276	1.282	1.246	1.303	1.21	1.376
hsa00982 Drug metabolism - cytochrome P450	0.040458	2	4.95	P78417	Glutathione S-transferase omega-1 OS=Homo sapiens OX=9606 GN=GSTO1 PE=1 SV=2	0.66	Down	1.51465e-05	GSTO1	27.566	0.798	0.788	0.767	0.834	0.873	0.832	1.188	1.168	1.207	1.223	1.142	1.225
hsa04713 Circadian entrainment	0.595464	1	1.24	P0DP25	Calmodulin-3 OS=Homo sapiens OX=9606 GN=CALM3 PE=1 SV=1	0.385	Down	4.3242e-05	CALM3	16.837	0.572	0.496	0.502	0.537	0.539	0.497	1.355	1.415	1.311	1.424	1.545	1.653
hsa04970 Salivary secretion	0.870918	1	0.55	P0DP25	Calmodulin-3 OS=Homo sapiens OX=9606 GN=CALM3 PE=1 SV=1	0.385	Down	4.3242e-05	CALM3	16.837	0.572	0.496	0.502	0.537	0.539	0.497	1.355	1.415	1.311	1.424	1.545	1.653
hsa04110 Cell cycle	0.00117861	6	3.71	P61981	14-3-3 protein gamma OS=Homo sapiens OX=9606 GN=YWHAG PE=1 SV=2	0.427	Down	0.0186026	YWHAG	28.302	0.695	0.593	0.461	0.6	0.632	0.482	1.36	1.36	1.373	1.372	1.419	1.684
hsa04110 Cell cycle	0.00117861	6	3.71	P01137	Transforming growth factor beta-1 proprotein OS=Homo sapiens OX=9606 GN=TGFB1 PE=1 SV=2	0.69	Down	0.0107565	TGFB1	44.341	0.843		0.798	0.913		0.863	1.156		1.221	1.114		1.123
hsa04110 Cell cycle	0.00117861	6	3.71	P62258	14-3-3 protein epsilon OS=Homo sapiens OX=9606 GN=YWHAE PE=1 SV=1	0.491	Down	0.00065933	YWHAE	29.174	0.582	0.614	0.667	0.564	0.673	0.676	1.422	1.223	1.153	1.46	1.484	1.507
hsa04110 Cell cycle	0.00117861	6	3.71	P31947	14-3-3 protein sigma OS=Homo sapiens OX=9606 GN=SFN PE=1 SV=1	0.529	Down	0.00088081	SFN	27.774	0.642	0.747	0.607	0.649	0.746	0.66	1.35	1.197	1.229	1.387	1.311	1.506
hsa04110 Cell cycle	0.00117861	6	3.71	P31946	14-3-3 protein beta/alpha OS=Homo sapiens OX=9606 GN=YWHAB PE=1 SV=3	0.498	Down	0.02392	YWHAB	28.082		0.688	0.578		0.798	0.545		1.185	1.355		1.33	1.524
hsa04110 Cell cycle	0.00117861	6	3.71	P63104	14-3-3 protein zeta/delta OS=Homo sapiens OX=9606 GN=YWHAZ PE=1 SV=1	0.353	Down	0.0054374	YWHAZ	27.745	0.576	0.509	0.442	0.612	0.544	0.431	1.471	1.41	1.443	1.485	1.547	1.685
hsa04720 Long-term potentiation	0.183149	2	2.48	P61224	Ras-related protein Rap-1b OS=Homo sapiens OX=9606 GN=RAP1B PE=1 SV=1	0.449	Down	0.00039544	RAP1B	20.825	0.592	0.638	0.622	0.633	0.751	0.633	1.572	1.281	1.274	1.186	1.335	1.606
hsa04720 Long-term potentiation	0.183149	2	2.48	P0DP25	Calmodulin-3 OS=Homo sapiens OX=9606 GN=CALM3 PE=1 SV=1	0.385	Down	4.3242e-05	CALM3	16.837	0.572	0.496	0.502	0.537	0.539	0.497	1.355	1.415	1.311	1.424	1.545	1.653
hsa05145 Toxoplasmosis	0.388981	3	1.35	P17066	Heat shock 70 kDa protein 6 OS=Homo sapiens OX=9606 GN=HSPA6 PE=1 SV=2	0.812	Down	0.0046637	HSPA6	71.027		0.882	0.901		0.879	0.907		1.109	1.088		1.137	1.111
hsa05145 Toxoplasmosis	0.388981	3	1.35	P01137	Transforming growth factor beta-1 proprotein OS=Homo sapiens OX=9606 GN=TGFB1 PE=1 SV=2	0.69	Down	0.0107565	TGFB1	44.341	0.843		0.798	0.913		0.863	1.156		1.221	1.114		1.123
hsa05145 Toxoplasmosis	0.388981	3	1.35	P11142	Heat shock cognate 71 kDa protein OS=Homo sapiens OX=9606 GN=HSPA8 PE=1 SV=1	0.525	Down	0.00100258	HSPA8	70.897	0.748	0.591	0.666	0.785	0.597	0.625	1.237	1.356	1.225	1.34	1.44	1.464
hsa04630 JAK-STAT signaling pathway	0.897435	1	0.5	Q13642	Four and a half LIM domains protein 1 OS=Homo sapiens OX=9606 GN=FHL1 PE=1 SV=4	0.551	Down	0.0025793	FHL1	36.263	0.753	0.582	0.721	0.844	0.761	0.721	1.159	1.335	1.235	1.268	1.329	1.328
hsa05144 Malaria	0.867252	2	0.62	P49746	Thrombospondin-3 OS=Homo sapiens OX=9606 GN=THBS3 PE=1 SV=1	0.642	Down	0.038443	THBS3	104.2		0.858	0.76		0.554	0.603		1.178	1.344		1.406	1.3
hsa05144 Malaria	0.867252	2	0.62	P01137	Transforming growth factor beta-1 proprotein OS=Homo sapiens OX=9606 GN=TGFB1 PE=1 SV=2	0.69	Down	0.0107565	TGFB1	44.341	0.843		0.798	0.913		0.863	1.156		1.221	1.114		1.123
hsa01522 Endocrine resistance	0.870918	1	0.55	P14780	Matrix metalloproteinase-9 OS=Homo sapiens OX=9606 GN=MMP9 PE=1 SV=3	0.824	Down	0.037497	MMP9	78.457	0.923	0.948	0.799	1.011	0.953	1.117	1.013	1.145	1.084	1.076	0.969	1.002
hsa04062 Chemokine signaling pathway	0.150007	3	2.12	P02775	Platelet basic protein OS=Homo sapiens OX=9606 GN=PPBP PE=1 SV=3	0.477	Down	0.00015949	PPBP	13.894	0.618	0.631	0.712	0.537	0.606	0.529	1.435	1.293	1.381	1.431	1.42	1.37
hsa04062 Chemokine signaling pathway	0.150007	3	2.12	P61224	Ras-related protein Rap-1b OS=Homo sapiens OX=9606 GN=RAP1B PE=1 SV=1	0.449	Down	0.00039544	RAP1B	20.825	0.592	0.638	0.622	0.633	0.751	0.633	1.572	1.281	1.274	1.186	1.335	1.606
hsa04062 Chemokine signaling pathway	0.150007	3	2.12	P02776	Platelet factor 4 OS=Homo sapiens OX=9606 GN=PF4 PE=1 SV=2	0.438	Down	0.00141598	PF4	10.845	0.692	0.568	0.693	0.679	0.579	0.596	1.315	1.726	1.417	1.307	1.218	1.299
hsa05134 Legionellosis	0.327419	3	1.49	P17066	Heat shock 70 kDa protein 6 OS=Homo sapiens OX=9606 GN=HSPA6 PE=1 SV=2	0.812	Down	0.0046637	HSPA6	71.027		0.882	0.901		0.879	0.907		1.109	1.088		1.137	1.111
hsa05134 Legionellosis	0.327419	3	1.49	P55072	Transitional endoplasmic reticulum ATPase OS=Homo sapiens OX=9606 GN=VCP PE=1 SV=4	0.807	Down	0.0033597	VCP	89.321	0.862	0.849		0.937	0.849		1.071	1.05		1.152	1.25
hsa05134 Legionellosis	0.327419	3	1.49	P11142	Heat shock cognate 71 kDa protein OS=Homo sapiens OX=9606 GN=HSPA8 PE=1 SV=1	0.525	Down	0.00100258	HSPA8	70.897	0.748	0.591	0.666	0.785	0.597	0.625	1.237	1.356	1.225	1.34	1.44	1.464
hsa04115 p53 signaling pathway	0.595464	1	1.24	P31947	14-3-3 protein sigma OS=Homo sapiens OX=9606 GN=SFN PE=1 SV=1	0.529	Down	0.00088081	SFN	27.774	0.642	0.747	0.607	0.649	0.746	0.66	1.35	1.197	1.229	1.387	1.311	1.506
hsa04916 Melanogenesis	0.595464	1	1.24	P0DP25	Calmodulin-3 OS=Homo sapiens OX=9606 GN=CALM3 PE=1 SV=1	0.385	Down	4.3242e-05	CALM3	16.837	0.572	0.496	0.502	0.537	0.539	0.497	1.355	1.415	1.311	1.424	1.545	1.653
hsa04979 Cholesterol metabolism	0.805077	3	0.74	P02656	Apolipoprotein C-III OS=Homo sapiens OX=9606 GN=APOC3 PE=1 SV=1	1.809	Up	0.0048191	APOC3	10.852	1.271	1.405	1.647	0.856	0.885	0.918	0.875	0.827	0.688	0.961	0.816	0.753
hsa04979 Cholesterol metabolism	0.805077	3	0.74	P02647	Apolipoprotein A-I OS=Homo sapiens OX=9606 GN=APOA1 PE=1 SV=1	0.596	Down	0.0022239	APOA1	30.777	0.64	0.808	0.753	0.733	0.809	0.871	1.287	1.166	1.239	1.344	1.219	1.131
hsa04979 Cholesterol metabolism	0.805077	3	0.74	P02652	Apolipoprotein A-II OS=Homo sapiens OX=9606 GN=APOA2 PE=1 SV=1	0.612	Down	0.020982	APOA2	11.175	0.661	0.744	0.849	0.763	0.76	0.851	1.253	1.217	1.213	1.337	1.271	1.079
hsa05167 Kaposi sarcoma-associated herpesvirus infection	0.918545	1	0.45	P0DP25	Calmodulin-3 OS=Homo sapiens OX=9606 GN=CALM3 PE=1 SV=1	0.385	Down	4.3242e-05	CALM3	16.837	0.572	0.496	0.502	0.537	0.539	0.497	1.355	1.415	1.311	1.424	1.545	1.653
hsa04924 Renin secretion	0.743455	1	0.83	P0DP25	Calmodulin-3 OS=Homo sapiens OX=9606 GN=CALM3 PE=1 SV=1	0.385	Down	4.3242e-05	CALM3	16.837	0.572	0.496	0.502	0.537	0.539	0.497	1.355	1.415	1.311	1.424	1.545	1.653
hsa05218 Melanoma	0.795851	1	0.71	P11362	Fibroblast growth factor receptor 1 OS=Homo sapiens OX=9606 GN=FGFR1 PE=1 SV=3	0.804	Down	0.047717	FGFR1	91.867		0.865	0.925		0.905	0.915		1.154	1.073		1.087	1.058
hsa04022 cGMP-PKG signaling pathway	0.429075	2	1.42	P50552	Vasodilator-stimulated phosphoprotein OS=Homo sapiens OX=9606 GN=VASP PE=1 SV=3	0.577	Down	0.0060011	VASP	39.829	0.764	0.704		0.735	0.79		1.287	1.255		1.241	1.258
hsa04022 cGMP-PKG signaling pathway	0.429075	2	1.42	P0DP25	Calmodulin-3 OS=Homo sapiens OX=9606 GN=CALM3 PE=1 SV=1	0.385	Down	4.3242e-05	CALM3	16.837	0.572	0.496	0.502	0.537	0.539	0.497	1.355	1.415	1.311	1.424	1.545	1.653
hsa04666 Fc gamma R-mediated phagocytosis	0.460016	4	1.17	P50552	Vasodilator-stimulated phosphoprotein OS=Homo sapiens OX=9606 GN=VASP PE=1 SV=3	0.577	Down	0.0060011	VASP	39.829	0.764	0.704		0.735	0.79		1.287	1.255		1.241	1.258
hsa04666 Fc gamma R-mediated phagocytosis	0.460016	4	1.17	P23528	Cofilin-1 OS=Homo sapiens OX=9606 GN=CFL1 PE=1 SV=3	0.396	Down	1.96899e-05	CFL1	18.502	0.508	0.57	0.555	0.533	0.569	0.495	1.4	1.402	1.325	1.558	1.46	1.614
hsa04666 Fc gamma R-mediated phagocytosis	0.460016	4	1.17	O15144	Actin-related protein 2/3 complex subunit 2 OS=Homo sapiens OX=9606 GN=ARPC2 PE=1 SV=1	0.632	Down	0.041318	ARPC2	34.333	0.818		0.674	1.001		0.853	1.17		1.19	1.039		1.285
hsa04666 Fc gamma R-mediated phagocytosis	0.460016	4	1.17	P59998	Actin-related protein 2/3 complex subunit 4 OS=Homo sapiens OX=9606 GN=ARPC4 PE=1 SV=3	0.505	Down	0.003538	ARPC4	19.667	0.66	0.694		0.708	0.737		1.384	1.298		1.277	1.278
hsa05160 Hepatitis C	0.0863912	4	2.2	P61981	14-3-3 protein gamma OS=Homo sapiens OX=9606 GN=YWHAG PE=1 SV=2	0.427	Down	0.0186026	YWHAG	28.302	0.695	0.593	0.461	0.6	0.632	0.482	1.36	1.36	1.373	1.372	1.419	1.684
hsa05160 Hepatitis C	0.0863912	4	2.2	P62258	14-3-3 protein epsilon OS=Homo sapiens OX=9606 GN=YWHAE PE=1 SV=1	0.491	Down	0.00065933	YWHAE	29.174	0.582	0.614	0.667	0.564	0.673	0.676	1.422	1.223	1.153	1.46	1.484	1.507
hsa05160 Hepatitis C	0.0863912	4	2.2	P31946	14-3-3 protein beta/alpha OS=Homo sapiens OX=9606 GN=YWHAB PE=1 SV=3	0.498	Down	0.02392	YWHAB	28.082		0.688	0.578		0.798	0.545		1.185	1.355		1.33	1.524
hsa05160 Hepatitis C	0.0863912	4	2.2	P63104	14-3-3 protein zeta/delta OS=Homo sapiens OX=9606 GN=YWHAZ PE=1 SV=1	0.353	Down	0.0054374	YWHAZ	27.745	0.576	0.509	0.442	0.612	0.544	0.431	1.471	1.41	1.443	1.485	1.547	1.685
hsa04270 Vascular smooth muscle contraction	0.743455	1	0.83	P0DP25	Calmodulin-3 OS=Homo sapiens OX=9606 GN=CALM3 PE=1 SV=1	0.385	Down	4.3242e-05	CALM3	16.837	0.572	0.496	0.502	0.537	0.539	0.497	1.355	1.415	1.311	1.424	1.545	1.653
hsa05203 Viral carcinogenesis	0.0111697	7	2.48	P12814	Alpha-actinin-1 OS=Homo sapiens OX=9606 GN=ACTN1 PE=1 SV=2	0.364	Down	3.9426e-05	ACTN1	103.06	0.552	0.547	0.478	0.527	0.582	0.496	1.507	1.426	1.403	1.475	1.393	1.684
hsa05203 Viral carcinogenesis	0.0111697	7	2.48	P61981	14-3-3 protein gamma OS=Homo sapiens OX=9606 GN=YWHAG PE=1 SV=2	0.427	Down	0.0186026	YWHAG	28.302	0.695	0.593	0.461	0.6	0.632	0.482	1.36	1.36	1.373	1.372	1.419	1.684
hsa05203 Viral carcinogenesis	0.0111697	7	2.48	P62258	14-3-3 protein epsilon OS=Homo sapiens OX=9606 GN=YWHAE PE=1 SV=1	0.491	Down	0.00065933	YWHAE	29.174	0.582	0.614	0.667	0.564	0.673	0.676	1.422	1.223	1.153	1.46	1.484	1.507
hsa05203 Viral carcinogenesis	0.0111697	7	2.48	P31946	14-3-3 protein beta/alpha OS=Homo sapiens OX=9606 GN=YWHAB PE=1 SV=3	0.498	Down	0.02392	YWHAB	28.082		0.688	0.578		0.798	0.545		1.185	1.355		1.33	1.524
hsa05203 Viral carcinogenesis	0.0111697	7	2.48	P63104	14-3-3 protein zeta/delta OS=Homo sapiens OX=9606 GN=YWHAZ PE=1 SV=1	0.353	Down	0.0054374	YWHAZ	27.745	0.576	0.509	0.442	0.612	0.544	0.431	1.471	1.41	1.443	1.485	1.547	1.685
hsa05203 Viral carcinogenesis	0.0111697	7	2.48	P14618	Pyruvate kinase PKM OS=Homo sapiens OX=9606 GN=PKM PE=1 SV=4	0.609	Down	1.1517e-07	PKM	57.936	0.756	0.747	0.747	0.835	0.766	0.755	1.241	1.236	1.218	1.197	1.257	1.288
hsa05203 Viral carcinogenesis	0.0111697	7	2.48	O43707	Alpha-actinin-4 OS=Homo sapiens OX=9606 GN=ACTN4 PE=1 SV=2	0.526	Down	0.022379	ACTN4	104.85	0.627		0.708	0.724		0.785	1.367		1.173	1.312		1.338
hsa05200 Pathways in cancer	0.546905	9	1.01	P09211	Glutathione S-transferase P OS=Homo sapiens OX=9606 GN=GSTP1 PE=1 SV=2	0.544	Down	0.000159701	GSTP1	23.356	0.66	0.751	0.659	0.788	0.767	0.658	1.276	1.282	1.246	1.303	1.21	1.376
hsa05200 Pathways in cancer	0.546905	9	1.01	P14780	Matrix metalloproteinase-9 OS=Homo sapiens OX=9606 GN=MMP9 PE=1 SV=3	0.824	Down	0.037497	MMP9	78.457	0.923	0.948	0.799	1.011	0.953	1.117	1.013	1.145	1.084	1.076	0.969	1.002
hsa05200 Pathways in cancer	0.546905	9	1.01	P06753	Tropomyosin alpha-3 chain OS=Homo sapiens OX=9606 GN=TPM3 PE=1 SV=2	0.348	Down	0.008697	TPM3	32.95		0.436	0.532		0.479	0.423		1.397	1.386		1.662	1.662
hsa05200 Pathways in cancer	0.546905	9	1.01	P0DP25	Calmodulin-3 OS=Homo sapiens OX=9606 GN=CALM3 PE=1 SV=1	0.385	Down	4.3242e-05	CALM3	16.837	0.572	0.496	0.502	0.537	0.539	0.497	1.355	1.415	1.311	1.424	1.545	1.653
hsa05200 Pathways in cancer	0.546905	9	1.01	P35916	Vascular endothelial growth factor receptor 3 OS=Homo sapiens OX=9606 GN=FLT4 PE=1 SV=3	1.203	Up	0.039297	FLT4	152.76	1.05	1.143	1.086	0.974	1.162	1.107	1.006	0.827	0.893	0.992	0.875	0.927
hsa05200 Pathways in cancer	0.546905	9	1.01	P78417	Glutathione S-transferase omega-1 OS=Homo sapiens OX=9606 GN=GSTO1 PE=1 SV=2	0.66	Down	1.51465e-05	GSTO1	27.566	0.798	0.788	0.767	0.834	0.873	0.832	1.188	1.168	1.207	1.223	1.142	1.225
hsa05200 Pathways in cancer	0.546905	9	1.01	P11362	Fibroblast growth factor receptor 1 OS=Homo sapiens OX=9606 GN=FGFR1 PE=1 SV=3	0.804	Down	0.047717	FGFR1	91.867		0.865	0.925		0.905	0.915		1.154	1.073		1.087	1.058
hsa05200 Pathways in cancer	0.546905	9	1.01	P02751	Fibronectin OS=Homo sapiens OX=9606 GN=FN1 PE=1 SV=5	1.203	Up	0.0050845	FN1	272.32	1.001	1.03	1.074	1.113	0.991	1.018	0.869	0.894	0.818	1.038	1.067	1.08
hsa05200 Pathways in cancer	0.546905	9	1.01	P01137	Transforming growth factor beta-1 proprotein OS=Homo sapiens OX=9606 GN=TGFB1 PE=1 SV=2	0.69	Down	0.0107565	TGFB1	44.341	0.843		0.798	0.913		0.863	1.156		1.221	1.114		1.123
hsa04261 Adrenergic signaling in cardiomyocytes	0.122215	4	1.98	P67936	Tropomyosin alpha-4 chain OS=Homo sapiens OX=9606 GN=TPM4 PE=1 SV=3	0.273	Down	1.2557e-06	TPM4	28.521	0.416	0.411	0.401	0.396	0.481	0.402	1.587	1.484	1.426	1.587	1.615	1.755
hsa04261 Adrenergic signaling in cardiomyocytes	0.122215	4	1.98	P06753	Tropomyosin alpha-3 chain OS=Homo sapiens OX=9606 GN=TPM3 PE=1 SV=2	0.348	Down	0.008697	TPM3	32.95		0.436	0.532		0.479	0.423		1.397	1.386		1.662	1.662
hsa04261 Adrenergic signaling in cardiomyocytes	0.122215	4	1.98	P0DP25	Calmodulin-3 OS=Homo sapiens OX=9606 GN=CALM3 PE=1 SV=1	0.385	Down	4.3242e-05	CALM3	16.837	0.572	0.496	0.502	0.537	0.539	0.497	1.355	1.415	1.311	1.424	1.545	1.653
hsa04261 Adrenergic signaling in cardiomyocytes	0.122215	4	1.98	P54289	Voltage-dependent calcium channel subunit alpha-2/delta-1 OS=Homo sapiens OX=9606 GN=CACNA2D1 PE=1 SV=3	1.337	Up	0.017415	CACNA2D1	124.57	1.282	1.25	1.171	1.07	0.929	0.929	0.811	1.035	0.923	0.81	0.819	0.929
hsa05012 Parkinson disease	0.743455	1	0.83	Q99497	Protein/nucleic acid deglycase DJ-1 OS=Homo sapiens OX=9606 GN=PARK7 PE=1 SV=2	0.566	Down	0.000175907	PARK7	19.891	0.675	0.754	0.696	0.69	0.757	0.763	1.297	1.189	1.268	1.362	1.301	1.277
hsa04621 NOD-like receptor signaling pathway	0.265858	3	1.65	P62258	14-3-3 protein epsilon OS=Homo sapiens OX=9606 GN=YWHAE PE=1 SV=1	0.491	Down	0.00065933	YWHAE	29.174	0.582	0.614	0.667	0.564	0.673	0.676	1.422	1.223	1.153	1.46	1.484	1.507
hsa04621 NOD-like receptor signaling pathway	0.265858	3	1.65	P10599	Thioredoxin OS=Homo sapiens OX=9606 GN=TXN PE=1 SV=3	0.606	Down	0.0020975	TXN	11.737	0.804	0.803	0.662	0.782	0.803	0.715	1.218	1.203	1.323	1.222	1.199	1.303
hsa04621 NOD-like receptor signaling pathway	0.265858	3	1.65	Q9H6X2	Anthrax toxin receptor 1 OS=Homo sapiens OX=9606 GN=ANTXR1 PE=1 SV=2	0.742	Down	0.0049163	ANTXR1	62.788	0.872	0.881		0.985	0.928		1.157	1.205		1.012	1.003
hsa04714 Thermogenesis	0.349341	2	1.65	P11362	Fibroblast growth factor receptor 1 OS=Homo sapiens OX=9606 GN=FGFR1 PE=1 SV=3	0.804	Down	0.047717	FGFR1	91.867		0.865	0.925		0.905	0.915		1.154	1.073		1.087	1.058
hsa04714 Thermogenesis	0.349341	2	1.65	P63261	Actin, cytoplasmic 2 OS=Homo sapiens OX=9606 GN=ACTG1 PE=1 SV=1	0.549	Down	0.00156265	ACTG1	41.792	0.788	0.653	0.631	0.677	0.739	0.646	1.333	1.267	1.171	1.217	1.362	1.592
hsa05205 Proteoglycans in cancer	0.0720492	9	1.65	P21333	Filamin-A OS=Homo sapiens OX=9606 GN=FLNA PE=1 SV=4	0.455	Down	0.00199619	FLNA	280.74	0.533	0.723	0.539	0.625	0.703	0.52	1.23	1.272	1.439	1.504	1.331	1.521
hsa05205 Proteoglycans in cancer	0.0720492	9	1.65	P14780	Matrix metalloproteinase-9 OS=Homo sapiens OX=9606 GN=MMP9 PE=1 SV=3	0.824	Down	0.037497	MMP9	78.457	0.923	0.948	0.799	1.011	0.953	1.117	1.013	1.145	1.084	1.076	0.969	1.002
hsa05205 Proteoglycans in cancer	0.0720492	9	1.65	P11362	Fibroblast growth factor receptor 1 OS=Homo sapiens OX=9606 GN=FGFR1 PE=1 SV=3	0.804	Down	0.047717	FGFR1	91.867		0.865	0.925		0.905	0.915		1.154	1.073		1.087	1.058
hsa05205 Proteoglycans in cancer	0.0720492	9	1.65	P02751	Fibronectin OS=Homo sapiens OX=9606 GN=FN1 PE=1 SV=5	1.203	Up	0.0050845	FN1	272.32	1.001	1.03	1.074	1.113	0.991	1.018	0.869	0.894	0.818	1.038	1.067	1.08
hsa05205 Proteoglycans in cancer	0.0720492	9	1.65	P05106	Integrin beta-3 OS=Homo sapiens OX=9606 GN=ITGB3 PE=1 SV=2	0.501	Down	0.0126801	ITGB3	87.057	0.483	0.799	0.709	0.476	0.991	0.784	1.5	1.26	1.216	1.571	0.971	1.295
hsa05205 Proteoglycans in cancer	0.0720492	9	1.65	P01137	Transforming growth factor beta-1 proprotein OS=Homo sapiens OX=9606 GN=TGFB1 PE=1 SV=2	0.69	Down	0.0107565	TGFB1	44.341	0.843		0.798	0.913		0.863	1.156		1.221	1.114		1.123
hsa05205 Proteoglycans in cancer	0.0720492	9	1.65	P63261	Actin, cytoplasmic 2 OS=Homo sapiens OX=9606 GN=ACTG1 PE=1 SV=1	0.549	Down	0.00156265	ACTG1	41.792	0.788	0.653	0.631	0.677	0.739	0.646	1.333	1.267	1.171	1.217	1.362	1.592
hsa05205 Proteoglycans in cancer	0.0720492	9	1.65	P26038	Moesin OS=Homo sapiens OX=9606 GN=MSN PE=1 SV=3	0.606	Down	0.00044065	MSN	67.819	0.71	0.794	0.758	0.783	0.836	0.808	1.331	1.2	1.203	1.207	1.201	1.196
hsa05205 Proteoglycans in cancer	0.0720492	9	1.65	Q14247	Src substrate cortactin OS=Homo sapiens OX=9606 GN=CTTN PE=1 SV=2	0.327	Down	0.00166476	CTTN	61.585	0.497	0.488		0.498	0.631		1.575	1.44		1.463	1.448
hsa00051 Fructose and mannose metabolism	0.429075	2	1.42	P04075	Fructose-bisphosphate aldolase A OS=Homo sapiens OX=9606 GN=ALDOA PE=1 SV=2	0.571	Down	4.4575e-05	ALDOA	39.42	0.692	0.737	0.678	0.763	0.787	0.748	1.253	1.246	1.189	1.318	1.265	1.343
hsa00051 Fructose and mannose metabolism	0.429075	2	1.42	P60174	Triosephosphate isomerase OS=Homo sapiens OX=9606 GN=TPI1 PE=1 SV=3	0.551	Down	0.000175896	TPI1	30.791	0.718	0.643	0.718	0.795	0.817	0.838	1.288	1.286	1.197	1.238	1.223	1.293
hsa05226 Gastric cancer	0.743455	1	0.83	P01137	Transforming growth factor beta-1 proprotein OS=Homo sapiens OX=9606 GN=TGFB1 PE=1 SV=2	0.69	Down	0.0107565	TGFB1	44.341	0.843		0.798	0.913		0.863	1.156		1.221	1.114		1.123
hsa05206 MicroRNAs in cancer	0.867252	2	0.62	P14780	Matrix metalloproteinase-9 OS=Homo sapiens OX=9606 GN=MMP9 PE=1 SV=3	0.824	Down	0.037497	MMP9	78.457	0.923	0.948	0.799	1.011	0.953	1.117	1.013	1.145	1.084	1.076	0.969	1.002
hsa05206 MicroRNAs in cancer	0.867252	2	0.62	P05106	Integrin beta-3 OS=Homo sapiens OX=9606 GN=ITGB3 PE=1 SV=2	0.501	Down	0.0126801	ITGB3	87.057	0.483	0.799	0.709	0.476	0.991	0.784	1.5	1.26	1.216	1.571	0.971	1.295
hsa04934 Cushing syndrome	0.743455	1	0.83	P61224	Ras-related protein Rap-1b OS=Homo sapiens OX=9606 GN=RAP1B PE=1 SV=1	0.449	Down	0.00039544	RAP1B	20.825	0.592	0.638	0.622	0.633	0.751	0.633	1.572	1.281	1.274	1.186	1.335	1.606
hsa04925 Aldosterone synthesis and secretion	0.837627	1	0.62	P0DP25	Calmodulin-3 OS=Homo sapiens OX=9606 GN=CALM3 PE=1 SV=1	0.385	Down	4.3242e-05	CALM3	16.837	0.572	0.496	0.502	0.537	0.539	0.497	1.355	1.415	1.311	1.424	1.545	1.653
hsa04668 TNF signaling pathway	0.837627	1	0.62	P14780	Matrix metalloproteinase-9 OS=Homo sapiens OX=9606 GN=MMP9 PE=1 SV=3	0.824	Down	0.037497	MMP9	78.457	0.923	0.948	0.799	1.011	0.953	1.117	1.013	1.145	1.084	1.076	0.969	1.002
hsa04740 Olfactory transduction	0.492385	1	1.65	P0DP25	Calmodulin-3 OS=Homo sapiens OX=9606 GN=CALM3 PE=1 SV=1	0.385	Down	4.3242e-05	CALM3	16.837	0.572	0.496	0.502	0.537	0.539	0.497	1.355	1.415	1.311	1.424	1.545	1.653
hsa04922 Glucagon signaling pathway	0.0863912	4	2.2	P00338	L-lactate dehydrogenase A chain OS=Homo sapiens OX=9606 GN=LDHA PE=1 SV=2	0.707	Down	0.00030445	LDHA	36.688	0.782	0.844	0.844	0.838	0.803	0.789	1.164	1.195	1.133	1.186	1.167	1.216
hsa04922 Glucagon signaling pathway	0.0863912	4	2.2	P0DP25	Calmodulin-3 OS=Homo sapiens OX=9606 GN=CALM3 PE=1 SV=1	0.385	Down	4.3242e-05	CALM3	16.837	0.572	0.496	0.502	0.537	0.539	0.497	1.355	1.415	1.311	1.424	1.545	1.653
hsa04922 Glucagon signaling pathway	0.0863912	4	2.2	P14618	Pyruvate kinase PKM OS=Homo sapiens OX=9606 GN=PKM PE=1 SV=4	0.609	Down	1.1517e-07	PKM	57.936	0.756	0.747	0.747	0.835	0.766	0.755	1.241	1.236	1.218	1.197	1.257	1.288
hsa04922 Glucagon signaling pathway	0.0863912	4	2.2	P07195	L-lactate dehydrogenase B chain OS=Homo sapiens OX=9606 GN=LDHB PE=1 SV=2	0.734	Down	0.00064291	LDHB	36.638	0.804	0.869	0.851	0.905	0.94	0.826	1.146	1.103	1.191	1.105	1.158	1.137
hsa04722 Neurotrophin signaling pathway	0.0334478	4	2.83	P61224	Ras-related protein Rap-1b OS=Homo sapiens OX=9606 GN=RAP1B PE=1 SV=1	0.449	Down	0.00039544	RAP1B	20.825	0.592	0.638	0.622	0.633	0.751	0.633	1.572	1.281	1.274	1.186	1.335	1.606
hsa04722 Neurotrophin signaling pathway	0.0334478	4	2.83	P0DP25	Calmodulin-3 OS=Homo sapiens OX=9606 GN=CALM3 PE=1 SV=1	0.385	Down	4.3242e-05	CALM3	16.837	0.572	0.496	0.502	0.537	0.539	0.497	1.355	1.415	1.311	1.424	1.545	1.653
hsa04722 Neurotrophin signaling pathway	0.0334478	4	2.83	P62258	14-3-3 protein epsilon OS=Homo sapiens OX=9606 GN=YWHAE PE=1 SV=1	0.491	Down	0.00065933	YWHAE	29.174	0.582	0.614	0.667	0.564	0.673	0.676	1.422	1.223	1.153	1.46	1.484	1.507
hsa04722 Neurotrophin signaling pathway	0.0334478	4	2.83	P52566	Rho GDP-dissociation inhibitor 2 OS=Homo sapiens OX=9606 GN=ARHGDIB PE=1 SV=3	0.457	Down	0.030498	ARHGDIB	22.988		0.591	0.754		0.645	0.629		1.367	1.574		1.402	1.05
hsa04218 Cellular senescence	0.503422	2	1.24	P01137	Transforming growth factor beta-1 proprotein OS=Homo sapiens OX=9606 GN=TGFB1 PE=1 SV=2	0.69	Down	0.0107565	TGFB1	44.341	0.843		0.798	0.913		0.863	1.156		1.221	1.114		1.123
hsa04218 Cellular senescence	0.503422	2	1.24	P0DP25	Calmodulin-3 OS=Homo sapiens OX=9606 GN=CALM3 PE=1 SV=1	0.385	Down	4.3242e-05	CALM3	16.837	0.572	0.496	0.502	0.537	0.539	0.497	1.355	1.415	1.311	1.424	1.545	1.653
hsa04930 Type II diabetes mellitus	0.595464	1	1.24	P14618	Pyruvate kinase PKM OS=Homo sapiens OX=9606 GN=PKM PE=1 SV=4	0.609	Down	1.1517e-07	PKM	57.936	0.756	0.747	0.747	0.835	0.766	0.755	1.241	1.236	1.218	1.197	1.257	1.288
hsa05321 Inflammatory bowel disease (IBD)	0.363352	1	2.48	P01137	Transforming growth factor beta-1 proprotein OS=Homo sapiens OX=9606 GN=TGFB1 PE=1 SV=2	0.69	Down	0.0107565	TGFB1	44.341	0.843		0.798	0.913		0.863	1.156		1.221	1.114		1.123
hsa04144 Endocytosis	0.377955	5	1.24	P17066	Heat shock 70 kDa protein 6 OS=Homo sapiens OX=9606 GN=HSPA6 PE=1 SV=2	0.812	Down	0.0046637	HSPA6	71.027		0.882	0.901		0.879	0.907		1.109	1.088		1.137	1.111
hsa04144 Endocytosis	0.377955	5	1.24	P47756	F-actin-capping protein subunit beta OS=Homo sapiens OX=9606 GN=CAPZB PE=1 SV=4	0.466	Down	0.0162372	CAPZB	31.35	0.522		0.581	0.615		0.654	1.282		1.087	1.606		1.678
hsa04144 Endocytosis	0.377955	5	1.24	O15144	Actin-related protein 2/3 complex subunit 2 OS=Homo sapiens OX=9606 GN=ARPC2 PE=1 SV=1	0.632	Down	0.041318	ARPC2	34.333	0.818		0.674	1.001		0.853	1.17		1.19	1.039		1.285
hsa04144 Endocytosis	0.377955	5	1.24	P11142	Heat shock cognate 71 kDa protein OS=Homo sapiens OX=9606 GN=HSPA8 PE=1 SV=1	0.525	Down	0.00100258	HSPA8	70.897	0.748	0.591	0.666	0.785	0.597	0.625	1.237	1.356	1.225	1.34	1.44	1.464
hsa04144 Endocytosis	0.377955	5	1.24	P59998	Actin-related protein 2/3 complex subunit 4 OS=Homo sapiens OX=9606 GN=ARPC4 PE=1 SV=3	0.505	Down	0.003538	ARPC4	19.667	0.66	0.694		0.708	0.737		1.384	1.298		1.277	1.278
hsa04933 AGE-RAGE signaling pathway in diabetic complications	0.632266	2	0.99	P02751	Fibronectin OS=Homo sapiens OX=9606 GN=FN1 PE=1 SV=5	1.203	Up	0.0050845	FN1	272.32	1.001	1.03	1.074	1.113	0.991	1.018	0.869	0.894	0.818	1.038	1.067	1.08
hsa04933 AGE-RAGE signaling pathway in diabetic complications	0.632266	2	0.99	P01137	Transforming growth factor beta-1 proprotein OS=Homo sapiens OX=9606 GN=TGFB1 PE=1 SV=2	0.69	Down	0.0107565	TGFB1	44.341	0.843		0.798	0.913		0.863	1.156		1.221	1.114		1.123
hsa00330 Arginine and proline metabolism	0.492385	1	1.65	P06732	Creatine kinase M-type OS=Homo sapiens OX=9606 GN=CKM PE=1 SV=2	0.744	Down	0.037764	CKM	43.101	0.695	0.771	0.966	1.184	0.941	0.851	1.043	1.102	1.124	1.105	1.19	1.067
hsa04728 Dopaminergic synapse	0.743455	1	0.83	P0DP25	Calmodulin-3 OS=Homo sapiens OX=9606 GN=CALM3 PE=1 SV=1	0.385	Down	4.3242e-05	CALM3	16.837	0.572	0.496	0.502	0.537	0.539	0.497	1.355	1.415	1.311	1.424	1.545	1.653
hsa04921 Oxytocin signaling pathway	0.150007	3	2.12	P0DP25	Calmodulin-3 OS=Homo sapiens OX=9606 GN=CALM3 PE=1 SV=1	0.385	Down	4.3242e-05	CALM3	16.837	0.572	0.496	0.502	0.537	0.539	0.497	1.355	1.415	1.311	1.424	1.545	1.653
hsa04921 Oxytocin signaling pathway	0.150007	3	2.12	P63261	Actin, cytoplasmic 2 OS=Homo sapiens OX=9606 GN=ACTG1 PE=1 SV=1	0.549	Down	0.00156265	ACTG1	41.792	0.788	0.653	0.631	0.677	0.739	0.646	1.333	1.267	1.171	1.217	1.362	1.592
hsa04921 Oxytocin signaling pathway	0.150007	3	2.12	P54289	Voltage-dependent calcium channel subunit alpha-2/delta-1 OS=Homo sapiens OX=9606 GN=CACNA2D1 PE=1 SV=3	1.337	Up	0.017415	CACNA2D1	124.57	1.282	1.25	1.171	1.07	0.929	0.929	0.811	1.035	0.923	0.81	0.819	0.929
hsa04514 Cell adhesion molecules (CAMs)	0.998469	2	0.26	P14209	CD99 antigen OS=Homo sapiens OX=9606 GN=CD99 PE=1 SV=1	0.512	Down	0.034343	CD99	18.848	0.65		0.663	0.971		0.829	1.122		1.442	1.283		1.069
hsa04514 Cell adhesion molecules (CAMs)	0.998469	2	0.26	Q9BY67	Cell adhesion molecule 1 OS=Homo sapiens OX=9606 GN=CADM1 PE=1 SV=2	0.766	Down	0.0193435	CADM1	48.509	0.922	0.919	0.916	0.975	0.941	0.9	1.247	1.112	1.241	0.886	0.998	0.951
hsa05418 Fluid shear stress and atherosclerosis	0.108448	7	1.65	P09211	Glutathione S-transferase P OS=Homo sapiens OX=9606 GN=GSTP1 PE=1 SV=2	0.544	Down	0.000159701	GSTP1	23.356	0.66	0.751	0.659	0.788	0.767	0.658	1.276	1.282	1.246	1.303	1.21	1.376
hsa05418 Fluid shear stress and atherosclerosis	0.108448	7	1.65	P78417	Glutathione S-transferase omega-1 OS=Homo sapiens OX=9606 GN=GSTO1 PE=1 SV=2	0.66	Down	1.51465e-05	GSTO1	27.566	0.798	0.788	0.767	0.834	0.873	0.832	1.188	1.168	1.207	1.223	1.142	1.225
hsa05418 Fluid shear stress and atherosclerosis	0.108448	7	1.65	P14780	Matrix metalloproteinase-9 OS=Homo sapiens OX=9606 GN=MMP9 PE=1 SV=3	0.824	Down	0.037497	MMP9	78.457	0.923	0.948	0.799	1.011	0.953	1.117	1.013	1.145	1.084	1.076	0.969	1.002
hsa05418 Fluid shear stress and atherosclerosis	0.108448	7	1.65	P05106	Integrin beta-3 OS=Homo sapiens OX=9606 GN=ITGB3 PE=1 SV=2	0.501	Down	0.0126801	ITGB3	87.057	0.483	0.799	0.709	0.476	0.991	0.784	1.5	1.26	1.216	1.571	0.971	1.295
hsa05418 Fluid shear stress and atherosclerosis	0.108448	7	1.65	P0DP25	Calmodulin-3 OS=Homo sapiens OX=9606 GN=CALM3 PE=1 SV=1	0.385	Down	4.3242e-05	CALM3	16.837	0.572	0.496	0.502	0.537	0.539	0.497	1.355	1.415	1.311	1.424	1.545	1.653
hsa05418 Fluid shear stress and atherosclerosis	0.108448	7	1.65	P63261	Actin, cytoplasmic 2 OS=Homo sapiens OX=9606 GN=ACTG1 PE=1 SV=1	0.549	Down	0.00156265	ACTG1	41.792	0.788	0.653	0.631	0.677	0.739	0.646	1.333	1.267	1.171	1.217	1.362	1.592
hsa05418 Fluid shear stress and atherosclerosis	0.108448	7	1.65	P10599	Thioredoxin OS=Homo sapiens OX=9606 GN=TXN PE=1 SV=3	0.606	Down	0.0020975	TXN	11.737	0.804	0.803	0.662	0.782	0.803	0.715	1.218	1.203	1.323	1.222	1.199	1.303
hsa05010 Alzheimer disease	0.506846	3	1.14	P0DP25	Calmodulin-3 OS=Homo sapiens OX=9606 GN=CALM3 PE=1 SV=1	0.385	Down	4.3242e-05	CALM3	16.837	0.572	0.496	0.502	0.537	0.539	0.497	1.355	1.415	1.311	1.424	1.545	1.653
hsa05010 Alzheimer disease	0.506846	3	1.14	P04406	Glyceraldehyde-3-phosphate dehydrogenase OS=Homo sapiens OX=9606 GN=GAPDH PE=1 SV=3	0.698	Down	0.0071216	GAPDH	36.053	0.918	0.722	0.846	0.832	0.73	0.757	1.162	1.216	1.182	1.154	1.363	1.219
hsa05010 Alzheimer disease	0.506846	3	1.14	P05067	Amyloid-beta precursor protein OS=Homo sapiens OX=9606 GN=APP PE=1 SV=3	0.693	Down	0.032602	APP	86.942	0.792		0.877	0.947		0.837	1.258		1.15	1.033		1.144
hsa00770 Pantothenate and CoA biosynthesis	0.201905	1	4.95	O95497	Pantetheinase OS=Homo sapiens OX=9606 GN=VNN1 PE=1 SV=2	1.386	Up	0.00065606	VNN1	57.011	1.216	1.342	1.309	0.793	0.788	0.928	0.941	0.9	0.949	1.043	0.961	0.83
hsa05132 Salmonella infection	0.00117861	6	3.71	P21333	Filamin-A OS=Homo sapiens OX=9606 GN=FLNA PE=1 SV=4	0.455	Down	0.00199619	FLNA	280.74	0.533	0.723	0.539	0.625	0.703	0.52	1.23	1.272	1.439	1.504	1.331	1.521
hsa05132 Salmonella infection	0.00117861	6	3.71	P18428	Lipopolysaccharide-binding protein OS=Homo sapiens OX=9606 GN=LBP PE=1 SV=3	1.311	Up	0.0024008	LBP	53.383	1.18	1.241	1.097	0.983	1.087	1.108	0.913	0.905	0.865	0.935	0.836	0.887
hsa05132 Salmonella infection	0.00117861	6	3.71	O15144	Actin-related protein 2/3 complex subunit 2 OS=Homo sapiens OX=9606 GN=ARPC2 PE=1 SV=1	0.632	Down	0.041318	ARPC2	34.333	0.818		0.674	1.001		0.853	1.17		1.19	1.039		1.285
hsa05132 Salmonella infection	0.00117861	6	3.71	P63261	Actin, cytoplasmic 2 OS=Homo sapiens OX=9606 GN=ACTG1 PE=1 SV=1	0.549	Down	0.00156265	ACTG1	41.792	0.788	0.653	0.631	0.677	0.739	0.646	1.333	1.267	1.171	1.217	1.362	1.592
hsa05132 Salmonella infection	0.00117861	6	3.71	P59998	Actin-related protein 2/3 complex subunit 4 OS=Homo sapiens OX=9606 GN=ARPC4 PE=1 SV=3	0.505	Down	0.003538	ARPC4	19.667	0.66	0.694		0.708	0.737		1.384	1.298		1.277	1.278
hsa05132 Salmonella infection	0.00117861	6	3.71	P07737	Profilin-1 OS=Homo sapiens OX=9606 GN=PFN1 PE=1 SV=2	0.343	Down	0.0091617	PFN1	15.054		0.545	0.443		0.521	0.446		1.434	1.449		1.497	1.635
hsa05165 Human papillomavirus infection	0.853272	5	0.73	P49746	Thrombospondin-3 OS=Homo sapiens OX=9606 GN=THBS3 PE=1 SV=1	0.642	Down	0.038443	THBS3	104.2		0.858	0.76		0.554	0.603		1.178	1.344		1.406	1.3
hsa05165 Human papillomavirus infection	0.853272	5	0.73	P02751	Fibronectin OS=Homo sapiens OX=9606 GN=FN1 PE=1 SV=5	1.203	Up	0.0050845	FN1	272.32	1.001	1.03	1.074	1.113	0.991	1.018	0.869	0.894	0.818	1.038	1.067	1.08
hsa05165 Human papillomavirus infection	0.853272	5	0.73	P05106	Integrin beta-3 OS=Homo sapiens OX=9606 GN=ITGB3 PE=1 SV=2	0.501	Down	0.0126801	ITGB3	87.057	0.483	0.799	0.709	0.476	0.991	0.784	1.5	1.26	1.216	1.571	0.971	1.295
hsa05165 Human papillomavirus infection	0.853272	5	0.73	P04275	von Willebrand factor OS=Homo sapiens OX=9606 GN=VWF PE=1 SV=4	1.547	Up	0.0118984	VWF	309.26	1.033	1.255	1.416	1.216	1.081	1.003	0.833	0.816	0.745	0.923	0.846	0.843
hsa05165 Human papillomavirus infection	0.853272	5	0.73	P14618	Pyruvate kinase PKM OS=Homo sapiens OX=9606 GN=PKM PE=1 SV=4	0.609	Down	1.1517e-07	PKM	57.936	0.756	0.747	0.747	0.835	0.766	0.755	1.241	1.236	1.218	1.197	1.257	1.288
hsa05168 Herpes simplex virus 1 infection	0.409589	4	1.24	Q8WTR7	Zinc finger protein 473 OS=Homo sapiens OX=9606 GN=ZNF473 PE=1 SV=1	0.759	Down	0.015261	ZNF473	100.18	0.906	0.821	0.82	0.889	0.888	0.908	1.041	1.252	1.062	1.186	1.056	1.214
hsa05168 Herpes simplex virus 1 infection	0.409589	4	1.24	P05106	Integrin beta-3 OS=Homo sapiens OX=9606 GN=ITGB3 PE=1 SV=2	0.501	Down	0.0126801	ITGB3	87.057	0.483	0.799	0.709	0.476	0.991	0.784	1.5	1.26	1.216	1.571	0.971	1.295
hsa05168 Herpes simplex virus 1 infection	0.409589	4	1.24	P30101	Protein disulfide-isomerase A3 OS=Homo sapiens OX=9606 GN=PDIA3 PE=1 SV=4	0.526	Down	5.7692e-07	PDIA3	56.782	0.67	0.696	0.67	0.74	0.744	0.64	1.303	1.284	1.287	1.281	1.33	1.328
hsa05168 Herpes simplex virus 1 infection	0.409589	4	1.24	P27797	Calreticulin OS=Homo sapiens OX=9606 GN=CALR PE=1 SV=1	0.564	Down	0.000176683	CALR	48.141	0.688	0.755	0.669	0.691	0.771	0.705	1.286	1.197	1.265	1.345	1.287	1.323
hsa04512 ECM-receptor interaction	0.587189	6	0.99	Q14118	Dystroglycan OS=Homo sapiens OX=9606 GN=DAG1 PE=1 SV=2	0.727	Down	0.027699	DAG1	97.44	0.758	0.954	0.836	1.182	1.008	1.155	1.326	1.115	1.065	0.771	0.939	0.947
hsa04512 ECM-receptor interaction	0.587189	6	0.99	P49746	Thrombospondin-3 OS=Homo sapiens OX=9606 GN=THBS3 PE=1 SV=1	0.642	Down	0.038443	THBS3	104.2		0.858	0.76		0.554	0.603		1.178	1.344		1.406	1.3
hsa04512 ECM-receptor interaction	0.587189	6	0.99	P02751	Fibronectin OS=Homo sapiens OX=9606 GN=FN1 PE=1 SV=5	1.203	Up	0.0050845	FN1	272.32	1.001	1.03	1.074	1.113	0.991	1.018	0.869	0.894	0.818	1.038	1.067	1.08
hsa04512 ECM-receptor interaction	0.587189	6	0.99	Q9HCN6	Platelet glycoprotein VI OS=Homo sapiens OX=9606 GN=GP6 PE=1 SV=4	0.58	Down	0.0040389	GP6	36.866		0.728	0.698		0.693	0.635		1.264	1.196		1.32	1.476
hsa04512 ECM-receptor interaction	0.587189	6	0.99	P05106	Integrin beta-3 OS=Homo sapiens OX=9606 GN=ITGB3 PE=1 SV=2	0.501	Down	0.0126801	ITGB3	87.057	0.483	0.799	0.709	0.476	0.991	0.784	1.5	1.26	1.216	1.571	0.971	1.295
hsa04512 ECM-receptor interaction	0.587189	6	0.99	P04275	von Willebrand factor OS=Homo sapiens OX=9606 GN=VWF PE=1 SV=4	1.547	Up	0.0118984	VWF	309.26	1.033	1.255	1.416	1.216	1.081	1.003	0.833	0.816	0.745	0.923	0.846	0.843
hsa04670 Leukocyte transendothelial migration	0.00233182	9	2.62	P12814	Alpha-actinin-1 OS=Homo sapiens OX=9606 GN=ACTN1 PE=1 SV=2	0.364	Down	3.9426e-05	ACTN1	103.06	0.552	0.547	0.478	0.527	0.582	0.496	1.507	1.426	1.403	1.475	1.393	1.684
hsa04670 Leukocyte transendothelial migration	0.00233182	9	2.62	P14780	Matrix metalloproteinase-9 OS=Homo sapiens OX=9606 GN=MMP9 PE=1 SV=3	0.824	Down	0.037497	MMP9	78.457	0.923	0.948	0.799	1.011	0.953	1.117	1.013	1.145	1.084	1.076	0.969	1.002
hsa04670 Leukocyte transendothelial migration	0.00233182	9	2.62	P50552	Vasodilator-stimulated phosphoprotein OS=Homo sapiens OX=9606 GN=VASP PE=1 SV=3	0.577	Down	0.0060011	VASP	39.829	0.764	0.704		0.735	0.79		1.287	1.255		1.241	1.258
hsa04670 Leukocyte transendothelial migration	0.00233182	9	2.62	P61224	Ras-related protein Rap-1b OS=Homo sapiens OX=9606 GN=RAP1B PE=1 SV=1	0.449	Down	0.00039544	RAP1B	20.825	0.592	0.638	0.622	0.633	0.751	0.633	1.572	1.281	1.274	1.186	1.335	1.606
hsa04670 Leukocyte transendothelial migration	0.00233182	9	2.62	P63261	Actin, cytoplasmic 2 OS=Homo sapiens OX=9606 GN=ACTG1 PE=1 SV=1	0.549	Down	0.00156265	ACTG1	41.792	0.788	0.653	0.631	0.677	0.739	0.646	1.333	1.267	1.171	1.217	1.362	1.592
hsa04670 Leukocyte transendothelial migration	0.00233182	9	2.62	P18206	Vinculin OS=Homo sapiens OX=9606 GN=VCL PE=1 SV=4	0.461	Down	0.0010004	VCL	123.8	0.629	0.623	0.631	0.621	0.698	0.605	1.428	1.321	1.337	1.365	1.363	1.4
hsa04670 Leukocyte transendothelial migration	0.00233182	9	2.62	P14209	CD99 antigen OS=Homo sapiens OX=9606 GN=CD99 PE=1 SV=1	0.512	Down	0.034343	CD99	18.848	0.65		0.663	0.971		0.829	1.122		1.442	1.283		1.069
hsa04670 Leukocyte transendothelial migration	0.00233182	9	2.62	P26038	Moesin OS=Homo sapiens OX=9606 GN=MSN PE=1 SV=3	0.606	Down	0.00044065	MSN	67.819	0.71	0.794	0.758	0.783	0.836	0.808	1.331	1.2	1.203	1.207	1.201	1.196
hsa04670 Leukocyte transendothelial migration	0.00233182	9	2.62	O43707	Alpha-actinin-4 OS=Homo sapiens OX=9606 GN=ACTN4 PE=1 SV=2	0.526	Down	0.022379	ACTN4	104.85	0.627		0.708	0.724		0.785	1.367		1.173	1.312		1.338
hsa04061 Viral protein interaction with cytokine and cytokine receptor	0.429075	2	1.42	P02775	Platelet basic protein OS=Homo sapiens OX=9606 GN=PPBP PE=1 SV=3	0.477	Down	0.00015949	PPBP	13.894	0.618	0.631	0.712	0.537	0.606	0.529	1.435	1.293	1.381	1.431	1.42	1.37
hsa04061 Viral protein interaction with cytokine and cytokine receptor	0.429075	2	1.42	P02776	Platelet factor 4 OS=Homo sapiens OX=9606 GN=PF4 PE=1 SV=2	0.438	Down	0.00141598	PF4	10.845	0.692	0.568	0.693	0.679	0.579	0.596	1.315	1.726	1.417	1.307	1.218	1.299
hsa05135 Yersinia infection	0.100053	3	2.48	P61158	Actin-related protein 3 OS=Homo sapiens OX=9606 GN=ACTR3 PE=1 SV=3	0.396	Down	2.1472e-05	ACTR3	47.371	0.555	0.595	0.533	0.46	0.569	0.474	1.489	1.377	1.381	1.524	1.461	1.615
hsa05135 Yersinia infection	0.100053	3	2.48	P02751	Fibronectin OS=Homo sapiens OX=9606 GN=FN1 PE=1 SV=5	1.203	Up	0.0050845	FN1	272.32	1.001	1.03	1.074	1.113	0.991	1.018	0.869	0.894	0.818	1.038	1.067	1.08
hsa05135 Yersinia infection	0.100053	3	2.48	P63261	Actin, cytoplasmic 2 OS=Homo sapiens OX=9606 GN=ACTG1 PE=1 SV=1	0.549	Down	0.00156265	ACTG1	41.792	0.788	0.653	0.631	0.677	0.739	0.646	1.333	1.267	1.171	1.217	1.362	1.592
hsa00270 Cysteine and methionine metabolism	0.0585047	3	2.97	P00338	L-lactate dehydrogenase A chain OS=Homo sapiens OX=9606 GN=LDHA PE=1 SV=2	0.707	Down	0.00030445	LDHA	36.688	0.782	0.844	0.844	0.838	0.803	0.789	1.164	1.195	1.133	1.186	1.167	1.216
hsa00270 Cysteine and methionine metabolism	0.0585047	3	2.97	P40925	Malate dehydrogenase, cytoplasmic OS=Homo sapiens OX=9606 GN=MDH1 PE=1 SV=4	0.537	Down	0.0035389	MDH1	36.426	0.76	0.577	0.668	0.652	0.79	0.72	1.175	1.404	1.153	1.434	1.244	1.46
hsa00270 Cysteine and methionine metabolism	0.0585047	3	2.97	P07195	L-lactate dehydrogenase B chain OS=Homo sapiens OX=9606 GN=LDHB PE=1 SV=2	0.734	Down	0.00064291	LDHB	36.638	0.804	0.869	0.851	0.905	0.94	0.826	1.146	1.103	1.191	1.105	1.158	1.137
hsa05164 Influenza A	0.837627	1	0.62	P63261	Actin, cytoplasmic 2 OS=Homo sapiens OX=9606 GN=ACTG1 PE=1 SV=1	0.549	Down	0.00156265	ACTG1	41.792	0.788	0.653	0.631	0.677	0.739	0.646	1.333	1.267	1.171	1.217	1.362	1.592
hsa05212 Pancreatic cancer	0.492385	1	1.65	P01137	Transforming growth factor beta-1 proprotein OS=Homo sapiens OX=9606 GN=TGFB1 PE=1 SV=2	0.69	Down	0.0107565	TGFB1	44.341	0.843		0.798	0.913		0.863	1.156		1.221	1.114		1.123
hsa04977 Vitamin digestion and absorption	0.595464	1	1.24	P02647	Apolipoprotein A-I OS=Homo sapiens OX=9606 GN=APOA1 PE=1 SV=1	0.596	Down	0.0022239	APOA1	30.777	0.64	0.808	0.753	0.733	0.809	0.871	1.287	1.166	1.239	1.344	1.219	1.131
hsa05163 Human cytomegalovirus infection	0.307108	4	1.42	P05106	Integrin beta-3 OS=Homo sapiens OX=9606 GN=ITGB3 PE=1 SV=2	0.501	Down	0.0126801	ITGB3	87.057	0.483	0.799	0.709	0.476	0.991	0.784	1.5	1.26	1.216	1.571	0.971	1.295
hsa05163 Human cytomegalovirus infection	0.307108	4	1.42	P0DP25	Calmodulin-3 OS=Homo sapiens OX=9606 GN=CALM3 PE=1 SV=1	0.385	Down	4.3242e-05	CALM3	16.837	0.572	0.496	0.502	0.537	0.539	0.497	1.355	1.415	1.311	1.424	1.545	1.653
hsa05163 Human cytomegalovirus infection	0.307108	4	1.42	P30101	Protein disulfide-isomerase A3 OS=Homo sapiens OX=9606 GN=PDIA3 PE=1 SV=4	0.526	Down	5.7692e-07	PDIA3	56.782	0.67	0.696	0.67	0.74	0.744	0.64	1.303	1.284	1.287	1.281	1.33	1.328
hsa05163 Human cytomegalovirus infection	0.307108	4	1.42	P27797	Calreticulin OS=Homo sapiens OX=9606 GN=CALR PE=1 SV=1	0.564	Down	0.000176683	CALR	48.141	0.688	0.755	0.669	0.691	0.771	0.705	1.286	1.197	1.265	1.345	1.287	1.323
hsa05133 Pertussis	0.555865	4	1.04	P23528	Cofilin-1 OS=Homo sapiens OX=9606 GN=CFL1 PE=1 SV=3	0.396	Down	1.96899e-05	CFL1	18.502	0.508	0.57	0.555	0.533	0.569	0.495	1.4	1.402	1.325	1.558	1.46	1.614
hsa05133 Pertussis	0.555865	4	1.04	P04003	C4b-binding protein alpha chain OS=Homo sapiens OX=9606 GN=C4BPA PE=1 SV=2	1.272	Up	0.00069865	C4BPA	67.033	1.184	1.192	1.106	0.967	0.96	1.065	0.924	0.898	0.916	0.932	0.943	0.937
hsa05133 Pertussis	0.555865	4	1.04	P0DP25	Calmodulin-3 OS=Homo sapiens OX=9606 GN=CALM3 PE=1 SV=1	0.385	Down	4.3242e-05	CALM3	16.837	0.572	0.496	0.502	0.537	0.539	0.497	1.355	1.415	1.311	1.424	1.545	1.653
hsa05133 Pertussis	0.555865	4	1.04	P20851	C4b-binding protein beta chain OS=Homo sapiens OX=9606 GN=C4BPB PE=1 SV=1	1.289	Up	0.00118061	C4BPB	28.357	1.192	1.183	1.104	0.971	0.981	1.038	0.933	0.877	0.89	0.91	0.966	0.955
hsa04064 NF-kappa B signaling pathway	0.935343	1	0.41	P18428	Lipopolysaccharide-binding protein OS=Homo sapiens OX=9606 GN=LBP PE=1 SV=3	1.311	Up	0.0024008	LBP	53.383	1.18	1.241	1.097	0.983	1.087	1.108	0.913	0.905	0.865	0.935	0.836	0.887
hsa04657 IL-17 signaling pathway	0.795851	1	0.71	P14780	Matrix metalloproteinase-9 OS=Homo sapiens OX=9606 GN=MMP9 PE=1 SV=3	0.824	Down	0.037497	MMP9	78.457	0.923	0.948	0.799	1.011	0.953	1.117	1.013	1.145	1.084	1.076	0.969	1.002
hsa04060 Cytokine-cytokine receptor interaction	0.460016	4	1.17	P02775	Platelet basic protein OS=Homo sapiens OX=9606 GN=PPBP PE=1 SV=3	0.477	Down	0.00015949	PPBP	13.894	0.618	0.631	0.712	0.537	0.606	0.529	1.435	1.293	1.381	1.431	1.42	1.37
hsa04060 Cytokine-cytokine receptor interaction	0.460016	4	1.17	P01137	Transforming growth factor beta-1 proprotein OS=Homo sapiens OX=9606 GN=TGFB1 PE=1 SV=2	0.69	Down	0.0107565	TGFB1	44.341	0.843		0.798	0.913		0.863	1.156		1.221	1.114		1.123
hsa04060 Cytokine-cytokine receptor interaction	0.460016	4	1.17	P02776	Platelet factor 4 OS=Homo sapiens OX=9606 GN=PF4 PE=1 SV=2	0.438	Down	0.00141598	PF4	10.845	0.692	0.568	0.693	0.679	0.579	0.596	1.315	1.726	1.417	1.307	1.218	1.299
hsa04060 Cytokine-cytokine receptor interaction	0.460016	4	1.17	Q9NPH3	Interleukin-1 receptor accessory protein OS=Homo sapiens OX=9606 GN=IL1RAP PE=1 SV=2	0.82	Down	0.00027748	IL1RAP	65.418	0.916	0.886	0.921	0.958	0.96	0.93	1.101	1.089	1.131	1.036	1.034	1.015
hsa05216 Thyroid cancer	0.363352	1	2.48	P06753	Tropomyosin alpha-3 chain OS=Homo sapiens OX=9606 GN=TPM3 PE=1 SV=2	0.348	Down	0.008697	TPM3	32.95		0.436	0.532		0.479	0.423		1.397	1.386		1.662	1.662
hsa04960 Aldosterone-regulated sodium reabsorption	0.363352	1	2.48	P31947	14-3-3 protein sigma OS=Homo sapiens OX=9606 GN=SFN PE=1 SV=1	0.529	Down	0.00088081	SFN	27.774	0.642	0.747	0.607	0.649	0.746	0.66	1.35	1.197	1.229	1.387	1.311	1.506
hsa04350 TGF-beta signaling pathway	0.503422	2	1.24	Q14766	Latent-transforming growth factor beta-binding protein 1 OS=Homo sapiens OX=9606 GN=LTBP1 PE=1 SV=4	0.548	Down	0.000162539	LTBP1	186.79	0.718	0.711	0.739	0.666	0.766	0.681	1.25	1.276	1.432	1.391	1.255	1.154
hsa04350 TGF-beta signaling pathway	0.503422	2	1.24	P01137	Transforming growth factor beta-1 proprotein OS=Homo sapiens OX=9606 GN=TGFB1 PE=1 SV=2	0.69	Down	0.0107565	TGFB1	44.341	0.843		0.798	0.913		0.863	1.156		1.221	1.114		1.123
hsa05410 Hypertrophic cardiomyopathy (HCM)	0.0259756	7	2.17	Q14118	Dystroglycan OS=Homo sapiens OX=9606 GN=DAG1 PE=1 SV=2	0.727	Down	0.027699	DAG1	97.44	0.758	0.954	0.836	1.182	1.008	1.155	1.326	1.115	1.065	0.771	0.939	0.947
hsa05410 Hypertrophic cardiomyopathy (HCM)	0.0259756	7	2.17	P67936	Tropomyosin alpha-4 chain OS=Homo sapiens OX=9606 GN=TPM4 PE=1 SV=3	0.273	Down	1.2557e-06	TPM4	28.521	0.416	0.411	0.401	0.396	0.481	0.402	1.587	1.484	1.426	1.587	1.615	1.755
hsa05410 Hypertrophic cardiomyopathy (HCM)	0.0259756	7	2.17	P01137	Transforming growth factor beta-1 proprotein OS=Homo sapiens OX=9606 GN=TGFB1 PE=1 SV=2	0.69	Down	0.0107565	TGFB1	44.341	0.843		0.798	0.913		0.863	1.156		1.221	1.114		1.123
hsa05410 Hypertrophic cardiomyopathy (HCM)	0.0259756	7	2.17	P06753	Tropomyosin alpha-3 chain OS=Homo sapiens OX=9606 GN=TPM3 PE=1 SV=2	0.348	Down	0.008697	TPM3	32.95		0.436	0.532		0.479	0.423		1.397	1.386		1.662	1.662
hsa05410 Hypertrophic cardiomyopathy (HCM)	0.0259756	7	2.17	P05106	Integrin beta-3 OS=Homo sapiens OX=9606 GN=ITGB3 PE=1 SV=2	0.501	Down	0.0126801	ITGB3	87.057	0.483	0.799	0.709	0.476	0.991	0.784	1.5	1.26	1.216	1.571	0.971	1.295
hsa05410 Hypertrophic cardiomyopathy (HCM)	0.0259756	7	2.17	P63261	Actin, cytoplasmic 2 OS=Homo sapiens OX=9606 GN=ACTG1 PE=1 SV=1	0.549	Down	0.00156265	ACTG1	41.792	0.788	0.653	0.631	0.677	0.739	0.646	1.333	1.267	1.171	1.217	1.362	1.592
hsa05410 Hypertrophic cardiomyopathy (HCM)	0.0259756	7	2.17	P54289	Voltage-dependent calcium channel subunit alpha-2/delta-1 OS=Homo sapiens OX=9606 GN=CACNA2D1 PE=1 SV=3	1.337	Up	0.017415	CACNA2D1	124.57	1.282	1.25	1.171	1.07	0.929	0.929	0.811	1.035	0.923	0.81	0.819	0.929
hsa04260 Cardiac muscle contraction	0.0585047	3	2.97	P67936	Tropomyosin alpha-4 chain OS=Homo sapiens OX=9606 GN=TPM4 PE=1 SV=3	0.273	Down	1.2557e-06	TPM4	28.521	0.416	0.411	0.401	0.396	0.481	0.402	1.587	1.484	1.426	1.587	1.615	1.755
hsa04260 Cardiac muscle contraction	0.0585047	3	2.97	P06753	Tropomyosin alpha-3 chain OS=Homo sapiens OX=9606 GN=TPM3 PE=1 SV=2	0.348	Down	0.008697	TPM3	32.95		0.436	0.532		0.479	0.423		1.397	1.386		1.662	1.662
hsa04260 Cardiac muscle contraction	0.0585047	3	2.97	P54289	Voltage-dependent calcium channel subunit alpha-2/delta-1 OS=Homo sapiens OX=9606 GN=CACNA2D1 PE=1 SV=3	1.337	Up	0.017415	CACNA2D1	124.57	1.282	1.25	1.171	1.07	0.929	0.929	0.811	1.035	0.923	0.81	0.819	0.929
hsa00900 Terpenoid backbone biosynthesis	0.363352	1	2.48	Q9UHG3	Prenylcysteine oxidase 1 OS=Homo sapiens OX=9606 GN=PCYOX1 PE=1 SV=3	0.774	Down	0.0057783	PCYOX1	56.639	0.829	0.937	0.932	0.809	0.827	0.813	1.224	1.126	1.137	1.14	1.077	1.155
hsa00980 Metabolism of xenobiotics by cytochrome P450	0.040458	2	4.95	P09211	Glutathione S-transferase P OS=Homo sapiens OX=9606 GN=GSTP1 PE=1 SV=2	0.544	Down	0.000159701	GSTP1	23.356	0.66	0.751	0.659	0.788	0.767	0.658	1.276	1.282	1.246	1.303	1.21	1.376
hsa00980 Metabolism of xenobiotics by cytochrome P450	0.040458	2	4.95	P78417	Glutathione S-transferase omega-1 OS=Homo sapiens OX=9606 GN=GSTO1 PE=1 SV=2	0.66	Down	1.51465e-05	GSTO1	27.566	0.798	0.788	0.767	0.834	0.873	0.832	1.188	1.168	1.207	1.223	1.142	1.225
hsa04971 Gastric acid secretion	0.105284	2	3.3	P0DP25	Calmodulin-3 OS=Homo sapiens OX=9606 GN=CALM3 PE=1 SV=1	0.385	Down	4.3242e-05	CALM3	16.837	0.572	0.496	0.502	0.537	0.539	0.497	1.355	1.415	1.311	1.424	1.545	1.653
hsa04971 Gastric acid secretion	0.105284	2	3.3	P00918	Carbonic anhydrase 2 OS=Homo sapiens OX=9606 GN=CA2 PE=1 SV=2	0.791	Down	0.032803	CA2	29.246	0.968	0.844	0.811	0.767	0.945	0.812	0.998	1.149	1.168	1.284	1.074	1.233
hsa04915 Estrogen signaling pathway	0.131056	5	1.77	P17066	Heat shock 70 kDa protein 6 OS=Homo sapiens OX=9606 GN=HSPA6 PE=1 SV=2	0.812	Down	0.0046637	HSPA6	71.027		0.882	0.901		0.879	0.907		1.109	1.088		1.137	1.111
hsa04915 Estrogen signaling pathway	0.131056	5	1.77	P14780	Matrix metalloproteinase-9 OS=Homo sapiens OX=9606 GN=MMP9 PE=1 SV=3	0.824	Down	0.037497	MMP9	78.457	0.923	0.948	0.799	1.011	0.953	1.117	1.013	1.145	1.084	1.076	0.969	1.002
hsa04915 Estrogen signaling pathway	0.131056	5	1.77	P0DP25	Calmodulin-3 OS=Homo sapiens OX=9606 GN=CALM3 PE=1 SV=1	0.385	Down	4.3242e-05	CALM3	16.837	0.572	0.496	0.502	0.537	0.539	0.497	1.355	1.415	1.311	1.424	1.545	1.653
hsa04915 Estrogen signaling pathway	0.131056	5	1.77	P11142	Heat shock cognate 71 kDa protein OS=Homo sapiens OX=9606 GN=HSPA8 PE=1 SV=1	0.525	Down	0.00100258	HSPA8	70.897	0.748	0.591	0.666	0.785	0.597	0.625	1.237	1.356	1.225	1.34	1.44	1.464
hsa04915 Estrogen signaling pathway	0.131056	5	1.77	P07339	Cathepsin D OS=Homo sapiens OX=9606 GN=CTSD PE=1 SV=1	1.237	Up	0.035101	CTSD	44.552	1.242	1.223	1.092	0.913	0.936	0.947	0.955	0.963	0.957	0.926	0.896	0.993
hsa05214 Glioma	0.677769	1	0.99	P0DP25	Calmodulin-3 OS=Homo sapiens OX=9606 GN=CALM3 PE=1 SV=1	0.385	Down	4.3242e-05	CALM3	16.837	0.572	0.496	0.502	0.537	0.539	0.497	1.355	1.415	1.311	1.424	1.545	1.653
hsa05152 Tuberculosis	0.700381	5	0.88	P18428	Lipopolysaccharide-binding protein OS=Homo sapiens OX=9606 GN=LBP PE=1 SV=3	1.311	Up	0.0024008	LBP	53.383	1.18	1.241	1.097	0.983	1.087	1.108	0.913	0.905	0.865	0.935	0.836	0.887
hsa05152 Tuberculosis	0.700381	5	0.88	P01137	Transforming growth factor beta-1 proprotein OS=Homo sapiens OX=9606 GN=TGFB1 PE=1 SV=2	0.69	Down	0.0107565	TGFB1	44.341	0.843		0.798	0.913		0.863	1.156		1.221	1.114		1.123
hsa05152 Tuberculosis	0.700381	5	0.88	P0DP25	Calmodulin-3 OS=Homo sapiens OX=9606 GN=CALM3 PE=1 SV=1	0.385	Down	4.3242e-05	CALM3	16.837	0.572	0.496	0.502	0.537	0.539	0.497	1.355	1.415	1.311	1.424	1.545	1.653
hsa05152 Tuberculosis	0.700381	5	0.88	P31146	Coronin-1A OS=Homo sapiens OX=9606 GN=CORO1A PE=1 SV=4	0.47	Down	0.00030469	CORO1A	51.026	0.614	0.626	0.569	0.479	0.728	0.535	1.141	1.327	1.377	1.544	1.326	1.521
hsa05152 Tuberculosis	0.700381	5	0.88	P07339	Cathepsin D OS=Homo sapiens OX=9606 GN=CTSD PE=1 SV=1	1.237	Up	0.035101	CTSD	44.552	1.242	1.223	1.092	0.913	0.936	0.947	0.955	0.963	0.957	0.926	0.896	0.993
hsa04610 Complement and coagulation cascades	0.697576	12	0.91	P04003	C4b-binding protein alpha chain OS=Homo sapiens OX=9606 GN=C4BPA PE=1 SV=2	1.272	Up	0.00069865	C4BPA	67.033	1.184	1.192	1.106	0.967	0.96	1.065	0.924	0.898	0.916	0.932	0.943	0.937
hsa04610 Complement and coagulation cascades	0.697576	12	0.91	P04275	von Willebrand factor OS=Homo sapiens OX=9606 GN=VWF PE=1 SV=4	1.547	Up	0.0118984	VWF	309.26	1.033	1.255	1.416	1.216	1.081	1.003	0.833	0.816	0.745	0.923	0.846	0.843
hsa04610 Complement and coagulation cascades	0.697576	12	0.91	P02679	Fibrinogen gamma chain OS=Homo sapiens OX=9606 GN=FGG PE=1 SV=3	1.412	Up	0.046678	FGG	51.511	1.008	1.217	1.121	1.14	1.13	1.12	0.892	0.625	0.853	0.999	0.991	0.903
hsa04610 Complement and coagulation cascades	0.697576	12	0.91	P20023	Complement receptor type 2 OS=Homo sapiens OX=9606 GN=CR2 PE=1 SV=2	1.254	Up	0.021624	CR2	112.91	1.068	1.264	1.051	1.141	0.985	1.102	0.895	0.878	0.925	0.877	0.898	0.858
hsa04610 Complement and coagulation cascades	0.697576	12	0.91	Q03591	Complement factor H-related protein 1 OS=Homo sapiens OX=9606 GN=CFHR1 PE=1 SV=2	1.76	Up	0.0177565	CFHR1	37.65	1.388	1.649	1.184	1.047	0.962	1.088	0.76	0.666	0.972	0.819	0.727	0.768
hsa04610 Complement and coagulation cascades	0.697576	12	0.91	P11226	Mannose-binding protein C OS=Homo sapiens OX=9606 GN=MBL2 PE=1 SV=2	0.746	Down	0.0104178	MBL2	26.143	0.864	0.812	0.785	1.03	1.047	1.033	1.228	1.038	1.031	0.879	1.085	1.104
hsa04610 Complement and coagulation cascades	0.697576	12	0.91	P02675	Fibrinogen beta chain OS=Homo sapiens OX=9606 GN=FGB PE=1 SV=2	1.357	Up	0.039178	FGB	55.928	0.999	1.187	1.093	1.11	1.111	1.086	0.902	0.67	0.844	0.994	0.991	0.938
hsa04610 Complement and coagulation cascades	0.697576	12	0.91	P08603	Complement factor H OS=Homo sapiens OX=9606 GN=CFH PE=1 SV=4	1.269	Up	0.0074639	CFH	139.09	1.241	1.103	1.09	0.979	1.082	1.041	0.91	0.863	0.933	0.891	0.968	0.954
hsa04610 Complement and coagulation cascades	0.697576	12	0.91	P00488	Coagulation factor XIII A chain OS=Homo sapiens OX=9606 GN=F13A1 PE=1 SV=4	0.713	Down	0.0056777	F13A1	83.266	0.756	0.776	0.887	0.959	0.913	0.799	1.125	1.209	1.058	1.158	1.082	1.284
hsa04610 Complement and coagulation cascades	0.697576	12	0.91	P20851	C4b-binding protein beta chain OS=Homo sapiens OX=9606 GN=C4BPB PE=1 SV=1	1.289	Up	0.00118061	C4BPB	28.357	1.192	1.183	1.104	0.971	0.981	1.038	0.933	0.877	0.89	0.91	0.966	0.955
hsa04610 Complement and coagulation cascades	0.697576	12	0.91	P08709	Coagulation factor VII OS=Homo sapiens OX=9606 GN=F7 PE=1 SV=1	0.822	Down	0.0155432	F7	51.593	0.882	0.877	0.994	0.912	0.931	0.913	1.176	1.099	1.076	1.09	1.041	0.964
hsa04610 Complement and coagulation cascades	0.697576	12	0.91	P05154	Plasma serine protease inhibitor OS=Homo sapiens OX=9606 GN=SERPINA5 PE=1 SV=3	0.764	Down	0.00139993	SERPINA5	45.674	0.802	0.875	0.832	0.792	0.851	0.996	1.114	1.045	1.124	1.303	1.208	1.053
hsa03320 PPAR signaling pathway	0.206036	3	1.86	P02656	Apolipoprotein C-III OS=Homo sapiens OX=9606 GN=APOC3 PE=1 SV=1	1.809	Up	0.0048191	APOC3	10.852	1.271	1.405	1.647	0.856	0.885	0.918	0.875	0.827	0.688	0.961	0.816	0.753
hsa03320 PPAR signaling pathway	0.206036	3	1.86	P02647	Apolipoprotein A-I OS=Homo sapiens OX=9606 GN=APOA1 PE=1 SV=1	0.596	Down	0.0022239	APOA1	30.777	0.64	0.808	0.753	0.733	0.809	0.871	1.287	1.166	1.239	1.344	1.219	1.131
hsa03320 PPAR signaling pathway	0.206036	3	1.86	P02652	Apolipoprotein A-II OS=Homo sapiens OX=9606 GN=APOA2 PE=1 SV=1	0.612	Down	0.020982	APOA2	11.175	0.661	0.744	0.849	0.763	0.76	0.851	1.253	1.217	1.213	1.337	1.271	1.079
hsa04020 Calcium signaling pathway	0.948703	1	0.38	P0DP25	Calmodulin-3 OS=Homo sapiens OX=9606 GN=CALM3 PE=1 SV=1	0.385	Down	4.3242e-05	CALM3	16.837	0.572	0.496	0.502	0.537	0.539	0.497	1.355	1.415	1.311	1.424	1.545	1.653
hsa05202 Transcriptional misregulation in cancer	0.97978	1	0.29	P14780	Matrix metalloproteinase-9 OS=Homo sapiens OX=9606 GN=MMP9 PE=1 SV=3	0.824	Down	0.037497	MMP9	78.457	0.923	0.948	0.799	1.011	0.953	1.117	1.013	1.145	1.084	1.076	0.969	1.002
hsa05100 Bacterial invasion of epithelial cells	0.00617696	6	2.97	P02751	Fibronectin OS=Homo sapiens OX=9606 GN=FN1 PE=1 SV=5	1.203	Up	0.0050845	FN1	272.32	1.001	1.03	1.074	1.113	0.991	1.018	0.869	0.894	0.818	1.038	1.067	1.08
hsa05100 Bacterial invasion of epithelial cells	0.00617696	6	2.97	O15144	Actin-related protein 2/3 complex subunit 2 OS=Homo sapiens OX=9606 GN=ARPC2 PE=1 SV=1	0.632	Down	0.041318	ARPC2	34.333	0.818		0.674	1.001		0.853	1.17		1.19	1.039		1.285
hsa05100 Bacterial invasion of epithelial cells	0.00617696	6	2.97	P63261	Actin, cytoplasmic 2 OS=Homo sapiens OX=9606 GN=ACTG1 PE=1 SV=1	0.549	Down	0.00156265	ACTG1	41.792	0.788	0.653	0.631	0.677	0.739	0.646	1.333	1.267	1.171	1.217	1.362	1.592
hsa05100 Bacterial invasion of epithelial cells	0.00617696	6	2.97	P18206	Vinculin OS=Homo sapiens OX=9606 GN=VCL PE=1 SV=4	0.461	Down	0.0010004	VCL	123.8	0.629	0.623	0.631	0.621	0.698	0.605	1.428	1.321	1.337	1.365	1.363	1.4
hsa05100 Bacterial invasion of epithelial cells	0.00617696	6	2.97	P59998	Actin-related protein 2/3 complex subunit 4 OS=Homo sapiens OX=9606 GN=ARPC4 PE=1 SV=3	0.505	Down	0.003538	ARPC4	19.667	0.66	0.694		0.708	0.737		1.384	1.298		1.277	1.278
hsa05100 Bacterial invasion of epithelial cells	0.00617696	6	2.97	Q14247	Src substrate cortactin OS=Homo sapiens OX=9606 GN=CTTN PE=1 SV=2	0.327	Down	0.00166476	CTTN	61.585	0.497	0.488		0.498	0.631		1.575	1.44		1.463	1.448
hsa05020 Prion diseases	0.889368	2	0.58	P00441	Superoxide dismutase [Cu-Zn] OS=Homo sapiens OX=9606 GN=SOD1 PE=1 SV=2	0.675	Down	0.00023553	SOD1	15.936	0.794	0.775	0.857	0.735	0.86	0.961	1.21	1.203	1.179	1.277	1.157	1.009
hsa05020 Prion diseases	0.889368	2	0.58	P11021	Endoplasmic reticulum chaperone BiP OS=Homo sapiens OX=9606 GN=HSPA5 PE=1 SV=2	0.823	Down	0.00026116	HSPA5	72.332	0.913	0.915	0.888	0.905	0.911	0.858	1.122	1.074	1.105	1.078	1.077	1.116
hsa00520 Amino sugar and nucleotide sugar metabolism	0.677769	1	0.99	P06744	Glucose-6-phosphate isomerase OS=Homo sapiens OX=9606 GN=GPI PE=1 SV=4	0.612	Down	0.0135393	GPI	63.146	0.824		0.737	0.676		0.727	1.296		1.256	1.229		1.284
hsa03018 RNA degradation	0.201905	1	4.95	P06733	Alpha-enolase OS=Homo sapiens OX=9606 GN=ENO1 PE=1 SV=2	0.357	Down	9.5983e-05	ENO1	47.168	0.563	0.565	0.466	0.527	0.574	0.445	1.519	1.45	1.492	1.422	1.44	1.613
hsa04068 FoxO signaling pathway	0.795851	1	0.71	P01137	Transforming growth factor beta-1 proprotein OS=Homo sapiens OX=9606 GN=TGFB1 PE=1 SV=2	0.69	Down	0.0107565	TGFB1	44.341	0.843		0.798	0.913		0.863	1.156		1.221	1.114		1.123
hsa03010 Ribosome	0.743455	1	0.83	P62987	Ubiquitin-60S ribosomal protein L40 OS=Homo sapiens OX=9606 GN=UBA52 PE=1 SV=2	0.623	Down	0.00136194	UBA52	14.728		0.778	0.788		0.851	0.691		1.237	1.278		1.146	1.249
hsa05414 Dilated cardiomyopathy (DCM)	0.133402	7	1.58	Q14118	Dystroglycan OS=Homo sapiens OX=9606 GN=DAG1 PE=1 SV=2	0.727	Down	0.027699	DAG1	97.44	0.758	0.954	0.836	1.182	1.008	1.155	1.326	1.115	1.065	0.771	0.939	0.947
hsa05414 Dilated cardiomyopathy (DCM)	0.133402	7	1.58	P67936	Tropomyosin alpha-4 chain OS=Homo sapiens OX=9606 GN=TPM4 PE=1 SV=3	0.273	Down	1.2557e-06	TPM4	28.521	0.416	0.411	0.401	0.396	0.481	0.402	1.587	1.484	1.426	1.587	1.615	1.755
hsa05414 Dilated cardiomyopathy (DCM)	0.133402	7	1.58	P01137	Transforming growth factor beta-1 proprotein OS=Homo sapiens OX=9606 GN=TGFB1 PE=1 SV=2	0.69	Down	0.0107565	TGFB1	44.341	0.843		0.798	0.913		0.863	1.156		1.221	1.114		1.123
hsa05414 Dilated cardiomyopathy (DCM)	0.133402	7	1.58	P06753	Tropomyosin alpha-3 chain OS=Homo sapiens OX=9606 GN=TPM3 PE=1 SV=2	0.348	Down	0.008697	TPM3	32.95		0.436	0.532		0.479	0.423		1.397	1.386		1.662	1.662
hsa05414 Dilated cardiomyopathy (DCM)	0.133402	7	1.58	P05106	Integrin beta-3 OS=Homo sapiens OX=9606 GN=ITGB3 PE=1 SV=2	0.501	Down	0.0126801	ITGB3	87.057	0.483	0.799	0.709	0.476	0.991	0.784	1.5	1.26	1.216	1.571	0.971	1.295
hsa05414 Dilated cardiomyopathy (DCM)	0.133402	7	1.58	P63261	Actin, cytoplasmic 2 OS=Homo sapiens OX=9606 GN=ACTG1 PE=1 SV=1	0.549	Down	0.00156265	ACTG1	41.792	0.788	0.653	0.631	0.677	0.739	0.646	1.333	1.267	1.171	1.217	1.362	1.592
hsa05414 Dilated cardiomyopathy (DCM)	0.133402	7	1.58	P54289	Voltage-dependent calcium channel subunit alpha-2/delta-1 OS=Homo sapiens OX=9606 GN=CACNA2D1 PE=1 SV=3	1.337	Up	0.017415	CACNA2D1	124.57	1.282	1.25	1.171	1.07	0.929	0.929	0.811	1.035	0.923	0.81	0.819	0.929
hsa05170 Human immunodeficiency virus 1 infection	0.208489	4	1.65	P23528	Cofilin-1 OS=Homo sapiens OX=9606 GN=CFL1 PE=1 SV=3	0.396	Down	1.96899e-05	CFL1	18.502	0.508	0.57	0.555	0.533	0.569	0.495	1.4	1.402	1.325	1.558	1.46	1.614
hsa05170 Human immunodeficiency virus 1 infection	0.208489	4	1.65	P0DP25	Calmodulin-3 OS=Homo sapiens OX=9606 GN=CALM3 PE=1 SV=1	0.385	Down	4.3242e-05	CALM3	16.837	0.572	0.496	0.502	0.537	0.539	0.497	1.355	1.415	1.311	1.424	1.545	1.653
hsa05170 Human immunodeficiency virus 1 infection	0.208489	4	1.65	P30101	Protein disulfide-isomerase A3 OS=Homo sapiens OX=9606 GN=PDIA3 PE=1 SV=4	0.526	Down	5.7692e-07	PDIA3	56.782	0.67	0.696	0.67	0.74	0.744	0.64	1.303	1.284	1.287	1.281	1.33	1.328
hsa05170 Human immunodeficiency virus 1 infection	0.208489	4	1.65	P27797	Calreticulin OS=Homo sapiens OX=9606 GN=CALR PE=1 SV=1	0.564	Down	0.000176683	CALR	48.141	0.688	0.755	0.669	0.691	0.771	0.705	1.286	1.197	1.265	1.345	1.287	1.323
hsa05131 Shigellosis	0.0135062	9	2.12	P12814	Alpha-actinin-1 OS=Homo sapiens OX=9606 GN=ACTN1 PE=1 SV=2	0.364	Down	3.9426e-05	ACTN1	103.06	0.552	0.547	0.478	0.527	0.582	0.496	1.507	1.426	1.403	1.475	1.393	1.684
hsa05131 Shigellosis	0.0135062	9	2.12	O15144	Actin-related protein 2/3 complex subunit 2 OS=Homo sapiens OX=9606 GN=ARPC2 PE=1 SV=1	0.632	Down	0.041318	ARPC2	34.333	0.818		0.674	1.001		0.853	1.17		1.19	1.039		1.285
hsa05131 Shigellosis	0.0135062	9	2.12	P63261	Actin, cytoplasmic 2 OS=Homo sapiens OX=9606 GN=ACTG1 PE=1 SV=1	0.549	Down	0.00156265	ACTG1	41.792	0.788	0.653	0.631	0.677	0.739	0.646	1.333	1.267	1.171	1.217	1.362	1.592
hsa05131 Shigellosis	0.0135062	9	2.12	Q9Y490	Talin-1 OS=Homo sapiens OX=9606 GN=TLN1 PE=1 SV=3	0.453	Down	3.5156e-05	TLN1	269.76	0.559	0.62	0.605	0.564	0.598	0.58	1.268	1.363	1.304	1.527	1.429	1.53
hsa05131 Shigellosis	0.0135062	9	2.12	P18206	Vinculin OS=Homo sapiens OX=9606 GN=VCL PE=1 SV=4	0.461	Down	0.0010004	VCL	123.8	0.629	0.623	0.631	0.621	0.698	0.605	1.428	1.321	1.337	1.365	1.363	1.4
hsa05131 Shigellosis	0.0135062	9	2.12	P59998	Actin-related protein 2/3 complex subunit 4 OS=Homo sapiens OX=9606 GN=ARPC4 PE=1 SV=3	0.505	Down	0.003538	ARPC4	19.667	0.66	0.694		0.708	0.737		1.384	1.298		1.277	1.278
hsa05131 Shigellosis	0.0135062	9	2.12	O43707	Alpha-actinin-4 OS=Homo sapiens OX=9606 GN=ACTN4 PE=1 SV=2	0.526	Down	0.022379	ACTN4	104.85	0.627		0.708	0.724		0.785	1.367		1.173	1.312		1.338
hsa05131 Shigellosis	0.0135062	9	2.12	P07737	Profilin-1 OS=Homo sapiens OX=9606 GN=PFN1 PE=1 SV=2	0.343	Down	0.0091617	PFN1	15.054		0.545	0.443		0.521	0.446		1.434	1.449		1.497	1.635
hsa05131 Shigellosis	0.0135062	9	2.12	Q14247	Src substrate cortactin OS=Homo sapiens OX=9606 GN=CTTN PE=1 SV=2	0.327	Down	0.00166476	CTTN	61.585	0.497	0.488		0.498	0.631		1.575	1.44		1.463	1.448
hsa04070 Phosphatidylinositol signaling system	0.492385	1	1.65	P0DP25	Calmodulin-3 OS=Homo sapiens OX=9606 GN=CALM3 PE=1 SV=1	0.385	Down	4.3242e-05	CALM3	16.837	0.572	0.496	0.502	0.537	0.539	0.497	1.355	1.415	1.311	1.424	1.545	1.653
hsa05210 Colorectal cancer	0.595464	1	1.24	P01137	Transforming growth factor beta-1 proprotein OS=Homo sapiens OX=9606 GN=TGFB1 PE=1 SV=2	0.69	Down	0.0107565	TGFB1	44.341	0.843		0.798	0.913		0.863	1.156		1.221	1.114		1.123
hsa04015 Rap1 signaling pathway	0.0720492	9	1.65	P0DP25	Calmodulin-3 OS=Homo sapiens OX=9606 GN=CALM3 PE=1 SV=1	0.385	Down	4.3242e-05	CALM3	16.837	0.572	0.496	0.502	0.537	0.539	0.497	1.355	1.415	1.311	1.424	1.545	1.653
hsa04015 Rap1 signaling pathway	0.0720492	9	1.65	P35916	Vascular endothelial growth factor receptor 3 OS=Homo sapiens OX=9606 GN=FLT4 PE=1 SV=3	1.203	Up	0.039297	FLT4	152.76	1.05	1.143	1.086	0.974	1.162	1.107	1.006	0.827	0.893	0.992	0.875	0.927
hsa04015 Rap1 signaling pathway	0.0720492	9	1.65	P11362	Fibroblast growth factor receptor 1 OS=Homo sapiens OX=9606 GN=FGFR1 PE=1 SV=3	0.804	Down	0.047717	FGFR1	91.867		0.865	0.925		0.905	0.915		1.154	1.073		1.087	1.058
hsa04015 Rap1 signaling pathway	0.0720492	9	1.65	P50552	Vasodilator-stimulated phosphoprotein OS=Homo sapiens OX=9606 GN=VASP PE=1 SV=3	0.577	Down	0.0060011	VASP	39.829	0.764	0.704		0.735	0.79		1.287	1.255		1.241	1.258
hsa04015 Rap1 signaling pathway	0.0720492	9	1.65	P05106	Integrin beta-3 OS=Homo sapiens OX=9606 GN=ITGB3 PE=1 SV=2	0.501	Down	0.0126801	ITGB3	87.057	0.483	0.799	0.709	0.476	0.991	0.784	1.5	1.26	1.216	1.571	0.971	1.295
hsa04015 Rap1 signaling pathway	0.0720492	9	1.65	P61224	Ras-related protein Rap-1b OS=Homo sapiens OX=9606 GN=RAP1B PE=1 SV=1	0.449	Down	0.00039544	RAP1B	20.825	0.592	0.638	0.622	0.633	0.751	0.633	1.572	1.281	1.274	1.186	1.335	1.606
hsa04015 Rap1 signaling pathway	0.0720492	9	1.65	P63261	Actin, cytoplasmic 2 OS=Homo sapiens OX=9606 GN=ACTG1 PE=1 SV=1	0.549	Down	0.00156265	ACTG1	41.792	0.788	0.653	0.631	0.677	0.739	0.646	1.333	1.267	1.171	1.217	1.362	1.592
hsa04015 Rap1 signaling pathway	0.0720492	9	1.65	Q9Y490	Talin-1 OS=Homo sapiens OX=9606 GN=TLN1 PE=1 SV=3	0.453	Down	3.5156e-05	TLN1	269.76	0.559	0.62	0.605	0.564	0.598	0.58	1.268	1.363	1.304	1.527	1.429	1.53
hsa04015 Rap1 signaling pathway	0.0720492	9	1.65	P07737	Profilin-1 OS=Homo sapiens OX=9606 GN=PFN1 PE=1 SV=2	0.343	Down	0.0091617	PFN1	15.054		0.545	0.443		0.521	0.446		1.434	1.449		1.497	1.635
hsa04213 Longevity regulating pathway - multiple species	0.150007	3	2.12	P17066	Heat shock 70 kDa protein 6 OS=Homo sapiens OX=9606 GN=HSPA6 PE=1 SV=2	0.812	Down	0.0046637	HSPA6	71.027		0.882	0.901		0.879	0.907		1.109	1.088		1.137	1.111
hsa04213 Longevity regulating pathway - multiple species	0.150007	3	2.12	P11142	Heat shock cognate 71 kDa protein OS=Homo sapiens OX=9606 GN=HSPA8 PE=1 SV=1	0.525	Down	0.00100258	HSPA8	70.897	0.748	0.591	0.666	0.785	0.597	0.625	1.237	1.356	1.225	1.34	1.44	1.464
hsa04213 Longevity regulating pathway - multiple species	0.150007	3	2.12	P00441	Superoxide dismutase [Cu-Zn] OS=Homo sapiens OX=9606 GN=SOD1 PE=1 SV=2	0.675	Down	0.00023553	SOD1	15.936	0.794	0.775	0.857	0.735	0.86	0.961	1.21	1.203	1.179	1.277	1.157	1.009
hsa05142 Chagas disease (American trypanosomiasis)	0.503422	2	1.24	P01137	Transforming growth factor beta-1 proprotein OS=Homo sapiens OX=9606 GN=TGFB1 PE=1 SV=2	0.69	Down	0.0107565	TGFB1	44.341	0.843		0.798	0.913		0.863	1.156		1.221	1.114		1.123
hsa05142 Chagas disease (American trypanosomiasis)	0.503422	2	1.24	P27797	Calreticulin OS=Homo sapiens OX=9606 GN=CALR PE=1 SV=1	0.564	Down	0.000176683	CALR	48.141	0.688	0.755	0.669	0.691	0.771	0.705	1.286	1.197	1.265	1.345	1.287	1.323
hsa00760 Nicotinate and nicotinamide metabolism	0.363352	1	2.48	P00491	Purine nucleoside phosphorylase OS=Homo sapiens OX=9606 GN=PNP PE=1 SV=2	0.522	Down	0.044118	PNP	32.118		0.747	0.633		0.837	0.636		1.173	1.473		1.248	1.262
hsa04010 MAPK signaling pathway	0.0371333	10	1.77	P21333	Filamin-A OS=Homo sapiens OX=9606 GN=FLNA PE=1 SV=4	0.455	Down	0.00199619	FLNA	280.74	0.533	0.723	0.539	0.625	0.703	0.52	1.23	1.272	1.439	1.504	1.331	1.521
hsa04010 MAPK signaling pathway	0.0371333	10	1.77	P35916	Vascular endothelial growth factor receptor 3 OS=Homo sapiens OX=9606 GN=FLT4 PE=1 SV=3	1.203	Up	0.039297	FLT4	152.76	1.05	1.143	1.086	0.974	1.162	1.107	1.006	0.827	0.893	0.992	0.875	0.927
hsa04010 MAPK signaling pathway	0.0371333	10	1.77	Q9NPH3	Interleukin-1 receptor accessory protein OS=Homo sapiens OX=9606 GN=IL1RAP PE=1 SV=2	0.82	Down	0.00027748	IL1RAP	65.418	0.916	0.886	0.921	0.958	0.96	0.93	1.101	1.089	1.131	1.036	1.034	1.015
hsa04010 MAPK signaling pathway	0.0371333	10	1.77	P04792	Heat shock protein beta-1 OS=Homo sapiens OX=9606 GN=HSPB1 PE=1 SV=2	0.624	Down	0.036744	HSPB1	22.782	0.715		0.755	0.732		0.644	1.178		1.176	1.398		1.431
hsa04010 MAPK signaling pathway	0.0371333	10	1.77	P54289	Voltage-dependent calcium channel subunit alpha-2/delta-1 OS=Homo sapiens OX=9606 GN=CACNA2D1 PE=1 SV=3	1.337	Up	0.017415	CACNA2D1	124.57	1.282	1.25	1.171	1.07	0.929	0.929	0.811	1.035	0.923	0.81	0.819	0.929
hsa04010 MAPK signaling pathway	0.0371333	10	1.77	P11362	Fibroblast growth factor receptor 1 OS=Homo sapiens OX=9606 GN=FGFR1 PE=1 SV=3	0.804	Down	0.047717	FGFR1	91.867		0.865	0.925		0.905	0.915		1.154	1.073		1.087	1.058
hsa04010 MAPK signaling pathway	0.0371333	10	1.77	P17066	Heat shock 70 kDa protein 6 OS=Homo sapiens OX=9606 GN=HSPA6 PE=1 SV=2	0.812	Down	0.0046637	HSPA6	71.027		0.882	0.901		0.879	0.907		1.109	1.088		1.137	1.111
hsa04010 MAPK signaling pathway	0.0371333	10	1.77	P01137	Transforming growth factor beta-1 proprotein OS=Homo sapiens OX=9606 GN=TGFB1 PE=1 SV=2	0.69	Down	0.0107565	TGFB1	44.341	0.843		0.798	0.913		0.863	1.156		1.221	1.114		1.123
hsa04010 MAPK signaling pathway	0.0371333	10	1.77	P61224	Ras-related protein Rap-1b OS=Homo sapiens OX=9606 GN=RAP1B PE=1 SV=1	0.449	Down	0.00039544	RAP1B	20.825	0.592	0.638	0.622	0.633	0.751	0.633	1.572	1.281	1.274	1.186	1.335	1.606
hsa04010 MAPK signaling pathway	0.0371333	10	1.77	P11142	Heat shock cognate 71 kDa protein OS=Homo sapiens OX=9606 GN=HSPA8 PE=1 SV=1	0.525	Down	0.00100258	HSPA8	70.897	0.748	0.591	0.666	0.785	0.597	0.625	1.237	1.356	1.225	1.34	1.44	1.464
hsa04141 Protein processing in endoplasmic reticulum	0.108448	7	1.65	P17066	Heat shock 70 kDa protein 6 OS=Homo sapiens OX=9606 GN=HSPA6 PE=1 SV=2	0.812	Down	0.0046637	HSPA6	71.027		0.882	0.901		0.879	0.907		1.109	1.088		1.137	1.111
hsa04141 Protein processing in endoplasmic reticulum	0.108448	7	1.65	P55072	Transitional endoplasmic reticulum ATPase OS=Homo sapiens OX=9606 GN=VCP PE=1 SV=4	0.807	Down	0.0033597	VCP	89.321	0.862	0.849		0.937	0.849		1.071	1.05		1.152	1.25
hsa04141 Protein processing in endoplasmic reticulum	0.108448	7	1.65	P30101	Protein disulfide-isomerase A3 OS=Homo sapiens OX=9606 GN=PDIA3 PE=1 SV=4	0.526	Down	5.7692e-07	PDIA3	56.782	0.67	0.696	0.67	0.74	0.744	0.64	1.303	1.284	1.287	1.281	1.33	1.328
hsa04141 Protein processing in endoplasmic reticulum	0.108448	7	1.65	P11142	Heat shock cognate 71 kDa protein OS=Homo sapiens OX=9606 GN=HSPA8 PE=1 SV=1	0.525	Down	0.00100258	HSPA8	70.897	0.748	0.591	0.666	0.785	0.597	0.625	1.237	1.356	1.225	1.34	1.44	1.464
hsa04141 Protein processing in endoplasmic reticulum	0.108448	7	1.65	P27797	Calreticulin OS=Homo sapiens OX=9606 GN=CALR PE=1 SV=1	0.564	Down	0.000176683	CALR	48.141	0.688	0.755	0.669	0.691	0.771	0.705	1.286	1.197	1.265	1.345	1.287	1.323
hsa04141 Protein processing in endoplasmic reticulum	0.108448	7	1.65	P07237	Protein disulfide-isomerase OS=Homo sapiens OX=9606 GN=P4HB PE=1 SV=3	0.75	Down	0.00092487	P4HB	57.116	0.872	0.866	0.806	0.862	0.865	0.83	1.17	1.088	1.134	1.136	1.145	1.235
hsa04141 Protein processing in endoplasmic reticulum	0.108448	7	1.65	P11021	Endoplasmic reticulum chaperone BiP OS=Homo sapiens OX=9606 GN=HSPA5 PE=1 SV=2	0.823	Down	0.00026116	HSPA5	72.332	0.913	0.915	0.888	0.905	0.911	0.858	1.122	1.074	1.105	1.078	1.077	1.116
hsa04926 Relaxin signaling pathway	0.571297	2	1.1	P14780	Matrix metalloproteinase-9 OS=Homo sapiens OX=9606 GN=MMP9 PE=1 SV=3	0.824	Down	0.037497	MMP9	78.457	0.923	0.948	0.799	1.011	0.953	1.117	1.013	1.145	1.084	1.076	0.969	1.002
hsa04926 Relaxin signaling pathway	0.571297	2	1.1	P01137	Transforming growth factor beta-1 proprotein OS=Homo sapiens OX=9606 GN=TGFB1 PE=1 SV=2	0.69	Down	0.0107565	TGFB1	44.341	0.843		0.798	0.913		0.863	1.156		1.221	1.114		1.123
hsa03060 Protein export	0.201905	1	4.95	P11021	Endoplasmic reticulum chaperone BiP OS=Homo sapiens OX=9606 GN=HSPA5 PE=1 SV=2	0.823	Down	0.00026116	HSPA5	72.332	0.913	0.915	0.888	0.905	0.911	0.858	1.122	1.074	1.105	1.078	1.077	1.116
hsa05150 Staphylococcus aureus infection	0.984766	3	0.42	P02679	Fibrinogen gamma chain OS=Homo sapiens OX=9606 GN=FGG PE=1 SV=3	1.412	Up	0.046678	FGG	51.511	1.008	1.217	1.121	1.14	1.13	1.12	0.892	0.625	0.853	0.999	0.991	0.903
hsa05150 Staphylococcus aureus infection	0.984766	3	0.42	P11226	Mannose-binding protein C OS=Homo sapiens OX=9606 GN=MBL2 PE=1 SV=2	0.746	Down	0.0104178	MBL2	26.143	0.864	0.812	0.785	1.03	1.047	1.033	1.228	1.038	1.031	0.879	1.085	1.104
hsa05150 Staphylococcus aureus infection	0.984766	3	0.42	P08603	Complement factor H OS=Homo sapiens OX=9606 GN=CFH PE=1 SV=4	1.269	Up	0.0074639	CFH	139.09	1.241	1.103	1.09	0.979	1.082	1.041	0.91	0.863	0.933	0.891	0.968	0.954
hsa05140 Leishmaniasis	0.974462	1	0.31	P01137	Transforming growth factor beta-1 proprotein OS=Homo sapiens OX=9606 GN=TGFB1 PE=1 SV=2	0.69	Down	0.0107565	TGFB1	44.341	0.843		0.798	0.913		0.863	1.156		1.221	1.114		1.123
hsa04140 Autophagy - animal	0.349341	2	1.65	Q96NZ9	Proline-rich acidic protein 1 OS=Homo sapiens OX=9606 GN=PRAP1 PE=1 SV=2	1.314	Up	0.00172125	PRAP1	17.207	1.229	1.133	1.118	1.039	1.045	1.104	0.849	0.914	0.886	0.901	0.916	0.902
hsa04140 Autophagy - animal	0.349341	2	1.65	P07339	Cathepsin D OS=Homo sapiens OX=9606 GN=CTSD PE=1 SV=1	1.237	Up	0.035101	CTSD	44.552	1.242	1.223	1.092	0.913	0.936	0.947	0.955	0.963	0.957	0.926	0.896	0.993
hsa04918 Thyroid hormone synthesis	0.897435	1	0.5	P11021	Endoplasmic reticulum chaperone BiP OS=Homo sapiens OX=9606 GN=HSPA5 PE=1 SV=2	0.823	Down	0.00026116	HSPA5	72.332	0.913	0.915	0.888	0.905	0.911	0.858	1.122	1.074	1.105	1.078	1.077	1.116
hsa00910 Nitrogen metabolism	0.363352	1	2.48	P00918	Carbonic anhydrase 2 OS=Homo sapiens OX=9606 GN=CA2 PE=1 SV=2	0.791	Down	0.032803	CA2	29.246	0.968	0.844	0.811	0.767	0.945	0.812	0.998	1.149	1.168	1.284	1.074	1.233
hsa05412 Arrhythmogenic right ventricular cardiomyopathy (ARVC)	0.256808	4	1.52	Q14118	Dystroglycan OS=Homo sapiens OX=9606 GN=DAG1 PE=1 SV=2	0.727	Down	0.027699	DAG1	97.44	0.758	0.954	0.836	1.182	1.008	1.155	1.326	1.115	1.065	0.771	0.939	0.947
hsa05412 Arrhythmogenic right ventricular cardiomyopathy (ARVC)	0.256808	4	1.52	P05106	Integrin beta-3 OS=Homo sapiens OX=9606 GN=ITGB3 PE=1 SV=2	0.501	Down	0.0126801	ITGB3	87.057	0.483	0.799	0.709	0.476	0.991	0.784	1.5	1.26	1.216	1.571	0.971	1.295
hsa05412 Arrhythmogenic right ventricular cardiomyopathy (ARVC)	0.256808	4	1.52	P63261	Actin, cytoplasmic 2 OS=Homo sapiens OX=9606 GN=ACTG1 PE=1 SV=1	0.549	Down	0.00156265	ACTG1	41.792	0.788	0.653	0.631	0.677	0.739	0.646	1.333	1.267	1.171	1.217	1.362	1.592
hsa05412 Arrhythmogenic right ventricular cardiomyopathy (ARVC)	0.256808	4	1.52	P54289	Voltage-dependent calcium channel subunit alpha-2/delta-1 OS=Homo sapiens OX=9606 GN=CACNA2D1 PE=1 SV=3	1.337	Up	0.017415	CACNA2D1	124.57	1.282	1.25	1.171	1.07	0.929	0.929	0.811	1.035	0.923	0.81	0.819	0.929
hsa04530 Tight junction	0.00394813	8	2.64	P12814	Alpha-actinin-1 OS=Homo sapiens OX=9606 GN=ACTN1 PE=1 SV=2	0.364	Down	3.9426e-05	ACTN1	103.06	0.552	0.547	0.478	0.527	0.582	0.496	1.507	1.426	1.403	1.475	1.393	1.684
hsa04530 Tight junction	0.00394813	8	2.64	P61158	Actin-related protein 3 OS=Homo sapiens OX=9606 GN=ACTR3 PE=1 SV=3	0.396	Down	2.1472e-05	ACTR3	47.371	0.555	0.595	0.533	0.46	0.569	0.474	1.489	1.377	1.381	1.524	1.461	1.615
hsa04530 Tight junction	0.00394813	8	2.64	P35579	Myosin-9 OS=Homo sapiens OX=9606 GN=MYH9 PE=1 SV=4	0.553	Down	0.00027936	MYH9	226.53	0.675	0.626	0.639	0.738	0.988	0.772	1.158	1.087	1.265	1.365	1.337	1.393
hsa04530 Tight junction	0.00394813	8	2.64	O43707	Alpha-actinin-4 OS=Homo sapiens OX=9606 GN=ACTN4 PE=1 SV=2	0.526	Down	0.022379	ACTN4	104.85	0.627		0.708	0.724		0.785	1.367		1.173	1.312		1.338
hsa04530 Tight junction	0.00394813	8	2.64	P50552	Vasodilator-stimulated phosphoprotein OS=Homo sapiens OX=9606 GN=VASP PE=1 SV=3	0.577	Down	0.0060011	VASP	39.829	0.764	0.704		0.735	0.79		1.287	1.255		1.241	1.258
hsa04530 Tight junction	0.00394813	8	2.64	P63261	Actin, cytoplasmic 2 OS=Homo sapiens OX=9606 GN=ACTG1 PE=1 SV=1	0.549	Down	0.00156265	ACTG1	41.792	0.788	0.653	0.631	0.677	0.739	0.646	1.333	1.267	1.171	1.217	1.362	1.592
hsa04530 Tight junction	0.00394813	8	2.64	P26038	Moesin OS=Homo sapiens OX=9606 GN=MSN PE=1 SV=3	0.606	Down	0.00044065	MSN	67.819	0.71	0.794	0.758	0.783	0.836	0.808	1.331	1.2	1.203	1.207	1.201	1.196
hsa04530 Tight junction	0.00394813	8	2.64	Q14247	Src substrate cortactin OS=Homo sapiens OX=9606 GN=CTTN PE=1 SV=2	0.327	Down	0.00166476	CTTN	61.585	0.497	0.488		0.498	0.631		1.575	1.44		1.463	1.448
hsa04810 Regulation of actin cytoskeleton	0.00126765	12	2.38	P12814	Alpha-actinin-1 OS=Homo sapiens OX=9606 GN=ACTN1 PE=1 SV=2	0.364	Down	3.9426e-05	ACTN1	103.06	0.552	0.547	0.478	0.527	0.582	0.496	1.507	1.426	1.403	1.475	1.393	1.684
hsa04810 Regulation of actin cytoskeleton	0.00126765	12	2.38	P23528	Cofilin-1 OS=Homo sapiens OX=9606 GN=CFL1 PE=1 SV=3	0.396	Down	1.96899e-05	CFL1	18.502	0.508	0.57	0.555	0.533	0.569	0.495	1.4	1.402	1.325	1.558	1.46	1.614
hsa04810 Regulation of actin cytoskeleton	0.00126765	12	2.38	P18206	Vinculin OS=Homo sapiens OX=9606 GN=VCL PE=1 SV=4	0.461	Down	0.0010004	VCL	123.8	0.629	0.623	0.631	0.621	0.698	0.605	1.428	1.321	1.337	1.365	1.363	1.4
hsa04810 Regulation of actin cytoskeleton	0.00126765	12	2.38	O43707	Alpha-actinin-4 OS=Homo sapiens OX=9606 GN=ACTN4 PE=1 SV=2	0.526	Down	0.022379	ACTN4	104.85	0.627		0.708	0.724		0.785	1.367		1.173	1.312		1.338
hsa04810 Regulation of actin cytoskeleton	0.00126765	12	2.38	P11362	Fibroblast growth factor receptor 1 OS=Homo sapiens OX=9606 GN=FGFR1 PE=1 SV=3	0.804	Down	0.047717	FGFR1	91.867		0.865	0.925		0.905	0.915		1.154	1.073		1.087	1.058
hsa04810 Regulation of actin cytoskeleton	0.00126765	12	2.38	P02751	Fibronectin OS=Homo sapiens OX=9606 GN=FN1 PE=1 SV=5	1.203	Up	0.0050845	FN1	272.32	1.001	1.03	1.074	1.113	0.991	1.018	0.869	0.894	0.818	1.038	1.067	1.08
hsa04810 Regulation of actin cytoskeleton	0.00126765	12	2.38	P05106	Integrin beta-3 OS=Homo sapiens OX=9606 GN=ITGB3 PE=1 SV=2	0.501	Down	0.0126801	ITGB3	87.057	0.483	0.799	0.709	0.476	0.991	0.784	1.5	1.26	1.216	1.571	0.971	1.295
hsa04810 Regulation of actin cytoskeleton	0.00126765	12	2.38	O15144	Actin-related protein 2/3 complex subunit 2 OS=Homo sapiens OX=9606 GN=ARPC2 PE=1 SV=1	0.632	Down	0.041318	ARPC2	34.333	0.818		0.674	1.001		0.853	1.17		1.19	1.039		1.285
hsa04810 Regulation of actin cytoskeleton	0.00126765	12	2.38	P63261	Actin, cytoplasmic 2 OS=Homo sapiens OX=9606 GN=ACTG1 PE=1 SV=1	0.549	Down	0.00156265	ACTG1	41.792	0.788	0.653	0.631	0.677	0.739	0.646	1.333	1.267	1.171	1.217	1.362	1.592
hsa04810 Regulation of actin cytoskeleton	0.00126765	12	2.38	P26038	Moesin OS=Homo sapiens OX=9606 GN=MSN PE=1 SV=3	0.606	Down	0.00044065	MSN	67.819	0.71	0.794	0.758	0.783	0.836	0.808	1.331	1.2	1.203	1.207	1.201	1.196
hsa04810 Regulation of actin cytoskeleton	0.00126765	12	2.38	P59998	Actin-related protein 2/3 complex subunit 4 OS=Homo sapiens OX=9606 GN=ARPC4 PE=1 SV=3	0.505	Down	0.003538	ARPC4	19.667	0.66	0.694		0.708	0.737		1.384	1.298		1.277	1.278
hsa04810 Regulation of actin cytoskeleton	0.00126765	12	2.38	P07737	Profilin-1 OS=Homo sapiens OX=9606 GN=PFN1 PE=1 SV=2	0.343	Down	0.0091617	PFN1	15.054		0.545	0.443		0.521	0.446		1.434	1.449		1.497	1.635
hsa04912 GnRH signaling pathway	0.677769	1	0.99	P0DP25	Calmodulin-3 OS=Homo sapiens OX=9606 GN=CALM3 PE=1 SV=1	0.385	Down	4.3242e-05	CALM3	16.837	0.572	0.496	0.502	0.537	0.539	0.497	1.355	1.415	1.311	1.424	1.545	1.653
hsa04550 Signaling pathways regulating pluripotency of stem cells	0.795851	1	0.71	P11362	Fibroblast growth factor receptor 1 OS=Homo sapiens OX=9606 GN=FGFR1 PE=1 SV=3	0.804	Down	0.047717	FGFR1	91.867		0.865	0.925		0.905	0.915		1.154	1.073		1.087	1.058
hsa04024 cAMP signaling pathway	0.571297	2	1.1	P61224	Ras-related protein Rap-1b OS=Homo sapiens OX=9606 GN=RAP1B PE=1 SV=1	0.449	Down	0.00039544	RAP1B	20.825	0.592	0.638	0.622	0.633	0.751	0.633	1.572	1.281	1.274	1.186	1.335	1.606
hsa04024 cAMP signaling pathway	0.571297	2	1.1	P0DP25	Calmodulin-3 OS=Homo sapiens OX=9606 GN=CALM3 PE=1 SV=1	0.385	Down	4.3242e-05	CALM3	16.837	0.572	0.496	0.502	0.537	0.539	0.497	1.355	1.415	1.311	1.424	1.545	1.653
hsa00640 Propanoate metabolism	0.040458	2	4.95	P00338	L-lactate dehydrogenase A chain OS=Homo sapiens OX=9606 GN=LDHA PE=1 SV=2	0.707	Down	0.00030445	LDHA	36.688	0.782	0.844	0.844	0.838	0.803	0.789	1.164	1.195	1.133	1.186	1.167	1.216
hsa00640 Propanoate metabolism	0.040458	2	4.95	P07195	L-lactate dehydrogenase B chain OS=Homo sapiens OX=9606 GN=LDHB PE=1 SV=2	0.734	Down	0.00064291	LDHB	36.638	0.804	0.869	0.851	0.905	0.94	0.826	1.146	1.103	1.191	1.105	1.158	1.137
hsa00010 Glycolysis / Gluconeogenesis	0.00233182	9	2.62	P00338	L-lactate dehydrogenase A chain OS=Homo sapiens OX=9606 GN=LDHA PE=1 SV=2	0.707	Down	0.00030445	LDHA	36.688	0.782	0.844	0.844	0.838	0.803	0.789	1.164	1.195	1.133	1.186	1.167	1.216
hsa00010 Glycolysis / Gluconeogenesis	0.00233182	9	2.62	P04075	Fructose-bisphosphate aldolase A OS=Homo sapiens OX=9606 GN=ALDOA PE=1 SV=2	0.571	Down	4.4575e-05	ALDOA	39.42	0.692	0.737	0.678	0.763	0.787	0.748	1.253	1.246	1.189	1.318	1.265	1.343
hsa00010 Glycolysis / Gluconeogenesis	0.00233182	9	2.62	P60174	Triosephosphate isomerase OS=Homo sapiens OX=9606 GN=TPI1 PE=1 SV=3	0.551	Down	0.000175896	TPI1	30.791	0.718	0.643	0.718	0.795	0.817	0.838	1.288	1.286	1.197	1.238	1.223	1.293
hsa00010 Glycolysis / Gluconeogenesis	0.00233182	9	2.62	P04406	Glyceraldehyde-3-phosphate dehydrogenase OS=Homo sapiens OX=9606 GN=GAPDH PE=1 SV=3	0.698	Down	0.0071216	GAPDH	36.053	0.918	0.722	0.846	0.832	0.73	0.757	1.162	1.216	1.182	1.154	1.363	1.219
hsa00010 Glycolysis / Gluconeogenesis	0.00233182	9	2.62	P06733	Alpha-enolase OS=Homo sapiens OX=9606 GN=ENO1 PE=1 SV=2	0.357	Down	9.5983e-05	ENO1	47.168	0.563	0.565	0.466	0.527	0.574	0.445	1.519	1.45	1.492	1.422	1.44	1.613
hsa00010 Glycolysis / Gluconeogenesis	0.00233182	9	2.62	P00558	Phosphoglycerate kinase 1 OS=Homo sapiens OX=9606 GN=PGK1 PE=1 SV=3	0.548	Down	0.00192282	PGK1	44.614	0.814	0.672	0.674	0.767	0.642	0.632	1.262	1.458	1.224	1.183	1.21	1.455
hsa00010 Glycolysis / Gluconeogenesis	0.00233182	9	2.62	P14618	Pyruvate kinase PKM OS=Homo sapiens OX=9606 GN=PKM PE=1 SV=4	0.609	Down	1.1517e-07	PKM	57.936	0.756	0.747	0.747	0.835	0.766	0.755	1.241	1.236	1.218	1.197	1.257	1.288
hsa00010 Glycolysis / Gluconeogenesis	0.00233182	9	2.62	P06744	Glucose-6-phosphate isomerase OS=Homo sapiens OX=9606 GN=GPI PE=1 SV=4	0.612	Down	0.0135393	GPI	63.146	0.824		0.737	0.676		0.727	1.296		1.256	1.229		1.284
hsa00010 Glycolysis / Gluconeogenesis	0.00233182	9	2.62	P07195	L-lactate dehydrogenase B chain OS=Homo sapiens OX=9606 GN=LDHB PE=1 SV=2	0.734	Down	0.00064291	LDHB	36.638	0.804	0.869	0.851	0.905	0.94	0.826	1.146	1.103	1.191	1.105	1.158	1.137
hsa05130 Pathogenic Escherichia coli infection	0.234218	6	1.42	P35579	Myosin-9 OS=Homo sapiens OX=9606 GN=MYH9 PE=1 SV=4	0.553	Down	0.00027936	MYH9	226.53	0.675	0.626	0.639	0.738	0.988	0.772	1.158	1.087	1.265	1.365	1.337	1.393
hsa05130 Pathogenic Escherichia coli infection	0.234218	6	1.42	O15144	Actin-related protein 2/3 complex subunit 2 OS=Homo sapiens OX=9606 GN=ARPC2 PE=1 SV=1	0.632	Down	0.041318	ARPC2	34.333	0.818		0.674	1.001		0.853	1.17		1.19	1.039		1.285
hsa05130 Pathogenic Escherichia coli infection	0.234218	6	1.42	P63261	Actin, cytoplasmic 2 OS=Homo sapiens OX=9606 GN=ACTG1 PE=1 SV=1	0.549	Down	0.00156265	ACTG1	41.792	0.788	0.653	0.631	0.677	0.739	0.646	1.333	1.267	1.171	1.217	1.362	1.592
hsa05130 Pathogenic Escherichia coli infection	0.234218	6	1.42	P04406	Glyceraldehyde-3-phosphate dehydrogenase OS=Homo sapiens OX=9606 GN=GAPDH PE=1 SV=3	0.698	Down	0.0071216	GAPDH	36.053	0.918	0.722	0.846	0.832	0.73	0.757	1.162	1.216	1.182	1.154	1.363	1.219
hsa05130 Pathogenic Escherichia coli infection	0.234218	6	1.42	P59998	Actin-related protein 2/3 complex subunit 4 OS=Homo sapiens OX=9606 GN=ARPC4 PE=1 SV=3	0.505	Down	0.003538	ARPC4	19.667	0.66	0.694		0.708	0.737		1.384	1.298		1.277	1.278
hsa05130 Pathogenic Escherichia coli infection	0.234218	6	1.42	Q14247	Src substrate cortactin OS=Homo sapiens OX=9606 GN=CTTN PE=1 SV=2	0.327	Down	0.00166476	CTTN	61.585	0.497	0.488		0.498	0.631		1.575	1.44		1.463	1.448
hsa04151 PI3K-Akt signaling pathway	0.812748	10	0.83	P61981	14-3-3 protein gamma OS=Homo sapiens OX=9606 GN=YWHAG PE=1 SV=2	0.427	Down	0.0186026	YWHAG	28.302	0.695	0.593	0.461	0.6	0.632	0.482	1.36	1.36	1.373	1.372	1.419	1.684
hsa04151 PI3K-Akt signaling pathway	0.812748	10	0.83	P35916	Vascular endothelial growth factor receptor 3 OS=Homo sapiens OX=9606 GN=FLT4 PE=1 SV=3	1.203	Up	0.039297	FLT4	152.76	1.05	1.143	1.086	0.974	1.162	1.107	1.006	0.827	0.893	0.992	0.875	0.927
hsa04151 PI3K-Akt signaling pathway	0.812748	10	0.83	P31946	14-3-3 protein beta/alpha OS=Homo sapiens OX=9606 GN=YWHAB PE=1 SV=3	0.498	Down	0.02392	YWHAB	28.082		0.688	0.578		0.798	0.545		1.185	1.355		1.33	1.524
hsa04151 PI3K-Akt signaling pathway	0.812748	10	0.83	P04275	von Willebrand factor OS=Homo sapiens OX=9606 GN=VWF PE=1 SV=4	1.547	Up	0.0118984	VWF	309.26	1.033	1.255	1.416	1.216	1.081	1.003	0.833	0.816	0.745	0.923	0.846	0.843
hsa04151 PI3K-Akt signaling pathway	0.812748	10	0.83	P11362	Fibroblast growth factor receptor 1 OS=Homo sapiens OX=9606 GN=FGFR1 PE=1 SV=3	0.804	Down	0.047717	FGFR1	91.867		0.865	0.925		0.905	0.915		1.154	1.073		1.087	1.058
hsa04151 PI3K-Akt signaling pathway	0.812748	10	0.83	P49746	Thrombospondin-3 OS=Homo sapiens OX=9606 GN=THBS3 PE=1 SV=1	0.642	Down	0.038443	THBS3	104.2		0.858	0.76		0.554	0.603		1.178	1.344		1.406	1.3
hsa04151 PI3K-Akt signaling pathway	0.812748	10	0.83	P02751	Fibronectin OS=Homo sapiens OX=9606 GN=FN1 PE=1 SV=5	1.203	Up	0.0050845	FN1	272.32	1.001	1.03	1.074	1.113	0.991	1.018	0.869	0.894	0.818	1.038	1.067	1.08
hsa04151 PI3K-Akt signaling pathway	0.812748	10	0.83	P05106	Integrin beta-3 OS=Homo sapiens OX=9606 GN=ITGB3 PE=1 SV=2	0.501	Down	0.0126801	ITGB3	87.057	0.483	0.799	0.709	0.476	0.991	0.784	1.5	1.26	1.216	1.571	0.971	1.295
hsa04151 PI3K-Akt signaling pathway	0.812748	10	0.83	P62258	14-3-3 protein epsilon OS=Homo sapiens OX=9606 GN=YWHAE PE=1 SV=1	0.491	Down	0.00065933	YWHAE	29.174	0.582	0.614	0.667	0.564	0.673	0.676	1.422	1.223	1.153	1.46	1.484	1.507
hsa04151 PI3K-Akt signaling pathway	0.812748	10	0.83	P63104	14-3-3 protein zeta/delta OS=Homo sapiens OX=9606 GN=YWHAZ PE=1 SV=1	0.353	Down	0.0054374	YWHAZ	27.745	0.576	0.509	0.442	0.612	0.544	0.431	1.471	1.41	1.443	1.485	1.547	1.685
hsa04217 Necroptosis	0.677769	1	0.99	P62937	Peptidyl-prolyl cis-trans isomerase A OS=Homo sapiens OX=9606 GN=PPIA PE=1 SV=2	0.426	Down	5.8334e-05	PPIA	18.012	0.627	0.559	0.602	0.65	0.603	0.596	1.429	1.462	1.309	1.408	1.383	1.493
hsa05031 Amphetamine addiction	0.595464	1	1.24	P0DP25	Calmodulin-3 OS=Homo sapiens OX=9606 GN=CALM3 PE=1 SV=1	0.385	Down	4.3242e-05	CALM3	16.837	0.572	0.496	0.502	0.537	0.539	0.497	1.355	1.415	1.311	1.424	1.545	1.653
hsa05230 Central carbon metabolism in cancer	0.163256	4	1.8	P00338	L-lactate dehydrogenase A chain OS=Homo sapiens OX=9606 GN=LDHA PE=1 SV=2	0.707	Down	0.00030445	LDHA	36.688	0.782	0.844	0.844	0.838	0.803	0.789	1.164	1.195	1.133	1.186	1.167	1.216
hsa05230 Central carbon metabolism in cancer	0.163256	4	1.8	P11362	Fibroblast growth factor receptor 1 OS=Homo sapiens OX=9606 GN=FGFR1 PE=1 SV=3	0.804	Down	0.047717	FGFR1	91.867		0.865	0.925		0.905	0.915		1.154	1.073		1.087	1.058
hsa05230 Central carbon metabolism in cancer	0.163256	4	1.8	P14618	Pyruvate kinase PKM OS=Homo sapiens OX=9606 GN=PKM PE=1 SV=4	0.609	Down	1.1517e-07	PKM	57.936	0.756	0.747	0.747	0.835	0.766	0.755	1.241	1.236	1.218	1.197	1.257	1.288
hsa05230 Central carbon metabolism in cancer	0.163256	4	1.8	P07195	L-lactate dehydrogenase B chain OS=Homo sapiens OX=9606 GN=LDHB PE=1 SV=2	0.734	Down	0.00064291	LDHB	36.638	0.804	0.869	0.851	0.905	0.94	0.826	1.146	1.103	1.191	1.105	1.158	1.137
